# Supplementary material for: Crystal structures of three newly synthesized flavanone hydrazones
Source: Acta Crystallogr E Crystallogr Commun. 2023 Feb 28;79(Pt 3):236–40. doi: 10.1107/S2056989023001184 (PMC9993913; doi:10.1107/S2056989023001184)
Supplement: Supplementary file 1 [file e-79-00236-sup1.cif]

##############################################################################
#                                                                            #
# This CIF contains the data in a paper accepted for publication in          #
# Acta Crystallographica Section E. It conforms to the requirements of       #
# Notes for Authors for Acta Crystallographica Section E, and has been       #
# peer reviewed under the auspices of the IUCr Commission on Journals.       #
#                                                                            #
# Full details of the Crystallographic Information File format               #
# are given in the paper "The Crystallographic Information File (CIF):       #
# a New Standard Archive File for Crystallography" by S. R. Hall, F. H.      #
# Allen and I. D. Brown [Acta Cryst. (1991), A47, 655-685].                  #
#                                                                            #
# The current version of the core CIF dictionary is obtainable from          #
# ftp://ftp.iucr.org/pub/cif_core.dic.                                       #
#                                                                            #
# Software is freely available for graphical display of the structure(s)     #
# in this CIF. For information consult the CIF software page                 #
# http://www.iucr.org/resources/cif/software.                                #
#                                                                            #
# This file may be used for bona fide research purposes within the           #
# scientific community so long as proper attribution is given to the journal # 
# article from which it was obtained.                                        #
#                                                                            #
##############################################################################
data_I
_audit_creation_method
;
Olex2 1.3-ac4
(compiled 2020.11.27 svn.r5f609507 for Rigaku OD, GUI svn.r6214)
;
_chemical_name_systematic
;\
(+-,E)-<i>N</i>'-[5,7-Dihydroxy-2-(4-hydroxyphenyl)chroman-4-ylidene]-2-\
(naphthalen-1-yl)acetohydrazide ethyl acetate monosolvate
;
_chemical_name_common     ?
_chemical_formula_moiety     'C27 H22 N2 O5, C4 H8 O2'
_chemical_formula_sum     'C31 H30 N2 O7'
_chemical_formula_iupac     'C27 H22 N2 O5, C4 H8 O2'
_chemical_formula_weight     542.57
_chemical_melting_point     ?
_space_group_crystal_system     triclinic
_space_group_name_H-M_alt     'P -1'
_space_group_name_Hall     '-P 1'
loop_
    _space_group_symop_operation_xyz
    'x, y, z'
    '-x, -y, -z'
_cell_length_a     9.2210(5)
_cell_length_b     12.1902(8)
_cell_length_c     13.4982(7)
_cell_angle_alpha     94.413(5)
_cell_angle_beta     95.172(4)
_cell_angle_gamma     111.561(5)
_cell_volume     1395.40(15)
_cell_formula_units_Z     2
_cell_measurement_reflns_used     7321
_cell_measurement_theta_min     3.2760
_cell_measurement_theta_max     75.2410
_cell_measurement_temperature     293(2)
_exptl_crystal_description     plate
_exptl_crystal_colour     'clear colourless'
_exptl_crystal_size_max     0.12
_exptl_crystal_size_mid     0.1
_exptl_crystal_size_min     0.02
_exptl_crystal_density_diffrn     1.291
_exptl_crystal_density_meas     ?
_exptl_crystal_density_method     ?
_exptl_crystal_F_000     572
_exptl_absorpt_coefficient_mu     0.757
_exptl_absorpt_correction_type     multi-scan
_exptl_absorpt_process_details
;
(CrysAlisPro; Rigaku OD, 2022)
;
_exptl_absorpt_correction_T_min     0.91191
_exptl_absorpt_correction_T_max     1.00000
_diffrn_ambient_temperature     293(2)
_diffrn_source     'Rotating-anode X-ray tube'
_diffrn_radiation_type     'Cu K\a'
_diffrn_radiation_wavelength     1.54184
_diffrn_radiation_monochromator     mirror
_diffrn_measurement_device_type     'ROD, Synergy Custom system, HyPix-Arc 150'
_diffrn_measurement_device     'four-circle diffractometer'
_diffrn_measurement_method     '\w scans'
_diffrn_detector     'Hybrid Pixel Array Detector'
_diffrn_detector_area_resol_mean     10.0000
_diffrn_reflns_number     15709
_diffrn_reflns_av_R_equivalents     0.0337
_diffrn_reflns_av_unetI/netI     0.0385
_diffrn_reflns_theta_min     3.311
_diffrn_reflns_theta_max     75.941
_diffrn_reflns_theta_full     67.684
_diffrn_measured_fraction_theta_max     0.943
_diffrn_measured_fraction_theta_full     0.995
_diffrn_reflns_limit_h_min     -11
_diffrn_reflns_limit_h_max     11
_diffrn_reflns_limit_k_min     -15
_diffrn_reflns_limit_k_max     14
_diffrn_reflns_limit_l_min     -16
_diffrn_reflns_limit_l_max     12
_diffrn_radiation_probe     x-ray
_refine_special_details     ?
_reflns_number_total     5498
_reflns_number_gt     3477
_reflns_threshold_expression     'I > 2\s(I)'
_refine_ls_structure_factor_coef     Fsqd
_refine_ls_matrix_type     full
_refine_ls_R_factor_all     0.0908
_refine_ls_R_factor_gt     0.0615
_refine_ls_wR_factor_gt     0.1799
_refine_ls_wR_factor_ref     0.2115
_refine_ls_goodness_of_fit_ref     1.088
_refine_ls_restrained_S_all     1.089
_refine_ls_number_reflns     5498
_refine_ls_number_parameters     404
_refine_ls_number_restraints     60
_refine_ls_hydrogen_treatment     constr
_refine_ls_weighting_scheme     calc
_refine_ls_weighting_details
              'w=1/[\s^2^(Fo^2^)+(0.1145P)^2^+0.0876P] where P=(Fo^2^+2Fc^2^)/3'
_atom_sites_solution_hydrogens     geom
_atom_sites_solution_primary     iterative
_atom_sites_solution_secondary     ?
_refine_ls_shift/su_max     0.000
_refine_ls_shift/su_mean     0.000
_refine_diff_density_max     0.496
_refine_diff_density_min     -0.247
_refine_ls_extinction_method
;
SHELXL-2018/3 (Sheldrick 2015)
;
_refine_ls_extinction_coef     0.0043(8)
_refine_ls_extinction_expression
                                  'Fc^*^=kFc[1+0.001xFc^2^\l^3^/sin(2\q)]^-1/4^'
loop_
    _atom_type_symbol
    _atom_type_description
    _atom_type_scat_dispersion_real
    _atom_type_scat_dispersion_imag
    _atom_type_scat_source
    'C' 'C' 0.0181 0.0091
                         'International Tables Vol C Tables 4.2.6.8 and 6.1.1.4'
    'H' 'H' 0.0000 0.0000
                         'International Tables Vol C Tables 4.2.6.8 and 6.1.1.4'
    'N' 'N' 0.0311 0.0180
                         'International Tables Vol C Tables 4.2.6.8 and 6.1.1.4'
    'O' 'O' 0.0492 0.0322
                         'International Tables Vol C Tables 4.2.6.8 and 6.1.1.4'
_computing_data_collection
;
CrysAlisPro 1.171.42.63a (Rigaku OD, 2022)
;
_computing_cell_refinement
;
CrysAlisPro 1.171.42.63a (Rigaku OD, 2022)
;
_computing_data_reduction
;
CrysAlisPro 1.171.42.63a (Rigaku OD, 2022)
;
_computing_structure_solution
;
olex2.solve 1.3-ac4 (Bourhis <i>et al.</i>,  2015)
;
_computing_structure_refinement
;
SHELXL 2018/3 (Sheldrick, 2015)
;
_computing_molecular_graphics
;
Olex2 1.3-ac4 (Dolomanov <i>et al.</i>,  2009)
;
_computing_publication_material
;
Olex2 1.3-ac4 (Dolomanov <i>et al.</i>,  2009)
;
loop_
    _atom_site_type_symbol
    _atom_site_label
    _atom_site_fract_x
    _atom_site_fract_y
    _atom_site_fract_z
    _atom_site_U_iso_or_equiv
    _atom_site_adp_type
    _atom_site_calc_flag
    _atom_site_occupancy
    _atom_site_disorder_assembly
    _atom_site_disorder_group
    O O1 0.6529(2) 0.67088(14) 0.64906(14) 0.0691(5) Uani d 1 . .
    O O2 0.3755(3) 0.32732(16) 0.78886(14) 0.0732(6) Uani d 1 . .
    H H2 0.357223 0.255910 0.784880 0.110 Uiso calc 1 . .
    O O3 0.6861(2) 0.29835(14) 0.53395(12) 0.0587(5) Uani d 1 . .
    H H3 0.734294 0.337833 0.492432 0.088 Uiso calc 1 . .
    O O4 0.8931(2) 1.22094(14) 0.63511(15) 0.0699(5) Uani d 1 . .
    H H4 0.820055 1.232642 0.604745 0.105 Uiso calc 1 . .
    O O5 0.9167(2) 0.35560(15) 0.32740(13) 0.0676(5) Uani d 1 . .
    N N1 0.8079(2) 0.48109(16) 0.44746(14) 0.0523(5) Uani d 1 . .
    N N2 0.8883(2) 0.52798(17) 0.37020(14) 0.0559(5) Uani d 1 . .
    H H2A 0.907953 0.600522 0.359940 0.067 Uiso calc 1 . .
    C C1 0.7675(3) 0.54747(19) 0.50946(17) 0.0504(5) Uani d 1 . .
    C C2 0.6743(3) 0.48816(19) 0.58533(16) 0.0495(5) Uani d 1 . .
    C C3 0.6336(3) 0.36660(19) 0.59418(17) 0.0497(5) Uani d 1 . .
    C C4 0.5359(3) 0.3116(2) 0.66263(17) 0.0556(6) Uani d 1 . .
    H H4A 0.510446 0.231204 0.667796 0.067 Uiso calc 1 . .
    C C5 0.4763(3) 0.3773(2) 0.72333(18) 0.0561(6) Uani d 1 . .
    C C6 0.5177(3) 0.4979(2) 0.71828(19) 0.0616(7) Uani d 1 . .
    H H6 0.478794 0.541832 0.760104 0.074 Uiso calc 1 . .
    C C7 0.6165(3) 0.5524(2) 0.65115(18) 0.0547(6) Uani d 1 . .
    C C8 0.7937(4) 0.7331(2) 0.6102(2) 0.0692(8) Uani d 1 . .
    H H8 0.879916 0.729332 0.656079 0.083 Uiso calc 1 . .
    C C9 0.8033(3) 0.6775(2) 0.50939(17) 0.0562(6) Uani d 1 . .
    H H9A 0.729095 0.689158 0.459701 0.067 Uiso calc 1 . .
    H H9B 0.908012 0.716126 0.491192 0.067 Uiso calc 1 . .
    C C10 0.8150(4) 0.8617(2) 0.6144(2) 0.0618(7) Uani d 1 . .
    C C11A 0.941(4) 0.942(2) 0.6829(18) 0.057(4) Uani d 0.29(3) A 1
    H H11A 1.009448 0.917739 0.721640 0.068 Uiso calc 0.29(3) A 1
    C C11B 0.9501(17) 0.9468(11) 0.6569(10) 0.075(3) Uani d 0.71(3) A 2
    H H11B 1.029305 0.923893 0.684204 0.090 Uiso calc 0.71(3) A 2
    C C12A 0.957(3) 1.061(2) 0.6892(16) 0.054(4) Uani d 0.29(3) A 1
    H H12A 1.032911 1.115939 0.737333 0.065 Uiso calc 0.29(3) A 1
    C C12B 0.9790(14) 1.0664(10) 0.6628(10) 0.073(3) Uani d 0.71(3) A 2
    H H12B 1.075991 1.122273 0.691794 0.088 Uiso calc 0.71(3) A 2
    C C13 0.8629(3) 1.1015(2) 0.62542(18) 0.0552(6) Uani d 1 . .
    C C14A 0.754(3) 1.017(2) 0.561(2) 0.063(6) Uani d 0.29(3) A 1
    H H14A 0.716016 1.036696 0.501339 0.076 Uiso calc 0.29(3) A 1
    C C14B 0.7203(11) 1.0200(8) 0.5770(8) 0.0591(17) Uani d 0.71(3) A 2
    H H14B 0.637252 1.042150 0.555969 0.071 Uiso calc 0.71(3) A 2
    C C15A 0.696(4) 0.897(3) 0.583(2) 0.060(5) Uani d 0.29(3) A 1
    H H15A 0.590208 0.848653 0.577167 0.072 Uiso calc 0.29(3) A 1
    C C15B 0.7098(16) 0.8998(12) 0.5617(11) 0.074(3) Uani d 0.71(3) A 2
    H H15B 0.630181 0.845746 0.515181 0.089 Uiso calc 0.71(3) A 2
    C C16 0.9357(3) 0.4563(2) 0.31054(17) 0.0557(6) Uani d 1 . .
    C C17 1.0111(3) 0.5114(2) 0.22271(18) 0.0657(7) Uani d 1 . .
    H H17A 1.113605 0.506219 0.223075 0.079 Uiso calc 1 . .
    H H17B 1.025891 0.594748 0.228703 0.079 Uiso calc 1 . .
    C C18 0.9101(3) 0.4491(2) 0.12479(18) 0.0599(6) Uani d 1 . .
    C C19 0.8009(4) 0.4899(3) 0.0847(2) 0.0792(9) Uani d 1 . .
    H H19 0.787197 0.554213 0.118333 0.095 Uiso calc 1 . .
    C C20 0.7074(4) 0.4338(4) -0.0093(3) 0.0987(12) Uani d 1 . .
    H H20 0.632133 0.460805 -0.036553 0.118 Uiso calc 1 . .
    C C21 0.7296(5) 0.3416(4) -0.0578(3) 0.0965(11) Uani d 1 . .
    H H21 0.669012 0.306306 -0.118958 0.116 Uiso calc 1 . .
    C C22 0.8380(4) 0.2977(3) -0.0206(2) 0.0786(9) Uani d 1 . .
    C C23 0.9276(3) 0.3499(2) 0.07340(18) 0.0619(7) Uani d 1 . .
    C C24 1.0342(4) 0.3000(3) 0.1086(2) 0.0826(9) Uani d 1 . .
    H H24 1.094272 0.331436 0.170610 0.099 Uiso calc 1 . .
    C C25 1.0540(6) 0.2075(4) 0.0561(3) 0.1191(15) Uani d 1 . .
    H H25 1.125586 0.176640 0.082417 0.143 Uiso calc 1 . .
    C C26 0.9669(7) 0.1600(4) -0.0366(4) 0.1339(18) Uani d 1 . .
    H H26 0.982094 0.098063 -0.073114 0.161 Uiso calc 1 . .
    C C27 0.8617(5) 0.2017(4) -0.0744(3) 0.1051(13) Uani d 1 . .
    H H27 0.803198 0.167824 -0.136491 0.126 Uiso calc 1 . .
    O O6 0.3415(3) 0.09561(19) 0.78449(17) 0.0915(7) Uani d 1 . .
    O O7 0.3890(3) -0.04819(19) 0.85469(17) 0.0935(7) Uani d 1 . .
    C C28 0.3659(5) 0.1020(3) 0.9623(3) 0.1020(12) Uani d 1 . .
    H H28A 0.358033 0.178276 0.961757 0.153 Uiso calc 1 . .
    H H28B 0.462489 0.110491 1.001444 0.153 Uiso calc 1 . .
    H H28C 0.278770 0.049573 0.991100 0.153 Uiso calc 1 . .
    C C29 0.3634(4) 0.0516(2) 0.8580(2) 0.0724(8) Uani d 1 . .
    C C30 0.3861(6) -0.1082(3) 0.7563(3) 0.1097(13) Uani d 1 . .
    H H30A 0.449610 -0.051887 0.715369 0.132 Uiso calc 1 . .
    H H30B 0.279194 -0.143361 0.722555 0.132 Uiso calc 1 . .
    C C31 0.4493(5) -0.2009(4) 0.7716(3) 0.1133(13) Uani d 1 . .
    H H31A 0.432660 -0.250460 0.709538 0.170 Uiso calc 1 . .
    H H31B 0.396736 -0.248231 0.820839 0.170 Uiso calc 1 . .
    H H31C 0.559927 -0.164463 0.794426 0.170 Uiso calc 1 . .
loop_
    _atom_site_aniso_label
    _atom_site_aniso_U_11
    _atom_site_aniso_U_22
    _atom_site_aniso_U_33
    _atom_site_aniso_U_12
    _atom_site_aniso_U_13
    _atom_site_aniso_U_23
    O1 0.0919(14) 0.0403(9) 0.0881(12) 0.0322(9) 0.0401(11) 0.0149(8)
    O2 0.0844(14) 0.0609(11) 0.0837(12) 0.0294(11) 0.0366(11) 0.0241(10)
    O3 0.0746(12) 0.0409(8) 0.0697(11) 0.0291(8) 0.0206(9) 0.0091(7)
    O4 0.0734(13) 0.0367(9) 0.0982(14) 0.0202(9) 0.0059(10) 0.0081(8)
    O5 0.0899(14) 0.0518(10) 0.0704(11) 0.0340(10) 0.0232(10) 0.0093(8)
    N1 0.0621(13) 0.0438(10) 0.0561(11) 0.0235(9) 0.0148(9) 0.0089(8)
    N2 0.0724(14) 0.0402(10) 0.0598(11) 0.0232(10) 0.0201(10) 0.0102(8)
    C1 0.0600(15) 0.0398(11) 0.0555(12) 0.0230(11) 0.0095(11) 0.0074(9)
    C2 0.0575(14) 0.0393(11) 0.0571(12) 0.0233(10) 0.0106(11) 0.0073(9)
    C3 0.0532(14) 0.0405(11) 0.0589(13) 0.0220(10) 0.0069(11) 0.0057(9)
    C4 0.0626(16) 0.0428(12) 0.0643(14) 0.0220(11) 0.0094(12) 0.0115(10)
    C5 0.0628(16) 0.0511(13) 0.0609(14) 0.0257(12) 0.0145(12) 0.0146(11)
    C6 0.0747(18) 0.0519(14) 0.0676(15) 0.0308(13) 0.0239(13) 0.0097(11)
    C7 0.0654(16) 0.0417(12) 0.0648(14) 0.0272(11) 0.0138(12) 0.0102(10)
    C8 0.089(2) 0.0471(14) 0.0797(17) 0.0298(14) 0.0289(15) 0.0120(12)
    C9 0.0717(17) 0.0420(12) 0.0617(14) 0.0266(12) 0.0160(12) 0.0114(10)
    C10 0.0781(19) 0.0458(13) 0.0735(16) 0.0326(14) 0.0247(14) 0.0125(12)
    C11A 0.076(8) 0.048(7) 0.049(7) 0.029(5) -0.004(6) 0.003(5)
    C11B 0.085(4) 0.061(3) 0.090(6) 0.040(3) 0.004(5) 0.019(4)
    C12A 0.068(8) 0.047(6) 0.054(7) 0.030(6) 0.001(6) 0.005(5)
    C12B 0.070(4) 0.051(3) 0.096(6) 0.023(3) 0.000(4) 0.007(4)
    C13 0.0627(16) 0.0356(11) 0.0691(15) 0.0194(11) 0.0127(12) 0.0069(10)
    C14A 0.063(9) 0.064(7) 0.075(8) 0.040(6) 0.002(6) 0.006(6)
    C14B 0.051(3) 0.043(2) 0.087(4) 0.023(2) 0.011(3) 0.001(2)
    C15A 0.055(7) 0.049(7) 0.062(8) 0.004(5) 0.009(6) -0.002(6)
    C15B 0.087(5) 0.045(3) 0.081(6) 0.018(3) 0.002(4) -0.003(3)
    C16 0.0619(16) 0.0452(12) 0.0579(13) 0.0180(11) 0.0104(11) 0.0015(10)
    C17 0.0754(19) 0.0553(15) 0.0600(15) 0.0158(13) 0.0196(13) 0.0017(11)
    C18 0.0638(16) 0.0591(15) 0.0588(14) 0.0209(13) 0.0206(12) 0.0158(11)
    C19 0.081(2) 0.082(2) 0.087(2) 0.0371(17) 0.0281(18) 0.0308(16)
    C20 0.064(2) 0.127(3) 0.108(3) 0.031(2) 0.009(2) 0.055(2)
    C21 0.085(3) 0.111(3) 0.075(2) 0.013(2) 0.0124(18) 0.019(2)
    C22 0.078(2) 0.079(2) 0.0632(17) 0.0101(17) 0.0154(15) 0.0095(15)
    C23 0.0668(17) 0.0615(15) 0.0526(13) 0.0161(13) 0.0172(12) 0.0093(11)
    C24 0.103(3) 0.084(2) 0.0773(18) 0.050(2) 0.0276(17) 0.0138(16)
    C25 0.170(4) 0.117(3) 0.109(3) 0.091(3) 0.051(3) 0.015(3)
    C26 0.189(6) 0.103(3) 0.118(4) 0.060(4) 0.056(4) -0.006(3)
    C27 0.127(4) 0.089(3) 0.071(2) 0.011(2) 0.023(2) -0.0125(18)
    O6 0.1160(19) 0.0635(13) 0.1004(15) 0.0374(13) 0.0119(13) 0.0261(11)
    O7 0.131(2) 0.0734(14) 0.0982(15) 0.0582(14) 0.0304(14) 0.0243(11)
    C28 0.134(3) 0.098(3) 0.099(2) 0.064(3) 0.043(2) 0.0249(19)
    C29 0.0725(19) 0.0546(15) 0.096(2) 0.0243(14) 0.0256(16) 0.0242(14)
    C30 0.150(4) 0.080(2) 0.106(3) 0.053(3) 0.015(3) 0.000(2)
    C31 0.131(4) 0.100(3) 0.129(3) 0.065(3) 0.035(3) 0.004(2)
_geom_special_details
;
 All esds (except the esd in the dihedral angle between two l.s. planes)
 are estimated using the full covariance matrix.  The cell esds are taken
 into account individually in the estimation of esds in distances, angles
 and torsion angles; correlations between esds in cell parameters are only
 used when they are defined by crystal symmetry.  An approximate (isotropic)
 treatment of cell esds is used for estimating esds involving l.s. planes.
;
loop_
    _geom_bond_atom_site_label_1
    _geom_bond_atom_site_label_2
    _geom_bond_site_symmetry_2
    _geom_bond_distance
    _geom_bond_publ_flag
    O1 C7 . 1.361(3) ?
    O1 C8 . 1.413(3) ?
    O2 H2 . 0.8200 ?
    O2 C5 . 1.353(3) ?
    O3 H3 . 0.8200 ?
    O3 C3 . 1.361(3) ?
    O4 H4 . 0.8200 ?
    O4 C13 . 1.371(3) ?
    O5 C16 . 1.217(3) ?
    N1 N2 . 1.372(3) ?
    N1 C1 . 1.291(3) ?
    N2 H2A . 0.8600 ?
    N2 C16 . 1.356(3) ?
    C1 C2 . 1.458(3) ?
    C1 C9 . 1.496(3) ?
    C2 C3 . 1.406(3) ?
    C2 C7 . 1.404(3) ?
    C3 C4 . 1.384(3) ?
    C4 H4A . 0.9300 ?
    C4 C5 . 1.385(3) ?
    C5 C6 . 1.386(3) ?
    C6 H6 . 0.9300 ?
    C6 C7 . 1.374(3) ?
    C8 H8 . 0.9800 ?
    C8 C9 . 1.497(3) ?
    C8 C10 . 1.502(3) ?
    C9 H9A . 0.9700 ?
    C9 H9B . 0.9700 ?
    C10 C11A . 1.41(3) ?
    C10 C11B . 1.337(13) ?
    C10 C15A . 1.36(3) ?
    C10 C15B . 1.386(13) ?
    C11A H11A . 0.9300 ?
    C11A C12A . 1.40(3) ?
    C11B H11B . 0.9300 ?
    C11B C12B . 1.377(14) ?
    C12A H12A . 0.9300 ?
    C12A C13 . 1.41(2) ?
    C12B H12B . 0.9300 ?
    C12B C13 . 1.362(12) ?
    C13 C14A . 1.33(2) ?
    C13 C14B . 1.388(9) ?
    C14A H14A . 0.9300 ?
    C14A C15A . 1.43(3) ?
    C14B H14B . 0.9300 ?
    C14B C15B . 1.430(14) ?
    C15A H15A . 0.9300 ?
    C15B H15B . 0.9300 ?
    C16 C17 . 1.506(3) ?
    C17 H17A . 0.9700 ?
    C17 H17B . 0.9700 ?
    C17 C18 . 1.515(4) ?
    C18 C19 . 1.367(4) ?
    C18 C23 . 1.415(4) ?
    C19 H19 . 0.9300 ?
    C19 C20 . 1.434(5) ?
    C20 H20 . 0.9300 ?
    C20 C21 . 1.346(5) ?
    C21 H21 . 0.9300 ?
    C21 C22 . 1.372(5) ?
    C22 C23 . 1.413(4) ?
    C22 C27 . 1.426(5) ?
    C23 C24 . 1.400(4) ?
    C24 H24 . 0.9300 ?
    C24 C25 . 1.363(4) ?
    C25 H25 . 0.9300 ?
    C25 C26 . 1.383(7) ?
    C26 H26 . 0.9300 ?
    C26 C27 . 1.331(6) ?
    C27 H27 . 0.9300 ?
    O6 C29 . 1.199(3) ?
    O7 C29 . 1.320(3) ?
    O7 C30 . 1.459(4) ?
    C28 H28A . 0.9600 ?
    C28 H28B . 0.9600 ?
    C28 H28C . 0.9600 ?
    C28 C29 . 1.487(5) ?
    C30 H30A . 0.9700 ?
    C30 H30B . 0.9700 ?
    C30 C31 . 1.469(5) ?
    C31 H31A . 0.9600 ?
    C31 H31B . 0.9600 ?
    C31 H31C . 0.9600 ?
loop_
    _geom_angle_atom_site_label_1
    _geom_angle_atom_site_label_2
    _geom_angle_atom_site_label_3
    _geom_angle_site_symmetry_1
    _geom_angle_site_symmetry_3
    _geom_angle
    _geom_angle_publ_flag
    C7 O1 C8 . . 115.96(18) ?
    C5 O2 H2 . . 109.5 ?
    C3 O3 H3 . . 109.5 ?
    C13 O4 H4 . . 109.5 ?
    C1 N1 N2 . . 120.20(19) ?
    N1 N2 H2A . . 121.1 ?
    C16 N2 N1 . . 117.90(19) ?
    C16 N2 H2A . . 121.1 ?
    N1 C1 C2 . . 116.19(19) ?
    N1 C1 C9 . . 126.6(2) ?
    C2 C1 C9 . . 117.23(18) ?
    C3 C2 C1 . . 122.97(18) ?
    C7 C2 C1 . . 119.7(2) ?
    C7 C2 C3 . . 117.3(2) ?
    O3 C3 C2 . . 121.0(2) ?
    O3 C3 C4 . . 117.68(19) ?
    C4 C3 C2 . . 121.30(19) ?
    C3 C4 H4A . . 120.3 ?
    C3 C4 C5 . . 119.5(2) ?
    C5 C4 H4A . . 120.3 ?
    O2 C5 C4 . . 122.1(2) ?
    O2 C5 C6 . . 117.4(2) ?
    C4 C5 C6 . . 120.6(2) ?
    C5 C6 H6 . . 120.2 ?
    C7 C6 C5 . . 119.7(2) ?
    C7 C6 H6 . . 120.2 ?
    O1 C7 C2 . . 121.2(2) ?
    O1 C7 C6 . . 117.2(2) ?
    C6 C7 C2 . . 121.6(2) ?
    O1 C8 H8 . . 106.8 ?
    O1 C8 C9 . . 113.1(2) ?
    O1 C8 C10 . . 108.5(2) ?
    C9 C8 H8 . . 106.8 ?
    C9 C8 C10 . . 114.5(2) ?
    C10 C8 H8 . . 106.8 ?
    C1 C9 C8 . . 111.10(19) ?
    C1 C9 H9A . . 109.4 ?
    C1 C9 H9B . . 109.4 ?
    C8 C9 H9A . . 109.4 ?
    C8 C9 H9B . . 109.4 ?
    H9A C9 H9B . . 108.0 ?
    C11A C10 C8 . . 116.4(14) ?
    C11B C10 C8 . . 120.6(7) ?
    C11B C10 C15B . . 116.0(9) ?
    C15A C10 C8 . . 122.4(14) ?
    C15A C10 C11A . . 118(2) ?
    C15B C10 C8 . . 122.7(6) ?
    C10 C11A H11A . . 121.9 ?
    C12A C11A C10 . . 116(3) ?
    C12A C11A H11A . . 121.9 ?
    C10 C11B H11B . . 118.0 ?
    C10 C11B C12B . . 124.0(12) ?
    C12B C11B H11B . . 118.0 ?
    C11A C12A H12A . . 118.7 ?
    C11A C12A C13 . . 123(2) ?
    C13 C12A H12A . . 118.7 ?
    C11B C12B H12B . . 120.6 ?
    C13 C12B C11B . . 118.8(11) ?
    C13 C12B H12B . . 120.6 ?
    O4 C13 C12A . . 117.7(11) ?
    O4 C13 C14B . . 120.9(5) ?
    C12B C13 O4 . . 117.6(5) ?
    C12B C13 C14B . . 121.5(7) ?
    C14A C13 O4 . . 127.3(11) ?
    C14A C13 C12A . . 115.0(16) ?
    C13 C14A H14A . . 120.1 ?
    C13 C14A C15A . . 120(2) ?
    C15A C14A H14A . . 120.1 ?
    C13 C14B H14B . . 122.2 ?
    C13 C14B C15B . . 115.5(9) ?
    C15B C14B H14B . . 122.2 ?
    C10 C15A C14A . . 112(2) ?
    C10 C15A H15A . . 124.1 ?
    C14A C15A H15A . . 124.1 ?
    C10 C15B C14B . . 121.7(11) ?
    C10 C15B H15B . . 119.1 ?
    C14B C15B H15B . . 119.1 ?
    O5 C16 N2 . . 121.9(2) ?
    O5 C16 C17 . . 123.7(2) ?
    N2 C16 C17 . . 114.5(2) ?
    C16 C17 H17A . . 109.4 ?
    C16 C17 H17B . . 109.4 ?
    C16 C17 C18 . . 111.0(2) ?
    H17A C17 H17B . . 108.0 ?
    C18 C17 H17A . . 109.4 ?
    C18 C17 H17B . . 109.4 ?
    C19 C18 C17 . . 119.4(3) ?
    C19 C18 C23 . . 119.2(3) ?
    C23 C18 C17 . . 121.3(2) ?
    C18 C19 H19 . . 120.0 ?
    C18 C19 C20 . . 120.1(3) ?
    C20 C19 H19 . . 120.0 ?
    C19 C20 H20 . . 120.3 ?
    C21 C20 C19 . . 119.3(3) ?
    C21 C20 H20 . . 120.3 ?
    C20 C21 H21 . . 118.6 ?
    C20 C21 C22 . . 122.7(3) ?
    C22 C21 H21 . . 118.6 ?
    C21 C22 C23 . . 118.5(3) ?
    C21 C22 C27 . . 121.6(3) ?
    C23 C22 C27 . . 119.9(3) ?
    C22 C23 C18 . . 120.0(3) ?
    C24 C23 C18 . . 123.8(3) ?
    C24 C23 C22 . . 116.1(3) ?
    C23 C24 H24 . . 118.5 ?
    C25 C24 C23 . . 123.0(3) ?
    C25 C24 H24 . . 118.5 ?
    C24 C25 H25 . . 120.2 ?
    C24 C25 C26 . . 119.5(4) ?
    C26 C25 H25 . . 120.2 ?
    C25 C26 H26 . . 119.5 ?
    C27 C26 C25 . . 120.9(4) ?
    C27 C26 H26 . . 119.5 ?
    C22 C27 H27 . . 119.7 ?
    C26 C27 C22 . . 120.6(4) ?
    C26 C27 H27 . . 119.7 ?
    C29 O7 C30 . . 117.7(3) ?
    H28A C28 H28B . . 109.5 ?
    H28A C28 H28C . . 109.5 ?
    H28B C28 H28C . . 109.5 ?
    C29 C28 H28A . . 109.5 ?
    C29 C28 H28B . . 109.5 ?
    C29 C28 H28C . . 109.5 ?
    O6 C29 O7 . . 123.1(3) ?
    O6 C29 C28 . . 124.7(3) ?
    O7 C29 C28 . . 112.2(3) ?
    O7 C30 H30A . . 110.2 ?
    O7 C30 H30B . . 110.2 ?
    O7 C30 C31 . . 107.6(3) ?
    H30A C30 H30B . . 108.5 ?
    C31 C30 H30A . . 110.2 ?
    C31 C30 H30B . . 110.2 ?
    C30 C31 H31A . . 109.5 ?
    C30 C31 H31B . . 109.5 ?
    C30 C31 H31C . . 109.5 ?
    H31A C31 H31B . . 109.5 ?
    H31A C31 H31C . . 109.5 ?
    H31B C31 H31C . . 109.5 ?
loop_
    _geom_torsion_atom_site_label_1
    _geom_torsion_atom_site_label_2
    _geom_torsion_atom_site_label_3
    _geom_torsion_atom_site_label_4
    _geom_torsion_site_symmetry_1
    _geom_torsion_site_symmetry_2
    _geom_torsion_site_symmetry_3
    _geom_torsion_site_symmetry_4
    _geom_torsion
    _geom_torsion_publ_flag
    O1 C8 C9 C1 . . . . -50.2(3) ?
    O1 C8 C10 C11A . . . . 111.6(14) ?
    O1 C8 C10 C11B . . . . 128.3(7) ?
    O1 C8 C10 C15A . . . . -46.3(16) ?
    O1 C8 C10 C15B . . . . -62.4(8) ?
    O2 C5 C6 C7 . . . . -178.3(2) ?
    O3 C3 C4 C5 . . . . -178.2(2) ?
    O4 C13 C14A C15A . . . . -156(2) ?
    O4 C13 C14B C15B . . . . 173.1(9) ?
    O5 C16 C17 C18 . . . . 66.2(4) ?
    N1 N2 C16 O5 . . . . -4.2(4) ?
    N1 N2 C16 C17 . . . . 175.2(2) ?
    N1 C1 C2 C3 . . . . 2.0(4) ?
    N1 C1 C2 C7 . . . . -175.6(2) ?
    N1 C1 C9 C8 . . . . -158.5(3) ?
    N2 N1 C1 C2 . . . . 176.4(2) ?
    N2 N1 C1 C9 . . . . -2.0(4) ?
    N2 C16 C17 C18 . . . . -113.2(3) ?
    C1 N1 N2 C16 . . . . 176.4(2) ?
    C1 C2 C3 O3 . . . . 3.0(4) ?
    C1 C2 C3 C4 . . . . -175.5(2) ?
    C1 C2 C7 O1 . . . . -3.5(4) ?
    C1 C2 C7 C6 . . . . 174.6(2) ?
    C2 C1 C9 C8 . . . . 23.1(3) ?
    C2 C3 C4 C5 . . . . 0.3(4) ?
    C3 C2 C7 O1 . . . . 178.6(2) ?
    C3 C2 C7 C6 . . . . -3.2(4) ?
    C3 C4 C5 O2 . . . . 177.4(2) ?
    C3 C4 C5 C6 . . . . -2.1(4) ?
    C4 C5 C6 C7 . . . . 1.2(4) ?
    C5 C6 C7 O1 . . . . 179.8(2) ?
    C5 C6 C7 C2 . . . . 1.5(4) ?
    C7 O1 C8 C9 . . . . 52.2(3) ?
    C7 O1 C8 C10 . . . . -179.6(2) ?
    C7 C2 C3 O3 . . . . -179.3(2) ?
    C7 C2 C3 C4 . . . . 2.3(4) ?
    C8 O1 C7 C2 . . . . -24.6(4) ?
    C8 O1 C7 C6 . . . . 157.2(2) ?
    C8 C10 C11A C12A . . . . -177.8(16) ?
    C8 C10 C11B C12B . . . . 179.4(7) ?
    C8 C10 C15A C14A . . . . -159.4(18) ?
    C8 C10 C15B C14B . . . . 171.4(10) ?
    C9 C1 C2 C3 . . . . -179.4(2) ?
    C9 C1 C2 C7 . . . . 2.9(3) ?
    C9 C8 C10 C11A . . . . -121.0(14) ?
    C9 C8 C10 C11B . . . . -104.4(7) ?
    C9 C8 C10 C15A . . . . 81.1(15) ?
    C9 C8 C10 C15B . . . . 65.0(8) ?
    C10 C8 C9 C1 . . . . -175.2(2) ?
    C10 C11A C12A C13 . . . . -5(3) ?
    C10 C11B C12B C13 . . . . 1.6(14) ?
    C11A C10 C15A C14A . . . . 43(3) ?
    C11A C12A C13 O4 . . . . -177.2(19) ?
    C11A C12A C13 C14A . . . . 2(3) ?
    C11B C10 C15B C14B . . . . -19(2) ?
    C11B C12B C13 O4 . . . . 178.0(7) ?
    C11B C12B C13 C14B . . . . -3.6(11) ?
    C12A C13 C14A C15A . . . . 25(3) ?
    C12B C13 C14B C15B . . . . -5.3(12) ?
    C13 C14A C15A C10 . . . . -48(4) ?
    C13 C14B C15B C10 . . . . 17(2) ?
    C15A C10 C11A C12A . . . . -19(3) ?
    C15B C10 C11B C12B . . . . 9.3(15) ?
    C16 C17 C18 C19 . . . . 91.2(3) ?
    C16 C17 C18 C23 . . . . -89.4(3) ?
    C17 C18 C19 C20 . . . . 178.3(3) ?
    C17 C18 C23 C22 . . . . -176.4(2) ?
    C17 C18 C23 C24 . . . . 1.5(4) ?
    C18 C19 C20 C21 . . . . -0.7(5) ?
    C18 C23 C24 C25 . . . . -177.2(3) ?
    C19 C18 C23 C22 . . . . 3.0(4) ?
    C19 C18 C23 C24 . . . . -179.1(3) ?
    C19 C20 C21 C22 . . . . 0.6(5) ?
    C20 C21 C22 C23 . . . . 1.3(5) ?
    C20 C21 C22 C27 . . . . -178.6(3) ?
    C21 C22 C23 C18 . . . . -3.1(4) ?
    C21 C22 C23 C24 . . . . 178.8(3) ?
    C21 C22 C27 C26 . . . . -179.6(4) ?
    C22 C23 C24 C25 . . . . 0.8(5) ?
    C23 C18 C19 C20 . . . . -1.1(4) ?
    C23 C22 C27 C26 . . . . 0.5(6) ?
    C23 C24 C25 C26 . . . . 0.5(6) ?
    C24 C25 C26 C27 . . . . -1.4(7) ?
    C25 C26 C27 C22 . . . . 0.9(7) ?
    C27 C22 C23 C18 . . . . 176.8(3) ?
    C27 C22 C23 C24 . . . . -1.3(4) ?
    C29 O7 C30 C31 . . . . 168.3(3) ?
    C30 O7 C29 O6 . . . . -1.6(5) ?
    C30 O7 C29 C28 . . . . 178.6(3) ?
loop_
    _geom_hbond_atom_site_label_D
    _geom_hbond_atom_site_label_H
    _geom_hbond_atom_site_label_A
    _geom_hbond_site_symmetry_A
    _geom_hbond_distance_DH
    _geom_hbond_distance_HA
    _geom_hbond_distance_DA
    _geom_hbond_angle_DHA
    _geom_hbond_publ_flag
    O3 H3 N1 . 0.82 1.80 2.527(2) 147 yes
    O2 H2 O6 . 0.82 1.91 2.720(3) 172.6 yes
    O4 H4 O3 1_565 0.82 1.93 2.730(3) 166.1 yes
    C9 H9B O4 2_776 0.97 2.57 3.461(3) 153.4 yes
_shelx_space_group_comment
;
The symmetry employed for this shelxl refinement is uniquely defined
by the following loop, which should always be used as a source of
symmetry information in preference to the above space-group names.
They are only intended as comments.
;
_shelx_estimated_absorpt_T_min     0.915
_shelx_estimated_absorpt_T_max     0.985
_iucr_refine_instructions_details
;
TITL ajs2_auto_a.res in P-1
    ajs2_auto.res
    created by SHELXL-2018/3 at 12:41:20 on 03-Feb-2023
REM Old TITL ajs2_auto in P-1
REM SHELXT solution in P-1: R1 0.218, Rweak 0.016, Alpha 0.038
REM <I/s> 0.000 for 0 systematic absences, Orientation as input
REM Formula found by SHELXT: C30 C5 O35
CELL 1.54184 9.221 12.1902 13.4982 94.413 95.172 111.561
ZERR 2 0.0005 0.0008 0.0007 0.005 0.004 0.005
LATT 1
SFAC C H N O
UNIT 62 60 4 14
EQIV $1 +X,1+Y,+Z
EQIV $2 2-X,2-Y,1-Z
DFIX 1.39 0.05 C10 C11A
DFIX 1.39 0.05 C11A C12A
DFIX 1.39 0.05 C12A C13
DFIX 1.39 0.05 C13 C14A
DFIX 1.39 0.05 C14A C15A
DFIX 1.39 0.05 C15A C10
DFIX 1.39 0.05 C10 C11B
DFIX 1.39 0.05 C11B C12B
DFIX 1.39 0.05 C12B C13
DFIX 1.39 0.05 C13 C14B
DFIX 1.39 0.05 C14B C15B
DFIX 1.39 0.05 C15B C10
ISOR 0.01 0.02 C11A C12A C14A C15A
ISOR 0.01 0.02 C11B C12B C14B C15B
L.S. 40
PLAN  7
SIZE 0.12 0.1 0.02
CONF
HTAB O2 O6
HTAB O4 O3_$1
HTAB C9 O4_$2
BOND $H
fmap 2
acta
REM <olex2.extras>
REM <HklSrc "%.\\ajs2_auto.hkl">
REM </olex2.extras>
WGHT    0.114500    0.087600
EXTI    0.004262
FVAR       6.90260   0.28747
O1    4    0.652874    0.670877    0.649055    11.00000    0.09191    0.04034 =
         0.08808    0.01489    0.04013    0.03219
O2    4    0.375522    0.327323    0.788855    11.00000    0.08444    0.06086 =
         0.08373    0.02409    0.03660    0.02936
AFIX 147
H2    2    0.357223    0.255910    0.784880    11.00000   -1.50000
AFIX   0
O3    4    0.686094    0.298347    0.533945    11.00000    0.07455    0.04089 =
         0.06974    0.00909    0.02055    0.02908
AFIX 147
H3    2    0.734294    0.337833    0.492432    11.00000   -1.50000
AFIX   0
O4    4    0.893141    1.220940    0.635111    11.00000    0.07345    0.03673 =
         0.09822    0.00810    0.00591    0.02024
AFIX 147
H4    2    0.820055    1.232642    0.604745    11.00000   -1.50000
AFIX   0
O5    4    0.916715    0.355602    0.327402    11.00000    0.08986    0.05182 =
         0.07040    0.00934    0.02317    0.03400
N1    3    0.807901    0.481089    0.447456    11.00000    0.06210    0.04375 =
         0.05608    0.00892    0.01476    0.02349
N2    3    0.888279    0.527978    0.370201    11.00000    0.07235    0.04025 =
         0.05983    0.01023    0.02009    0.02318
AFIX  43
H2A   2    0.907953    0.600522    0.359940    11.00000   -1.20000
AFIX   0
C1    1    0.767475    0.547471    0.509457    11.00000    0.06004    0.03983 =
         0.05551    0.00744    0.00946    0.02301
C2    1    0.674252    0.488155    0.585331    11.00000    0.05750    0.03928 =
         0.05712    0.00733    0.01057    0.02330
C3    1    0.633560    0.366604    0.594179    11.00000    0.05322    0.04054 =
         0.05886    0.00570    0.00686    0.02197
C4    1    0.535867    0.311599    0.662628    11.00000    0.06258    0.04277 =
         0.06429    0.01146    0.00937    0.02197
AFIX  43
H4A   2    0.510446    0.231204    0.667796    11.00000   -1.20000
AFIX   0
C5    1    0.476315    0.377264    0.723333    11.00000    0.06280    0.05108 =
         0.06086    0.01461    0.01449    0.02570
C6    1    0.517702    0.497937    0.718278    11.00000    0.07467    0.05190 =
         0.06758    0.00974    0.02387    0.03076
AFIX  43
H6    2    0.478794    0.541832    0.760104    11.00000   -1.20000
AFIX   0
C7    1    0.616516    0.552378    0.651148    11.00000    0.06537    0.04174 =
         0.06483    0.01016    0.01378    0.02725
C8    1    0.793720    0.733086    0.610152    11.00000    0.08883    0.04712 =
         0.07972    0.01205    0.02886    0.02983
AFIX  13
H8    2    0.879916    0.729332    0.656079    11.00000   -1.20000
AFIX   0
C9    1    0.803280    0.677542    0.509389    11.00000    0.07168    0.04202 =
         0.06168    0.01145    0.01600    0.02658
AFIX  23
H9A   2    0.729095    0.689158    0.459701    11.00000   -1.20000
H9B   2    0.908012    0.716126    0.491192    11.00000   -1.20000
AFIX   0
C10   1    0.815044    0.861694    0.614356    11.00000    0.07811    0.04576 =
         0.07350    0.01246    0.02468    0.03260
PART 1
C11A  1    0.941103    0.942415    0.682925    21.00000    0.07565    0.04774 =
         0.04927    0.00322   -0.00409    0.02920
AFIX  43
H11A  2    1.009448    0.917739    0.721640    21.00000   -1.20000
AFIX   0
PART 2
C11B  1    0.950088    0.946835    0.656923   -21.00000    0.08522    0.06056 =
         0.08999    0.01891    0.00423    0.03992
AFIX  43
H11B  2    1.029305    0.923893    0.684204   -21.00000   -1.20000
AFIX   0
PART 1
C12A  1    0.957061    1.061265    0.689161    21.00000    0.06773    0.04651 =
         0.05446    0.00488    0.00146    0.02979
AFIX  43
H12A  2    1.032911    1.115939    0.737333    21.00000   -1.20000
AFIX   0
PART 2
C12B  1    0.978980    1.066441    0.662814   -21.00000    0.06961    0.05143 =
         0.09604    0.00689   -0.00016    0.02307
AFIX  43
H12B  2    1.075991    1.122273    0.691794   -21.00000   -1.20000
AFIX   0
PART 0
C13   1    0.862886    1.101491    0.625423    11.00000    0.06274    0.03558 =
         0.06907    0.00690    0.01267    0.01941
PART 1
C14A  1    0.754324    1.017441    0.560894    21.00000    0.06317    0.06411 =
         0.07471    0.00595    0.00182    0.03995
AFIX  43
H14A  2    0.716016    1.036696    0.501339    21.00000   -1.20000
AFIX   0
PART 2
C14B  1    0.720339    1.020025    0.577025   -21.00000    0.05125    0.04317 =
         0.08689    0.00146    0.01120    0.02329
AFIX  43
H14B  2    0.637252    1.042150    0.555969   -21.00000   -1.20000
AFIX   0
PART 1
C15A  1    0.696285    0.896937    0.583227    21.00000    0.05502    0.04925 =
         0.06186   -0.00179    0.00869    0.00405
AFIX  43
H15A  2    0.590208    0.848653    0.577167    21.00000   -1.20000
AFIX   0
PART 2
C15B  1    0.709779    0.899790    0.561702   -21.00000    0.08677    0.04538 =
         0.08103   -0.00288    0.00159    0.01788
AFIX  43
H15B  2    0.630181    0.845746    0.515181   -21.00000   -1.20000
AFIX   0
PART 0
C16   1    0.935706    0.456300    0.310545    11.00000    0.06185    0.04521 =
         0.05785    0.00153    0.01038    0.01800
C17   1    1.011077    0.511399    0.222714    11.00000    0.07536    0.05529 =
         0.06003    0.00166    0.01964    0.01575
AFIX  23
H17A  2    1.113605    0.506219    0.223075    11.00000   -1.20000
H17B  2    1.025891    0.594748    0.228703    11.00000   -1.20000
AFIX   0
C18   1    0.910115    0.449059    0.124793    11.00000    0.06383    0.05912 =
         0.05879    0.01575    0.02056    0.02085
C19   1    0.800890    0.489932    0.084654    11.00000    0.08076    0.08189 =
         0.08733    0.03084    0.02812    0.03712
AFIX  43
H19   2    0.787197    0.554213    0.118333    11.00000   -1.20000
AFIX   0
C20   1    0.707365    0.433807   -0.009345    11.00000    0.06386    0.12703 =
         0.10804    0.05491    0.00950    0.03146
AFIX  43
H20   2    0.632133    0.460805   -0.036553    11.00000   -1.20000
AFIX   0
C21   1    0.729611    0.341642   -0.057778    11.00000    0.08514    0.11113 =
         0.07459    0.01908    0.01245    0.01348
AFIX  43
H21   2    0.669012    0.306306   -0.118958    11.00000   -1.20000
AFIX   0
C22   1    0.838037    0.297687   -0.020585    11.00000    0.07793    0.07930 =
         0.06321    0.00950    0.01542    0.01006
C23   1    0.927622    0.349881    0.073396    11.00000    0.06682    0.06153 =
         0.05261    0.00931    0.01721    0.01615
C24   1    1.034248    0.300032    0.108602    11.00000    0.10275    0.08424 =
         0.07727    0.01382    0.02762    0.04969
AFIX  43
H24   2    1.094272    0.331436    0.170610    11.00000   -1.20000
AFIX   0
C25   1    1.054022    0.207549    0.056075    11.00000    0.16993    0.11668 =
         0.10931    0.01483    0.05072    0.09105
AFIX  43
H25   2    1.125586    0.176640    0.082417    11.00000   -1.20000
AFIX   0
C26   1    0.966941    0.160011   -0.036643    11.00000    0.18882    0.10327 =
         0.11781   -0.00630    0.05595    0.06007
AFIX  43
H26   2    0.982094    0.098063   -0.073114    11.00000   -1.20000
AFIX   0
C27   1    0.861738    0.201660   -0.074432    11.00000    0.12741    0.08914 =
         0.07103   -0.01248    0.02265    0.01069
AFIX  43
H27   2    0.803198    0.167824   -0.136491    11.00000   -1.20000
AFIX   0
O6    4    0.341522    0.095610    0.784493    11.00000    0.11596    0.06350 =
         0.10045    0.02605    0.01189    0.03740
O7    4    0.389043   -0.048186    0.854687    11.00000    0.13132    0.07337 =
         0.09822    0.02434    0.03041    0.05819
C28   1    0.365903    0.101952    0.962315    11.00000    0.13370    0.09823 =
         0.09889    0.02489    0.04273    0.06354
AFIX 137
H28A  2    0.358033    0.178276    0.961757    11.00000   -1.50000
H28B  2    0.462489    0.110491    1.001444    11.00000   -1.50000
H28C  2    0.278770    0.049573    0.991100    11.00000   -1.50000
AFIX   0
C29   1    0.363448    0.051632    0.857982    11.00000    0.07249    0.05459 =
         0.09585    0.02418    0.02557    0.02433
C30   1    0.386052   -0.108167    0.756317    11.00000    0.14982    0.07977 =
         0.10614    0.00010    0.01475    0.05348
AFIX  23
H30A  2    0.449610   -0.051887    0.715369    11.00000   -1.20000
H30B  2    0.279194   -0.143361    0.722555    11.00000   -1.20000
AFIX   0
C31   1    0.449327   -0.200862    0.771605    11.00000    0.13094    0.10037 =
         0.12930    0.00393    0.03472    0.06535
AFIX 137
H31A  2    0.432660   -0.250460    0.709538    11.00000   -1.50000
H31B  2    0.396736   -0.248231    0.820839    11.00000   -1.50000
H31C  2    0.559927   -0.164463    0.794426    11.00000   -1.50000
AFIX   0
HKLF 4
REM  ajs2_auto_a.res in P-1
REM wR2 = 0.2115, GooF = S = 1.088, Restrained GooF = 1.089 for all data
REM R1 = 0.0615 for 3477 Fo > 4sig(Fo) and 0.0908 for all 5498 data
REM 404 parameters refined using 60 restraints
END
WGHT      0.1143      0.0830
REM Highest difference peak  0.496,  deepest hole -0.247,  1-sigma level  0.048
Q1    1   0.6895  0.7159  0.5568  11.00000  0.05    0.50
Q2    1   0.7774  0.2418 -0.1077  11.00000  0.05    0.27
Q3    1   0.7201  0.5174  0.5510  11.00000  0.05    0.23
Q4    1   0.6962  0.5249  0.0261  11.00000  0.05    0.22
Q5    1   0.6782  1.0807  0.5206  11.00000  0.05    0.21
Q6    1   0.4522  0.1076  0.8053  11.00000  0.05    0.18
Q7    1   0.5206 -0.0426  0.7589  11.00000  0.05    0.17
  REM The information below was added by Olex2.
  REM
  REM R1 = 0.0615 for 3477 Fo > 4sig(Fo) and 0.0908 for all 15709 data
  REM 404 parameters refined using n/a restraints
  REM Highest difference peak 0.50, deepest hole -0.25
  REM Mean Shift 0, Max Shift 0.000.
  REM +++ Tabular Listing of Refinement Information +++
  REM R1_all = 0.0908
  REM R1_gt = 0.0615
  REM wR_ref = 0.2115
  REM GOOF = 1.088
  REM Shift_max = 0.000
  REM Shift_mean = 0
  REM Reflections_all = 15709
  REM Reflections_gt = 3477
  REM Parameters = 404
  REM Hole = -0.25
  REM Peak = 0.50
  REM Flack = n/a
;
data_II
_audit_creation_method
;
Olex2 1.3-ac4
(compiled 2020.11.27 svn.r5f609507 for Rigaku OD, GUI svn.r6214)
;
_journal_date_recd_electronic     2023-01-10
_journal_date_accepted     2023-02-08
_journal_name_full     'Acta Crystallographica, Section E'
_journal_year     2023
_journal_volume     79
_journal_issue      3
_journal_page_first     236
_journal_page_last     240
_journal_paper_category     GO
_journal_paper_doi     10.1107/S2056989023001184
_journal_coeditor_code     JY2026
_chemical_name_systematic
;\
(+-,E)-<i>N</i>'-[5,7-Dihydroxy-2-(4-hydroxyphenyl)chroman-4-ylidene]-4-\
hydroxybenzohydrazide ethanol monosolvate
;
_chemical_name_common     ?
_chemical_formula_moiety     'C22 H18 N2 O6, C2 H6 O'
_chemical_formula_sum     'C24 H24 N2 O7'
_chemical_formula_iupac     'C22 H18 N2 O6, C2 H6 O'
_chemical_formula_weight     452.45
_chemical_melting_point     ?
_space_group_crystal_system     triclinic
_space_group_name_H-M_alt     'P -1'
_space_group_name_Hall     '-P 1'
loop_
    _space_group_symop_operation_xyz
    'x, y, z'
    '-x, -y, -z'
_cell_length_a     10.0964(9)
_cell_length_b     10.1570(8)
_cell_length_c     12.3628(10)
_cell_angle_alpha     84.557(7)
_cell_angle_beta     68.169(8)
_cell_angle_gamma     82.529(7)
_cell_volume     1165.39(18)
_cell_formula_units_Z     2
_cell_measurement_reflns_used     5399
_cell_measurement_theta_min     3.8550
_cell_measurement_theta_max     75.9850
_cell_measurement_temperature     293(2)
_exptl_crystal_description     plate
_exptl_crystal_colour     yellow
_exptl_crystal_size_max     0.18
_exptl_crystal_size_mid     0.16
_exptl_crystal_size_min     0.04
_exptl_crystal_density_diffrn     1.289
_exptl_crystal_F_000     476
_exptl_absorpt_coefficient_mu     0.798
_exptl_absorpt_correction_type     multi-scan
_exptl_absorpt_process_details
;
(CrysAlisPro; Rigaku OD, 2022)
;
_exptl_absorpt_correction_T_min     0.65956
_exptl_absorpt_correction_T_max     1.00000
_diffrn_ambient_temperature     293(2)
_diffrn_source     'Rotating-anode X-ray tube'
_diffrn_radiation_type     'Cu K\a'
_diffrn_radiation_wavelength     1.54184
_diffrn_radiation_monochromator     mirror
_diffrn_measurement_device_type     'ROD, Synergy Custom system, HyPix-Arc 150'
_diffrn_measurement_device     'four-circle diffractometer'
_diffrn_measurement_method     '\w scans'
_diffrn_detector     'Hybrid Pixel Array Detector'
_diffrn_detector_area_resol_mean     10.0000
_diffrn_reflns_number     12522
_diffrn_reflns_av_R_equivalents     0.0449
_diffrn_reflns_av_unetI/netI     0.0472
_diffrn_reflns_theta_min     3.857
_diffrn_reflns_theta_max     78.983
_diffrn_reflns_theta_full     67.684
_diffrn_measured_fraction_theta_max     0.909
_diffrn_measured_fraction_theta_full     0.991
_diffrn_reflns_limit_h_min     -12
_diffrn_reflns_limit_h_max     11
_diffrn_reflns_limit_k_min     -11
_diffrn_reflns_limit_k_max     12
_diffrn_reflns_limit_l_min     -15
_diffrn_reflns_limit_l_max     14
_diffrn_radiation_probe     x-ray
_refine_special_details     ?
_reflns_number_total     4585
_reflns_number_gt     2642
_reflns_threshold_expression     'I > 2\s(I)'
_refine_ls_structure_factor_coef     Fsqd
_refine_ls_matrix_type     full
_refine_ls_R_factor_all     0.1186
_refine_ls_R_factor_gt     0.0855
_refine_ls_wR_factor_gt     0.2521
_refine_ls_wR_factor_ref     0.3006
_refine_ls_goodness_of_fit_ref     1.073
_refine_ls_restrained_S_all     1.066
_refine_ls_number_reflns     4585
_refine_ls_number_parameters     405
_refine_ls_number_restraints     136
_refine_ls_hydrogen_treatment     constr
_refine_ls_weighting_scheme     calc
_refine_ls_weighting_details
                      'w=1/[\s^2^(Fo^2^)+(0.1916P)^2^] where P=(Fo^2^+2Fc^2^)/3'
_atom_sites_solution_hydrogens     mixed
_atom_sites_solution_primary     ?
_atom_sites_solution_secondary     ?
_refine_ls_shift/su_max     0.000
_refine_ls_shift/su_mean     0.000
_refine_diff_density_max     0.449
_refine_diff_density_min     -0.266
_refine_ls_extinction_method
;
SHELXL-2018/3 (Sheldrick 2015)
;
_refine_ls_extinction_coef     0.015(3)
_refine_ls_extinction_expression
                                  'Fc^*^=kFc[1+0.001xFc^2^\l^3^/sin(2\q)]^-1/4^'
loop_
    _atom_type_symbol
    _atom_type_description
    _atom_type_scat_dispersion_real
    _atom_type_scat_dispersion_imag
    _atom_type_scat_source
    'C' 'C' 0.0181 0.0091
                         'International Tables Vol C Tables 4.2.6.8 and 6.1.1.4'
    'H' 'H' 0.0000 0.0000
                         'International Tables Vol C Tables 4.2.6.8 and 6.1.1.4'
    'N' 'N' 0.0311 0.0180
                         'International Tables Vol C Tables 4.2.6.8 and 6.1.1.4'
    'O' 'O' 0.0492 0.0322
                         'International Tables Vol C Tables 4.2.6.8 and 6.1.1.4'
_computing_data_collection
;
CrysAlisPro 1.171.42.63a (Rigaku OD, 2022)
;
_computing_cell_refinement
;
CrysAlisPro 1.171.42.63a (Rigaku OD, 2022)
;
_computing_data_reduction
;
CrysAlisPro 1.171.42.63a (Rigaku OD, 2022)
;
_computing_structure_solution     ?
_computing_structure_refinement
;
SHELXL 2018/3 (Sheldrick, 2015)
;
_computing_molecular_graphics
;
Olex2 1.3-ac4 (Dolomanov <i>et al.</i>,  2009)
;
_computing_publication_material
;
Olex2 1.3-ac4 (Dolomanov <i>et al.</i>,  2009)
;
loop_
    _atom_site_type_symbol
    _atom_site_label
    _atom_site_fract_x
    _atom_site_fract_y
    _atom_site_fract_z
    _atom_site_U_iso_or_equiv
    _atom_site_adp_type
    _atom_site_calc_flag
    _atom_site_occupancy
    _atom_site_disorder_assembly
    _atom_site_disorder_group
    O O1 -0.1351(2) 0.6849(2) 0.79739(19) 0.0754(7) Uani d 1 . .
    O O2 -0.3070(2) 0.4492(2) 0.5747(2) 0.0785(7) Uani d 1 . .
    H H2 -0.342557 0.411258 0.638824 0.118 Uiso calc 1 . .
    O O3 0.0348(2) 0.7463(2) 0.37844(18) 0.0724(6) Uani d 1 . .
    H H3 0.085010 0.796329 0.390234 0.109 Uiso calc 1 . .
    O O5 0.3098(3) 0.9705(2) 0.3030(2) 0.0837(7) Uani d 1 . .
    O O6 0.6730(3) 1.3952(3) 0.3686(2) 0.0925(8) Uani d 1 . .
    H H6 0.640291 1.442748 0.424580 0.139 Uiso calc 1 . .
    N N1 0.1291(3) 0.8729(2) 0.4979(2) 0.0644(7) Uani d 1 . .
    N N2 0.2153(3) 0.9675(2) 0.4986(2) 0.0654(7) Uani d 1 . .
    H H2A 0.211270 0.997485 0.562629 0.079 Uiso calc 1 . .
    C C1 0.0487(3) 0.8194(3) 0.5956(3) 0.0607(7) Uani d 1 . .
    C C2 -0.0431(3) 0.7220(3) 0.5882(3) 0.0610(7) Uani d 1 . .
    C C3 -0.0481(3) 0.6899(3) 0.4820(3) 0.0609(8) Uani d 1 . .
    C C4 -0.1388(3) 0.6004(3) 0.4786(3) 0.0639(8) Uani d 1 . .
    H H4 -0.144130 0.582551 0.407948 0.077 Uiso calc 1 . .
    C C5 -0.2211(3) 0.5383(3) 0.5811(3) 0.0654(8) Uani d 1 . .
    C C6 -0.2188(3) 0.5665(3) 0.6873(3) 0.0682(8) Uani d 1 . .
    H H6A -0.275641 0.524598 0.756009 0.082 Uiso calc 1 . .
    C C7 -0.1302(3) 0.6585(3) 0.6892(3) 0.0643(8) Uani d 1 . .
    C C9 0.0375(4) 0.8466(4) 0.7136(3) 0.0741(9) Uani d 1 . .
    H H9AA 0.045689 0.940341 0.715850 0.089 Uiso calc 0.340(11) A 1
    H H9AB 0.117221 0.796585 0.729797 0.089 Uiso calc 0.340(11) A 1
    H H9BC 0.130296 0.866285 0.710629 0.089 Uiso calc 0.660(11) A 2
    H H9BD -0.029867 0.924754 0.739493 0.089 Uiso calc 0.660(11) A 2
    O O4_1 -0.106(5) 0.864(3) 1.260(2) 0.073(5) Uani d 0.340(11) A 1
    H H4_1 -0.030662 0.825179 1.262161 0.110 Uiso d 0.340(11) A 1
    C C8_1 -0.0995(14) 0.8119(11) 0.8069(7) 0.066(3) Uani d 0.340(11) A 1
    H H8_1 -0.176753 0.877540 0.800365 0.079 Uiso calc 0.340(11) A 1
    C C10_1 -0.097(2) 0.8167(15) 0.9282(10) 0.061(3) Uani d 0.340(11) A 1
    C C11_1 -0.175(2) 0.9296(17) 0.9914(13) 0.070(3) Uani d 0.340(11) A 1
    H H11_1 -0.225729 0.993774 0.958569 0.084 Uiso calc 0.340(11) A 1
    C C12_1 -0.176(3) 0.943(2) 1.1033(17) 0.077(4) Uani d 0.340(11) A 1
    H H12_1 -0.209873 1.023414 1.139562 0.092 Uiso calc 0.340(11) A 1
    C C13_1 -0.1256(16) 0.8330(19) 1.1593(13) 0.056(3) Uani d 0.340(11) A 1
    C C14_1 -0.039(2) 0.730(2) 1.0937(16) 0.080(5) Uani d 0.340(11) A 1
    H H14_1 0.009772 0.665175 1.126783 0.096 Uiso calc 0.340(11) A 1
    C C15_1 -0.026(2) 0.7250(18) 0.9820(14) 0.076(4) Uani d 0.340(11) A 1
    H H15_1 0.034812 0.655947 0.939016 0.092 Uiso calc 0.340(11) A 1
    O O4_2 -0.135(2) 0.8700(16) 1.2634(11) 0.077(3) Uani d 0.660(11) A 2
    H H4_2 -0.096223 0.813666 1.297414 0.115 Uiso d 0.660(11) A 2
    C C8_2 -0.0097(7) 0.7352(7) 0.7987(4) 0.0706(19) Uani d 0.660(11) A 2
    H H8_2 0.068019 0.662710 0.777363 0.085 Uiso calc 0.660(11) A 2
    C C10_2 -0.0381(10) 0.7645(10) 0.9230(6) 0.071(2) Uani d 0.660(11) A 2
    C C11_2 -0.1351(10) 0.8742(10) 0.9700(7) 0.076(2) Uani d 0.660(11) A 2
    H H11_2 -0.178298 0.925612 0.923456 0.092 Uiso calc 0.660(11) A 2
    C C12_2 -0.1690(17) 0.9089(12) 1.0835(10) 0.083(3) Uani d 0.660(11) A 2
    H H12_2 -0.243121 0.974346 1.116940 0.099 Uiso calc 0.660(11) A 2
    C C13_2 -0.0882(10) 0.8423(11) 1.1457(8) 0.064(2) Uani d 0.660(11) A 2
    C C14_2 0.0007(13) 0.7302(12) 1.1015(9) 0.078(2) Uani d 0.660(11) A 2
    H H14_2 0.043577 0.677733 1.147780 0.094 Uiso calc 0.660(11) A 2
    C C15_2 0.0274(9) 0.6940(9) 0.9912(7) 0.078(2) Uani d 0.660(11) A 2
    H H15_2 0.091550 0.619884 0.962366 0.093 Uiso calc 0.660(11) A 2
    C C16_2 0.3063(3) 1.0107(3) 0.3936(3) 0.0636(8) Uani d 1 . .
    C C17_2 0.4023(3) 1.1118(3) 0.3940(3) 0.0608(7) Uani d 1 . .
    C C18_2 0.4883(3) 1.1626(3) 0.2872(3) 0.0723(9) Uani d 1 . .
    H H18_2 0.485608 1.132852 0.219239 0.087 Uiso calc 1 . .
    C C19_2 0.5787(4) 1.2575(4) 0.2797(3) 0.0819(10) Uani d 1 . .
    H H19_2 0.636572 1.291323 0.207324 0.098 Uiso calc 1 . .
    C C20_2 0.5820(3) 1.3016(3) 0.3814(3) 0.0707(9) Uani d 1 . .
    C C21_2 0.4985(3) 1.2513(3) 0.4867(3) 0.0693(8) Uani d 1 . .
    H H21_2 0.501184 1.281219 0.554621 0.083 Uiso calc 1 . .
    C C22_2 0.4093(3) 1.1559(3) 0.4939(3) 0.0659(8) Uani d 1 . .
    H H22_2 0.353493 1.121001 0.566623 0.079 Uiso calc 1 . .
    O O1_3 -0.388(2) 1.274(2) 0.7634(16) 0.091(4) Uani d 0.433(11) B 1
    H H1_3 -0.340646 1.201827 0.758789 0.136 Uiso calc 0.433(11) B 1
    C C1_3 -0.5178(19) 1.2716(16) 0.8636(15) 0.098(4) Uani d 0.433(11) B 1
    H H1A_3 -0.494641 1.243379 0.932237 0.117 Uiso calc 0.433(11) B 1
    H H1B_3 -0.575177 1.207245 0.853981 0.117 Uiso calc 0.433(11) B 1
    C C2_3 -0.6057(13) 1.4090(11) 0.8819(13) 0.143(6) Uani d 0.433(11) B 1
    H H2A_3 -0.596826 1.450423 0.806772 0.214 Uiso d 0.433(11) B 1
    H H2B_3 -0.577666 1.466963 0.924742 0.214 Uiso d 0.433(11) B 1
    H H2C_3 -0.703526 1.391903 0.924062 0.214 Uiso d 0.433(11) B 1
    O O1_4 -0.412(2) 1.3022(18) 0.7513(12) 0.106(4) Uani d 0.567(11) B 2
    H H1_4 -0.350775 1.242391 0.755089 0.159 Uiso calc 0.567(11) B 2
    C C1_4 -0.527(2) 1.313(2) 0.8644(15) 0.163(8) Uani d 0.567(11) B 2
    H H1A_4 -0.609437 1.275514 0.862817 0.196 Uiso calc 0.567(11) B 2
    H H1B_4 -0.554448 1.406173 0.881159 0.196 Uiso calc 0.567(11) B 2
    C C2_4 -0.4798(13) 1.2400(19) 0.9615(9) 0.206(8) Uani d 0.567(11) B 2
    H H2A_4 -0.447910 1.148451 0.944346 0.310 Uiso d 0.567(11) B 2
    H H2B_4 -0.556780 1.244951 1.036036 0.310 Uiso d 0.567(11) B 2
    H H2C_4 -0.401730 1.283391 0.963206 0.310 Uiso d 0.567(11) B 2
loop_
    _atom_site_aniso_label
    _atom_site_aniso_U_11
    _atom_site_aniso_U_22
    _atom_site_aniso_U_33
    _atom_site_aniso_U_12
    _atom_site_aniso_U_13
    _atom_site_aniso_U_23
    O1 0.0832(14) 0.0856(15) 0.0645(14) -0.0407(12) -0.0238(10) -0.0078(11)
    O2 0.0804(14) 0.0765(14) 0.0888(16) -0.0392(11) -0.0314(13) -0.0090(12)
    O3 0.0789(14) 0.0811(15) 0.0653(13) -0.0354(11) -0.0278(10) 0.0010(11)
    O5 0.1085(17) 0.0820(15) 0.0691(15) -0.0476(13) -0.0290(12) -0.0070(11)
    O6 0.0878(16) 0.0978(19) 0.099(2) -0.0569(14) -0.0259(13) -0.0063(14)
    N1 0.0650(14) 0.0629(15) 0.0726(17) -0.0284(11) -0.0269(12) 0.0000(12)
    N2 0.0682(15) 0.0660(15) 0.0703(16) -0.0289(12) -0.0270(12) -0.0056(12)
    C1 0.0607(16) 0.0604(17) 0.0678(18) -0.0188(13) -0.0266(13) -0.0051(13)
    C2 0.0598(16) 0.0607(17) 0.0676(19) -0.0216(13) -0.0239(13) -0.0037(14)
    C3 0.0626(16) 0.0604(17) 0.0646(18) -0.0175(13) -0.0252(13) -0.0030(13)
    C4 0.0621(16) 0.0664(18) 0.0709(19) -0.0189(14) -0.0282(14) -0.0068(15)
    C5 0.0598(16) 0.0637(18) 0.080(2) -0.0207(13) -0.0266(14) -0.0121(15)
    C6 0.0642(17) 0.0693(19) 0.072(2) -0.0276(14) -0.0191(14) -0.0037(15)
    C7 0.0594(16) 0.0702(19) 0.0664(19) -0.0203(13) -0.0202(13) -0.0109(14)
    C9 0.079(2) 0.081(2) 0.072(2) -0.0358(16) -0.0279(16) -0.0060(16)
    O4_1 0.073(11) 0.091(9) 0.065(7) -0.011(6) -0.029(6) -0.029(6)
    C8_1 0.078(7) 0.060(6) 0.066(5) -0.025(5) -0.029(5) -0.002(4)
    C10_1 0.093(11) 0.047(8) 0.057(6) -0.028(6) -0.032(7) -0.012(4)
    C11_1 0.088(10) 0.068(9) 0.060(7) -0.012(6) -0.032(6) -0.012(5)
    C12_1 0.100(10) 0.090(9) 0.062(8) -0.035(8) -0.043(8) -0.017(6)
    C13_1 0.040(7) 0.090(6) 0.041(5) -0.050(5) -0.004(4) 0.001(4)
    C14_1 0.096(14) 0.094(8) 0.066(7) -0.026(8) -0.039(7) -0.016(5)
    C15_1 0.094(12) 0.080(9) 0.068(7) -0.002(7) -0.044(8) -0.014(6)
    O4_2 0.086(9) 0.086(4) 0.061(3) -0.022(4) -0.027(3) -0.003(3)
    C8_2 0.067(3) 0.078(4) 0.074(3) -0.024(3) -0.026(2) -0.011(2)
    C10_2 0.076(5) 0.071(6) 0.073(4) -0.019(3) -0.028(3) -0.009(3)
    C11_2 0.089(6) 0.074(7) 0.075(5) -0.015(4) -0.037(5) -0.012(4)
    C12_2 0.090(4) 0.096(6) 0.074(5) -0.020(5) -0.037(4) -0.020(4)
    C13_2 0.047(4) 0.083(4) 0.062(4) -0.039(3) -0.009(3) -0.008(3)
    C14_2 0.080(6) 0.091(4) 0.072(4) -0.024(4) -0.030(3) -0.015(3)
    C15_2 0.078(5) 0.085(5) 0.075(4) -0.013(3) -0.030(3) -0.014(3)
    C16_2 0.0712(18) 0.0588(17) 0.0642(19) -0.0208(14) -0.0236(14) -0.0042(14)
    C17_2 0.0573(15) 0.0597(17) 0.0670(19) -0.0153(13) -0.0208(13) -0.0053(13)
    C18_2 0.0748(19) 0.077(2) 0.067(2) -0.0291(16) -0.0208(15) -0.0048(15)
    C19_2 0.076(2) 0.096(2) 0.074(2) -0.0429(18) -0.0173(16) -0.0016(18)
    C20_2 0.0616(17) 0.073(2) 0.084(2) -0.0257(14) -0.0270(15) -0.0075(16)
    C21_2 0.0640(17) 0.073(2) 0.075(2) -0.0218(15) -0.0238(15) -0.0100(16)
    C22_2 0.0654(17) 0.0676(18) 0.0684(19) -0.0223(14) -0.0228(14) -0.0071(14)
    O1_3 0.096(7) 0.060(8) 0.086(6) -0.019(4) 0.001(5) 0.009(4)
    C1_3 0.100(8) 0.083(8) 0.091(9) -0.023(6) -0.006(5) -0.012(6)
    C2_3 0.100(8) 0.080(7) 0.189(14) 0.002(6) 0.017(7) -0.022(8)
    O1_4 0.134(8) 0.069(8) 0.102(5) -0.032(5) -0.019(5) -0.009(5)
    C1_4 0.179(15) 0.154(18) 0.132(10) -0.079(13) -0.014(7) 0.018(10)
    C2_4 0.174(11) 0.36(2) 0.077(6) -0.065(12) -0.031(6) 0.000(9)
_geom_special_details
;
 All esds (except the esd in the dihedral angle between two l.s. planes)
 are estimated using the full covariance matrix.  The cell esds are taken
 into account individually in the estimation of esds in distances, angles
 and torsion angles; correlations between esds in cell parameters are only
 used when they are defined by crystal symmetry.  An approximate (isotropic)
 treatment of cell esds is used for estimating esds involving l.s. planes.
;
loop_
    _geom_bond_atom_site_label_1
    _geom_bond_atom_site_label_2
    _geom_bond_site_symmetry_2
    _geom_bond_distance
    _geom_bond_publ_flag
    O1 C7 . 1.370(4) ?
    O1 C8_1 . 1.410(9) ?
    O1 C8_2 . 1.433(5) ?
    O2 H2 . 0.8200 ?
    O2 C5 . 1.359(3) ?
    O3 H3 . 0.8200 ?
    O3 C3 . 1.363(3) ?
    O5 C16_2 . 1.215(3) ?
    O6 H6 . 0.8200 ?
    O6 C20_2 . 1.366(3) ?
    N1 N2 . 1.380(3) ?
    N1 C1 . 1.294(4) ?
    N2 H2A . 0.8600 ?
    N2 C16_2 . 1.354(4) ?
    C1 C2 . 1.471(3) ?
    C1 C9 . 1.471(4) ?
    C2 C3 . 1.403(4) ?
    C2 C7 . 1.388(4) ?
    C3 C4 . 1.385(4) ?
    C4 H4 . 0.9300 ?
    C4 C5 . 1.377(4) ?
    C5 C6 . 1.378(4) ?
    C6 H6A . 0.9300 ?
    C6 C7 . 1.383(4) ?
    C9 H9AA . 0.9700 ?
    C9 H9AB . 0.9700 ?
    C9 H9BC . 0.9700 ?
    C9 H9BD . 0.9700 ?
    C9 C8_1 . 1.494(11) ?
    C9 C8_2 . 1.469(7) ?
    O4_1 H4_1 . 0.8200 ?
    O4_1 C13_1 . 1.405(15) ?
    C8_1 H8_1 . 0.9800 ?
    C8_1 C10_1 . 1.515(11) ?
    C10_1 C11_1 . 1.424(14) ?
    C10_1 C15_1 . 1.375(14) ?
    C11_1 H11_1 . 0.9300 ?
    C11_1 C12_1 . 1.399(13) ?
    C12_1 H12_1 . 0.9300 ?
    C12_1 C13_1 . 1.401(14) ?
    C13_1 C14_1 . 1.379(14) ?
    C14_1 H14_1 . 0.9300 ?
    C14_1 C15_1 . 1.341(14) ?
    C15_1 H15_1 . 0.9300 ?
    O4_2 H4_2 . 0.8200 ?
    O4_2 C13_2 . 1.397(10) ?
    C8_2 H8_2 . 0.9800 ?
    C8_2 C10_2 . 1.506(8) ?
    C10_2 C11_2 . 1.398(10) ?
    C10_2 C15_2 . 1.356(9) ?
    C11_2 H11_2 . 0.9300 ?
    C11_2 C12_2 . 1.383(9) ?
    C12_2 H12_2 . 0.9300 ?
    C12_2 C13_2 . 1.393(10) ?
    C13_2 C14_2 . 1.375(9) ?
    C14_2 H14_2 . 0.9300 ?
    C14_2 C15_2 . 1.365(9) ?
    C15_2 H15_2 . 0.9300 ?
    C16_2 C17_2 . 1.502(4) ?
    C17_2 C18_2 . 1.378(4) ?
    C17_2 C22_2 . 1.382(4) ?
    C18_2 H18_2 . 0.9300 ?
    C18_2 C19_2 . 1.386(4) ?
    C19_2 H19_2 . 0.9300 ?
    C19_2 C20_2 . 1.387(5) ?
    C20_2 C21_2 . 1.355(5) ?
    C21_2 H21_2 . 0.9300 ?
    C21_2 C22_2 . 1.382(4) ?
    C22_2 H22_2 . 0.9300 ?
    O1_3 H1_3 . 0.8200 ?
    O1_3 C1_3 . 1.431(11) ?
    C1_3 H1A_3 . 0.9700 ?
    C1_3 H1B_3 . 0.9700 ?
    C1_3 C2_3 . 1.541(12) ?
    C2_3 H2A_3 . 0.9601 ?
    C2_3 H2B_3 . 0.9599 ?
    C2_3 H2C_3 . 0.9600 ?
    O1_4 H1_4 . 0.8200 ?
    O1_4 C1_4 . 1.448(12) ?
    C1_4 H1A_4 . 0.9700 ?
    C1_4 H1B_4 . 0.9700 ?
    C1_4 C2_4 . 1.542(14) ?
    C2_4 H2A_4 . 0.9600 ?
    C2_4 H2B_4 . 0.9601 ?
    C2_4 H2C_4 . 0.9600 ?
loop_
    _geom_angle_atom_site_label_1
    _geom_angle_atom_site_label_2
    _geom_angle_atom_site_label_3
    _geom_angle_site_symmetry_1
    _geom_angle_site_symmetry_3
    _geom_angle
    _geom_angle_publ_flag
    C7 O1 C8_1 . . 115.5(4) ?
    C7 O1 C8_2 . . 115.1(3) ?
    C5 O2 H2 . . 109.5 ?
    C3 O3 H3 . . 109.5 ?
    C20_2 O6 H6 . . 109.5 ?
    C1 N1 N2 . . 119.6(3) ?
    N1 N2 H2A . . 121.7 ?
    C16_2 N2 N1 . . 116.7(3) ?
    C16_2 N2 H2A . . 121.7 ?
    N1 C1 C2 . . 116.6(3) ?
    N1 C1 C9 . . 127.1(3) ?
    C9 C1 C2 . . 116.3(3) ?
    C3 C2 C1 . . 122.7(3) ?
    C7 C2 C1 . . 119.9(3) ?
    C7 C2 C3 . . 117.4(3) ?
    O3 C3 C2 . . 121.4(2) ?
    O3 C3 C4 . . 117.4(3) ?
    C4 C3 C2 . . 121.2(3) ?
    C3 C4 H4 . . 120.4 ?
    C5 C4 C3 . . 119.1(3) ?
    C5 C4 H4 . . 120.4 ?
    O2 C5 C4 . . 117.7(3) ?
    O2 C5 C6 . . 120.7(3) ?
    C4 C5 C6 . . 121.5(3) ?
    C5 C6 H6A . . 120.7 ?
    C5 C6 C7 . . 118.5(3) ?
    C7 C6 H6A . . 120.7 ?
    O1 C7 C2 . . 121.9(2) ?
    O1 C7 C6 . . 115.9(3) ?
    C6 C7 C2 . . 122.2(3) ?
    C1 C9 H9AA . . 108.8 ?
    C1 C9 H9AB . . 108.8 ?
    C1 C9 H9BC . . 109.0 ?
    C1 C9 H9BD . . 109.0 ?
    C1 C9 C8_1 . . 113.6(4) ?
    H9AA C9 H9AB . . 107.7 ?
    H9BC C9 H9BD . . 107.8 ?
    C8_1 C9 H9AA . . 108.8 ?
    C8_1 C9 H9AB . . 108.8 ?
    C8_2 C9 C1 . . 113.0(3) ?
    C8_2 C9 H9BC . . 109.0 ?
    C8_2 C9 H9BD . . 109.0 ?
    C13_1 O4_1 H4_1 . . 109.4 ?
    O1 C8_1 C9 . . 113.3(8) ?
    O1 C8_1 H8_1 . . 107.8 ?
    O1 C8_1 C10_1 . . 107.5(7) ?
    C9 C8_1 H8_1 . . 107.8 ?
    C9 C8_1 C10_1 . . 112.3(8) ?
    C10_1 C8_1 H8_1 . . 107.8 ?
    C11_1 C10_1 C8_1 . . 115.7(13) ?
    C15_1 C10_1 C8_1 . . 127.0(13) ?
    C15_1 C10_1 C11_1 . . 117.3(10) ?
    C10_1 C11_1 H11_1 . . 120.3 ?
    C12_1 C11_1 C10_1 . . 119.5(12) ?
    C12_1 C11_1 H11_1 . . 120.3 ?
    C11_1 C12_1 H12_1 . . 120.8 ?
    C11_1 C12_1 C13_1 . . 118.4(13) ?
    C13_1 C12_1 H12_1 . . 120.8 ?
    C12_1 C13_1 O4_1 . . 113.3(16) ?
    C14_1 C13_1 O4_1 . . 119.9(16) ?
    C14_1 C13_1 C12_1 . . 119.2(13) ?
    C13_1 C14_1 H14_1 . . 120.0 ?
    C15_1 C14_1 C13_1 . . 119.9(15) ?
    C15_1 C14_1 H14_1 . . 120.0 ?
    C10_1 C15_1 H15_1 . . 118.4 ?
    C14_1 C15_1 C10_1 . . 123.1(13) ?
    C14_1 C15_1 H15_1 . . 118.4 ?
    C13_2 O4_2 H4_2 . . 109.7 ?
    O1 C8_2 C9 . . 113.5(5) ?
    O1 C8_2 H8_2 . . 107.0 ?
    O1 C8_2 C10_2 . . 107.3(4) ?
    C9 C8_2 H8_2 . . 107.0 ?
    C9 C8_2 C10_2 . . 114.6(5) ?
    C10_2 C8_2 H8_2 . . 107.0 ?
    C11_2 C10_2 C8_2 . . 117.9(8) ?
    C15_2 C10_2 C8_2 . . 124.3(8) ?
    C15_2 C10_2 C11_2 . . 117.8(6) ?
    C10_2 C11_2 H11_2 . . 118.9 ?
    C12_2 C11_2 C10_2 . . 122.3(7) ?
    C12_2 C11_2 H11_2 . . 118.9 ?
    C11_2 C12_2 H12_2 . . 121.2 ?
    C11_2 C12_2 C13_2 . . 117.6(9) ?
    C13_2 C12_2 H12_2 . . 121.2 ?
    C12_2 C13_2 O4_2 . . 116.0(9) ?
    C14_2 C13_2 O4_2 . . 122.3(9) ?
    C14_2 C13_2 C12_2 . . 118.9(8) ?
    C13_2 C14_2 H14_2 . . 119.3 ?
    C15_2 C14_2 C13_2 . . 121.5(8) ?
    C15_2 C14_2 H14_2 . . 119.3 ?
    C10_2 C15_2 C14_2 . . 121.0(8) ?
    C10_2 C15_2 H15_2 . . 119.5 ?
    C14_2 C15_2 H15_2 . . 119.5 ?
    O5 C16_2 N2 . . 121.7(3) ?
    O5 C16_2 C17_2 . . 121.4(3) ?
    N2 C16_2 C17_2 . . 116.9(3) ?
    C18_2 C17_2 C16_2 . . 117.1(3) ?
    C18_2 C17_2 C22_2 . . 118.7(3) ?
    C22_2 C17_2 C16_2 . . 124.2(3) ?
    C17_2 C18_2 H18_2 . . 119.6 ?
    C17_2 C18_2 C19_2 . . 120.9(3) ?
    C19_2 C18_2 H18_2 . . 119.6 ?
    C18_2 C19_2 H19_2 . . 120.4 ?
    C18_2 C19_2 C20_2 . . 119.2(3) ?
    C20_2 C19_2 H19_2 . . 120.4 ?
    O6 C20_2 C19_2 . . 116.6(3) ?
    C21_2 C20_2 O6 . . 123.2(3) ?
    C21_2 C20_2 C19_2 . . 120.2(3) ?
    C20_2 C21_2 H21_2 . . 119.8 ?
    C20_2 C21_2 C22_2 . . 120.4(3) ?
    C22_2 C21_2 H21_2 . . 119.8 ?
    C17_2 C22_2 H22_2 . . 119.7 ?
    C21_2 C22_2 C17_2 . . 120.5(3) ?
    C21_2 C22_2 H22_2 . . 119.7 ?
    C1_3 O1_3 H1_3 . . 109.5 ?
    O1_3 C1_3 H1A_3 . . 109.3 ?
    O1_3 C1_3 H1B_3 . . 109.3 ?
    O1_3 C1_3 C2_3 . . 111.6(12) ?
    H1A_3 C1_3 H1B_3 . . 108.0 ?
    C2_3 C1_3 H1A_3 . . 109.3 ?
    C2_3 C1_3 H1B_3 . . 109.3 ?
    C1_3 C2_3 H2A_3 . . 108.3 ?
    C1_3 C2_3 H2B_3 . . 114.2 ?
    C1_3 C2_3 H2C_3 . . 105.8 ?
    H2A_3 C2_3 H2B_3 . . 109.5 ?
    H2A_3 C2_3 H2C_3 . . 109.5 ?
    H2B_3 C2_3 H2C_3 . . 109.5 ?
    C1_4 O1_4 H1_4 . . 109.5 ?
    O1_4 C1_4 H1A_4 . . 109.4 ?
    O1_4 C1_4 H1B_4 . . 109.4 ?
    O1_4 C1_4 C2_4 . . 111.3(13) ?
    H1A_4 C1_4 H1B_4 . . 108.0 ?
    C2_4 C1_4 H1A_4 . . 109.4 ?
    C2_4 C1_4 H1B_4 . . 109.4 ?
    C1_4 C2_4 H2A_4 . . 110.4 ?
    C1_4 C2_4 H2B_4 . . 111.2 ?
    C1_4 C2_4 H2C_4 . . 106.7 ?
    H2A_4 C2_4 H2B_4 . . 109.5 ?
    H2A_4 C2_4 H2C_4 . . 109.5 ?
    H2B_4 C2_4 H2C_4 . . 109.5 ?
loop_
    _geom_torsion_atom_site_label_1
    _geom_torsion_atom_site_label_2
    _geom_torsion_atom_site_label_3
    _geom_torsion_atom_site_label_4
    _geom_torsion_site_symmetry_1
    _geom_torsion_site_symmetry_2
    _geom_torsion_site_symmetry_3
    _geom_torsion_site_symmetry_4
    _geom_torsion
    _geom_torsion_publ_flag
    O1 C8_1 C10_1 C11_1 . . . . -130.6(15) ?
    O1 C8_1 C10_1 C15_1 . . . . 50.2(19) ?
    O1 C8_2 C10_2 C11_2 . . . . -72.0(8) ?
    O1 C8_2 C10_2 C15_2 . . . . 110.1(9) ?
    O2 C5 C6 C7 . . . . -179.6(3) ?
    O3 C3 C4 C5 . . . . 178.0(3) ?
    O5 C16_2 C17_2 C18_2 . . . . 3.7(5) ?
    O5 C16_2 C17_2 C22_2 . . . . -176.2(3) ?
    O6 C20_2 C21_2 C22_2 . . . . -179.5(3) ?
    N1 N2 C16_2 O5 . . . . 1.6(5) ?
    N1 N2 C16_2 C17_2 . . . . -178.9(2) ?
    N1 C1 C2 C3 . . . . -1.8(5) ?
    N1 C1 C2 C7 . . . . 178.7(3) ?
    N1 C1 C9 C8_1 . . . . 157.7(6) ?
    N1 C1 C9 C8_2 . . . . -154.8(4) ?
    N2 N1 C1 C2 . . . . 178.4(2) ?
    N2 N1 C1 C9 . . . . -0.7(5) ?
    N2 C16_2 C17_2 C18_2 . . . . -175.8(3) ?
    N2 C16_2 C17_2 C22_2 . . . . 4.3(5) ?
    C1 N1 N2 C16_2 . . . . 174.2(3) ?
    C1 C2 C3 O3 . . . . 1.2(5) ?
    C1 C2 C3 C4 . . . . -178.2(3) ?
    C1 C2 C7 O1 . . . . 0.9(5) ?
    C1 C2 C7 C6 . . . . 179.8(3) ?
    C1 C9 C8_1 O1 . . . . 47.3(10) ?
    C1 C9 C8_1 C10_1 . . . . 169.4(8) ?
    C1 C9 C8_2 O1 . . . . -49.8(6) ?
    C1 C9 C8_2 C10_2 . . . . -173.6(5) ?
    C2 C1 C9 C8_1 . . . . -21.4(7) ?
    C2 C1 C9 C8_2 . . . . 26.1(5) ?
    C2 C3 C4 C5 . . . . -2.6(5) ?
    C3 C2 C7 O1 . . . . -178.7(3) ?
    C3 C2 C7 C6 . . . . 0.2(5) ?
    C3 C4 C5 O2 . . . . -178.8(3) ?
    C3 C4 C5 C6 . . . . 2.3(5) ?
    C4 C5 C6 C7 . . . . -0.7(5) ?
    C5 C6 C7 O1 . . . . 178.4(3) ?
    C5 C6 C7 C2 . . . . -0.5(5) ?
    C7 O1 C8_1 C9 . . . . -49.7(10) ?
    C7 O1 C8_1 C10_1 . . . . -174.4(8) ?
    C7 O1 C8_2 C9 . . . . 49.4(6) ?
    C7 O1 C8_2 C10_2 . . . . 177.2(5) ?
    C7 C2 C3 O3 . . . . -179.2(3) ?
    C7 C2 C3 C4 . . . . 1.4(5) ?
    C9 C1 C2 C3 . . . . 177.4(3) ?
    C9 C1 C2 C7 . . . . -2.1(4) ?
    C9 C8_1 C10_1 C11_1 . . . . 104.1(16) ?
    C9 C8_1 C10_1 C15_1 . . . . -75.1(17) ?
    C9 C8_2 C10_2 C11_2 . . . . 55.1(9) ?
    C9 C8_2 C10_2 C15_2 . . . . -122.8(8) ?
    O4_1 C13_1 C14_1 C15_1 . . . . -160(3) ?
    C8_1 O1 C7 C2 . . . . 25.8(7) ?
    C8_1 O1 C7 C6 . . . . -153.2(7) ?
    C8_1 C10_1 C11_1 C12_1 . . . . -178.8(19) ?
    C8_1 C10_1 C15_1 C14_1 . . . . -173.7(18) ?
    C10_1 C11_1 C12_1 C13_1 . . . . -13(4) ?
    C11_1 C10_1 C15_1 C14_1 . . . . 7(3) ?
    C11_1 C12_1 C13_1 O4_1 . . . . 169(3) ?
    C11_1 C12_1 C13_1 C14_1 . . . . 19(4) ?
    C12_1 C13_1 C14_1 C15_1 . . . . -12(3) ?
    C13_1 C14_1 C15_1 C10_1 . . . . -1(3) ?
    C15_1 C10_1 C11_1 C12_1 . . . . 0(3) ?
    O4_2 C13_2 C14_2 C15_2 . . . . 169.8(14) ?
    C8_2 O1 C7 C2 . . . . -24.7(5) ?
    C8_2 O1 C7 C6 . . . . 156.3(4) ?
    C8_2 C10_2 C11_2 C12_2 . . . . 179.6(10) ?
    C8_2 C10_2 C15_2 C14_2 . . . . 177.1(9) ?
    C10_2 C11_2 C12_2 C13_2 . . . . 9.0(19) ?
    C11_2 C10_2 C15_2 C14_2 . . . . -0.8(14) ?
    C11_2 C12_2 C13_2 O4_2 . . . . -173.6(14) ?
    C11_2 C12_2 C13_2 C14_2 . . . . -12.4(19) ?
    C12_2 C13_2 C14_2 C15_2 . . . . 9.7(18) ?
    C13_2 C14_2 C15_2 C10_2 . . . . -3.0(17) ?
    C15_2 C10_2 C11_2 C12_2 . . . . -2.4(15) ?
    C16_2 C17_2 C18_2 C19_2 . . . . 179.2(3) ?
    C16_2 C17_2 C22_2 C21_2 . . . . -178.7(3) ?
    C17_2 C18_2 C19_2 C20_2 . . . . -0.1(6) ?
    C18_2 C17_2 C22_2 C21_2 . . . . 1.5(5) ?
    C18_2 C19_2 C20_2 O6 . . . . -179.9(3) ?
    C18_2 C19_2 C20_2 C21_2 . . . . 0.6(6) ?
    C19_2 C20_2 C21_2 C22_2 . . . . 0.0(5) ?
    C20_2 C21_2 C22_2 C17_2 . . . . -1.0(5) ?
    C22_2 C17_2 C18_2 C19_2 . . . . -0.9(5) ?
loop_
    _geom_hbond_atom_site_label_D
    _geom_hbond_atom_site_label_H
    _geom_hbond_atom_site_label_A
    _geom_hbond_site_symmetry_A
    _geom_hbond_distance_DH
    _geom_hbond_distance_HA
    _geom_hbond_distance_DA
    _geom_hbond_angle_DHA
    _geom_hbond_publ_flag
    O3 H3 N1 . 0.82 1.82 2.542(3) 146.7 yes
    O6 H6 O2 1_665 0.82 2.12 2.739(4) 132.2 yes
    O4_1 H4_1 O3 1_556 0.82 1.87 2.52(3) 135.9 yes
    O4_2 H4_2 O3 1_556 0.82 1.96 2.728(15) 155.5 yes
    O1_3 H1_3 O5 2_576 0.82 1.92 2.62(2) 143.6 yes
    O1_4 H1_4 O5 2_576 0.82 2.28 2.877(17) 130.0 yes
_shelx_space_group_comment
;
The symmetry employed for this shelxl refinement is uniquely defined
by the following loop, which should always be used as a source of
symmetry information in preference to the above space-group names.
They are only intended as comments.
;
_shelx_estimated_absorpt_T_min     0.870
_shelx_estimated_absorpt_T_max     0.969
_iucr_refine_instructions_details
;
TITL ajs5_auto in P-1 #2
    ii-ajs5-jr.res
    created by SHELXL-2018/3 at 08:43:50 on 01-Feb-2023
REM reset to P-1 #2
CELL 1.54184 10.09644 10.15696 12.3628 84.557 68.1685 82.5291
ZERR 2 0.00088 0.00084 0.00096 0.0068 0.0079 0.007
LATT 1
SFAC C H N O
UNIT 48 48 4 14
EQIV $1 1+X,1+Y,+Z
EQIV $2 +X,+Y,1+Z
EQIV $3 -X,2-Y,1-Z
DELU_OPH O4 > C15
DFIX_3 1.42 O1 C1
DFIX_3 1.51 C1 C2
DANG_3 2.37 O1 C2
SIMU 0.04 0.08 1
DELU_ETH O1 > C2
DFIX 1.5 C2_4 C1_4 C2_3 C1_3
DFIX_3 2.5 O1 C2
DFIX_4 2.5 O1 C2
SAME_OPH 0.02 0.04 O4 > C15
SAME_ETH 0.02 0.04 O1 > C2
L.S. 20
PLAN  1
SIZE 0.18 0.16 0.04
CONF
HTAB O3 N1
HTAB O6 O2_$1
HTAB O4_1 O3_$2
HTAB O4_2 O3_$2
HTAB O1_3 O5_$3
HTAB O1_4 O5_$3
BOND $H
fmap 2
acta
REM <olex2.extras>
REM <HklSrc "%.\\ajs5_auto.hkl">
REM </olex2.extras>
WGHT    0.191600
EXTI    0.014639
FVAR       6.92880   0.34043   0.43288
O1    4   -0.135143    0.684872    0.797393    11.00000    0.08318    0.08564 =
         0.06450   -0.00783   -0.02376   -0.04065
O2    4   -0.307044    0.449165    0.574664    11.00000    0.08039    0.07650 =
         0.08884   -0.00904   -0.03138   -0.03920
AFIX 147
H2    2   -0.342557    0.411258    0.638824    11.00000   -1.50000
AFIX   0
O3    4    0.034839    0.746262    0.378443    11.00000    0.07886    0.08111 =
         0.06527    0.00098   -0.02782   -0.03545
AFIX 147
H3    2    0.085010    0.796329    0.390234    11.00000   -1.50000
AFIX   0
O5    4    0.309771    0.970471    0.303022    11.00000    0.10846    0.08195 =
         0.06906   -0.00704   -0.02900   -0.04756
O6    4    0.673048    1.395248    0.368621    11.00000    0.08784    0.09782 =
         0.09857   -0.00627   -0.02585   -0.05687
AFIX 147
H6    2    0.640291    1.442748    0.424580    11.00000   -1.50000
AFIX   0
N1    3    0.129148    0.872854    0.497858    11.00000    0.06501    0.06287 =
         0.07257   -0.00002   -0.02691   -0.02841
N2    3    0.215263    0.967474    0.498619    11.00000    0.06819    0.06603 =
         0.07029   -0.00555   -0.02701   -0.02887
AFIX  43
H2A   2    0.211270    0.997485    0.562629    11.00000   -1.20000
AFIX   0
C1    1    0.048689    0.819362    0.595578    11.00000    0.06068    0.06039 =
         0.06775   -0.00513   -0.02663   -0.01882
C2    1   -0.043130    0.722011    0.588234    11.00000    0.05978    0.06069 =
         0.06757   -0.00371   -0.02386   -0.02165
C3    1   -0.048149    0.689908    0.481995    11.00000    0.06262    0.06036 =
         0.06465   -0.00304   -0.02519   -0.01753
C4    1   -0.138848    0.600418    0.478553    11.00000    0.06214    0.06637 =
         0.07087   -0.00677   -0.02820   -0.01893
AFIX  43
H4    2   -0.144130    0.582551    0.407948    11.00000   -1.20000
AFIX   0
C5    1   -0.221081    0.538276    0.581103    11.00000    0.05984    0.06370 =
         0.07957   -0.01212   -0.02665   -0.02071
C6    1   -0.218821    0.566494    0.687253    11.00000    0.06423    0.06931 =
         0.07209   -0.00375   -0.01909   -0.02760
AFIX  43
H6A   2   -0.275641    0.524598    0.756009    11.00000   -1.20000
AFIX   0
C7    1   -0.130202    0.658470    0.689242    11.00000    0.05938    0.07016 =
         0.06638   -0.01088   -0.02021   -0.02026
C9    1    0.037508    0.846630    0.713551    11.00000    0.07870    0.08071 =
         0.07159   -0.00603   -0.02792   -0.03581
PART 1
AFIX  23
H9AA  2    0.045689    0.940341    0.715850    21.00000   -1.20000
H9AB  2    0.117221    0.796585    0.729797    21.00000   -1.20000
AFIX  23
PART 2
H9BC  2    0.130296    0.866285    0.710629   -21.00000   -1.20000
H9BD  2   -0.029867    0.924754    0.739493   -21.00000   -1.20000
AFIX   0
RESI OPh 1
PART 1
O4    4   -0.106102    0.864439    1.260241    21.00000    0.07323    0.09067 =
         0.06495   -0.02903   -0.02896   -0.01106
AFIX   3
H4    2   -0.030662    0.825179    1.262161    21.00000   -1.50000
AFIX   0
C8    1   -0.099536    0.811898    0.806911    21.00000    0.07837    0.06037 =
         0.06563   -0.00197   -0.02943   -0.02546
AFIX  13
H8    2   -0.176753    0.877540    0.800365    21.00000   -1.20000
AFIX   0
C10   1   -0.096680    0.816663    0.928156    21.00000    0.09256    0.04665 =
         0.05742   -0.01193   -0.03232   -0.02821
C11   1   -0.175386    0.929591    0.991381    21.00000    0.08846    0.06821 =
         0.05996   -0.01173   -0.03215   -0.01242
AFIX  43
H11   2   -0.225729    0.993774    0.958569    21.00000   -1.20000
AFIX   0
C12   1   -0.176339    0.943170    1.103265    21.00000    0.10001    0.08995 =
         0.06173   -0.01688   -0.04307   -0.03526
AFIX  43
H12   2   -0.209873    1.023414    1.139562    21.00000   -1.20000
AFIX   0
C13   1   -0.125580    0.833011    1.159274    21.00000    0.03991    0.08958 =
         0.04058    0.00076   -0.00368   -0.05044
C14   1   -0.039105    0.730475    1.093650    21.00000    0.09604    0.09404 =
         0.06586   -0.01583   -0.03882   -0.02642
AFIX  43
H14   2    0.009772    0.665175    1.126783    21.00000   -1.20000
AFIX   0
C15   1   -0.025560    0.725014    0.982027    21.00000    0.09398    0.08010 =
         0.06821   -0.01413   -0.04416   -0.00200
AFIX  43
H15   2    0.034812    0.655947    0.939016    21.00000   -1.20000
AFIX   0
RESI OPH 2
PART 2
O4    4   -0.134693    0.869956    1.263424   -21.00000    0.08626    0.08633 =
         0.06146   -0.00261   -0.02730   -0.02162
AFIX   3
H4    2   -0.096223    0.813666    1.297414   -21.00000   -1.50000
AFIX   0
C8    1   -0.009690    0.735229    0.798746   -21.00000    0.06684    0.07766 =
         0.07391   -0.01145   -0.02594   -0.02409
AFIX  13
H8    2    0.068019    0.662710    0.777363   -21.00000   -1.20000
AFIX   0
C10   1   -0.038103    0.764508    0.922995   -21.00000    0.07610    0.07054 =
         0.07306   -0.00926   -0.02811   -0.01913
C11   1   -0.135102    0.874209    0.970033   -21.00000    0.08914    0.07450 =
         0.07523   -0.01169   -0.03708   -0.01504
AFIX  43
H11   2   -0.178298    0.925612    0.923456   -21.00000   -1.20000
AFIX   0
C12   1   -0.169040    0.908932    1.083459   -21.00000    0.08963    0.09630 =
         0.07440   -0.01991   -0.03717   -0.02009
AFIX  43
H12   2   -0.243121    0.974346    1.116940   -21.00000   -1.20000
AFIX   0
C13   1   -0.088208    0.842346    1.145724   -21.00000    0.04692    0.08334 =
         0.06224   -0.00801   -0.00933   -0.03897
C14   1    0.000696    0.730155    1.101493   -21.00000    0.07981    0.09107 =
         0.07229   -0.01470   -0.02962   -0.02363
AFIX  43
H14   2    0.043577    0.677733    1.147780   -21.00000   -1.20000
AFIX   0
C15   1    0.027443    0.693978    0.991179   -21.00000    0.07829    0.08524 =
         0.07452   -0.01404   -0.02983   -0.01337
AFIX  43
H15   2    0.091550    0.619884    0.962366   -21.00000   -1.20000
AFIX   0
PART 0
C16   1    0.306317    1.010697    0.393620    11.00000    0.07119    0.05884 =
         0.06418   -0.00417   -0.02360   -0.02080
C17   1    0.402252    1.111762    0.393993    11.00000    0.05732    0.05970 =
         0.06702   -0.00533   -0.02084   -0.01528
C18   1    0.488270    1.162610    0.287192    11.00000    0.07483    0.07745 =
         0.06670   -0.00480   -0.02076   -0.02907
AFIX  43
H18   2    0.485608    1.132852    0.219239    11.00000   -1.20000
AFIX   0
C19   1    0.578725    1.257549    0.279719    11.00000    0.07617    0.09586 =
         0.07393   -0.00159   -0.01729   -0.04288
AFIX  43
H19   2    0.636572    1.291323    0.207324    11.00000   -1.20000
AFIX   0
C20   1    0.581974    1.301585    0.381416    11.00000    0.06164    0.07300 =
         0.08408   -0.00754   -0.02703   -0.02571
C21   1    0.498455    1.251302    0.486750    11.00000    0.06400    0.07337 =
         0.07466   -0.01004   -0.02377   -0.02181
AFIX  43
H21   2    0.501184    1.281219    0.554621    11.00000   -1.20000
AFIX   0
C22   1    0.409258    1.155852    0.493942    11.00000    0.06540    0.06756 =
         0.06845   -0.00710   -0.02278   -0.02233
AFIX  43
H22   2    0.353493    1.121001    0.566623    11.00000   -1.20000
AFIX   0
RESI ETH 3
PART 1
O1    4   -0.388064    1.274453    0.763440    31.00000    0.09648    0.05990 =
         0.08609    0.00944    0.00145   -0.01895
AFIX 147
H1    2   -0.340646    1.201827    0.758789    31.00000   -1.50000
AFIX   0
C1    1   -0.517825    1.271583    0.863607    31.00000    0.09996    0.08325 =
         0.09113   -0.01233   -0.00625   -0.02266
AFIX  23
H1A   2   -0.494641    1.243379    0.932237    31.00000   -1.20000
H1B   2   -0.575177    1.207245    0.853981    31.00000   -1.20000
AFIX   0
C2    1   -0.605706    1.408983    0.881912    31.00000    0.09979    0.07963 =
         0.18897   -0.02181    0.01709    0.00164
AFIX   3
H2A   2   -0.596826    1.450423    0.806772    31.00000   -1.50000
H2B   2   -0.577666    1.466963    0.924742    31.00000   -1.50000
H2C   2   -0.703526    1.391903    0.924062    31.00000   -1.50000
AFIX   0
RESI ETH 4
PART 2
O1    4   -0.412092    1.302153    0.751291   -31.00000    0.13401    0.06882 =
         0.10202   -0.00877   -0.01926   -0.03194
AFIX 147
H1    2   -0.350775    1.242391    0.755089   -31.00000   -1.50000
AFIX   0
C1    1   -0.526643    1.313077    0.864363   -31.00000    0.17905    0.15354 =
         0.13190    0.01788   -0.01423   -0.07881
AFIX  23
H1A   2   -0.609437    1.275514    0.862817   -31.00000   -1.20000
H1B   2   -0.554448    1.406173    0.881159   -31.00000   -1.20000
AFIX   0
C2    1   -0.479840    1.239971    0.961476   -31.00000    0.17365    0.36401 =
         0.07709    0.00021   -0.03114   -0.06462
AFIX   3
H2A   2   -0.447910    1.148451    0.944346   -31.00000   -1.50000
H2B   2   -0.556780    1.244951    1.036036   -31.00000   -1.50000
H2C   2   -0.401730    1.283391    0.963206   -31.00000   -1.50000
AFIX   0
HKLF 4
REM  ajs5_auto in P-1 #2
REM wR2 = 0.3006, GooF = S = 1.073, Restrained GooF = 1.066 for all data
REM R1 = 0.0855 for 2642 Fo > 4sig(Fo) and 0.1186 for all 4585 data
REM 405 parameters refined using 136 restraints
END
WGHT      0.1911      0.0000
REM Highest difference peak  0.449,  deepest hole -0.266,  1-sigma level  0.091
Q1    1   0.6853  1.4177  0.4687  11.00000  0.05    0.41
  REM The information below was added by Olex2.
  REM
  REM R1 = 0.0855 for 2642 Fo > 4sig(Fo) and 0.1186 for all 12522 data
  REM 405 parameters refined using n/a restraints
  REM Highest difference peak 0.45, deepest hole -0.27
  REM Mean Shift 0, Max Shift 0.000.
  REM +++ Tabular Listing of Refinement Information +++
  REM R1_all = 0.1186
  REM R1_gt = 0.0855
  REM wR_ref = 0.3006
  REM GOOF = 1.073
  REM Shift_max = 0.000
  REM Shift_mean = 0
  REM Reflections_all = 12522
  REM Reflections_gt = 2642
  REM Parameters = 405
  REM Hole = -0.27
  REM Peak = 0.45
  REM Flack = n/a
;
data_III
_audit_creation_method
;
Olex2 1.3-ac4
(compiled 2020.11.27 svn.r5f609507 for Rigaku OD, GUI svn.r6214)
;
_journal_date_recd_electronic     2023-01-10
_journal_date_accepted     2023-02-08
_journal_name_full     'Acta Crystallographica, Section E'
_journal_year     2023
_journal_volume     79
_journal_issue      3
_journal_page_first     236
_journal_page_last     240
_journal_paper_category     GO
_journal_paper_doi     10.1107/S2056989023001184
_journal_coeditor_code     JY2026
_chemical_name_systematic
;\
(+-,E)-<i>N</i>'-(6-Methoxy-2-phenylchroman-4-ylidene)-2-(naphthalen-1-yloxy)\
-acetohydrazide
;
_chemical_name_common     ?
_chemical_formula_moiety     'C28 H24 N2 O4'
_chemical_formula_sum     'C28 H24 N2 O4'
_chemical_formula_iupac     'C28 H24 N2 O4'
_chemical_formula_weight     452.49
_chemical_melting_point     ?
_space_group_crystal_system     triclinic
_space_group_name_H-M_alt     'P -1'
_space_group_name_Hall     '-P 1'
loop_
    _space_group_symop_operation_xyz
    'x, y, z'
    '-x, -y, -z'
_cell_length_a     5.0681(6)
_cell_length_b     13.4993(15)
_cell_length_c     17.1144(18)
_cell_angle_alpha     74.392(9)
_cell_angle_beta     86.340(10)
_cell_angle_gamma     88.416(10)
_cell_volume     1125.4(2)
_cell_formula_units_Z     2
_cell_measurement_reflns_used     3831
_cell_measurement_theta_min     3.6480
_cell_measurement_theta_max     73.0690
_cell_measurement_temperature     293(2)
_exptl_crystal_description     needle
_exptl_crystal_colour     'clear yellow'
_exptl_crystal_size_max     0.17
_exptl_crystal_size_mid     0.04
_exptl_crystal_size_min     0.03
_exptl_crystal_density_diffrn     1.335
_exptl_crystal_density_meas     ?
_exptl_crystal_density_method     ?
_exptl_crystal_F_000     476
_exptl_absorpt_coefficient_mu     0.728
_exptl_absorpt_correction_type     multi-scan
_exptl_absorpt_process_details
;
(CrysAlisPro; Rigaku OD, 2022)
;
_exptl_absorpt_correction_T_min     0.88868
_exptl_absorpt_correction_T_max     1.00000
_diffrn_ambient_temperature     293(2)
_diffrn_source     'Rotating-anode X-ray tube'
_diffrn_radiation_type     'Cu K\a'
_diffrn_radiation_wavelength     1.54184
_diffrn_radiation_monochromator     mirror
_diffrn_measurement_device_type     'ROD, Synergy Custom system, HyPix-Arc 150'
_diffrn_measurement_device     'four-circle diffractometer'
_diffrn_measurement_method     '\w scans'
_diffrn_detector     'Hybrid Pixel Array Detector'
_diffrn_detector_area_resol_mean     10.0000
_diffrn_reflns_number     11899
_diffrn_reflns_av_R_equivalents     0.0507
_diffrn_reflns_av_unetI/netI     0.0812
_diffrn_reflns_theta_min     3.400
_diffrn_reflns_theta_max     76.514
_diffrn_reflns_theta_full     67.684
_diffrn_measured_fraction_theta_max     0.930
_diffrn_measured_fraction_theta_full     0.992
_diffrn_reflns_limit_h_min     -5
_diffrn_reflns_limit_h_max     6
_diffrn_reflns_limit_k_min     -16
_diffrn_reflns_limit_k_max     16
_diffrn_reflns_limit_l_min     -21
_diffrn_reflns_limit_l_max     20
_diffrn_radiation_probe     x-ray
_refine_special_details     ?
_reflns_number_total     4404
_reflns_number_gt     1823
_reflns_threshold_expression     'I > 2\s(I)'
_refine_ls_structure_factor_coef     Fsqd
_refine_ls_matrix_type     full
_refine_ls_R_factor_all     0.1618
_refine_ls_R_factor_gt     0.0770
_refine_ls_wR_factor_gt     0.2043
_refine_ls_wR_factor_ref     0.2852
_refine_ls_goodness_of_fit_ref     0.988
_refine_ls_restrained_S_all     0.990
_refine_ls_number_reflns     4404
_refine_ls_number_parameters     309
_refine_ls_number_restraints     6
_refine_ls_hydrogen_treatment     constr
_refine_ls_weighting_scheme     calc
_refine_ls_weighting_details
                      'w=1/[\s^2^(Fo^2^)+(0.1489P)^2^] where P=(Fo^2^+2Fc^2^)/3'
_atom_sites_solution_hydrogens     geom
_atom_sites_solution_primary     ?
_atom_sites_solution_secondary     ?
_refine_ls_shift/su_max     0.000
_refine_ls_shift/su_mean     0.000
_refine_diff_density_max     0.313
_refine_diff_density_min     -0.244
_refine_ls_extinction_method
;
SHELXL-2018/3 (Sheldrick 2015)
;
_refine_ls_extinction_coef     0.0075(16)
_refine_ls_extinction_expression
                                  'Fc^*^=kFc[1+0.001xFc^2^\l^3^/sin(2\q)]^-1/4^'
loop_
    _atom_type_symbol
    _atom_type_description
    _atom_type_scat_dispersion_real
    _atom_type_scat_dispersion_imag
    _atom_type_scat_source
    'C' 'C' 0.0181 0.0091
                         'International Tables Vol C Tables 4.2.6.8 and 6.1.1.4'
    'H' 'H' 0.0000 0.0000
                         'International Tables Vol C Tables 4.2.6.8 and 6.1.1.4'
    'N' 'N' 0.0311 0.0180
                         'International Tables Vol C Tables 4.2.6.8 and 6.1.1.4'
    'O' 'O' 0.0492 0.0322
                         'International Tables Vol C Tables 4.2.6.8 and 6.1.1.4'
_computing_data_collection
;
CrysAlisPro 1.171.42.63a (Rigaku OD, 2022)
;
_computing_cell_refinement
;
CrysAlisPro 1.171.42.63a (Rigaku OD, 2022)
;
_computing_data_reduction
;
CrysAlisPro 1.171.42.63a (Rigaku OD, 2022)
;
_computing_structure_solution     ?
_computing_structure_refinement
;
SHELXL 2018/3 (Sheldrick, 2015)
;
_computing_molecular_graphics
;
Olex2 1.3-ac4 (Dolomanov <i>et al.</i>,  2009)
;
_computing_publication_material
;
Olex2 1.3-ac4 (Dolomanov <i>et al.</i>,  2009)
;
loop_
    _atom_site_type_symbol
    _atom_site_label
    _atom_site_fract_x
    _atom_site_fract_y
    _atom_site_fract_z
    _atom_site_U_iso_or_equiv
    _atom_site_adp_type
    _atom_site_calc_flag
    _atom_site_occupancy
    _atom_site_disorder_assembly
    _atom_site_disorder_group
    O O1 0.1662(5) 0.3408(2) 0.51160(17) 0.0808(9) Uani d 1 . .
    O O2 0.3870(6) 0.5290(2) 0.18760(17) 0.0873(10) Uani d 1 . .
    O O3 1.2146(6) 0.0164(2) 0.41472(17) 0.0801(9) Uani d 1 . .
    O O4 0.9806(6) 0.1395(2) 0.24739(15) 0.0734(9) Uani d 1 . .
    N N1 0.7481(6) 0.2143(2) 0.38761(19) 0.0665(9) Uani d 1 . .
    N N2 0.8829(6) 0.1260(3) 0.42458(19) 0.0676(9) Uani d 1 . .
    H H2 0.836029 0.091524 0.473277 0.081 Uiso calc 1 . .
    C C1 0.5738(8) 0.2504(3) 0.4307(2) 0.0640(10) Uani d 1 . .
    C C9 0.4980(9) 0.2062(3) 0.5185(2) 0.0783(13) Uani d 1 . .
    H H9A 0.388021 0.146606 0.524494 0.094 Uiso calc 1 . .
    H H9B 0.656544 0.183096 0.547337 0.094 Uiso calc 1 . .
    C C8 0.3562(11) 0.2788(4) 0.5551(3) 0.1022(18) Uani d 1 . .
    H H8 0.493593 0.327843 0.556598 0.123 Uiso calc 1 . .
    C C2 0.4336(7) 0.3430(3) 0.3891(2) 0.0628(10) Uani d 1 . .
    C C7 0.2328(8) 0.3834(3) 0.4300(2) 0.0690(11) Uani d 1 . .
    C C6 0.0890(8) 0.4682(3) 0.3908(3) 0.0789(13) Uani d 1 . .
    H H6 -0.046360 0.494164 0.419216 0.095 Uiso calc 1 . .
    C C5 0.1448(9) 0.5139(4) 0.3106(3) 0.0803(13) Uani d 1 . .
    H H5 0.046166 0.570841 0.284228 0.096 Uiso calc 1 . .
    C C4 0.3478(8) 0.4764(3) 0.2679(3) 0.0709(12) Uani d 1 . .
    C C3 0.4898(8) 0.3925(3) 0.3065(2) 0.0669(11) Uani d 1 . .
    H H3 0.626100 0.367444 0.277822 0.080 Uiso calc 1 . .
    C C10 0.2606(8) 0.2418(3) 0.6417(3) 0.0769(13) Uani d 1 . .
    C C11 0.0709(9) 0.1683(4) 0.6671(3) 0.0991(16) Uani d 1 . .
    H H11 0.002437 0.138749 0.629577 0.119 Uiso calc 1 . .
    C C12 -0.0191(11) 0.1377(5) 0.7459(4) 0.123(2) Uani d 1 . .
    H H12 -0.148713 0.087663 0.761742 0.148 Uiso calc 1 . .
    C C13 0.0766(14) 0.1789(5) 0.8018(4) 0.126(3) Uani d 1 . .
    H H13 0.010054 0.158714 0.855512 0.151 Uiso calc 1 . .
    C C14 0.2700(14) 0.2496(5) 0.7791(4) 0.122(2) Uani d 1 . .
    H H14 0.340262 0.276882 0.817627 0.146 Uiso calc 1 . .
    C C15 0.3630(10) 0.2812(4) 0.6993(3) 0.0975(16) Uani d 1 . .
    H H15 0.496450 0.329700 0.684040 0.117 Uiso calc 1 . .
    C C16 1.0878(8) 0.0944(3) 0.3838(2) 0.0635(10) Uani d 1 . .
    C C17 1.1610(8) 0.1602(3) 0.2998(2) 0.0686(11) Uani d 1 . .
    H H17A 1.152062 0.232409 0.298819 0.082 Uiso calc 1 . .
    H H17B 1.339762 0.144127 0.282862 0.082 Uiso calc 1 . .
    C C18 0.9661(8) 0.2057(3) 0.1711(2) 0.0664(11) Uani d 1 . .
    C C19 1.1124(9) 0.2940(3) 0.1450(2) 0.0783(13) Uani d 1 . .
    H H19 1.228505 0.311241 0.179050 0.094 Uiso calc 1 . .
    C C20 1.0843(10) 0.3574(4) 0.0665(3) 0.0871(15) Uani d 1 . .
    H H20 1.181766 0.417527 0.049067 0.105 Uiso calc 1 . .
    C C21 0.9201(9) 0.3338(4) 0.0157(3) 0.0835(14) Uani d 1 . .
    H H21 0.906878 0.377231 -0.036360 0.100 Uiso calc 1 . .
    C C22 0.7663(8) 0.2428(4) 0.0409(3) 0.0745(12) Uani d 1 . .
    C C23 0.5937(10) 0.2149(4) -0.0094(3) 0.0892(14) Uani d 1 . .
    H H23 0.577497 0.256913 -0.061720 0.107 Uiso calc 1 . .
    C C24 0.4485(11) 0.1279(5) 0.0160(4) 0.1064(17) Uani d 1 . .
    H H24 0.332690 0.110928 -0.018255 0.128 Uiso calc 1 . .
    C C25 0.4757(11) 0.0636(4) 0.0951(3) 0.0992(17) Uani d 1 . .
    H H25 0.378521 0.003345 0.112441 0.119 Uiso calc 1 . .
    C C26 0.6395(8) 0.0876(3) 0.1459(3) 0.0782(13) Uani d 1 . .
    H H26 0.653446 0.044377 0.197940 0.094 Uiso calc 1 . .
    C C27 0.7907(8) 0.1786(3) 0.1205(2) 0.0665(11) Uani d 1 . .
    C C28 0.6094(9) 0.4996(4) 0.1449(3) 0.0982(17) Uani d 1 . .
    H H28A 0.624427 0.544273 0.090701 0.147 Uiso calc 1 . .
    H H28B 0.589265 0.429952 0.142465 0.147 Uiso calc 1 . .
    H H28C 0.765986 0.504397 0.172318 0.147 Uiso calc 1 . .
loop_
    _atom_site_aniso_label
    _atom_site_aniso_U_11
    _atom_site_aniso_U_22
    _atom_site_aniso_U_33
    _atom_site_aniso_U_12
    _atom_site_aniso_U_13
    _atom_site_aniso_U_23
    O1 0.0821(18) 0.091(2) 0.0612(18) 0.0282(16) -0.0048(15) -0.0090(15)
    O2 0.092(2) 0.084(2) 0.0690(19) 0.0149(17) -0.0009(17) 0.0044(16)
    O3 0.0884(19) 0.080(2) 0.0646(18) 0.0234(16) -0.0024(15) -0.0105(15)
    O4 0.0956(19) 0.0717(18) 0.0488(15) -0.0066(15) -0.0098(14) -0.0071(13)
    N1 0.0739(19) 0.060(2) 0.062(2) 0.0149(16) -0.0072(17) -0.0109(16)
    N2 0.075(2) 0.071(2) 0.0536(18) 0.0181(17) -0.0033(16) -0.0133(16)
    C1 0.068(2) 0.062(2) 0.061(2) 0.0055(19) -0.006(2) -0.014(2)
    C9 0.084(3) 0.086(3) 0.061(3) 0.018(2) -0.002(2) -0.016(2)
    C8 0.122(4) 0.102(4) 0.068(3) 0.043(3) 0.007(3) -0.004(3)
    C2 0.061(2) 0.062(2) 0.065(2) 0.0057(19) -0.0061(19) -0.016(2)
    C7 0.070(2) 0.075(3) 0.059(2) 0.005(2) -0.005(2) -0.014(2)
    C6 0.079(3) 0.081(3) 0.073(3) 0.026(2) -0.006(2) -0.016(2)
    C5 0.082(3) 0.075(3) 0.076(3) 0.018(2) -0.002(2) -0.010(2)
    C4 0.075(2) 0.069(3) 0.063(3) 0.002(2) -0.008(2) -0.007(2)
    C3 0.070(2) 0.067(3) 0.060(2) 0.005(2) -0.003(2) -0.011(2)
    C10 0.081(3) 0.078(3) 0.066(3) 0.017(2) 0.004(2) -0.014(2)
    C11 0.098(3) 0.116(4) 0.085(4) -0.008(3) -0.010(3) -0.028(3)
    C12 0.108(4) 0.142(6) 0.101(5) -0.007(4) 0.019(4) -0.005(4)
    C13 0.155(6) 0.137(6) 0.070(4) 0.055(5) 0.005(4) -0.010(4)
    C14 0.165(6) 0.125(5) 0.090(5) 0.039(5) -0.047(4) -0.050(4)
    C15 0.104(4) 0.089(4) 0.101(4) 0.001(3) -0.020(3) -0.025(3)
    C16 0.068(2) 0.067(3) 0.055(2) 0.009(2) -0.0058(19) -0.016(2)
    C17 0.078(2) 0.077(3) 0.049(2) 0.000(2) -0.006(2) -0.013(2)
    C18 0.079(2) 0.066(3) 0.048(2) 0.006(2) 0.000(2) -0.0062(19)
    C19 0.094(3) 0.073(3) 0.060(3) -0.007(2) -0.006(2) -0.004(2)
    C20 0.102(3) 0.079(3) 0.069(3) -0.007(3) 0.000(3) 0.000(2)
    C21 0.095(3) 0.085(3) 0.062(3) 0.003(3) -0.002(3) -0.005(2)
    C22 0.080(3) 0.081(3) 0.061(3) 0.018(2) -0.009(2) -0.018(2)
    C23 0.099(3) 0.104(4) 0.066(3) 0.019(3) -0.025(3) -0.022(3)
    C24 0.110(4) 0.121(5) 0.098(4) 0.007(4) -0.032(3) -0.039(4)
    C25 0.105(4) 0.103(4) 0.093(4) -0.016(3) -0.019(3) -0.027(3)
    C26 0.086(3) 0.079(3) 0.069(3) 0.000(2) -0.007(2) -0.018(2)
    C27 0.072(2) 0.073(3) 0.055(2) 0.008(2) -0.005(2) -0.017(2)
    C28 0.096(3) 0.102(4) 0.082(3) 0.002(3) 0.010(3) -0.004(3)
_geom_special_details
;
 All esds (except the esd in the dihedral angle between two l.s. planes)
 are estimated using the full covariance matrix.  The cell esds are taken
 into account individually in the estimation of esds in distances, angles
 and torsion angles; correlations between esds in cell parameters are only
 used when they are defined by crystal symmetry.  An approximate (isotropic)
 treatment of cell esds is used for estimating esds involving l.s. planes.
;
loop_
    _geom_bond_atom_site_label_1
    _geom_bond_atom_site_label_2
    _geom_bond_site_symmetry_2
    _geom_bond_distance
    _geom_bond_publ_flag
    O1 C8 . 1.376(5) ?
    O1 C7 . 1.383(4) ?
    O2 C4 . 1.371(5) ?
    O2 C28 . 1.411(5) ?
    O3 C16 . 1.228(5) ?
    O4 C17 . 1.404(5) ?
    O4 C18 . 1.374(4) ?
    N1 N2 . 1.376(4) ?
    N1 C1 . 1.284(5) ?
    N2 H2 . 0.8600 ?
    N2 C16 . 1.338(5) ?
    C1 C9 . 1.488(5) ?
    C1 C2 . 1.453(5) ?
    C9 H9A . 0.9700 ?
    C9 H9B . 0.9700 ?
    C9 C8 . 1.451(6) ?
    C8 H8 . 0.9800 ?
    C8 C10 . 1.485(6) ?
    C2 C7 . 1.382(5) ?
    C2 C3 . 1.406(5) ?
    C7 C6 . 1.376(6) ?
    C6 H6 . 0.9300 ?
    C6 C5 . 1.360(5) ?
    C5 H5 . 0.9300 ?
    C5 C4 . 1.387(6) ?
    C4 C3 . 1.361(5) ?
    C3 H3 . 0.9300 ?
    C10 C11 . 1.366(5) ?
    C10 C15 . 1.372(6) ?
    C11 H11 . 0.9300 ?
    C11 C12 . 1.352(6) ?
    C12 H12 . 0.9300 ?
    C12 C13 . 1.349(7) ?
    C13 H13 . 0.9300 ?
    C13 C14 . 1.351(6) ?
    C14 H14 . 0.9300 ?
    C14 C15 . 1.374(6) ?
    C15 H15 . 0.9300 ?
    C16 C17 . 1.503(5) ?
    C17 H17A . 0.9700 ?
    C17 H17B . 0.9700 ?
    C18 C19 . 1.374(5) ?
    C18 C27 . 1.401(6) ?
    C19 H19 . 0.9300 ?
    C19 C20 . 1.399(6) ?
    C20 H20 . 0.9300 ?
    C20 C21 . 1.345(7) ?
    C21 H21 . 0.9300 ?
    C21 C22 . 1.425(6) ?
    C22 C23 . 1.392(6) ?
    C22 C27 . 1.414(6) ?
    C23 H23 . 0.9300 ?
    C23 C24 . 1.357(7) ?
    C24 H24 . 0.9300 ?
    C24 C25 . 1.410(7) ?
    C25 H25 . 0.9300 ?
    C25 C26 . 1.345(6) ?
    C26 H26 . 0.9300 ?
    C26 C27 . 1.416(6) ?
    C28 H28A . 0.9600 ?
    C28 H28B . 0.9600 ?
    C28 H28C . 0.9600 ?
loop_
    _geom_angle_atom_site_label_1
    _geom_angle_atom_site_label_2
    _geom_angle_atom_site_label_3
    _geom_angle_site_symmetry_1
    _geom_angle_site_symmetry_3
    _geom_angle
    _geom_angle_publ_flag
    C8 O1 C7 . . 115.8(3) ?
    C4 O2 C28 . . 116.6(4) ?
    C18 O4 C17 . . 118.8(3) ?
    C1 N1 N2 . . 118.2(3) ?
    N1 N2 H2 . . 120.4 ?
    C16 N2 N1 . . 119.1(3) ?
    C16 N2 H2 . . 120.4 ?
    N1 C1 C9 . . 126.7(4) ?
    N1 C1 C2 . . 116.4(3) ?
    C2 C1 C9 . . 116.8(3) ?
    C1 C9 H9A . . 109.0 ?
    C1 C9 H9B . . 109.0 ?
    H9A C9 H9B . . 107.8 ?
    C8 C9 C1 . . 113.0(4) ?
    C8 C9 H9A . . 109.0 ?
    C8 C9 H9B . . 109.0 ?
    O1 C8 C9 . . 118.2(5) ?
    O1 C8 H8 . . 102.8 ?
    O1 C8 C10 . . 109.7(4) ?
    C9 C8 H8 . . 102.8 ?
    C9 C8 C10 . . 117.8(4) ?
    C10 C8 H8 . . 102.8 ?
    C7 C2 C1 . . 120.0(4) ?
    C7 C2 C3 . . 117.8(4) ?
    C3 C2 C1 . . 122.1(4) ?
    C2 C7 O1 . . 121.9(4) ?
    C6 C7 O1 . . 117.0(4) ?
    C6 C7 C2 . . 121.1(4) ?
    C7 C6 H6 . . 120.0 ?
    C5 C6 C7 . . 120.0(4) ?
    C5 C6 H6 . . 120.0 ?
    C6 C5 H5 . . 119.7 ?
    C6 C5 C4 . . 120.5(4) ?
    C4 C5 H5 . . 119.7 ?
    O2 C4 C5 . . 115.4(4) ?
    C3 C4 O2 . . 125.1(4) ?
    C3 C4 C5 . . 119.6(4) ?
    C2 C3 H3 . . 119.5 ?
    C4 C3 C2 . . 121.0(4) ?
    C4 C3 H3 . . 119.5 ?
    C11 C10 C8 . . 122.0(5) ?
    C11 C10 C15 . . 117.8(4) ?
    C15 C10 C8 . . 120.2(5) ?
    C10 C11 H11 . . 119.5 ?
    C12 C11 C10 . . 121.0(5) ?
    C12 C11 H11 . . 119.5 ?
    C11 C12 H12 . . 119.6 ?
    C13 C12 C11 . . 120.9(6) ?
    C13 C12 H12 . . 119.6 ?
    C12 C13 H13 . . 120.2 ?
    C12 C13 C14 . . 119.5(6) ?
    C14 C13 H13 . . 120.2 ?
    C13 C14 H14 . . 120.0 ?
    C13 C14 C15 . . 120.1(6) ?
    C15 C14 H14 . . 120.0 ?
    C10 C15 C14 . . 120.6(5) ?
    C10 C15 H15 . . 119.7 ?
    C14 C15 H15 . . 119.7 ?
    O3 C16 N2 . . 121.2(3) ?
    O3 C16 C17 . . 121.6(3) ?
    N2 C16 C17 . . 117.2(4) ?
    O4 C17 C16 . . 107.4(3) ?
    O4 C17 H17A . . 110.2 ?
    O4 C17 H17B . . 110.2 ?
    C16 C17 H17A . . 110.2 ?
    C16 C17 H17B . . 110.2 ?
    H17A C17 H17B . . 108.5 ?
    O4 C18 C27 . . 116.1(3) ?
    C19 C18 O4 . . 122.8(4) ?
    C19 C18 C27 . . 121.1(4) ?
    C18 C19 H19 . . 120.4 ?
    C18 C19 C20 . . 119.1(5) ?
    C20 C19 H19 . . 120.4 ?
    C19 C20 H20 . . 119.1 ?
    C21 C20 C19 . . 121.8(4) ?
    C21 C20 H20 . . 119.1 ?
    C20 C21 H21 . . 119.8 ?
    C20 C21 C22 . . 120.4(4) ?
    C22 C21 H21 . . 119.8 ?
    C23 C22 C21 . . 122.6(4) ?
    C23 C22 C27 . . 119.0(4) ?
    C27 C22 C21 . . 118.4(4) ?
    C22 C23 H23 . . 119.2 ?
    C24 C23 C22 . . 121.7(5) ?
    C24 C23 H23 . . 119.2 ?
    C23 C24 H24 . . 120.4 ?
    C23 C24 C25 . . 119.1(5) ?
    C25 C24 H24 . . 120.4 ?
    C24 C25 H25 . . 119.4 ?
    C26 C25 C24 . . 121.3(5) ?
    C26 C25 H25 . . 119.4 ?
    C25 C26 H26 . . 119.9 ?
    C25 C26 C27 . . 120.3(4) ?
    C27 C26 H26 . . 119.9 ?
    C18 C27 C22 . . 119.3(4) ?
    C18 C27 C26 . . 122.0(4) ?
    C22 C27 C26 . . 118.7(4) ?
    O2 C28 H28A . . 109.5 ?
    O2 C28 H28B . . 109.5 ?
    O2 C28 H28C . . 109.5 ?
    H28A C28 H28B . . 109.5 ?
    H28A C28 H28C . . 109.5 ?
    H28B C28 H28C . . 109.5 ?
loop_
    _geom_torsion_atom_site_label_1
    _geom_torsion_atom_site_label_2
    _geom_torsion_atom_site_label_3
    _geom_torsion_atom_site_label_4
    _geom_torsion_site_symmetry_1
    _geom_torsion_site_symmetry_2
    _geom_torsion_site_symmetry_3
    _geom_torsion_site_symmetry_4
    _geom_torsion
    _geom_torsion_publ_flag
    O1 C8 C10 C11 . . . . 73.5(6) ?
    O1 C8 C10 C15 . . . . -106.7(6) ?
    O1 C7 C6 C5 . . . . 179.8(4) ?
    O2 C4 C3 C2 . . . . -179.5(4) ?
    O3 C16 C17 O4 . . . . 103.6(5) ?
    O4 C18 C19 C20 . . . . -179.6(4) ?
    O4 C18 C27 C22 . . . . -179.7(4) ?
    O4 C18 C27 C26 . . . . -0.7(6) ?
    N1 N2 C16 O3 . . . . 179.5(4) ?
    N1 N2 C16 C17 . . . . 1.4(5) ?
    N1 C1 C9 C8 . . . . 162.8(5) ?
    N1 C1 C2 C7 . . . . 176.4(4) ?
    N1 C1 C2 C3 . . . . -1.7(6) ?
    N2 N1 C1 C9 . . . . -0.2(6) ?
    N2 N1 C1 C2 . . . . -179.2(3) ?
    N2 C16 C17 O4 . . . . -78.3(4) ?
    C1 N1 N2 C16 . . . . -171.6(4) ?
    C1 C9 C8 O1 . . . . 42.0(7) ?
    C1 C9 C8 C10 . . . . 177.5(4) ?
    C1 C2 C7 O1 . . . . 2.8(6) ?
    C1 C2 C7 C6 . . . . -176.9(4) ?
    C1 C2 C3 C4 . . . . 177.0(4) ?
    C9 C1 C2 C7 . . . . -2.7(6) ?
    C9 C1 C2 C3 . . . . 179.2(4) ?
    C9 C8 C10 C11 . . . . -65.5(7) ?
    C9 C8 C10 C15 . . . . 114.3(6) ?
    C8 O1 C7 C2 . . . . 19.7(6) ?
    C8 O1 C7 C6 . . . . -160.6(5) ?
    C8 C10 C11 C12 . . . . -178.1(5) ?
    C8 C10 C15 C14 . . . . 178.1(5) ?
    C2 C1 C9 C8 . . . . -18.2(6) ?
    C2 C7 C6 C5 . . . . -0.4(7) ?
    C7 O1 C8 C9 . . . . -43.1(6) ?
    C7 O1 C8 C10 . . . . 178.1(4) ?
    C7 C2 C3 C4 . . . . -1.1(6) ?
    C7 C6 C5 C4 . . . . -0.6(7) ?
    C6 C5 C4 O2 . . . . -179.6(4) ?
    C6 C5 C4 C3 . . . . 0.7(7) ?
    C5 C4 C3 C2 . . . . 0.1(6) ?
    C3 C2 C7 O1 . . . . -179.0(4) ?
    C3 C2 C7 C6 . . . . 1.2(6) ?
    C10 C11 C12 C13 . . . . -0.2(10) ?
    C11 C10 C15 C14 . . . . -2.1(8) ?
    C11 C12 C13 C14 . . . . -1.8(11) ?
    C12 C13 C14 C15 . . . . 1.7(10) ?
    C13 C14 C15 C10 . . . . 0.2(9) ?
    C15 C10 C11 C12 . . . . 2.1(8) ?
    C17 O4 C18 C19 . . . . -2.9(6) ?
    C17 O4 C18 C27 . . . . 177.3(3) ?
    C18 O4 C17 C16 . . . . 165.4(3) ?
    C18 C19 C20 C21 . . . . -0.7(8) ?
    C19 C18 C27 C22 . . . . 0.5(6) ?
    C19 C18 C27 C26 . . . . 179.5(4) ?
    C19 C20 C21 C22 . . . . 0.6(8) ?
    C20 C21 C22 C23 . . . . -180.0(5) ?
    C20 C21 C22 C27 . . . . 0.1(7) ?
    C21 C22 C23 C24 . . . . -179.8(5) ?
    C21 C22 C27 C18 . . . . -0.7(6) ?
    C21 C22 C27 C26 . . . . -179.7(4) ?
    C22 C23 C24 C25 . . . . -0.8(8) ?
    C23 C22 C27 C18 . . . . 179.4(4) ?
    C23 C22 C27 C26 . . . . 0.4(6) ?
    C23 C24 C25 C26 . . . . 1.0(9) ?
    C24 C25 C26 C27 . . . . -0.5(8) ?
    C25 C26 C27 C18 . . . . -179.2(4) ?
    C25 C26 C27 C22 . . . . -0.2(7) ?
    C27 C18 C19 C20 . . . . 0.2(7) ?
    C27 C22 C23 C24 . . . . 0.1(7) ?
    C28 O2 C4 C5 . . . . 173.4(4) ?
    C28 O2 C4 C3 . . . . -6.9(6) ?
loop_
    _geom_hbond_atom_site_label_D
    _geom_hbond_atom_site_label_H
    _geom_hbond_atom_site_label_A
    _geom_hbond_site_symmetry_A
    _geom_hbond_distance_DH
    _geom_hbond_distance_HA
    _geom_hbond_distance_DA
    _geom_hbond_angle_DHA
    _geom_hbond_publ_flag
    N2 H2 O3 2_756 0.86 2.08 2.922(4) 166.8 yes
_shelx_space_group_comment
;
The symmetry employed for this shelxl refinement is uniquely defined
by the following loop, which should always be used as a source of
symmetry information in preference to the above space-group names.
They are only intended as comments.
;
_shelx_estimated_absorpt_T_min     0.886
_shelx_estimated_absorpt_T_max     0.978
_iucr_refine_instructions_details
;
TITL ajs3_auto_a.res in P-1
    ajs3_auto.res
    created by SHELXL-2018/3 at 11:52:40 on 03-Feb-2023
REM Old TITL ajs3_auto in P-1
REM SHELXT solution in P-1: R1 0.241, Rweak 0.013, Alpha 0.058
REM <I/s> 0.000 for 0 systematic absences, Orientation as input
REM Formula found by SHELXT: C23 C13 N2
CELL 1.54184 5.068102 13.499278 17.11441 74.3923 86.3402 88.4158
ZERR 2 0.000619 0.001464 0.001765 0.0093 0.0096 0.0095
LATT 1
SFAC C H N O
UNIT 56 48 4 8
EQIV $1 2-X,-Y,1-Z
DFIX 1.38 0.01 C10 C11
DFIX 1.38 0.01 C11 C12
DFIX 1.38 0.01 C12 C13
DFIX 1.38 0.01 C13 C14
DFIX 1.38 0.01 C14 C15
DFIX 1.38 0.01 C15 C10
L.S. 20
PLAN  5
SIZE 0.17 0.04 0.03
CONF
HTAB N2 O3_$1
BOND $H
HTAB
fmap 2
acta
REM <olex2.extras>
REM <HklSrc "%.\\ajs3_auto.hkl">
REM </olex2.extras>
WGHT    0.148900
EXTI    0.007458
FVAR       7.53398
O1    4    0.166199    0.340750    0.511597    11.00000    0.08208    0.09075 =
         0.06123   -0.00897   -0.00478    0.02824
O2    4    0.386964    0.529044    0.187603    11.00000    0.09243    0.08447 =
         0.06897    0.00442   -0.00093    0.01488
O3    4    1.214596    0.016365    0.414723    11.00000    0.08844    0.08048 =
         0.06458   -0.01049   -0.00236    0.02337
O4    4    0.980624    0.139540    0.247394    11.00000    0.09562    0.07166 =
         0.04879   -0.00708   -0.00980   -0.00663
N1    3    0.748086    0.214328    0.387606    11.00000    0.07388    0.06018 =
         0.06192   -0.01089   -0.00716    0.01495
N2    3    0.882863    0.125992    0.424581    11.00000    0.07546    0.07062 =
         0.05362   -0.01333   -0.00333    0.01807
AFIX  43
H2    2    0.836029    0.091524    0.473277    11.00000   -1.20000
AFIX   0
C1    1    0.573766    0.250354    0.430746    11.00000    0.06824    0.06179 =
         0.06074   -0.01447   -0.00570    0.00547
C9    1    0.498022    0.206178    0.518452    11.00000    0.08385    0.08605 =
         0.06148   -0.01628   -0.00196    0.01841
AFIX  23
H9A   2    0.388021    0.146606    0.524494    11.00000   -1.20000
H9B   2    0.656544    0.183096    0.547337    11.00000   -1.20000
AFIX   0
C8    1    0.356216    0.278813    0.555096    11.00000    0.12215    0.10156 =
         0.06774   -0.00391    0.00704    0.04330
AFIX  13
H8    2    0.493593    0.327843    0.556598    11.00000   -1.20000
AFIX   0
C2    1    0.433601    0.342961    0.389072    11.00000    0.06101    0.06184 =
         0.06464   -0.01564   -0.00611    0.00574
C7    1    0.232775    0.383390    0.430007    11.00000    0.07009    0.07524 =
         0.05925   -0.01418   -0.00467    0.00494
C6    1    0.088953    0.468175    0.390850    11.00000    0.07906    0.08139 =
         0.07256   -0.01633   -0.00645    0.02625
AFIX  43
H6    2   -0.046360    0.494164    0.419216    11.00000   -1.20000
AFIX   0
C5    1    0.144820    0.513946    0.310629    11.00000    0.08193    0.07495 =
         0.07646   -0.00976   -0.00232    0.01810
AFIX  43
H5    2    0.046166    0.570841    0.284228    11.00000   -1.20000
AFIX   0
C4    1    0.347837    0.476411    0.267891    11.00000    0.07532    0.06863 =
         0.06296   -0.00703   -0.00788    0.00210
C3    1    0.489819    0.392454    0.306498    11.00000    0.06982    0.06710 =
         0.06011   -0.01129   -0.00291    0.00451
AFIX  43
H3    2    0.626100    0.367444    0.277822    11.00000   -1.20000
AFIX   0
C10   1    0.260579    0.241783    0.641728    11.00000    0.08067    0.07839 =
         0.06624   -0.01373    0.00351    0.01684
C11   1    0.070855    0.168268    0.667089    11.00000    0.09809    0.11568 =
         0.08536   -0.02822   -0.01008   -0.00825
AFIX  43
H11   2    0.002437    0.138749    0.629577    11.00000   -1.20000
AFIX   0
C12   1   -0.019093    0.137719    0.745883    11.00000    0.10811    0.14166 =
         0.10059   -0.00481    0.01903   -0.00677
AFIX  43
H12   2   -0.148713    0.087663    0.761742    11.00000   -1.20000
AFIX   0
C13   1    0.076647    0.178864    0.801763    11.00000    0.15501    0.13675 =
         0.06978   -0.00995    0.00535    0.05509
AFIX  43
H13   2    0.010054    0.158714    0.855512    11.00000   -1.20000
AFIX   0
C14   1    0.270031    0.249582    0.779113    11.00000    0.16464    0.12539 =
         0.09037   -0.05010   -0.04724    0.03883
AFIX  43
H14   2    0.340262    0.276882    0.817627    11.00000   -1.20000
AFIX   0
C15   1    0.362952    0.281175    0.699260    11.00000    0.10407    0.08909 =
         0.10094   -0.02542   -0.01973    0.00099
AFIX  43
H15   2    0.496450    0.329700    0.684040    11.00000   -1.20000
AFIX   0
C16   1    1.087782    0.094402    0.383784    11.00000    0.06807    0.06657 =
         0.05549   -0.01609   -0.00576    0.00857
C17   1    1.161028    0.160232    0.299756    11.00000    0.07784    0.07680 =
         0.04926   -0.01297   -0.00616    0.00036
AFIX  23
H17A  2    1.152062    0.232409    0.298819    11.00000   -1.20000
H17B  2    1.339762    0.144127    0.282862    11.00000   -1.20000
AFIX   0
C18   1    0.966052    0.205744    0.171119    11.00000    0.07895    0.06641 =
         0.04766   -0.00618   -0.00042    0.00591
C19   1    1.112362    0.293955    0.145008    11.00000    0.09403    0.07277 =
         0.06035   -0.00362   -0.00617   -0.00667
AFIX  43
H19   2    1.228505    0.311241    0.179050    11.00000   -1.20000
AFIX   0
C20   1    1.084266    0.357409    0.066527    11.00000    0.10183    0.07856 =
         0.06894    0.00031   -0.00036   -0.00705
AFIX  43
H20   2    1.181766    0.417527    0.049067    11.00000   -1.20000
AFIX   0
C21   1    0.920103    0.333833    0.015652    11.00000    0.09506    0.08486 =
         0.06160   -0.00507   -0.00236    0.00329
AFIX  43
H21   2    0.906878    0.377231   -0.036360    11.00000   -1.20000
AFIX   0
C22   1    0.766289    0.242766    0.040945    11.00000    0.08016    0.08148 =
         0.06051   -0.01759   -0.00916    0.01771
C23   1    0.593720    0.214869   -0.009366    11.00000    0.09890    0.10388 =
         0.06608   -0.02215   -0.02537    0.01931
AFIX  43
H23   2    0.577497    0.256913   -0.061720    11.00000   -1.20000
AFIX   0
C24   1    0.448534    0.127890    0.016020    11.00000    0.11002    0.12058 =
         0.09757   -0.03930   -0.03214    0.00662
AFIX  43
H24   2    0.332690    0.110928   -0.018255    11.00000   -1.20000
AFIX   0
C25   1    0.475697    0.063553    0.095096    11.00000    0.10455    0.10325 =
         0.09320   -0.02747   -0.01935   -0.01612
AFIX  43
H25   2    0.378521    0.003345    0.112441    11.00000   -1.20000
AFIX   0
C26   1    0.639483    0.087618    0.145903    11.00000    0.08556    0.07872 =
         0.06919   -0.01759   -0.00685    0.00024
AFIX  43
H26   2    0.653446    0.044377    0.197940    11.00000   -1.20000
AFIX   0
C27   1    0.790745    0.178559    0.120450    11.00000    0.07182    0.07278 =
         0.05455   -0.01705   -0.00541    0.00766
C28   1    0.609445    0.499559    0.144855    11.00000    0.09574    0.10248 =
         0.08236   -0.00430    0.00996    0.00161
AFIX 137
H28A  2    0.624427    0.544273    0.090701    11.00000   -1.50000
H28B  2    0.589265    0.429952    0.142465    11.00000   -1.50000
H28C  2    0.765986    0.504397    0.172318    11.00000   -1.50000
AFIX   0
HKLF 4
REM  ajs3_auto_a.res in P-1
REM wR2 = 0.2852, GooF = S = 0.988, Restrained GooF = 0.990 for all data
REM R1 = 0.0770 for 1823 Fo > 4sig(Fo) and 0.1618 for all 4404 data
REM 309 parameters refined using 6 restraints
END
WGHT      0.1490      0.0000
REM Instructions for potential hydrogen bonds
HTAB N2 O3_$1
REM Highest difference peak  0.313,  deepest hole -0.244,  1-sigma level  0.064
Q1    1   1.0096  0.0217  0.4688  11.00000  0.05    0.31
Q2    1   0.8142  0.0594  0.5029  11.00000  0.05    0.30
Q3    1   0.2088  0.2253  0.5476  11.00000  0.05    0.28
Q4    1   0.6463  0.1011  0.5440  11.00000  0.05    0.25
Q5    1   1.0187 -0.0339  0.4661  11.00000  0.05    0.24
  REM The information below was added by Olex2.
  REM
  REM R1 = 0.0770 for 1823 Fo > 4sig(Fo) and 0.1618 for all 11899 data
  REM 309 parameters refined using n/a restraints
  REM Highest difference peak 0.31, deepest hole -0.24
  REM Mean Shift 0, Max Shift 0.000.
  REM +++ Tabular Listing of Refinement Information +++
  REM R1_all = 0.1618
  REM R1_gt = 0.0770
  REM wR_ref = 0.2852
  REM GOOF = 0.988
  REM Shift_max = 0.000
  REM Shift_mean = 0
  REM Reflections_all = 11899
  REM Reflections_gt = 1823
  REM Parameters = 309
  REM Hole = -0.24
  REM Peak = 0.31
  REM Flack = n/a
;
data_global
_journal_date_recd_electronic     2023-01-10
_journal_date_accepted     2023-02-08
_journal_name_full     'Acta Crystallographica, Section E'
_journal_year     2023
_journal_volume     79
_journal_issue      3
_journal_page_first     236
_journal_page_last     240
_journal_paper_category     GO
_journal_paper_doi     10.1107/S2056989023001184
_journal_coeditor_code     JY2026
_publ_contact_author_name     'Anna Sigmon'
_publ_contact_author_address
;
Pennsylvania State University, Brandywine Campus, 25 Yearsley Mill Road, Media,
Pa 19063
USA
;
_publ_contact_author_email     ajs8621@psu.edu
_publ_contact_author_fax     '+16108921357'
_publ_contact_author_phone     '+16108921416'
_publ_section_title
;
Crystal structures of three newly synthesized flavanone hydrazones
;
loop_
    _publ_author_name
    _publ_author_footnote
    _publ_author_address
    'Yennawar, Hemant P.' .
;
Department of Biochemistry and Molecular Biology Pennsylvania State University
University Park, PA 16802
USA
;
    'Margulis, Eleanora' .
;
Pennsylvania State University, Brandywine Campus, 25 Yearsley Mill Road, Media,
Pa 19063
USA
;
    'Sigmon, Anna' .
;
Pennsylvania State University, Brandywine Campus, 25 Yearsley Mill Road, Media,
Pa 19063
USA
;
_publ_section_synopsis
;\
The crystal structures of racemic mixtures of three new flavanone-hydrazones are
reported:
(+-,<i>E</i>)-<i>N</i>'-[5,7-dihydroxy-2-(4-hydroxyphenyl)chroman-4-ylidene]-\
2-(naphthalen-1-yl)acetohydrazide ethyl acetate monosolvate,
(+-,<i>E</i>)-<i>N</i>'-[5,7-dihydroxy-2-(4-hydroxyphenyl)chroman-4-ylidene]-\
4-hydroxybenzohydrazide ethanol monosolvate and
(+-,<i>E</i>)-<i>N</i>'-(6-methoxy-2-phenylchroman-4-ylidene)-2-(naphthalen-\
1-yloxy)acetohydrazide. All three hydrazones are in the <i>E</i> isomeric
form and exhibit a pucker at the chiral carbon atom. The naringenin-derived
hydrazones both show intramolecular hydrogen bonding between the hydrazone
nitrogen atom and a hydroxy group on the chromane ring.
;
