# Supplementary material for: Crystal structures of three newly synthesized flavanone hydrazones
Source: Acta Crystallogr E Crystallogr Commun. 2023 Feb 28;79(Pt 3):236–40. doi: 10.1107/S2056989023001184 (PMC9993913; doi:10.1107/S2056989023001184)
Supplement: Supplementary file 2 [file e-79-00236-Isup2.hkl]

#
# h,k,l, Fc-squared, Fo-squared, sigma(Fo-squared), status flag
#
data_I
_shelx_title ' ajs2_auto_a.res in P-1'
_shelx_refln_list_code          4
_shelx_F_calc_maximum      157.04
_exptl_crystal_F_000       572.00
_reflns_d_resolution_high  0.7947

loop_
 _space_group_symop_operation_xyz
 'x, y, z'
 '-x, -y, -z'

_cell_length_a     9.2210
_cell_length_b    12.1902
_cell_length_c    13.4982
_cell_angle_alpha  94.413
_cell_angle_beta   95.172
_cell_angle_gamma 111.561

_shelx_F_squared_multiplier     1.000

loop_
 _refln_index_h
 _refln_index_k
 _refln_index_l
 _refln_F_squared_calc
 _refln_F_squared_meas
 _refln_F_squared_sigma
 _refln_observed_status
   1   0   0        705.20        512.16         8.65 o
   2   0   0          3.15          1.34         0.30 o
   3   0   0       1314.88       1213.81        17.64 o
   4   0   0        800.04        708.48        16.00 o
   5   0   0         56.60         55.61         5.41 o
   6   0   0         43.88         44.00         3.79 o
   7   0   0        154.65        152.46         7.21 o
   8   0   0          0.10          1.22         6.08 o
   9   0   0          1.30          1.44         2.22 o
  10   0   0          3.20          2.64         2.82 o
 -10   1   0          5.85         -1.32         3.54 o
  -9   1   0          1.49         -1.83         2.74 o
  -8   1   0          1.35          4.59         4.43 o
  -7   1   0        168.76        195.88         6.69 o
  -6   1   0        432.30        434.47        12.65 o
  -5   1   0          5.18          5.21         2.14 o
  -4   1   0        364.58        363.70         7.57 o
  -3   1   0         39.11         36.82         1.38 o
  -2   1   0        829.22        824.54        12.04 o
  -1   1   0       1004.03        908.77        17.15 o
   0   1   0       4258.56       4381.34        71.47 o
   1   1   0         86.09         94.18         2.66 o
   2   1   0       1074.12       1047.08        21.91 o
   3   1   0       1842.18       1669.19        34.74 o
   4   1   0          2.74          2.79         1.42 o
   5   1   0        175.74        183.13         6.80 o
   6   1   0        224.75        219.90         7.21 o
   7   1   0         53.90         52.76         5.20 o
   8   1   0          8.08          7.91         3.29 o
   9   1   0          2.87          3.04         4.53 o
  10   1   0          6.56         -0.40         2.54 o
 -11   2   0          2.58          0.18         2.39 o
 -10   2   0          4.42          0.62         4.04 o
  -9   2   0         45.14         48.32        11.98 o
  -8   2   0          1.16          1.09         2.96 o
  -7   2   0          8.92          9.62         2.66 o
  -6   2   0         20.78         18.73         2.43 o
  -5   2   0        109.74        116.92         4.00 o
  -4   2   0       1999.29       1848.01        38.34 o
  -3   2   0        161.97        159.50         3.14 o
  -2   2   0         41.91         44.10         1.61 o
  -1   2   0        478.58        398.49         8.07 o
   0   2   0       1198.50       1229.48        18.62 o
   1   2   0        717.56        695.63        16.12 o
   2   2   0          2.03          2.56         0.79 o
   3   2   0        510.12        472.18        45.21 o
   4   2   0        241.09        262.62        12.30 o
   5   2   0          0.00          0.41         1.85 o
   6   2   0          0.84         -2.35         2.35 o
   7   2   0         37.17         37.12         5.37 o
   8   2   0          3.09          9.30         5.45 o
   9   2   0          6.92          6.50         2.54 o
 -11   3   0          3.91          2.05         2.27 o
 -10   3   0         10.82          2.72         5.32 o
  -9   3   0          4.59          1.34         3.40 o
  -8   3   0         13.03         14.64         3.03 o
  -7   3   0         12.00         19.84         2.86 o
  -6   3   0        202.21        211.42         6.28 o
  -5   3   0        237.11        206.22         5.61 o
  -4   3   0        172.72        242.86         8.19 o
  -3   3   0       1260.51       1216.13        25.67 o
  -2   3   0       1373.47       1125.78        40.37 o
  -1   3   0        807.94        765.22        18.27 o
   0   3   0          0.36          1.10         0.47 o
   1   3   0       1833.38       1725.40        29.49 o
   2   3   0         90.35         87.40         8.46 o
   3   3   0        755.62        823.02        16.77 o
   4   3   0          0.74          0.54         1.86 o
   5   3   0         20.62         12.52         2.89 o
   6   3   0         15.15         16.15         4.60 o
   7   3   0          4.31          4.24         2.55 o
   8   3   0          5.09          8.02         2.28 o
   9   3   0         11.79         12.26         5.79 o
 -11   4   0          1.16         -2.34         2.71 o
 -10   4   0          4.02          8.31         1.88 o
  -9   4   0          0.99          0.49         1.99 o
  -8   4   0         38.62         52.18         4.27 o
  -7   4   0         58.56         62.90         7.19 o
  -6   4   0         93.97        102.67         4.12 o
  -5   4   0         40.07         44.84         2.44 o
  -4   4   0        912.97       1023.06        22.76 o
  -3   4   0        320.79        253.64         4.68 o
  -2   4   0         18.97         20.52         0.73 o
  -1   4   0       1489.64       1459.24        29.66 o
   0   4   0        102.53         92.42         6.95 o
   1   4   0         25.04         20.08         1.91 o
   2   4   0         11.87         10.98         2.46 o
   3   4   0        372.33        351.63         9.55 o
   4   4   0          0.14         -1.28         2.45 o
   5   4   0         31.16         36.30         4.48 o
   6   4   0         16.14         13.09         3.47 o
   7   4   0          0.53          1.31         2.41 o
   8   4   0          1.16         -0.11         1.67 o
   9   4   0         12.75          1.60         1.74 o
 -11   5   0          0.00         -1.61         2.70 o
 -10   5   0          0.96          3.74         1.72 o
  -9   5   0          1.20          0.33         1.88 o
  -8   5   0          4.25          5.04         2.23 o
  -7   5   0         14.74         12.76         1.97 o
  -6   5   0        452.06        471.24        11.43 o
  -5   5   0          2.00          7.83         2.46 o
  -4   5   0        309.04        313.59         7.32 o
  -3   5   0        398.06        362.44         7.13 o
  -2   5   0       1341.13       1264.16        41.39 o
  -1   5   0          0.52          0.54         0.60 o
   0   5   0       5506.56       5704.47       159.39 o
   1   5   0        163.60        171.20         5.36 o
   2   5   0         86.34        104.28         5.06 o
   3   5   0         80.54         99.72         4.21 o
   4   5   0          1.56          2.38         2.06 o
   5   5   0         38.90         38.94         3.56 o
   6   5   0        110.37        120.09         6.71 o
   7   5   0         19.65         20.13         2.88 o
   8   5   0          8.56          6.06         2.61 o
 -11   6   0          1.17         -1.17         1.55 o
 -10   6   0          0.33          1.88         1.71 o
  -9   6   0          1.31          3.46         2.16 o
  -8   6   0         13.43         11.40         2.54 o
  -7   6   0         86.30        103.82         4.57 o
  -6   6   0          4.78          1.74         1.25 o
  -5   6   0         16.90         19.74         3.76 o
  -4   6   0        187.94        173.27         4.96 o
  -3   6   0        267.39        292.68        21.09 o
  -2   6   0          2.96          2.41         1.41 o
  -1   6   0        400.16        531.57        12.78 o
   0   6   0        845.91        846.08        19.88 o
   1   6   0        219.23        259.85         9.21 o
   2   6   0          0.66          1.35         1.83 o
   3   6   0          0.39          0.78         2.10 o
   4   6   0          6.13          9.04         2.71 o
   5   6   0          0.14          1.77         5.14 o
   6   6   0         21.30         24.34         3.84 o
   7   6   0         51.27         61.30         6.80 o
   8   6   0          0.69          3.02         1.44 o
 -11   7   0          0.97         -1.25         1.54 o
 -10   7   0          9.45         11.49         1.77 o
  -9   7   0         10.47         15.49         4.02 o
  -8   7   0          7.03          8.41         1.83 o
  -7   7   0          8.23          8.12         1.79 o
  -6   7   0         83.31         91.20         4.18 o
  -5   7   0         55.66         59.08         3.12 o
  -4   7   0        133.91        125.04         8.77 o
  -3   7   0         27.17         23.97         3.86 o
  -2   7   0        392.59        429.66        11.28 o
  -1   7   0        130.81        144.45         8.29 o
   0   7   0        956.72       1046.25        24.08 o
   1   7   0          0.07         -1.01         1.78 o
   2   7   0        154.01        159.79         6.87 o
   3   7   0         57.59         54.31         4.18 o
   4   7   0         47.41         46.03         3.98 o
   5   7   0         59.89         59.18         4.20 o
   6   7   0         22.13         19.61         3.79 o
   7   7   0         34.51         17.94         8.14 o
 -11   8   0          0.33          0.44         1.59 o
 -10   8   0          2.00          5.44         1.51 o
  -9   8   0          3.20          3.59         2.77 o
  -8   8   0          2.42          6.64         3.02 o
  -7   8   0          5.01          6.46         1.71 o
  -6   8   0         26.43         24.94         3.85 o
  -5   8   0         19.26         21.99         2.24 o
  -4   8   0          0.27          0.71         1.46 o
  -3   8   0         48.44         41.35         3.37 o
  -2   8   0        759.18        818.96        21.13 o
  -1   8   0          1.30         -0.82         1.76 o
   0   8   0        114.12        117.94         5.40 o
   1   8   0          1.67          0.61         2.52 o
   2   8   0        381.10        424.53        19.34 o
   3   8   0        175.45        198.90         8.98 o
   4   8   0          8.63          9.98         2.56 o
   5   8   0          9.21          8.08         2.68 o
   6   8   0          0.35         -0.48         1.54 o
 -11   9   0          8.11          6.41         1.72 o
 -10   9   0          5.17          4.52         1.37 o
  -9   9   0          4.36          4.24         1.87 o
  -8   9   0         12.23          8.98         2.38 o
  -7   9   0          0.73         -0.92         1.45 o
  -6   9   0        659.70        727.53        18.24 o
  -5   9   0         91.49         86.11         4.00 o
  -4   9   0        971.65       1034.30        59.41 o
  -3   9   0          1.35          4.16         1.96 o
  -2   9   0         19.04         14.68         3.01 o
  -1   9   0         18.69         20.52         4.18 o
   0   9   0        127.85        116.74         5.96 o
   1   9   0         17.51         12.45         2.91 o
   2   9   0         76.33         70.99         8.69 o
   3   9   0          0.43         -1.10         2.15 o
   4   9   0          0.25          2.73         2.27 o
   5   9   0          5.27          5.10         1.84 o
   6   9   0          0.67          2.81         1.43 o
 -10  10   0          0.02         -0.66         1.41 o
  -9  10   0          4.61          4.70         1.23 o
  -8  10   0          3.76          3.66         1.54 o
  -7  10   0        314.10        335.29        28.47 o
  -6  10   0        996.48       1180.60       112.92 o
  -5  10   0        282.22        317.51        21.29 o
  -4  10   0         46.84         39.43         3.87 o
  -3  10   0         17.26         18.89         5.58 o
  -2  10   0        110.60         98.06         9.37 o
  -1  10   0          8.40          9.87         2.78 o
   0  10   0          1.50          2.17         2.39 o
   1  10   0         77.85         64.87         6.38 o
   2  10   0          1.55          1.08         2.50 o
   3  10   0          2.79          3.39         2.31 o
   4  10   0          2.41          1.81         2.96 o
   5  10   0          0.01          0.71         0.85 o
 -10  11   0          1.72         -0.75         1.75 o
  -9  11   0          0.45          0.72         0.98 o
  -8  11   0         22.16         20.57         1.89 o
  -7  11   0         12.27         12.12         1.92 o
  -6  11   0        101.41        125.90        11.12 o
  -5  11   0         19.53         26.88         4.82 o
  -4  11   0         23.09         19.13         3.16 o
  -3  11   0         28.76         28.71         3.51 o
  -2  11   0         21.24         17.97         3.06 o
  -1  11   0         52.71         39.38         5.18 o
   0  11   0          1.39          2.41         2.42 o
   1  11   0        103.85         90.45         5.11 o
   2  11   0         15.42         12.30         2.47 o
   3  11   0          0.27         -0.77         2.16 o
   4  11   0          7.20          7.01         1.21 o
  -9  12   0          1.25         -0.18         1.66 o
  -8  12   0          3.54          1.79         1.35 o
  -7  12   0         31.44         38.84         6.58 o
  -6  12   0         56.68         70.18         7.78 o
  -5  12   0          2.84          2.46         1.92 o
  -4  12   0          0.88         -0.64         1.99 o
  -3  12   0         17.53         17.82         2.97 o
  -2  12   0         79.70         83.95         9.07 o
  -1  12   0          4.10          7.15         2.87 o
   0  12   0         24.47         30.16         6.89 o
   1  12   0          4.92          5.86         1.93 o
   2  12   0          3.63          3.49         1.42 o
   3  12   0         10.03          6.61         1.12 o
  -8  13   0         12.97          8.83         6.04 o
  -7  13   0          5.03          4.85         1.43 o
  -6  13   0          2.51          3.81         1.49 o
  -5  13   0         54.89         54.11         6.71 o
  -4  13   0         79.68         87.58         9.99 o
  -3  13   0         16.99         24.06         3.26 o
  -2  13   0          1.37          2.95         1.49 o
  -1  13   0         15.33         16.35         2.10 o
   0  13   0          2.00          2.18         1.07 o
   1  13   0          0.49         -0.48         0.86 o
  -7  14   0          0.62          0.72         1.74 o
  -6  14   0          9.04          2.38         1.62 o
  -5  14   0          0.65          3.77         1.44 o
  -4  14   0          1.18          1.54         1.34 o
  -3  14   0          4.95          5.71         2.33 o
  -2  14   0          0.23         -0.36         1.43 o
  -1  14   0          0.37          0.07         0.90 o
  -4  15   0          0.31          0.15         1.12 o
  -3  15   0          1.03          4.30         1.39 o
   2 -15   1          0.28         -0.12         0.89 o
   3 -15   1          0.14         -0.60         1.23 o
   4 -15   1          2.88          1.82         1.28 o
   0 -14   1          0.27         -0.11         1.40 o
   1 -14   1          9.22         11.56         1.82 o
   2 -14   1          0.17          0.63         1.26 o
   3 -14   1          0.31          0.49         1.28 o
   4 -14   1          7.68          9.47         2.01 o
   5 -14   1          2.12          1.90         1.28 o
   6 -14   1         33.16         47.73         3.21 o
   7 -14   1          4.89          0.90         1.80 o
  -2 -13   1          9.90          7.72         1.53 o
  -1 -13   1          4.17          6.74         1.29 o
   0 -13   1         52.02         56.58         5.69 o
   1 -13   1          2.28          3.19         3.27 o
   2 -13   1          1.38          0.65         1.73 o
   3 -13   1         20.75         28.74         5.22 o
   4 -13   1          1.69          0.76         1.78 o
   5 -13   1          2.23          0.66         1.81 o
   6 -13   1          4.25         11.45         3.46 o
   7 -13   1          2.57          3.69         1.44 o
   8 -13   1          0.26          1.10         0.86 o
  -3 -12   1          3.51          2.43         1.52 o
  -2 -12   1          3.83          2.91         1.44 o
  -1 -12   1         10.44         11.06         2.32 o
   0 -12   1         60.99         69.58         7.50 o
   1 -12   1          0.08         -1.76         2.01 o
   2 -12   1         65.56         51.73         8.52 o
   3 -12   1          0.35          1.00         2.04 o
   4 -12   1          4.90          6.23         2.35 o
   5 -12   1        103.48        123.29        14.07 o
   6 -12   1          1.07          0.62         2.33 o
   7 -12   1         34.05         48.34         4.09 o
   8 -12   1         40.72         45.48         3.92 o
   9 -12   1          8.27         -0.50         1.44 o
  -4 -11   1          4.45          2.46         1.78 o
  -3 -11   1          7.27          7.62         3.12 o
  -2 -11   1          3.98          7.25         3.20 o
  -1 -11   1         57.49         62.11         4.59 o
   0 -11   1         68.08         57.75         3.81 o
   1 -11   1        129.33        105.33         7.94 o
   2 -11   1         25.28         22.56         3.54 o
   3 -11   1         25.74         22.35         3.29 o
   4 -11   1        303.01        314.76        20.12 o
   5 -11   1        110.26        146.46         9.67 o
   6 -11   1          1.49         10.10         3.77 o
   7 -11   1        159.46        183.79         8.58 o
   8 -11   1        152.59        156.63         9.87 o
   9 -11   1          4.23          1.59         0.90 o
  10 -11   1          0.08         -0.42         1.59 o
  -5 -10   1         11.91         11.54         2.09 o
  -4 -10   1          6.81          7.18         2.07 o
  -3 -10   1          5.23         10.06         3.95 o
  -2 -10   1         11.54         15.73         3.12 o
  -1 -10   1         37.54         32.31         5.11 o
   0 -10   1          0.12         -0.02         2.54 o
   1 -10   1         12.33         10.16         2.25 o
   2 -10   1         17.59         18.71         3.02 o
   3 -10   1          3.60          0.64         1.97 o
   4 -10   1         20.24         23.23         4.21 o
   5 -10   1        214.75        247.98        11.53 o
   6 -10   1         23.33         18.81         2.32 o
   7 -10   1        107.23        110.25         5.95 o
   8 -10   1         29.32         35.20         2.81 o
   9 -10   1          3.95          0.83         1.33 o
  10 -10   1          1.07          1.83         1.09 o
  -6  -9   1          7.88          6.58         1.68 o
  -5  -9   1          1.76          3.85         1.89 o
  -4  -9   1          5.51          2.84         3.46 o
  -3  -9   1          0.05         -0.12         2.15 o
  -2  -9   1          2.71          5.01         3.32 o
  -1  -9   1         15.89         18.13         3.20 o
   0  -9   1          1.38          7.09         3.18 o
   1  -9   1          1.00          0.63         2.15 o
   2  -9   1          4.62          2.97         1.72 o
   3  -9   1          0.15          2.01         1.83 o
   4  -9   1         10.78         10.57         2.33 o
   5  -9   1          2.75          0.86         2.08 o
   6  -9   1         47.80         41.16         7.82 o
   7  -9   1          1.21          1.28         1.43 o
   8  -9   1         51.46         63.28         7.52 o
   9  -9   1         10.38         13.76         2.52 o
  10  -9   1          1.19          2.06         1.61 o
  11  -9   1          2.87          0.60         1.29 o
  -6  -8   1          5.20          6.85         2.64 o
  -5  -8   1          6.96          4.15         2.75 o
  -4  -8   1          4.70          0.10         3.11 o
  -3  -8   1          7.71          8.64         3.26 o
  -2  -8   1         17.71         10.54         3.27 o
  -1  -8   1          0.00          2.15         2.94 o
   0  -8   1          8.14         10.09         2.37 o
   1  -8   1          0.98          2.09         2.03 o
   2  -8   1         34.78         28.10         2.37 o
   3  -8   1         76.66         72.96         6.83 o
   4  -8   1        128.84        113.25         5.60 o
   5  -8   1        263.63        305.15        10.63 o
   6  -8   1          0.69          1.58         1.72 o
   7  -8   1         21.04         24.86         2.62 o
   8  -8   1         14.78         12.49         2.56 o
   9  -8   1         28.39         43.56         4.50 o
  10  -8   1          0.59          2.45         1.72 o
  11  -8   1          2.49          1.14         1.47 o
  -7  -7   1         17.64         24.05         2.16 o
  -6  -7   1          8.30          4.08         2.80 o
  -5  -7   1         28.85         22.24         3.11 o
  -4  -7   1        155.70        169.87         7.05 o
  -3  -7   1         21.44         24.12         3.29 o
  -2  -7   1        150.75        167.85         6.35 o
  -1  -7   1        486.32        496.91        13.76 o
   0  -7   1         96.76         96.76         3.75 o
   1  -7   1         31.99         30.87         4.20 o
   2  -7   1        410.35        384.34        19.07 o
   3  -7   1        106.53        148.21         9.51 o
   4  -7   1         16.32         10.92         2.03 o
   5  -7   1          1.32          2.32         1.35 o
   6  -7   1         23.35         25.72         2.46 o
   7  -7   1         10.36         10.30         1.97 o
   8  -7   1          7.65          8.87         2.33 o
   9  -7   1          0.00         -2.01         3.01 o
  10  -7   1          0.25          1.15         1.72 o
  11  -7   1          0.52          0.44         1.41 o
  -8  -6   1          0.06          0.02         1.20 o
  -7  -6   1         81.15         72.94        26.68 o
  -6  -6   1         25.70         22.29         3.62 o
  -5  -6   1          0.76          2.69         5.08 o
  -4  -6   1         26.93         26.74         3.47 o
  -3  -6   1         11.47          9.02         2.54 o
  -2  -6   1        189.43        209.31         7.52 o
  -1  -6   1          8.61          3.21         1.84 o
   0  -6   1        217.21        263.08         7.97 o
   1  -6   1        991.20       1110.36        24.15 o
   2  -6   1       4180.02       4318.15        70.64 o
   3  -6   1          0.13          0.44         1.26 o
   4  -6   1          0.04          1.13         1.26 o
   5  -6   1         11.02         10.10         2.03 o
   6  -6   1          5.30          0.94         1.31 o
   7  -6   1         52.13         51.58         3.39 o
   8  -6   1          1.24          3.01         4.12 o
   9  -6   1          0.10         -0.52         2.93 o
  10  -6   1         10.04          9.33         2.15 o
  11  -6   1          0.93         -0.51         1.24 o
  -8  -5   1          9.87         10.57         2.91 o
  -7  -5   1         84.89         98.69         6.15 o
  -6  -5   1         24.99         36.70         3.99 o
  -5  -5   1         27.00         36.00         3.47 o
  -4  -5   1          8.41          9.29         2.38 o
  -3  -5   1         12.22         12.94         2.16 o
  -2  -5   1         94.38         81.98         4.04 o
  -1  -5   1        123.85        151.53         4.92 o
   0  -5   1        855.16        934.41        29.12 o
   1  -5   1        588.22        613.66        19.34 o
   2  -5   1          8.69          7.01         0.73 o
   3  -5   1        213.85        164.60         4.26 o
   4  -5   1         10.51          6.77         1.17 o
   5  -5   1        233.11        225.07        12.28 o
   6  -5   1         39.81         37.50         2.68 o
   7  -5   1        353.35        411.54        10.61 o
   8  -5   1         39.89         49.70         4.19 o
   9  -5   1          0.07          0.81         2.23 o
  10  -5   1          1.32          4.36         1.83 o
  11  -5   1          4.57         -0.40         2.66 o
  -9  -4   1          0.21         -2.06         2.06 o
  -8  -4   1          0.33          0.53         2.83 o
  -7  -4   1         24.71         31.54         3.30 o
  -6  -4   1         11.10         14.64         3.19 o
  -5  -4   1         26.78         27.19         3.63 o
  -4  -4   1         13.17          8.81         2.53 o
  -3  -4   1          0.49          0.40         5.55 o
  -2  -4   1        176.73        139.58         6.08 o
  -1  -4   1        378.11        403.11        25.92 o
   0  -4   1        913.92        798.90        22.77 o
   1  -4   1       1121.53       1042.75        17.42 o
   2  -4   1          7.88          4.25         0.68 o
   3  -4   1        411.21        379.11         9.71 o
   4  -4   1        110.23        126.73         4.87 o
   5  -4   1         11.12         13.74         1.97 o
   6  -4   1          5.69          5.11         1.39 o
   7  -4   1          1.93          7.70         2.84 o
   8  -4   1         13.83         21.04         5.17 o
   9  -4   1          3.48          5.04         1.79 o
  10  -4   1          2.56          2.00         4.90 o
  11  -4   1          0.02         -2.52         2.52 o
  -9  -3   1         14.85          9.57         4.46 o
  -8  -3   1          7.47          4.89         1.89 o
  -7  -3   1          1.12          2.22         4.43 o
  -6  -3   1        190.01        201.32        14.21 o
  -5  -3   1        101.81        124.48         6.26 o
  -4  -3   1          4.80          2.21         1.91 o
  -3  -3   1        532.69        562.77        14.93 o
  -2  -3   1          0.91         -0.48         1.36 o
  -1  -3   1        490.77        389.69         8.27 o
   0  -3   1        106.00         86.71         2.34 o
   1  -3   1          4.61          3.71         0.95 o
   2  -3   1          7.03          4.79         1.00 o
   3  -3   1         93.98        116.15         7.63 o
   4  -3   1       1759.12       1730.49        36.00 o
   5  -3   1        353.09        386.26        11.31 o
   6  -3   1         56.62         64.89         3.38 o
   7  -3   1         15.69         18.29         3.10 o
   8  -3   1          4.34          4.87         2.59 o
   9  -3   1          0.25          1.35         2.74 o
  10  -3   1          0.09         -0.44         4.87 o
  11  -3   1          1.44          2.49         2.12 o
 -10  -2   1          3.07         -0.26         1.59 o
  -9  -2   1          3.36          4.02         2.45 o
  -8  -2   1         14.15         16.45         3.70 o
  -7  -2   1         25.25         29.67         3.99 o
  -6  -2   1         15.72         17.07         3.92 o
  -5  -2   1         94.58         92.23         5.61 o
  -4  -2   1         25.87         17.33         3.05 o
  -3  -2   1        175.74        150.95        13.78 o
  -2  -2   1       1302.18       1047.62        44.21 o
  -1  -2   1      19873.95      22411.79       451.22 o
   0  -2   1        492.78        446.08         6.88 o
   1  -2   1       1054.13       1036.44        14.63 o
   2  -2   1        789.15        679.67        17.70 o
   3  -2   1         25.42         21.14         1.34 o
   4  -2   1         18.26         18.00         1.78 o
   5  -2   1          8.42          7.64         1.64 o
   6  -2   1          4.31         15.41         3.47 o
   7  -2   1         33.35         32.19         3.55 o
   8  -2   1         39.05         47.22         3.57 o
   9  -2   1          0.51          5.07         2.76 o
  10  -2   1          4.88         -4.09         4.09 o
 -10  -1   1          2.56          2.78         3.05 o
  -9  -1   1          6.79          5.79         4.28 o
  -8  -1   1          1.81         -2.34         2.85 o
  -7  -1   1        115.18        117.94        22.83 o
  -6  -1   1          5.62          6.28         2.53 o
  -5  -1   1        770.93        805.07        22.71 o
  -4  -1   1        456.09        412.72        10.79 o
  -3  -1   1         78.04         64.89         4.00 o
  -2  -1   1      13409.56      14073.80       272.71 o
  -1  -1   1         96.82         93.66         2.07 o
   0  -1   1       1080.94        836.65        16.68 o
   1  -1   1       2013.68       1842.27        29.65 o
   2  -1   1      11859.09      12215.92       194.51 o
   3  -1   1        673.45        622.28        11.48 o
   4  -1   1         15.99         16.95         2.55 o
   5  -1   1          0.10         -0.32         1.76 o
   6  -1   1          1.25          4.49         2.94 o
   7  -1   1        150.69        183.32         8.10 o
   8  -1   1         30.63         32.45         4.29 o
   9  -1   1         51.46         51.00         9.29 o
  10  -1   1          1.92          2.99         3.46 o
 -10   0   1          1.05          2.66         2.69 o
  -9   0   1          0.00         -0.59         4.50 o
  -8   0   1         35.72         38.52         8.30 o
  -7   0   1        119.79        115.46         6.81 o
  -6   0   1         88.30         89.22         4.79 o
  -5   0   1         63.14         58.01         5.43 o
  -4   0   1          0.02          0.39         0.96 o
  -3   0   1        125.90        112.73         2.02 o
  -2   0   1       5573.69       4672.88        48.61 o
  -1   0   1        297.96        293.76         4.14 o
   0   0   1       1785.26       1721.80        27.62 o
   1   0   1         94.62         87.39         2.22 o
   2   0   1        151.43        152.87         9.29 o
   3   0   1       1703.53       1472.38        24.61 o
   4   0   1         20.93         15.99         2.69 o
   5   0   1         23.57         26.41         2.73 o
   6   0   1          0.80         -0.03         1.94 o
   7   0   1          5.40          3.71         3.44 o
   8   0   1          9.67          9.73         3.20 o
   9   0   1         34.53         42.85         4.97 o
  10   0   1          6.85          6.58         2.76 o
 -10   1   1          0.43          0.81         3.45 o
  -9   1   1          9.20          7.26         6.81 o
  -8   1   1         46.40         45.75         5.64 o
  -7   1   1         80.83         71.34         8.80 o
  -6   1   1         14.96         16.54         2.43 o
  -5   1   1        315.40        357.44         8.18 o
  -4   1   1          0.89          2.16         0.93 o
  -3   1   1       1048.47        959.07        15.24 o
  -2   1   1       5010.90       4856.00        59.99 o
  -1   1   1       7320.99       7756.35        89.22 o
   0   1   1       1057.40        974.34        12.03 o
   1   1   1        656.43        571.57         9.45 o
   2   1   1       3350.50       3229.24        64.20 o
   3   1   1        456.30        476.23        11.67 o
   4   1   1       1492.77       1375.38        39.80 o
   5   1   1         43.96         49.85         3.57 o
   6   1   1        176.76        187.64         7.32 o
   7   1   1         21.69         25.48         4.21 o
   8   1   1         40.80         39.13         5.10 o
   9   1   1         13.22         12.02         2.85 o
  10   1   1          1.76          0.68         2.32 o
 -11   2   1          0.34          2.21         2.44 o
 -10   2   1          4.87          0.74         4.10 o
  -9   2   1         50.74         36.46         6.79 o
  -8   2   1          3.03          0.52         3.32 o
  -7   2   1         88.56         98.74         5.44 o
  -6   2   1          7.55          8.45         1.95 o
  -5   2   1         18.08         20.53         1.74 o
  -4   2   1        520.43        528.21         8.71 o
  -3   2   1          8.48         16.61         0.84 o
  -2   2   1       1471.72       1262.06        14.65 o
  -1   2   1        169.42        128.28         1.71 o
   0   2   1        303.37        210.53         6.87 o
   1   2   1        664.11        653.56        14.27 o
   2   2   1         17.30         17.19         1.08 o
   3   2   1        440.35        430.83         9.17 o
   4   2   1        248.02        278.45        12.72 o
   5   2   1        118.13        131.34         6.75 o
   6   2   1          1.23         -0.81         2.39 o
   7   2   1          4.03          2.96         4.88 o
   8   2   1         19.39         26.28         9.51 o
   9   2   1          0.05          2.21         1.43 o
 -11   3   1         11.31          4.34         4.37 o
 -10   3   1          1.38          0.45         4.89 o
  -8   3   1         17.02         18.91         3.04 o
  -7   3   1         99.93        115.73         5.70 o
  -6   3   1        247.21        270.43         7.24 o
  -5   3   1          7.72          8.42         1.20 o
  -4   3   1        162.24        149.60         5.06 o
  -3   3   1        949.24        843.07        12.26 o
  -2   3   1         94.23         78.94         1.35 o
  -1   3   1         63.51         49.72         1.38 o
   0   3   1        201.12        215.89         6.32 o
   1   3   1          0.94          0.14         1.14 o
   2   3   1         50.28         42.83         2.32 o
   3   3   1         21.89         13.43         2.16 o
   4   3   1         94.81         87.21         4.68 o
   5   3   1         58.64         54.93         4.61 o
   6   3   1          0.60         -0.21         2.71 o
   7   3   1          1.95         -2.13         3.05 o
   8   3   1          2.48          3.27         2.01 o
   9   3   1          0.37          1.47         1.75 o
 -11   4   1         19.33          1.60         5.47 o
 -10   4   1          3.44          4.67         1.98 o
  -9   4   1          0.48          0.58         2.28 o
  -8   4   1          2.62          7.08         2.34 o
  -7   4   1          3.29          6.93         4.54 o
  -6   4   1          4.58          5.78         1.28 o
  -5   4   1        518.25        600.26        12.14 o
  -4   4   1        360.91        362.72        13.61 o
  -3   4   1        247.47        185.14         3.49 o
  -2   4   1        248.19        220.76         5.03 o
  -1   4   1         81.99         59.85         4.74 o
   0   4   1         10.25         10.70         0.83 o
   1   4   1       1491.78       1441.29        40.76 o
   2   4   1        348.03        399.13        11.30 o
   3   4   1        121.31        137.57         5.56 o
   4   4   1        180.42        199.20         7.60 o
   5   4   1          8.43         10.68         3.05 o
   6   4   1         48.49         44.08         4.62 o
   7   4   1          0.51          1.18         2.51 o
   8   4   1          8.72          9.61         2.84 o
 -11   5   1          7.81         -1.34         2.76 o
 -10   5   1          0.82          2.27         2.06 o
  -9   5   1          7.47         15.71         3.49 o
  -8   5   1         29.49         26.48         3.13 o
  -7   5   1          7.12          6.95         1.61 o
  -6   5   1        551.17        611.18        13.00 o
  -5   5   1       1356.08       1401.78        33.20 o
  -4   5   1        133.01        109.22         3.07 o
  -3   5   1         54.59         45.61         1.33 o
  -2   5   1        242.74        249.11         6.49 o
  -1   5   1        973.71        906.46        51.28 o
   0   5   1        508.03        560.44        18.73 o
   1   5   1         87.45        101.55         3.92 o
   2   5   1        271.69        307.19         8.43 o
   3   5   1         14.85         14.28         2.23 o
   4   5   1         18.04         23.07         2.83 o
   5   5   1          4.59          4.22         2.13 o
   6   5   1          4.31          6.44         2.58 o
   7   5   1         14.45         13.64         2.63 o
   8   5   1          7.75          7.41         1.38 o
 -11   6   1          0.09         -1.46         1.46 o
 -10   6   1          3.47          2.10         1.88 o
  -9   6   1          0.25          1.38         1.84 o
  -8   6   1          0.44          1.89         2.53 o
  -7   6   1         16.04         13.47         1.69 o
  -6   6   1         11.78         10.93         1.42 o
  -5   6   1         20.16         18.10         5.50 o
  -4   6   1        126.34        106.09         4.62 o
  -3   6   1        199.44        160.92         4.66 o
  -2   6   1         27.70         28.69         2.21 o
  -1   6   1       1698.35       1785.10        39.87 o
   0   6   1          2.58          7.61         1.51 o
   1   6   1          2.06          0.70         1.47 o
   2   6   1        145.95        159.92         5.87 o
   3   6   1          1.06          0.73         2.08 o
   4   6   1          4.41          6.76         2.57 o
   5   6   1          7.90          5.58         4.73 o
   6   6   1          8.42          5.42         2.21 o
   7   6   1          0.10          0.90         1.41 o
   8   6   1          5.50          4.74         1.43 o
 -11   7   1          3.02          0.76         2.15 o
 -10   7   1          2.89          4.79         1.96 o
  -9   7   1          4.76          5.87         2.96 o
  -8   7   1         20.92         17.82         3.17 o
  -7   7   1        238.09        286.12        10.75 o
  -6   7   1          1.04          0.88         1.35 o
  -5   7   1         20.09         21.24         2.36 o
  -4   7   1         32.40         25.81         4.03 o
  -3   7   1        217.84        222.77         4.91 o
  -2   7   1         95.56        105.44         5.90 o
  -1   7   1         38.01         31.77         4.10 o
   0   7   1         61.19         66.91         3.69 o
   1   7   1         21.26         24.11         2.50 o
   2   7   1        150.83        154.97         6.12 o
   3   7   1         43.52         34.30         4.50 o
   4   7   1          2.59          4.02         4.51 o
   5   7   1          5.31          7.28         2.72 o
   6   7   1          6.47          6.00         1.88 o
   7   7   1          0.35          2.53         1.91 o
 -11   8   1          1.66         -1.41         1.41 o
 -10   8   1          0.86          1.70         1.80 o
  -9   8   1          0.97          1.25         2.29 o
  -8   8   1         44.73         54.48         4.13 o
  -7   8   1        118.35        134.68         5.41 o
  -6   8   1        162.26        153.47         9.95 o
  -5   8   1          2.80          3.87         1.41 o
  -4   8   1        261.22        256.76        10.41 o
  -3   8   1         78.39         97.02         6.24 o
  -2   8   1         81.87         69.82         5.29 o
  -1   8   1          3.48          4.88         1.85 o
   0   8   1        126.95        111.41         5.22 o
   1   8   1         43.48         33.73         3.75 o
   2   8   1         79.04         90.46         4.85 o
   3   8   1         78.71         93.56         8.06 o
   4   8   1          3.42          2.04         2.12 o
   5   8   1          0.10         -0.43         2.25 o
   6   8   1          2.33          2.70         1.69 o
 -11   9   1          0.05          1.68         1.27 o
 -10   9   1         10.41         10.25         2.09 o
  -9   9   1          1.62          2.15         2.04 o
  -8   9   1          0.24         -0.43         1.26 o
  -7   9   1          8.86         12.96         1.99 o
  -6   9   1          3.99          6.10         2.87 o
  -5   9   1        315.37        312.50        12.11 o
  -4   9   1          5.03          2.91         2.08 o
  -3   9   1          5.25          3.92         1.85 o
  -2   9   1          0.85          0.65         1.68 o
  -1   9   1          9.88          5.96         2.21 o
   0   9   1        129.92        127.40         6.03 o
   1   9   1         32.48         29.29         4.26 o
   2   9   1         28.58         28.35         4.97 o
   3   9   1         57.13         59.85         4.32 o
   4   9   1         24.52         29.99         3.51 o
   5   9   1          7.52         10.34         2.03 o
 -10  10   1          1.13         -0.36         1.42 o
  -9  10   1          0.30          1.16         1.47 o
  -8  10   1          0.75          1.38         1.53 o
  -7  10   1        168.48        164.37        17.46 o
  -6  10   1        501.15        507.26        25.84 o
  -5  10   1        424.84        441.36        13.97 o
  -4  10   1         80.64         90.74         5.48 o
  -3  10   1          0.26         -0.24         1.76 o
  -2  10   1        183.70        193.61        11.47 o
  -1  10   1         45.59         43.24         5.12 o
   0  10   1         12.34         12.14         2.71 o
   1  10   1         32.01         24.98         3.37 o
   2  10   1         46.47         51.68         3.49 o
   3  10   1         79.23         88.33         5.04 o
   4  10   1          5.41          7.02         2.58 o
   5  10   1          1.04          1.04         1.26 o
 -10  11   1          2.87          2.91         1.46 o
  -9  11   1          6.63          5.78         1.88 o
  -8  11   1          1.15          1.54         1.32 o
  -7  11   1         16.74         15.13         2.32 o
  -6  11   1        184.49        174.84        24.85 o
  -5  11   1        350.45        377.57        16.23 o
  -4  11   1         34.87         35.47         4.81 o
  -3  11   1        133.24        139.78         6.98 o
  -2  11   1         66.24         61.25         6.01 o
  -1  11   1         74.19         70.55         6.44 o
   0  11   1         40.68         34.68         4.76 o
   1  11   1          4.06         -0.65         2.88 o
   2  11   1         54.32         61.98         5.27 o
   3  11   1          2.99          5.01         2.24 o
   4  11   1          0.01         -0.79         0.79 o
  -9  12   1          0.93          0.93         1.62 o
  -8  12   1          2.27          0.92         1.71 o
  -7  12   1          0.06         -0.49         2.10 o
  -6  12   1          1.20          1.39         1.49 o
  -5  12   1          4.12          4.17         2.87 o
  -4  12   1          0.13          1.07         1.98 o
  -3  12   1         14.86         18.50         2.92 o
  -2  12   1         21.26         25.61         6.87 o
  -1  12   1          2.65          2.46         1.78 o
   0  12   1         15.43         11.53         2.33 o
   1  12   1          0.32         -1.47         1.47 o
   2  12   1         20.06         20.01         1.71 o
  -8  13   1          3.03         -0.21         2.02 o
  -7  13   1          1.94          1.83         1.52 o
  -6  13   1          0.16          0.97         1.30 o
  -5  13   1          0.04         -0.03         1.43 o
  -4  13   1         37.61         49.04         6.09 o
  -3  13   1          0.64          1.32         1.61 o
  -2  13   1          2.56          2.69         1.48 o
  -1  13   1          9.76         11.49         2.70 o
   0  13   1          0.00          0.41         1.05 o
   1  13   1          1.31          2.02         1.31 o
  -7  14   1          0.10         -0.52         1.54 o
  -6  14   1          0.90          1.29         0.80 o
  -5  14   1          1.71          2.88         1.17 o
  -4  14   1         23.83         36.34         3.32 o
  -3  14   1          2.28          4.16         1.29 o
  -2  14   1          5.30          3.62         1.57 o
  -1  14   1          4.90          6.26         1.74 o
  -4  15   1          9.37          3.68         1.38 o
  -3  15   1          6.14          2.88         1.25 o
   2 -15   2          0.46          0.49         0.97 o
   3 -15   2          0.21         -0.44         1.09 o
   4 -15   2          0.63          0.43         1.20 o
   0 -14   2         17.54         18.81         2.40 o
   1 -14   2          0.59         -0.21         1.07 o
   2 -14   2         21.11         31.21         5.59 o
   3 -14   2          0.62         -1.02         1.88 o
   4 -14   2         16.01         22.22         2.68 o
   5 -14   2          0.04          0.03         1.21 o
   6 -14   2         21.23         27.67         2.56 o
   7 -14   2          3.26          7.81         2.03 o
  -2 -13   2          0.83          1.37         1.36 o
  -1 -13   2         10.09         11.77         1.33 o
   0 -13   2          0.56          0.73         1.27 o
   1 -13   2          2.63          2.56         1.79 o
   2 -13   2          5.49          3.27         1.79 o
   3 -13   2         18.39         24.58         3.18 o
   4 -13   2          0.01         -0.45         1.88 o
   5 -13   2          0.09         -0.35         1.61 o
   6 -13   2         31.42         45.18         5.89 o
   7 -13   2          4.85          1.31         1.32 o
   8 -13   2          0.05          1.90         1.86 o
  -3 -12   2          0.38         -1.02         1.62 o
  -2 -12   2          0.27         -0.53         1.63 o
  -1 -12   2          0.03          0.08         1.48 o
   0 -12   2         30.75         39.24         5.63 o
   1 -12   2         20.67         17.29         3.05 o
   2 -12   2          0.93          0.06         2.03 o
   3 -12   2         41.77         36.01         3.92 o
   4 -12   2         12.79         17.75         3.09 o
   5 -12   2         15.85         16.40         3.07 o
   6 -12   2          1.45          0.79         1.82 o
   7 -12   2         21.35         29.00         3.30 o
   8 -12   2         26.11         24.73         2.74 o
   9 -12   2         29.21         20.50        17.20 o
  -4 -11   2          2.13          2.80         1.69 o
  -3 -11   2          5.29          5.68         1.44 o
  -2 -11   2          4.72          5.69         1.65 o
  -1 -11   2          3.81          1.77         1.65 o
   0 -11   2        151.41        158.75         9.29 o
   1 -11   2        114.11        105.93         8.01 o
   2 -11   2          9.97          6.03         2.61 o
   3 -11   2          9.05          9.04         2.62 o
   4 -11   2          8.29          7.50         3.59 o
   5 -11   2          8.34         11.32         4.32 o
   6 -11   2          0.64         -0.02         2.15 o
   7 -11   2         65.31         72.23         5.22 o
   8 -11   2        111.85        141.51         5.14 o
   9 -11   2         12.55          9.59         1.77 o
  10 -11   2          5.26          5.12         1.55 o
  -5 -10   2          1.28          4.48         1.78 o
  -4 -10   2          1.14          0.41         1.85 o
  -3 -10   2          1.28          3.36         3.87 o
  -2 -10   2         17.30         22.48         5.36 o
  -1 -10   2         39.49         40.15         5.49 o
   0 -10   2          1.29          1.66         2.62 o
   1 -10   2        138.17        118.06         7.41 o
   2 -10   2          8.51          9.90         2.49 o
   3 -10   2         79.92         75.48         7.09 o
   4 -10   2         20.08         35.55         3.79 o
   5 -10   2         31.72         38.12         4.16 o
   6 -10   2        425.47        468.47        57.09 o
   7 -10   2         76.44         78.36        20.23 o
   8 -10   2        143.18        200.15         8.09 o
   9 -10   2         26.90         32.75         2.95 o
  10 -10   2          7.30         10.17         1.35 o
  -6  -9   2          2.35          2.21         1.39 o
  -5  -9   2          0.00          0.92         1.85 o
  -4  -9   2          0.18          4.77         3.81 o
  -3  -9   2          9.11          9.88         2.50 o
  -2  -9   2          9.32          9.75         2.95 o
  -1  -9   2         58.42         48.39         5.09 o
   0  -9   2          0.46          2.92         2.63 o
   1  -9   2          3.66          4.33         2.33 o
   2  -9   2          3.71          5.71         2.00 o
   3  -9   2         23.57         32.40         5.40 o
   4  -9   2        223.07        220.09         8.78 o
   5  -9   2        311.51        328.92        15.57 o
   6  -9   2        128.96        156.49        12.85 o
   7  -9   2         37.26         36.87         6.80 o
   8  -9   2         28.58         42.25         4.19 o
   9  -9   2          0.61          3.55         4.17 o
  10  -9   2          1.00          3.43         1.61 o
  -6  -8   2          1.56          2.42         1.78 o
  -5  -8   2         47.41         49.60         6.86 o
  -4  -8   2          8.24          3.67         3.15 o
  -3  -8   2        353.48        382.83        12.72 o
  -2  -8   2         26.53         23.27         3.95 o
  -1  -8   2        136.77        133.90         5.09 o
   0  -8   2         24.79         29.30         3.16 o
   1  -8   2        446.19        459.05        12.71 o
   2  -8   2          3.03         -0.37         1.47 o
   3  -8   2         67.57         76.07         8.77 o
   4  -8   2        137.31        140.70         7.58 o
   5  -8   2          0.26         -0.34         1.83 o
   6  -8   2          0.91         -0.21         2.01 o
   7  -8   2          0.03          0.05         1.49 o
   8  -8   2          0.72          2.03         2.14 o
   9  -8   2         33.75         35.06         6.14 o
  10  -8   2          3.38          6.07         2.46 o
  11  -8   2          0.60          0.44         1.30 o
  -7  -7   2          4.01          2.85         1.32 o
  -6  -7   2          3.44          0.96         2.71 o
  -5  -7   2        134.43        142.84        13.74 o
  -4  -7   2        295.79        325.86        10.02 o
  -3  -7   2         48.27         51.72         4.11 o
  -2  -7   2         68.58         74.48         5.76 o
  -1  -7   2         68.65         65.91         4.39 o
   0  -7   2        423.80        414.76        11.32 o
   1  -7   2        261.98        276.77        12.69 o
   2  -7   2        822.62        833.08        35.22 o
   3  -7   2         94.77        118.78         8.39 o
   4  -7   2          2.89          1.21         1.48 o
   5  -7   2          4.89          7.35         1.73 o
   6  -7   2         41.47         37.67         2.97 o
   7  -7   2         53.00         66.02         3.96 o
   8  -7   2         36.18         40.93         3.96 o
   9  -7   2          0.97          2.56         3.01 o
  10  -7   2          2.47          5.93         1.97 o
  11  -7   2          0.03         -0.23         1.14 o
  -8  -6   2          3.32          2.61         2.36 o
  -7  -6   2         28.34         21.61         6.64 o
  -6  -6   2          0.13          0.04         2.00 o
  -5  -6   2        198.91        200.06        12.63 o
  -4  -6   2          0.46          1.86         2.29 o
  -3  -6   2         28.21         34.31         3.33 o
  -2  -6   2         13.43         13.08         2.29 o
  -1  -6   2         11.90         10.60         2.46 o
   0  -6   2        533.90        588.52        20.82 o
   1  -6   2         25.37         31.98         4.85 o
   2  -6   2       2460.55       2515.52        42.29 o
   3  -6   2          9.25         10.59         1.87 o
   4  -6   2          2.50          7.27         2.37 o
   5  -6   2        103.20        131.54         5.95 o
   6  -6   2          2.46          2.44         1.34 o
   7  -6   2         16.04         18.17         2.38 o
   8  -6   2         10.21         10.87         4.40 o
   9  -6   2         52.92         62.29         7.41 o
  10  -6   2          1.96          3.06         1.48 o
  11  -6   2          0.48         -1.47         2.83 o
  -8  -5   2         10.42          9.14         6.74 o
  -7  -5   2         69.25         57.72         5.29 o
  -6  -5   2         32.64         36.65         4.58 o
  -5  -5   2        178.70        202.31         6.98 o
  -4  -5   2         67.45         72.92         4.65 o
  -3  -5   2         10.86         14.35         2.21 o
  -2  -5   2         15.81         15.63         2.51 o
  -1  -5   2        675.32        725.27        17.93 o
   0  -5   2        354.35        358.37        13.24 o
   1  -5   2        105.47        116.25         3.59 o
   2  -5   2       1154.84       1299.83        38.39 o
   3  -5   2        966.68        972.77        30.32 o
   4  -5   2        126.40        104.42         7.39 o
   5  -5   2         41.75         46.06         3.42 o
   6  -5   2          0.69          0.72         1.30 o
   7  -5   2         61.32         74.89         4.13 o
   8  -5   2         73.46        103.12         6.99 o
   9  -5   2         29.28         29.05         5.49 o
  10  -5   2          0.37         -1.19         1.73 o
  11  -5   2          0.05         -2.52         2.52 o
  -9  -4   2          0.73         -0.46         1.98 o
  -8  -4   2          0.51          2.07         2.77 o
  -7  -4   2          1.53          2.02         1.76 o
  -6  -4   2         41.66         46.18         3.75 o
  -5  -4   2          0.03          0.93         2.36 o
  -4  -4   2        133.93        123.02         5.78 o
  -3  -4   2          0.05         -0.09         1.78 o
  -2  -4   2        306.92        278.09         7.22 o
  -1  -4   2         23.54         16.11         2.72 o
   0  -4   2         24.51         35.87         1.63 o
   1  -4   2        535.65        486.48        13.20 o
   2  -4   2          0.09          0.92         0.91 o
   3  -4   2        329.26        331.22        11.90 o
   4  -4   2          4.01         -0.21         1.20 o
   5  -4   2        851.18        799.53        20.14 o
   6  -4   2          2.51          1.66         1.34 o
   7  -4   2          5.31          9.04         2.36 o
   8  -4   2         13.58         15.47         3.09 o
   9  -4   2         32.10         47.43         6.75 o
  10  -4   2          0.27          1.18         3.39 o
  11  -4   2          2.17          0.47         2.16 o
  -9  -3   2          2.86          5.18         2.31 o
  -8  -3   2          0.66          5.40         3.04 o
  -7  -3   2         29.84         46.29         5.87 o
  -6  -3   2         21.41         29.58         3.95 o
  -5  -3   2          1.37          0.46         2.19 o
  -4  -3   2          0.33         -1.09         3.27 o
  -3  -3   2        528.91        509.98        20.58 o
  -2  -3   2         64.47         79.85         3.47 o
  -1  -3   2        174.40        143.87         6.30 o
   0  -3   2        197.91        213.68         4.49 o
   1  -3   2        347.50        288.68         5.75 o
   2  -3   2        758.88        698.72        17.66 o
   3  -3   2         31.14         21.43         1.99 o
   4  -3   2        138.01        138.82         5.15 o
   5  -3   2         74.97         65.44         6.25 o
   6  -3   2        111.44        154.23         6.44 o
   7  -3   2         22.50         20.83         3.13 o
   8  -3   2         20.93         18.55         3.28 o
   9  -3   2          8.67         15.66         3.82 o
  10  -3   2          0.12          4.71         4.83 o
  11  -3   2          0.65         -0.17         2.26 o
 -10  -2   2          2.92          2.35         1.06 o
  -9  -2   2          0.29          1.65         2.37 o
  -8  -2   2          9.28          5.49         6.56 o
  -7  -2   2          1.24          1.08         2.09 o
  -6  -2   2         78.95         92.52         5.62 o
  -5  -2   2         56.07         50.29         3.13 o
  -4  -2   2        238.71        265.46        12.54 o
  -3  -2   2        153.71         99.93         2.90 o
  -2  -2   2        490.35        328.85         9.71 o
  -1  -2   2       6357.86       5705.99       120.35 o
   0  -2   2       1119.75       1011.40        15.76 o
   1  -2   2        250.21        306.81         5.61 o
   2  -2   2      11431.86      12494.92       190.29 o
   3  -2   2          4.16          3.97         0.40 o
   4  -2   2         26.91         23.14         2.11 o
   5  -2   2          9.90         13.63         2.09 o
   6  -2   2         47.66         58.15         5.13 o
   7  -2   2         17.31         15.76         3.16 o
   8  -2   2         99.57        113.08         8.18 o
   9  -2   2         12.71         11.07         3.59 o
  10  -2   2          2.49         -1.42         3.54 o
 -10  -1   2          1.89          3.23         1.82 o
  -9  -1   2          0.06          2.86         3.76 o
  -8  -1   2          5.09          2.92         6.53 o
  -7  -1   2         26.26         25.77         3.88 o
  -6  -1   2         15.58         14.34         2.81 o
  -5  -1   2       1189.51       1125.22        26.90 o
  -4  -1   2        130.05        111.13         3.52 o
  -3  -1   2        637.82        528.99         7.74 o
  -2  -1   2       2884.75       2707.89        36.49 o
  -1  -1   2          6.52         10.05         0.47 o
   0  -1   2        410.93        465.84         4.53 o
   1  -1   2        589.99        517.90         9.45 o
   2  -1   2      16912.02      19050.26       342.26 o
   3  -1   2         46.27         24.18         1.53 o
   4  -1   2          1.31          2.23         1.98 o
   5  -1   2          5.26          4.91         1.68 o
   6  -1   2         10.99         14.03         2.63 o
   7  -1   2          4.08          6.14         2.69 o
   8  -1   2         81.05         89.76         6.21 o
   9  -1   2          0.09         -0.71         2.29 o
  10  -1   2          0.50         -0.45         2.90 o
 -10   0   2          7.46          7.90         2.18 o
  -9   0   2          2.85         -1.59         4.36 o
  -8   0   2          3.15         -1.32         4.56 o
  -7   0   2         17.03         19.82         3.33 o
  -6   0   2         67.43         58.88         5.42 o
  -5   0   2        372.67        366.28         8.77 o
  -4   0   2        142.04         99.66         2.64 o
  -3   0   2        468.86        375.91         4.64 o
  -2   0   2       1043.42        977.33        10.92 o
  -1   0   2       2288.37       2247.69        16.72 o
   0   0   2        364.81        343.54         3.39 o
   1   0   2      18852.14      21355.84       237.51 o
   2   0   2      24662.65      28654.96       554.62 o
   3   0   2         98.12        116.41         4.11 o
   4   0   2        134.92        145.48         5.44 o
   5   0   2        218.55        235.48         8.17 o
   6   0   2         47.62         46.34         4.14 o
   7   0   2         25.64         25.64         5.13 o
   8   0   2         64.66         64.06         8.26 o
   9   0   2          1.47         -1.92         2.44 o
  10   0   2          0.08          0.86         1.58 o
 -10   1   2          1.07          2.84         3.25 o
  -9   1   2         32.04         31.37         8.16 o
  -8   1   2         12.70          9.55         5.77 o
  -7   1   2          9.41         10.29         2.23 o
  -6   1   2         83.47         84.59         4.31 o
  -5   1   2        238.79        209.96         7.65 o
  -4   1   2        505.24        443.22         6.77 o
  -3   1   2          0.06          1.05         0.42 o
  -2   1   2          0.17          0.27         0.27 o
  -1   1   2       3780.19       3632.59        27.92 o
   0   1   2         68.24         63.17         0.87 o
   1   1   2       1316.25       1122.15        16.09 o
   2   1   2        154.58        126.32         4.28 o
   3   1   2         66.70         60.06         3.05 o
   4   1   2        359.10        349.78        15.20 o
   5   1   2         12.40         11.68         2.77 o
   6   1   2          3.33          4.50         2.19 o
   7   1   2          0.26         -0.96         2.24 o
   8   1   2         40.41         43.14         5.64 o
   9   1   2          0.94          0.11         2.04 o
 -11   2   2         11.11          4.52         2.41 o
 -10   2   2          1.86          2.38         3.72 o
  -9   2   2          0.80          3.22         4.75 o
  -8   2   2         39.91         33.89         4.00 o
  -7   2   2         12.98         14.21         1.94 o
  -6   2   2        168.83        169.10         6.40 o
  -5   2   2        149.86        143.38         4.86 o
  -4   2   2         13.83          9.44         0.80 o
  -3   2   2         33.33         32.18         1.01 o
  -2   2   2       3479.62       3503.30        28.09 o
  -1   2   2        412.95        388.62         3.82 o
   0   2   2        316.34        283.94         3.76 o
   1   2   2       2340.00       1986.02        34.50 o
   2   2   2         44.05         55.92         1.93 o
   3   2   2         89.12         82.46         3.23 o
   4   2   2         79.85         88.56         3.87 o
   5   2   2          9.43         11.17         2.22 o
   6   2   2         21.42         17.83         3.35 o
   7   2   2          8.48          4.39         4.86 o
   8   2   2          0.57         -1.82         2.77 o
   9   2   2          2.94          2.84         1.49 o
 -11   3   2          0.28          0.65         2.57 o
 -10   3   2         11.89          9.09         2.59 o
  -9   3   2         42.47         23.13         6.04 o
  -8   3   2          2.19          2.17         1.63 o
  -7   3   2          0.58          0.94         1.70 o
  -6   3   2         12.49          7.07         2.30 o
  -5   3   2        120.49        107.73         4.32 o
  -4   3   2        176.95        154.42         2.98 o
  -3   3   2          1.08          2.84         0.40 o
  -2   3   2        781.91        797.58         8.37 o
  -1   3   2        232.56        206.54         2.22 o
   0   3   2        240.54        194.97         5.29 o
   1   3   2         23.19         24.29         1.21 o
   2   3   2        254.63        264.01         5.72 o
   3   3   2        417.89        439.77        15.23 o
   4   3   2         87.79         79.10         4.54 o
   5   3   2         30.84         27.08         3.52 o
   6   3   2          3.07          2.04         2.56 o
   7   3   2          2.62          3.29         3.44 o
   8   3   2          8.01         13.15         3.22 o
   9   3   2          0.12          0.47         1.94 o
 -11   4   2          5.64         -0.63         2.37 o
 -10   4   2          0.01         -1.11         1.55 o
  -9   4   2         28.89         36.54         4.23 o
  -8   4   2          8.16          4.29         1.99 o
  -7   4   2         69.49         77.71         4.40 o
  -6   4   2         13.24         11.61         1.89 o
  -5   4   2        819.30        814.57        16.18 o
  -4   4   2       1673.01       1584.64        26.47 o
  -3   4   2          3.73          4.68         0.46 o
  -2   4   2        469.14        438.89         5.38 o
  -1   4   2        290.20        212.76         4.64 o
   0   4   2        291.08        284.41        11.22 o
   1   4   2        125.24         99.86         4.04 o
   2   4   2        797.02        901.16        25.54 o
   3   4   2          3.70          4.80         2.00 o
   4   4   2         11.48         10.19         2.87 o
   5   4   2          0.09          3.14         2.64 o
   6   4   2          1.70          4.12         4.19 o
   7   4   2         21.30         17.42         2.66 o
   8   4   2          4.32          2.83         1.40 o
 -11   5   2          1.19         -2.47         2.47 o
 -10   5   2         11.22         11.23         1.74 o
  -9   5   2          0.01          2.19         4.01 o
  -8   5   2          7.13          7.96         1.90 o
  -7   5   2          6.89          6.31         1.50 o
  -6   5   2         13.40          7.31         1.62 o
  -5   5   2        137.99        147.44         3.49 o
  -4   5   2        136.41        153.90         3.56 o
  -3   5   2        643.80        626.49         9.06 o
  -2   5   2         34.70         29.31         1.20 o
  -1   5   2        122.93        120.78         4.96 o
   0   5   2        390.38        347.69        22.88 o
   1   5   2        584.01        643.84        13.18 o
   2   5   2        791.32        820.17        17.02 o
   3   5   2         39.23         42.63         3.06 o
   4   5   2          0.00          0.01         2.15 o
   5   5   2         22.97         21.82         2.81 o
   6   5   2          0.32          1.67         2.22 o
   7   5   2         25.02         29.23         4.92 o
 -11   6   2          0.13          0.57         3.12 o
 -10   6   2          5.06          5.90         2.00 o
  -9   6   2          0.08          1.87         1.59 o
  -8   6   2          1.87          0.66         1.45 o
  -7   6   2          1.21          1.65         1.29 o
  -6   6   2          3.03          3.23         1.19 o
  -5   6   2        279.30        309.10        15.07 o
  -4   6   2        142.17        114.35         3.77 o
  -3   6   2        120.81         98.84         2.81 o
  -2   6   2        278.29        316.29         6.60 o
  -1   6   2        919.86        856.14        35.50 o
   0   6   2         13.73         17.83         1.78 o
   1   6   2         65.31         74.19         5.89 o
   2   6   2        238.25        253.93         7.63 o
   3   6   2         45.17         54.33         4.48 o
   4   6   2         11.76          6.94         2.41 o
   5   6   2          2.04          3.83         2.26 o
   6   6   2          1.85          1.94         1.90 o
   7   6   2          1.23          0.44         1.30 o
 -11   7   2          3.03          4.21         3.82 o
 -10   7   2          0.35         -0.07         1.81 o
  -9   7   2         20.07         23.53         4.53 o
  -8   7   2          1.04          1.97         1.55 o
  -7   7   2          6.32         12.19         1.62 o
  -6   7   2        140.05        146.77         4.61 o
  -5   7   2         43.36         41.71         2.25 o
  -4   7   2          0.39          0.23         0.86 o
  -3   7   2        336.70        316.17         9.44 o
  -2   7   2         59.20         60.08         4.35 o
  -1   7   2         96.95         90.63         4.62 o
   0   7   2        312.09        274.71         8.66 o
   1   7   2         30.09         23.78         2.21 o
   2   7   2         27.73         30.15         3.07 o
   3   7   2         12.02         15.33         2.74 o
   4   7   2         12.93         12.83         4.69 o
   5   7   2          0.01         -0.65         1.93 o
   6   7   2          0.00          0.86         1.54 o
   7   7   2          0.85          0.22         1.42 o
 -11   8   2          3.82          7.39         1.83 o
 -10   8   2          9.70          6.43         1.99 o
  -9   8   2         19.44         20.29         3.01 o
  -8   8   2         10.18          6.47         3.99 o
  -7   8   2         30.46         29.64         3.39 o
  -6   8   2          0.77          1.80         1.27 o
  -5   8   2         42.12         47.23         2.88 o
  -4   8   2        227.57        208.10         6.79 o
  -3   8   2          0.37         -0.23         1.04 o
  -2   8   2         86.68         79.30         5.49 o
  -1   8   2         72.82         79.14         3.65 o
   0   8   2          7.54          8.17         2.16 o
   1   8   2        117.45        102.13         8.24 o
   2   8   2        102.96        106.82         8.51 o
   3   8   2         78.04         57.44         6.42 o
   4   8   2         36.20         33.61         7.56 o
   5   8   2          0.05          0.11         2.74 o
   6   8   2          7.37          8.15         1.66 o
 -11   9   2          7.37          9.25         1.66 o
 -10   9   2          9.16          6.96         2.12 o
  -9   9   2         19.04         24.00         2.93 o
  -8   9   2          2.03          5.61         1.88 o
  -7   9   2         12.85         10.71         3.43 o
  -6   9   2         24.87         21.00         2.31 o
  -5   9   2         10.75         14.53         1.64 o
  -4   9   2        874.91        964.10        23.81 o
  -3   9   2        311.52        316.74         9.81 o
  -2   9   2         24.44         24.24         2.89 o
  -1   9   2         28.27         27.95         4.52 o
   0   9   2          6.03          5.28         1.84 o
   1   9   2         93.68         90.83         7.92 o
   2   9   2         19.20         31.13         4.76 o
   3   9   2          8.08          4.76         1.99 o
   4   9   2         34.71         37.37         3.49 o
   5   9   2          1.73          3.28         1.56 o
 -10  10   2          6.30          9.32         1.68 o
  -9  10   2          3.67          2.03         1.82 o
  -8  10   2          8.46          7.78         2.56 o
  -7  10   2          0.24          0.31         1.40 o
  -6  10   2        530.76        485.06        11.10 o
  -5  10   2          5.67          7.58         2.27 o
  -4  10   2        479.31        557.57        16.02 o
  -3  10   2        286.35        264.63         9.10 o
  -2  10   2         27.97         24.07         3.18 o
  -1  10   2          2.59          0.29         2.89 o
   0  10   2         15.39         16.16         3.91 o
   1  10   2          5.90          6.09         3.33 o
   2  10   2         11.87         14.28         4.42 o
   3  10   2          8.89          9.71         2.42 o
   4  10   2          0.21          0.88         1.31 o
 -10  11   2          3.81          3.65         1.44 o
  -9  11   2          0.00          1.72         1.20 o
  -8  11   2          5.66          3.68         1.40 o
  -7  11   2          3.32          2.52         1.30 o
  -6  11   2          0.65          3.09         1.76 o
  -5  11   2         81.76         65.20         6.53 o
  -4  11   2        110.21        118.54         7.87 o
  -3  11   2        139.86        119.94         7.90 o
  -2  11   2          0.81          1.62         1.84 o
  -1  11   2          2.23          6.71         2.00 o
   0  11   2         53.01         49.71         5.19 o
   1  11   2          1.52          0.25         2.65 o
   2  11   2          3.92          6.39         2.72 o
   3  11   2          9.59          7.65         2.17 o
  -9  12   2          0.19         -0.93         1.63 o
  -8  12   2          4.24          6.89         4.84 o
  -7  12   2         17.11          9.84         3.94 o
  -6  12   2          7.12          6.20         1.91 o
  -5  12   2         26.83         33.43         5.23 o
  -4  12   2          2.21          0.57         2.02 o
  -3  12   2          0.69          1.15         2.24 o
  -2  12   2          7.13          6.08         1.70 o
  -1  12   2          8.93         10.51         1.62 o
   0  12   2          3.14          1.49         1.68 o
   1  12   2          0.81          1.70         1.32 o
   2  12   2          9.76         10.34         2.69 o
  -8  13   2          5.10          1.42         1.97 o
  -7  13   2          0.08          0.19         1.14 o
  -6  13   2          7.43         15.81         3.81 o
  -5  13   2          0.59          0.63         1.22 o
  -4  13   2          0.23         -0.56         1.45 o
  -3  13   2         23.60         21.24         2.41 o
  -2  13   2          3.38          4.01         1.49 o
  -1  13   2          1.77          2.43         1.12 o
   0  13   2          1.47          0.96         0.99 o
   1  13   2          2.13          1.06         1.19 o
  -7  14   2          0.45          1.14         1.45 o
  -6  14   2          1.21          1.49         1.03 o
  -5  14   2          0.07          0.60         1.00 o
  -4  14   2         27.16         39.43         3.25 o
  -3  14   2         14.73         18.72         2.22 o
  -2  14   2          0.50          0.21         1.64 o
  -4  15   2         39.36         19.54         2.11 o
   3 -15   3          0.02         -0.41         1.01 o
   4 -15   3          1.94         -0.25         0.92 o
   0 -14   3          0.20         -1.46         1.46 o
   1 -14   3          7.77         10.23         1.66 o
   2 -14   3         10.82         12.40         1.96 o
   3 -14   3          1.57          3.93         1.72 o
   4 -14   3          1.70          2.65         2.03 o
   5 -14   3          2.45          5.72         2.83 o
   6 -14   3          6.46         11.87         1.77 o
  -2 -13   3          0.34          0.42         1.30 o
  -1 -13   3          3.77          3.21         2.23 o
   0 -13   3          6.75          8.93         1.93 o
   1 -13   3          5.32          6.22         1.98 o
   2 -13   3         33.99         34.88         3.47 o
   3 -13   3          0.35          1.86         1.70 o
   4 -13   3          1.08          0.45         1.90 o
   5 -13   3          4.29          0.77         1.60 o
   6 -13   3          1.21          1.47         2.11 o
   7 -13   3         23.13         22.06         5.93 o
   8 -13   3          0.02         -0.03         0.97 o
  -3 -12   3          3.34          2.77         1.71 o
  -2 -12   3          1.96          2.39         1.39 o
  -1 -12   3          2.52          3.74         1.75 o
   0 -12   3          1.38          2.15         2.16 o
   1 -12   3         33.71         33.72         3.73 o
   2 -12   3         11.80          5.44         2.21 o
   3 -12   3         93.93         91.97         9.21 o
   4 -12   3         42.35         43.86         4.30 o
   5 -12   3          6.18          6.77         3.97 o
   6 -12   3          2.97          3.22         1.98 o
   7 -12   3          8.22         12.61         2.39 o
   8 -12   3          1.15          6.01         1.74 o
   9 -12   3         61.72         87.42         5.72 o
  -4 -11   3          0.77          1.30         1.59 o
  -3 -11   3          0.20          0.39         1.17 o
  -2 -11   3          0.59          1.40         1.44 o
  -1 -11   3          2.44          1.75         1.76 o
   0 -11   3         12.27          9.53         2.22 o
   1 -11   3          1.25          1.72         3.67 o
   2 -11   3         60.87         46.98         5.94 o
   3 -11   3          0.06          1.68         1.73 o
   4 -11   3         50.69         57.67         6.46 o
   5 -11   3        144.94        168.99        10.53 o
   6 -11   3          1.31         -0.18         1.94 o
   7 -11   3          0.40         -0.58         1.51 o
   8 -11   3          0.02          1.72         1.20 o
   9 -11   3         64.69         73.54        10.75 o
  -5 -10   3          1.05          1.59         1.55 o
  -4 -10   3          8.27          9.95         2.22 o
  -3 -10   3          0.82          0.60         4.10 o
  -2 -10   3          9.25         12.85         4.02 o
  -1 -10   3          0.46          2.93         3.59 o
   0 -10   3         36.64         41.05         3.39 o
   1 -10   3        328.46        291.41        10.43 o
   2 -10   3         11.29         10.16         3.33 o
   3 -10   3         81.15         92.63         5.79 o
   4 -10   3        223.57        239.48         9.76 o
   5 -10   3          9.16         13.02         2.98 o
   6 -10   3        119.49        136.41         9.16 o
   7 -10   3          1.46         -0.20         2.09 o
   8 -10   3         56.86         93.35         5.73 o
   9 -10   3         18.14         27.66         2.73 o
  10 -10   3         14.29         24.19         1.70 o
  -6  -9   3          3.19          3.58         1.47 o
  -5  -9   3          0.08         -0.14         1.85 o
  -4  -9   3          0.00         -2.22         3.73 o
  -3  -9   3          9.68         11.88         3.06 o
  -2  -9   3         16.87         23.56         3.50 o
  -1  -9   3         15.63         19.76         3.37 o
   0  -9   3         65.75         61.56         4.57 o
   1  -9   3         50.71         47.94         3.33 o
   2  -9   3         48.35         36.79         3.68 o
   3  -9   3        119.27        109.00         5.92 o
   4  -9   3        479.82        482.42        31.79 o
   5  -9   3          4.86          5.38         2.51 o
   6  -9   3          0.05          0.55         1.91 o
   7  -9   3         47.52         47.20         4.20 o
   8  -9   3          4.78          6.58         3.07 o
   9  -9   3          0.02          0.72         2.00 o
  10  -9   3          8.47         11.42         1.90 o
  -6  -8   3          3.19          4.22         1.81 o
  -5  -8   3         21.21         19.50         2.51 o
  -4  -8   3         33.07         30.94         4.14 o
  -3  -8   3        111.43        119.57         6.75 o
  -2  -8   3         88.48        104.56         5.28 o
  -1  -8   3         57.45         63.52         3.67 o
   0  -8   3         17.31         19.67         2.86 o
   1  -8   3         63.51         57.63         3.32 o
   2  -8   3         83.92         79.79         9.86 o
   3  -8   3        226.33        222.03        21.12 o
   4  -8   3         86.91         96.55         8.03 o
   5  -8   3         48.84         43.84         3.99 o
   6  -8   3          4.00          2.41         2.11 o
   7  -8   3          0.86          1.61         2.45 o
   8  -8   3         21.04         18.45         4.03 o
   9  -8   3          2.41          3.21         2.28 o
  10  -8   3          5.53          9.84         2.00 o
  -7  -7   3          6.49          6.02         1.82 o
  -6  -7   3         44.51         41.54        11.52 o
  -5  -7   3        398.80        423.27        20.39 o
  -4  -7   3        201.48        213.02         9.11 o
  -3  -7   3         97.60        104.65         6.36 o
  -2  -7   3         49.66         47.25         4.38 o
  -1  -7   3         57.56         54.02         8.25 o
   0  -7   3        123.47        138.55         5.61 o
   1  -7   3        133.09        147.47         8.65 o
   2  -7   3        296.76        348.82        16.03 o
   3  -7   3        191.92        220.40         7.80 o
   4  -7   3         22.67         26.69         2.99 o
   5  -7   3        197.36        217.91         6.75 o
   6  -7   3         56.34         64.82         4.54 o
   7  -7   3         61.63         66.29         4.39 o
   8  -7   3          1.58          2.27         1.93 o
   9  -7   3          3.03          7.19         2.59 o
  10  -7   3          7.84          7.54         2.84 o
  11  -7   3          0.72         -0.58         2.06 o
  -8  -6   3          1.48          0.77         0.90 o
  -7  -6   3         16.03         22.27         8.62 o
  -6  -6   3          0.09          0.41         4.32 o
  -5  -6   3        298.91        326.34        16.54 o
  -4  -6   3         70.15         72.52         4.65 o
  -3  -6   3         45.34         45.44         3.60 o
  -2  -6   3          1.76          1.71         1.68 o
  -1  -6   3        107.12        104.38         5.04 o
   0  -6   3        218.41        205.81         6.62 o
   1  -6   3        319.21        334.35        10.09 o
   2  -6   3        806.81        853.74        21.35 o
   3  -6   3          0.37          0.49         1.20 o
   4  -6   3        471.97        520.63        21.43 o
   5  -6   3         17.67         14.59         2.38 o
   6  -6   3          0.01          0.14         1.38 o
   7  -6   3         23.62         26.66         2.72 o
   8  -6   3          0.09         -1.56         2.49 o
   9  -6   3          7.69          7.92         4.02 o
  10  -6   3          5.97          3.51         1.79 o
  11  -6   3          4.12         -1.09         2.40 o
  -8  -5   3          1.29          2.82         2.05 o
  -7  -5   3          0.00         -0.59         2.95 o
  -6  -5   3          3.80          2.47         2.09 o
  -5  -5   3         95.86        103.94         5.61 o
  -4  -5   3          8.00         13.37         2.25 o
  -3  -5   3         10.81         13.83         2.29 o
  -2  -5   3          0.05          5.13         2.04 o
  -1  -5   3         41.55         45.90         3.10 o
   0  -5   3         18.48         12.45         1.12 o
   1  -5   3        549.33        545.76        12.41 o
   2  -5   3       1240.06       1205.72        36.07 o
   3  -5   3       1232.16       1370.23        47.76 o
   4  -5   3        328.58        359.17        14.73 o
   5  -5   3          2.95          3.25         1.33 o
   6  -5   3         18.05         21.55         2.32 o
   7  -5   3         13.83         11.89         2.27 o
   8  -5   3          1.57          2.89         2.74 o
   9  -5   3          7.65         15.19         4.57 o
  10  -5   3         14.51         16.37         5.25 o
  11  -5   3          0.03         -2.62         2.62 o
  -9  -4   3          0.00          0.12         0.88 o
  -8  -4   3          0.06          1.11         2.57 o
  -7  -4   3          4.63          7.76         3.66 o
  -6  -4   3          3.42          4.05         2.28 o
  -5  -4   3          4.80          3.66         2.24 o
  -4  -4   3         87.07         87.70         4.94 o
  -3  -4   3         46.12         49.45         2.90 o
  -2  -4   3        744.95        685.20        20.20 o
  -1  -4   3        325.19        276.92        10.95 o
   0  -4   3         29.55         23.79         1.25 o
   1  -4   3        231.02        165.32         6.85 o
   2  -4   3         75.30         50.88         2.61 o
   3  -4   3        293.43        270.45        10.41 o
   4  -4   3         51.94         66.31         3.69 o
   5  -4   3        105.86        127.08         4.59 o
   6  -4   3          1.23          1.98         1.40 o
   7  -4   3          0.03         -0.10         2.48 o
   8  -4   3          0.79         -0.12         2.65 o
   9  -4   3          0.61          1.09         3.46 o
  10  -4   3          0.03          0.36         1.17 o
  -9  -3   3          8.82          6.93         5.23 o
  -8  -3   3          7.04          7.94         2.84 o
  -7  -3   3          6.07         12.44         4.50 o
  -6  -3   3         14.66         13.24         2.86 o
  -5  -3   3         14.55         13.20         2.68 o
  -4  -3   3        259.80        291.23         8.65 o
  -3  -3   3       1432.06       1444.41        32.67 o
  -2  -3   3        163.20        143.39         4.66 o
  -1  -3   3        649.72        660.73        19.71 o
   0  -3   3          6.41          4.54         0.44 o
   1  -3   3        770.24        674.20        12.33 o
   2  -3   3        441.69        423.52         7.89 o
   4  -3   3         66.67         64.14         2.86 o
   5  -3   3        126.18        141.93         4.82 o
   6  -3   3          0.17          2.64         1.88 o
   7  -3   3         20.14         24.36         3.49 o
   8  -3   3         22.95         25.90         3.67 o
   9  -3   3          0.08          2.59         2.86 o
  10  -3   3          0.00         -1.15         2.73 o
 -10  -2   3          5.71          4.41         1.07 o
  -9  -2   3          0.51          2.30         2.55 o
  -8  -2   3          2.57          8.35         6.11 o
  -7  -2   3          7.56          9.89         4.79 o
  -6  -2   3         41.49         40.93         4.83 o
  -5  -2   3        281.09        272.91         9.37 o
  -4  -2   3        727.11        656.42        34.26 o
  -3  -2   3         22.56         32.93         1.83 o
  -2  -2   3       3251.74       3288.39        62.96 o
  -1  -2   3       3795.03       3674.79        62.77 o
   0  -2   3       1355.34       1191.55        17.10 o
   1  -2   3       2405.78       2178.27        30.38 o
   2  -2   3        515.05        494.00        11.38 o
   3  -2   3       2421.63       2330.73        36.66 o
   4  -2   3        166.10        168.05         4.68 o
   5  -2   3          0.79          3.28         1.54 o
   6  -2   3        170.98        201.93        10.81 o
   7  -2   3         34.26         51.19         4.52 o
   8  -2   3         40.77         34.62         4.19 o
   9  -2   3         28.48         33.25         8.36 o
  10  -2   3          2.56          4.08         1.88 o
 -10  -1   3          0.00          0.12         0.95 o
  -9  -1   3          0.00          0.94         3.40 o
  -8  -1   3          7.33          1.68         6.03 o
  -7  -1   3         31.73         24.15         5.21 o
  -6  -1   3          8.29          6.97         2.44 o
  -5  -1   3        945.73        910.29        27.92 o
  -4  -1   3        332.48        265.69         4.99 o
  -3  -1   3         48.62         64.44         1.53 o
  -2  -1   3       7264.04       6931.76        71.97 o
  -1  -1   3      11801.62      12221.25       129.50 o
   0  -1   3        434.99        383.96         4.87 o
   1  -1   3        399.40        309.09         4.37 o
   2  -1   3       4940.09       4684.20        48.63 o
   3  -1   3        296.17        300.35         6.63 o
   4  -1   3       1018.90        975.96        21.93 o
   5  -1   3         95.03         94.84         4.80 o
   6  -1   3         75.00         86.45         5.29 o
   7  -1   3          5.29          7.53         2.96 o
   8  -1   3         19.88         24.37         4.70 o
   9  -1   3          6.68          1.25         2.89 o
  10  -1   3          2.50          2.51         2.38 o
 -10   0   3          1.63          3.18         1.84 o
  -9   0   3          0.40          3.79         4.66 o
  -8   0   3          8.17          0.83         4.74 o
  -7   0   3         16.87         18.64         5.77 o
  -6   0   3         33.17         26.20         3.36 o
  -5   0   3        799.51        759.22        15.03 o
  -4   0   3         89.62         98.86         2.36 o
  -3   0   3        135.06        118.15         1.99 o
  -2   0   3        110.75         86.53         1.34 o
  -1   0   3      17062.20      19267.46       133.71 o
   0   0   3       3954.01       3552.61        27.26 o
   1   0   3       1212.56       1100.65        10.61 o
   2   0   3       5935.09       5893.73        93.20 o
   3   0   3        274.88        217.64         6.42 o
   4   0   3        305.07        312.79        13.81 o
   5   0   3         97.76        110.76         5.42 o
   6   0   3          9.25          8.20         4.34 o
   7   0   3          1.70          1.70         2.35 o
   8   0   3          1.95         -1.03         2.50 o
   9   0   3         18.15         10.72         2.70 o
  10   0   3          0.33          0.24         2.66 o
 -10   1   3          0.05          1.20         2.90 o
  -9   1   3          0.41         -1.82         6.28 o
  -8   1   3          1.99         -3.34         5.54 o
  -7   1   3        193.44        176.79         6.83 o
  -6   1   3          1.05          2.65         1.52 o
  -5   1   3         21.52         21.56         2.22 o
  -4   1   3         28.94         28.56         1.20 o
  -3   1   3       1041.43       1104.96        11.42 o
  -2   1   3         60.70         62.00         0.91 o
  -1   1   3       2844.21       2740.10        18.30 o
   0   1   3         88.15        103.70         1.31 o
   1   1   3        821.09        844.48        11.65 o
   2   1   3        383.05        368.50         6.12 o
   3   1   3          0.67          1.56         1.88 o
   4   1   3        102.04        100.58         7.29 o
   5   1   3         11.70         21.07         3.06 o
   6   1   3          6.23          7.88         3.53 o
   7   1   3         16.10         18.16         5.28 o
   8   1   3          0.26         -1.20         2.93 o
   9   1   3         22.31         27.62         5.03 o
 -10   2   3          2.58          0.32         3.29 o
  -9   2   3         23.39         23.19         3.27 o
  -8   2   3         25.04         24.00         2.42 o
  -7   2   3         12.84         16.97         3.86 o
  -6   2   3          7.76          8.60         1.43 o
  -5   2   3        239.90        199.89         6.59 o
  -4   2   3         30.24         26.85         0.97 o
  -3   2   3        264.47        230.91         4.97 o
  -2   2   3        671.79        562.41         4.96 o
  -1   2   3        740.09        664.04         5.61 o
   0   2   3         86.14         94.23         1.28 o
   1   2   3        855.42        778.09        12.35 o
   2   2   3       2089.02       2025.19        48.64 o
   3   2   3        222.77        236.99         7.54 o
   4   2   3         14.40         14.89         2.28 o
   5   2   3        101.25        103.75         4.67 o
   6   2   3          2.36          2.01         2.64 o
   7   2   3          0.08         -2.51         3.15 o
   8   2   3          2.75          0.96         2.43 o
   9   2   3          0.21          0.14         0.83 o
 -11   3   3         19.55          3.52         2.24 o
 -10   3   3         71.80         74.90         5.60 o
  -9   3   3         16.07          8.92         4.19 o
  -8   3   3          0.58         -0.14         1.81 o
  -7   3   3         56.16         55.33         3.76 o
  -6   3   3          4.76          3.90         1.35 o
  -5   3   3          3.04          3.19         0.71 o
  -4   3   3        163.11        160.13         2.61 o
  -3   3   3         68.36         83.60         1.31 o
  -2   3   3          9.77         10.14         0.47 o
  -1   3   3        400.12        343.43         3.66 o
   0   3   3        305.68        257.27         3.49 o
   1   3   3         19.97         15.41         1.40 o
   2   3   3         26.05         26.28         1.82 o
   3   3   3         28.86         26.02         5.27 o
   4   3   3        310.43        343.79         9.89 o
   5   3   3         23.92         28.58         3.70 o
   6   3   3          1.68         -0.32         2.91 o
   7   3   3          0.57          1.66         6.24 o
   8   3   3          3.04          3.72         1.46 o
 -11   4   3         19.58          6.90         2.77 o
 -10   4   3         47.12         46.51         3.42 o
  -9   4   3         34.13         35.18         4.85 o
  -8   4   3          8.23         10.58         2.42 o
  -7   4   3          0.10         -0.78         1.66 o
  -6   4   3         48.41         45.00         2.23 o
  -5   4   3         27.57         36.85         1.70 o
  -4   4   3       1489.86       1501.53        19.84 o
  -3   4   3       1194.86       1238.59        14.00 o
  -2   4   3        539.34        481.48         4.99 o
  -1   4   3        500.23        511.85         6.24 o
   0   4   3        637.35        571.41        12.53 o
   1   4   3        130.42        126.28         3.95 o
   2   4   3          9.37          6.53         1.76 o
   3   4   3         21.97         23.90         2.82 o
   4   4   3        156.57        165.14         6.89 o
   5   4   3         24.06         29.93         3.80 o
   6   4   3          3.00          3.03         2.65 o
   7   4   3          5.56          6.09         2.51 o
   8   4   3          0.51          0.65         1.35 o
 -11   5   3          9.84         -0.81         2.56 o
 -10   5   3          7.95          5.52         1.56 o
  -9   5   3          4.12          3.22         1.76 o
  -8   5   3         43.87         47.17         4.04 o
  -7   5   3        106.67        114.43         5.55 o
  -6   5   3          2.59          3.37         1.23 o
  -5   5   3         14.15         15.22         1.40 o
  -4   5   3        496.98        505.08         8.14 o
  -3   5   3       1726.70       1710.78        20.21 o
  -2   5   3        563.18        514.12         8.68 o
  -1   5   3         32.28         28.64         1.04 o
   0   5   3        100.36        100.94         2.51 o
   1   5   3         28.70         30.51         1.53 o
   2   5   3        382.59        364.77         7.84 o
   3   5   3         21.94         31.58         2.72 o
   4   5   3         34.02         40.86         3.22 o
   5   5   3         60.24         65.02         7.46 o
   6   5   3          0.94          1.07         2.30 o
   7   5   3          3.01          3.54         2.13 o
 -11   6   3          0.68         -0.65         1.73 o
 -10   6   3          1.87         -0.38         1.29 o
  -9   6   3         56.32         74.44         5.09 o
  -8   6   3         46.96         54.41         3.57 o
  -7   6   3          4.25          5.55         1.39 o
  -6   6   3         12.55         15.50         1.96 o
  -5   6   3        111.29        112.53         4.28 o
  -4   6   3          7.82          9.82         1.02 o
  -3   6   3         49.56         53.71         1.92 o
  -2   6   3        698.97        693.47        27.29 o
  -1   6   3        113.19        127.51         4.90 o
   0   6   3        100.26        125.24         4.62 o
   1   6   3          0.23         -0.39         1.24 o
   2   6   3         34.51         32.52         2.84 o
   3   6   3         34.01         35.56         3.25 o
   4   6   3          0.00          0.36         1.88 o
   5   6   3         13.74         22.16         3.76 o
   6   6   3          0.46         -0.62         1.81 o
   7   6   3          5.72          6.03         4.01 o
 -11   7   3          4.92          6.45         1.73 o
 -10   7   3          0.95          0.07         1.87 o
  -9   7   3         29.62         28.52         4.82 o
  -8   7   3          0.21          1.44         1.56 o
  -7   7   3         88.39         99.03         3.99 o
  -6   7   3         73.30         68.77         3.34 o
  -5   7   3         20.87         22.69         1.84 o
  -4   7   3        219.53        244.35         6.56 o
  -3   7   3         51.18         44.02         1.83 o
  -2   7   3        146.29        165.11         5.82 o
  -1   7   3         61.55         53.14         5.60 o
   0   7   3         64.79         74.67        12.52 o
   1   7   3        265.00        263.12         6.66 o
   2   7   3        133.07        120.36         6.97 o
   3   7   3          0.00          0.41         1.83 o
   4   7   3          3.32          0.96         2.11 o
   5   7   3          1.64         -0.06         1.76 o
   6   7   3          2.67          5.01         4.33 o
 -11   8   3          0.01          1.07         1.30 o
 -10   8   3          5.94          3.93         3.50 o
  -9   8   3          6.87          9.96         2.52 o
  -8   8   3         16.68         16.51         2.80 o
  -7   8   3        142.28        159.01         6.49 o
  -6   8   3         13.08          9.50         1.33 o
  -5   8   3          7.11          5.39         1.26 o
  -4   8   3         59.76         51.58         4.03 o
  -3   8   3          2.45          2.04         1.26 o
  -2   8   3        107.26        100.29         6.12 o
  -1   8   3         19.35         15.14         1.86 o
   0   8   3         30.09         22.60         2.10 o
   1   8   3        161.39        188.26        13.83 o
   2   8   3         58.47         51.15         4.64 o
   3   8   3          2.65          5.29         2.51 o
   4   8   3          1.98          1.96         2.51 o
   5   8   3          1.34          2.28         3.03 o
   6   8   3          0.31          0.42         1.36 o
 -11   9   3         22.44         23.18         2.32 o
 -10   9   3         18.71         18.96         2.37 o
  -9   9   3          5.30          1.65         1.79 o
  -8   9   3        102.63         83.37         7.31 o
  -7   9   3          0.88          2.54         3.24 o
  -6   9   3          2.08          2.38         1.31 o
  -5   9   3        176.27        165.08         5.72 o
  -4   9   3       1042.17       1071.69        39.16 o
  -3   9   3        606.35        567.69        15.14 o
  -2   9   3          6.99          4.83         1.51 o
  -1   9   3         51.66         48.17         4.89 o
   0   9   3          4.87          5.94         2.04 o
   1   9   3        177.26        188.90         8.10 o
   2   9   3          5.41          3.47         2.46 o
   3   9   3         44.49         59.38         7.81 o
   4   9   3          2.10          3.90         2.81 o
 -10  10   3          8.60          6.87         1.89 o
  -9  10   3          6.21          3.86         2.42 o
  -8  10   3         88.76         84.54         4.65 o
  -7  10   3         24.25         24.17         2.31 o
  -6  10   3         16.67         16.53         2.67 o
  -5  10   3          0.07          2.38         1.79 o
  -4  10   3        531.91        586.39        25.78 o
  -3  10   3        148.91        154.96         8.30 o
  -2  10   3        103.75        112.23         6.94 o
  -1  10   3          1.97          0.96         2.29 o
   0  10   3         10.28         10.68         3.33 o
   1  10   3         19.17         21.26         3.11 o
   2  10   3          5.28          5.14         2.21 o
   3  10   3         68.62         71.16         3.59 o
   4  10   3          5.00          8.19         1.97 o
 -10  11   3          0.09          1.16         1.29 o
  -9  11   3          0.34          1.66         1.20 o
  -8  11   3          3.93          4.32         1.57 o
  -7  11   3          1.78          3.21         2.06 o
  -6  11   3          3.96          3.79         1.69 o
  -5  11   3         28.83         26.09         3.28 o
  -4  11   3        244.73        265.68        27.85 o
  -3  11   3          7.93          6.56         1.64 o
  -2  11   3         32.63         33.90         4.34 o
  -1  11   3         13.85         14.44         1.86 o
   0  11   3         38.87         43.05         5.83 o
   1  11   3          4.28          5.30         2.79 o
   2  11   3          0.33         -2.02         2.34 o
   3  11   3          6.69          5.11         1.81 o
  -9  12   3          0.31         -1.22         1.66 o
  -8  12   3          7.76          2.37         2.50 o
  -7  12   3          5.93          6.56         2.47 o
  -6  12   3         28.03         16.21         5.19 o
  -5  12   3         13.94         12.95         2.47 o
  -4  12   3          0.65          0.19         1.40 o
  -3  12   3          0.08          2.18         1.87 o
  -2  12   3         46.61         45.58         3.38 o
  -1  12   3         40.41         37.62         2.46 o
   0  12   3          0.01          0.38         1.38 o
   1  12   3          0.46          0.05         1.22 o
   2  12   3          0.71         -0.18         1.35 o
  -8  13   3          1.48         -1.14         1.92 o
  -7  13   3         10.77          9.00         7.24 o
  -6  13   3          2.35          1.43         0.98 o
  -5  13   3          0.83          1.39         1.09 o
  -4  13   3          7.22          8.60         2.22 o
  -3  13   3          0.11          1.55         1.25 o
  -2  13   3         52.98         52.38         2.63 o
  -1  13   3          0.81          0.63         0.93 o
   0  13   3          0.14         -0.19         1.30 o
  -7  14   3         14.53          0.14         1.25 o
  -6  14   3          5.31          4.46         1.29 o
  -5  14   3          5.13          5.90         2.92 o
  -4  14   3          9.74         11.40         2.28 o
  -3  14   3          5.53          5.09         2.00 o
  -2  14   3         22.12         20.46         2.60 o
   0 -14   4          0.07         -0.95         1.49 o
   1 -14   4         19.10         20.12         1.98 o
   2 -14   4          0.32          0.87         1.01 o
   3 -14   4         11.52         10.20         1.47 o
   4 -14   4          2.57          5.69         1.39 o
   5 -14   4         14.52         23.06         3.60 o
   6 -14   4          0.26          1.23         1.02 o
  -2 -13   4          1.66          1.60         1.13 o
  -1 -13   4          7.57         10.77         2.41 o
   0 -13   4          0.06         -0.78         0.93 o
   1 -13   4          1.48          1.78         1.59 o
   2 -13   4         86.46        106.08         5.57 o
   3 -13   4          3.11          5.36         2.37 o
   4 -13   4          0.26          0.92         1.85 o
   5 -13   4          0.24          0.86         1.62 o
   6 -13   4         14.47         20.34         2.55 o
   7 -13   4         24.94         31.27         3.83 o
   8 -13   4         11.53         17.39         2.65 o
  -3 -12   4          7.22          6.65         1.73 o
  -2 -12   4          0.08         -0.19         2.24 o
  -1 -12   4          7.24          9.88         1.61 o
   0 -12   4         48.32         52.62         4.12 o
   1 -12   4         21.18         21.81         4.35 o
   2 -12   4        183.63        202.02         8.53 o
   3 -12   4          3.70          3.06         2.17 o
   4 -12   4         12.05         13.16         2.93 o
   5 -12   4          2.94          4.41         2.09 o
   6 -12   4          9.00         10.14         3.88 o
   7 -12   4         17.14         28.22         3.08 o
   8 -12   4         25.26         40.01         6.45 o
  -4 -11   4          3.57          2.38         1.59 o
  -3 -11   4          1.28          2.83         1.87 o
  -2 -11   4          0.19          0.53         1.09 o
  -1 -11   4         41.39         44.78         4.26 o
   0 -11   4          0.00          0.97         1.78 o
   1 -11   4         10.88          8.49         2.52 o
   2 -11   4         39.72         42.29         5.56 o
   3 -11   4        279.01        277.36        13.91 o
   4 -11   4         62.22         77.04         7.24 o
   5 -11   4          4.19         10.02         2.93 o
   6 -11   4         10.47         12.74         4.23 o
   7 -11   4          3.84          3.23         1.68 o
   8 -11   4         15.00         14.02         2.43 o
   9 -11   4         33.23         46.92         4.69 o
  -5 -10   4          9.31          8.54         1.74 o
  -4 -10   4          7.43         12.84         2.23 o
  -3 -10   4         20.04         25.07         2.48 o
  -2 -10   4          0.53          0.36         2.57 o
  -1 -10   4         67.58         65.56         6.40 o
   0 -10   4        163.94        173.86         6.52 o
   1 -10   4          3.71          2.94         2.14 o
   2 -10   4          2.02          1.34         1.76 o
   3 -10   4          9.83         16.09         2.92 o
   4 -10   4         30.32         30.13         3.81 o
   5 -10   4         16.27         19.25         3.39 o
   6 -10   4          1.58          4.77         3.70 o
   7 -10   4         65.49         71.39         5.40 o
   8 -10   4         18.54         33.25         3.58 o
   9 -10   4         26.96         40.89         2.97 o
  10 -10   4         17.16         27.53         2.04 o
  -5  -9   4          0.55          0.69         1.67 o
  -4  -9   4          8.36         11.18         2.57 o
  -3  -9   4         21.11         23.64         2.55 o
  -2  -9   4         21.61         25.74         4.62 o
  -1  -9   4          8.32          6.36         2.79 o
   0  -9   4         23.02         22.84         2.60 o
   1  -9   4         38.17         40.55         3.18 o
   2  -9   4          2.10          1.28         1.65 o
   3  -9   4         77.85         84.06         5.73 o
   4  -9   4        123.90        131.48        11.91 o
   5  -9   4        460.44        514.45        15.99 o
   6  -9   4         14.32         17.21         3.14 o
   7  -9   4          8.92         13.18         2.89 o
   8  -9   4          3.43          2.89         2.01 o
   9  -9   4          2.71          1.80         1.88 o
  10  -9   4          8.90         10.34         1.73 o
  -6  -8   4          0.05          0.98         0.83 o
  -5  -8   4          8.58          8.26         2.05 o
  -4  -8   4         10.35         10.84         3.52 o
  -3  -8   4         25.66         26.32         2.96 o
  -2  -8   4        342.47        367.30         9.56 o
  -1  -8   4         43.67         48.10         5.96 o
   0  -8   4         32.06         36.64         3.51 o
   1  -8   4         83.77         77.50         3.81 o
   2  -8   4         40.21         37.01         3.42 o
   3  -8   4        174.67        146.35         6.61 o
   4  -8   4         78.21         98.14         8.41 o
   5  -8   4          4.49          2.95         1.77 o
   6  -8   4          7.44          7.37         1.91 o
   7  -8   4         12.92         15.56         2.39 o
   8  -8   4         52.46         79.54         5.64 o
   9  -8   4          4.44          8.50         2.41 o
  10  -8   4          5.41          6.30         2.19 o
  -7  -7   4          1.06          0.71         0.77 o
  -6  -7   4          7.27          6.53         1.94 o
  -5  -7   4        109.98        106.53         6.14 o
  -4  -7   4          7.91          9.12         3.60 o
  -3  -7   4        672.04        699.42        19.12 o
  -2  -7   4         26.14         20.93         3.37 o
  -1  -7   4          4.35          3.32         1.76 o
   0  -7   4        471.68        471.60        12.76 o
   1  -7   4         68.88         54.45         2.98 o
   2  -7   4         90.39        105.19         5.03 o
   3  -7   4         86.03         86.93         5.86 o
   4  -7   4        724.57        809.24        20.72 o
   5  -7   4          3.14          3.91         1.94 o
   6  -7   4          5.35          3.02         1.71 o
   7  -7   4          1.47          2.52         1.55 o
   8  -7   4          4.26          7.13         3.76 o
   9  -7   4         13.89         17.55         6.40 o
  10  -7   4          0.04          0.25         1.68 o
  -8  -6   4          0.13          0.79         0.83 o
  -7  -6   4          1.24          3.54         2.28 o
  -6  -6   4          1.13          1.20         4.30 o
  -5  -6   4         45.13         54.24         7.23 o
  -4  -6   4         27.09         22.81         6.65 o
  -3  -6   4        399.01        359.54        11.73 o
  -2  -6   4         44.17         45.58         3.85 o
  -1  -6   4          0.09          0.00         1.86 o
   0  -6   4         32.36         41.62         2.92 o
   1  -6   4       1391.71       1476.02        28.62 o
   2  -6   4        202.19        176.94         6.37 o
   3  -6   4         11.42          8.32         2.38 o
   4  -6   4        396.40        463.54        16.81 o
   5  -6   4          8.83          7.78         2.15 o
   6  -6   4          8.49          5.89         1.71 o
   7  -6   4          5.11          7.22         2.00 o
   8  -6   4         18.58         15.27         3.14 o
   9  -6   4         16.60         19.38         3.13 o
  10  -6   4          0.00          0.20         2.21 o
  -8  -5   4          0.03          0.20         0.83 o
  -7  -5   4         12.11         15.90         3.24 o
  -6  -5   4          0.01          1.72         3.28 o
  -5  -5   4         39.75         37.69         3.60 o
  -4  -5   4        231.93        237.60         7.91 o
  -3  -5   4         12.77         14.81         2.40 o
  -2  -5   4         50.21         44.59         3.50 o
  -1  -5   4         19.58         20.07         2.37 o
   0  -5   4        148.57        144.93         3.51 o
   1  -5   4          0.10          1.14         0.94 o
   2  -5   4         20.90         26.13         2.19 o
   3  -5   4         63.74         70.45         3.73 o
   4  -5   4        150.19        144.30         9.34 o
   5  -5   4          3.57          5.38         1.47 o
   6  -5   4          5.54          5.51         1.69 o
   7  -5   4         10.75         11.45         2.72 o
   8  -5   4         15.28         20.14         3.32 o
   9  -5   4          4.90          8.17         4.63 o
  10  -5   4          6.34          8.06         3.36 o
  -9  -4   4          0.36          0.05         1.00 o
  -8  -4   4          7.95          4.68         2.54 o
  -7  -4   4          0.29          4.12         4.50 o
  -6  -4   4         24.06         22.25         3.51 o
  -5  -4   4          0.00          0.38         1.52 o
  -4  -4   4          0.14          1.59         1.61 o
  -3  -4   4        193.54        177.33         6.59 o
  -2  -4   4        266.36        256.00         8.17 o
  -1  -4   4          8.43          6.83         1.59 o
   0  -4   4         10.30         13.89         1.56 o
   1  -4   4         23.62         28.38         0.96 o
   2  -4   4       1169.35       1201.57        25.80 o
   3  -4   4        107.50        129.67         4.99 o
   4  -4   4         88.73        125.69         8.34 o
   5  -4   4         32.33         33.14         2.46 o
   6  -4   4          6.80          5.65         1.76 o
   7  -4   4          1.12          0.99         2.52 o
   8  -4   4         15.96         32.72         4.01 o
   9  -4   4          0.28          0.51         3.12 o
  10  -4   4          0.12          1.02         1.05 o
  -9  -3   4          0.15          1.14         1.04 o
  -8  -3   4          0.45          3.22         2.84 o
  -7  -3   4          5.09         12.26         3.87 o
  -6  -3   4          0.14          1.39         2.48 o
  -5  -3   4         67.93         75.69         4.73 o
  -4  -3   4        248.62        275.59         6.86 o
  -3  -3   4        685.68        621.71        20.09 o
  -2  -3   4       1124.34       1016.46        18.82 o
  -1  -3   4        251.09        257.61         9.07 o
   0  -3   4         16.09         10.92         0.51 o
   1  -3   4        947.02        849.78        16.87 o
   2  -3   4          3.78          7.72         0.97 o
   3  -3   4        817.34        735.26        48.34 o
   4  -3   4        563.04        622.88        16.04 o
   5  -3   4         12.32         15.87         2.31 o
   6  -3   4         11.03          8.97         2.34 o
   7  -3   4          2.73          5.22         4.27 o
   8  -3   4         24.00         37.93         4.88 o
   9  -3   4          0.21         -0.63         2.05 o
  10  -3   4          0.00         -1.70         1.70 o
 -10  -2   4          7.78          5.53         1.16 o
  -9  -2   4          0.00          1.08         1.24 o
  -8  -2   4          9.47         11.46         3.69 o
  -7  -2   4         21.08         16.46         4.37 o
  -6  -2   4        161.33        181.34         9.22 o
  -5  -2   4         29.40         27.00         2.53 o
  -4  -2   4        340.92        356.21         7.39 o
  -3  -2   4        866.79        826.72        15.06 o
  -2  -2   4         97.63         65.01         1.67 o
  -1  -2   4        774.65        822.48        13.29 o
   0  -2   4       2365.75       2163.28        22.57 o
   1  -2   4        293.52        196.68         4.73 o
   2  -2   4         16.28         17.86         0.81 o
   3  -2   4        920.51        865.14        17.67 o
   4  -2   4       2576.80       2646.10        38.85 o
   5  -2   4         70.40         77.86         6.14 o
   6  -2   4         64.46         64.74         4.72 o
   7  -2   4          0.06          4.62         2.61 o
   8  -2   4         29.66         14.34         3.35 o
   9  -2   4          9.89          6.63         2.82 o
  10  -2   4          2.52          0.89         1.64 o
 -10  -1   4          4.19          3.93         1.31 o
  -9  -1   4          0.06          2.44         2.34 o
  -8  -1   4          1.84          6.86         4.05 o
  -7  -1   4          5.82          4.23         4.21 o
  -6  -1   4          0.49         -0.85         2.48 o
  -5  -1   4         31.16         21.39         3.29 o
  -4  -1   4        221.37        213.39         5.32 o
  -3  -1   4       2908.02       2793.62        40.66 o
  -2  -1   4        476.92        481.65         5.02 o
  -1  -1   4        215.33        163.12         2.75 o
   0  -1   4         45.51         47.46         0.83 o
   1  -1   4          8.23         10.34         0.56 o
   2  -1   4          1.60          4.75         0.40 o
   3  -1   4        724.12        707.08        21.33 o
   4  -1   4       2314.89       2513.50        74.61 o
   5  -1   4         78.99         79.79         4.57 o
   6  -1   4        202.32        226.29         8.86 o
   7  -1   4        252.54        351.98        12.27 o
   8  -1   4          4.63          1.88         3.08 o
   9  -1   4          4.06          1.99         2.32 o
  10  -1   4          4.18          5.94         3.19 o
 -10   0   4          0.05          0.97         1.35 o
  -9   0   4         10.74         11.86         3.83 o
  -8   0   4          0.79         -2.77         6.42 o
  -7   0   4         23.60         24.90         6.55 o
  -6   0   4        129.40        140.67         5.33 o
  -5   0   4          5.74          3.17         1.60 o
  -4   0   4        398.07        346.85         4.92 o
  -3   0   4        525.03        456.94         6.72 o
  -2   0   4        381.67        343.87         3.48 o
  -1   0   4       1894.30       1896.67        14.29 o
   0   0   4        615.22        568.69         4.69 o
   1   0   4       1802.38       1540.95        14.03 o
   2   0   4          8.99          6.26         0.67 o
   3   0   4         88.49         86.27         2.78 o
   4   0   4       1564.39       1726.39        53.85 o
   5   0   4         63.14         75.66         4.63 o
   6   0   4          3.80          2.77         4.19 o
   7   0   4          5.41          5.91         2.72 o
   8   0   4         13.45         13.10         3.45 o
   9   0   4         13.78         12.13         2.51 o
 -10   1   4          2.15          4.84         1.59 o
  -9   1   4         16.38         11.53         4.04 o
  -8   1   4         58.50         68.07         8.61 o
  -7   1   4          0.92          0.18         1.47 o
  -6   1   4          0.01          0.24         1.26 o
  -5   1   4          0.47          0.47         0.85 o
  -4   1   4        209.20        198.86         3.29 o
  -3   1   4        516.71        491.80         9.00 o
  -2   1   4       1210.65       1167.31         9.00 o
  -1   1   4        110.51         90.72         1.25 o
   0   1   4        292.35        290.34         2.82 o
   1   1   4         70.58         76.08         1.43 o
   2   1   4        507.79        447.71         7.39 o
   3   1   4       2347.69       2321.61        67.02 o
   4   1   4        275.41        287.39         9.13 o
   5   1   4         27.13         27.99         2.79 o
   6   1   4         31.67         30.18         4.18 o
   7   1   4          7.26          1.82         4.36 o
   8   1   4         22.42         20.95         3.46 o
   9   1   4          0.01          0.97         1.60 o
 -10   2   4          7.79          7.19         2.79 o
  -9   2   4          0.37          1.13         5.45 o
  -8   2   4         31.64         31.84         2.80 o
  -7   2   4         38.95         35.09         3.40 o
  -6   2   4          4.30          8.37         1.62 o
  -5   2   4        250.74        251.42         7.12 o
  -4   2   4         41.64         53.53         1.37 o
  -3   2   4        186.01        201.80         3.12 o
  -2   2   4         43.75         50.70         0.87 o
  -1   2   4        126.90        121.08         1.50 o
   0   2   4        995.04        972.16         8.25 o
   1   2   4        459.17        452.92         6.69 o
   2   2   4        290.46        268.58        11.68 o
   3   2   4        155.98        147.28         5.15 o
   4   2   4          8.85          8.53         1.98 o
   5   2   4         49.93         69.14         4.28 o
   6   2   4          1.88          1.47         2.63 o
   7   2   4          6.13          7.02         2.35 o
   8   2   4          5.32          3.99         2.30 o
 -10   3   4         64.83         57.32        11.46 o
  -9   3   4         26.33         23.04         4.04 o
  -8   3   4         11.05          7.22         1.56 o
  -7   3   4        133.62        134.08         5.87 o
  -6   3   4        135.08        131.54         3.76 o
  -5   3   4        124.30        115.30         5.47 o
  -4   3   4         89.73         90.34         2.43 o
  -3   3   4       1071.53       1069.17        10.39 o
  -2   3   4       3999.90       4122.24        35.24 o
  -1   3   4        391.05        328.72         3.22 o
   0   3   4        175.15        176.37         2.73 o
   1   3   4          0.26          1.11         0.67 o
   2   3   4         28.62         30.03         1.94 o
   3   3   4         39.05         65.81         4.66 o
   4   3   4          0.49          0.81         1.89 o
   5   3   4         10.96         20.82         3.35 o
   6   3   4          0.16          2.44         3.77 o
   7   3   4          1.41          2.27         1.81 o
   8   3   4          2.01          5.76         2.98 o
 -10   4   4         61.02         52.24         3.65 o
  -9   4   4          6.51          6.06         2.44 o
  -8   4   4          0.00         -0.43         1.81 o
  -7   4   4         13.74         15.63         2.02 o
  -6   4   4          7.65         11.47         2.00 o
  -5   4   4        131.27        120.47         3.18 o
  -4   4   4          1.58          7.21         0.67 o
  -3   4   4        307.87        344.45         4.02 o
  -2   4   4        114.29        133.80         2.20 o
  -1   4   4         61.32         56.02         1.26 o
   0   4   4        691.68        635.41         6.83 o
   1   4   4         20.98         24.24         1.34 o
   2   4   4          7.16          6.97         1.26 o
   3   4   4        280.97        319.17        17.66 o
   4   4   4        260.77        321.22        12.07 o
   5   4   4         13.48         11.99         2.47 o
   6   4   4          3.56          4.76         2.19 o
   7   4   4          2.10          4.69         2.28 o
   8   4   4          0.05         -0.39         1.79 o
 -10   5   4         27.10         27.02         2.50 o
  -9   5   4          7.90          8.90         2.70 o
  -8   5   4          0.70          1.44         1.78 o
  -7   5   4          3.91          3.60         1.43 o
  -6   5   4         39.68         36.75         3.19 o
  -5   5   4          0.07          2.16         1.19 o
  -4   5   4         69.74         91.81         1.93 o
  -3   5   4        278.30        288.03         4.69 o
  -2   5   4        258.77        226.23         6.30 o
  -1   5   4         45.70         65.39         1.87 o
   0   5   4         24.46         19.40         1.01 o
   1   5   4          6.81          6.07         1.08 o
   2   5   4         10.79          8.70         1.19 o
   3   5   4          2.83          3.87         1.85 o
   4   5   4         60.21         66.17         4.19 o
   5   5   4          0.17          4.04         4.03 o
   6   5   4          6.72          4.10         2.66 o
   7   5   4          0.01         -0.71         1.61 o
 -11   6   4          1.25          1.26         1.23 o
 -10   6   4          0.37          0.89         1.85 o
  -9   6   4          4.53          3.80         2.25 o
  -8   6   4         39.40         48.69         4.09 o
  -7   6   4         58.50         63.23         3.28 o
  -6   6   4         26.42         26.24         1.85 o
  -5   6   4          8.75          7.08         1.13 o
  -4   6   4         20.80         17.35         1.36 o
  -3   6   4          7.08          7.87         0.91 o
  -2   6   4         24.86         18.82         1.73 o
  -1   6   4        242.41        233.86         9.57 o
   0   6   4         11.25         10.09         1.96 o
   1   6   4         38.86         31.70         2.63 o
   2   6   4         63.43         53.21        12.60 o
   3   6   4          7.54          9.28         2.80 o
   4   6   4         17.34         18.21         4.41 o
   5   6   4         13.34         15.64         2.99 o
   6   6   4          9.13          6.36         2.45 o
 -11   7   4          1.35          2.10         1.32 o
 -10   7   4          4.33          4.48         1.35 o
  -9   7   4          1.37          1.63         1.57 o
  -8   7   4          3.12          2.58         1.74 o
  -7   7   4          4.03          3.55         1.59 o
  -6   7   4         22.85         20.63         1.98 o
  -5   7   4         22.20         17.37         1.55 o
  -4   7   4        417.46        391.58         8.09 o
  -3   7   4        130.10        142.40         5.08 o
  -2   7   4         11.72          9.44         1.91 o
  -1   7   4          2.19          2.94         1.63 o
   0   7   4          7.07          8.51         1.64 o
   1   7   4        105.64        107.12         5.65 o
   2   7   4         10.09          6.50         2.93 o
   3   7   4          2.62          3.24         2.06 o
   4   7   4          4.65          7.21         2.87 o
   5   7   4          5.45          9.01         2.82 o
   6   7   4          1.11         -0.74         1.63 o
 -11   8   4          0.01          0.29         1.14 o
 -10   8   4          1.43          0.58         1.82 o
  -9   8   4         28.99         36.36         3.54 o
  -8   8   4         48.77         47.10         3.96 o
  -7   8   4        184.37        156.87         5.77 o
  -6   8   4        114.01        103.22         3.93 o
  -5   8   4          5.18          4.41         1.26 o
  -4   8   4        279.04        246.07         9.24 o
  -3   8   4         11.66          9.68         1.97 o
  -2   8   4        466.92        458.73        16.51 o
  -1   8   4        503.99        467.41        20.76 o
   0   8   4         10.12         14.18         2.23 o
   1   8   4        217.84        232.39         7.73 o
   2   8   4        359.38        351.61        19.91 o
   3   8   4         83.13         92.19         6.91 o
   4   8   4          0.05          0.49         2.22 o
   5   8   4          0.33         -0.39         2.69 o
 -10   9   4          4.33          3.92         1.88 o
  -9   9   4          1.65          1.45         1.62 o
  -8   9   4         30.54         31.97         5.08 o
  -7   9   4          8.24          8.77         2.89 o
  -6   9   4          0.14          0.07         1.49 o
  -5   9   4        158.98        155.93         5.55 o
  -4   9   4         73.84         80.83         4.17 o
  -3   9   4          8.74         12.75         2.44 o
  -2   9   4        888.00        906.94        34.25 o
  -1   9   4         42.72         35.85         6.41 o
   0   9   4         58.91         58.60         3.63 o
   1   9   4         36.98         37.36         3.33 o
   2   9   4          4.41          5.04         2.32 o
   3   9   4          2.17          3.93         2.09 o
   4   9   4          1.96          0.46         1.43 o
 -10  10   4          0.34          0.38         1.62 o
  -9  10   4          7.66          1.72         1.70 o
  -8  10   4         37.96         36.28         5.89 o
  -7  10   4         66.05         77.42         5.14 o
  -6  10   4          3.08          4.02         1.43 o
  -5  10   4         61.74         59.77         4.61 o
  -4  10   4        227.52        249.30         7.91 o
  -3  10   4        181.90        177.56         7.57 o
  -2  10   4        526.92        533.31        16.83 o
  -1  10   4          5.41          5.55         2.68 o
   0  10   4         49.46         60.50         3.78 o
   1  10   4          3.91          5.48         3.35 o
   2  10   4         53.02         63.31         4.57 o
   3  10   4          0.80          1.67         1.56 o
  -9  11   4          0.46          1.43         1.84 o
  -8  11   4          2.15          1.16         1.57 o
  -7  11   4         12.27          9.63         4.09 o
  -6  11   4          7.03          9.62         4.85 o
  -5  11   4         39.57         33.55         3.57 o
  -4  11   4         80.02         93.25         5.71 o
  -3  11   4        137.03        121.87         5.45 o
  -2  11   4          3.81          2.03         1.34 o
  -1  11   4         55.47         64.01         3.98 o
   0  11   4          3.22          1.64         1.22 o
   1  11   4          0.52         -0.11         1.29 o
   2  11   4          5.55          6.85         1.58 o
   3  11   4          0.01          0.16         1.23 o
  -9  12   4          2.11          0.15         1.49 o
  -8  12   4          0.22          0.74         2.18 o
  -7  12   4          3.45          4.04         1.45 o
  -6  12   4          0.03          3.45         1.69 o
  -5  12   4          0.59          0.03         1.69 o
  -4  12   4          4.87          6.28         1.84 o
  -3  12   4         24.97         25.99         2.56 o
  -2  12   4          3.36          2.28         1.22 o
  -1  12   4         11.56         12.38         1.58 o
   0  12   4          0.17          0.27         1.31 o
   1  12   4          3.33          4.05         2.04 o
   2  12   4          0.22          0.14         1.00 o
  -8  13   4          0.96         -1.63         1.65 o
  -7  13   4          0.00         -1.73         1.95 o
  -6  13   4          0.11          1.65         1.28 o
  -5  13   4          0.01         -1.59         1.79 o
  -4  13   4          2.38          3.28         2.02 o
  -3  13   4          4.15          1.07         1.14 o
  -2  13   4         14.40         15.13         1.84 o
  -1  13   4          2.26          6.31         1.86 o
   0  13   4          2.23          0.32         1.16 o
  -6  14   4          0.00          1.45         1.12 o
  -5  14   4          2.87          3.91         1.58 o
  -4  14   4          3.33          3.11         1.74 o
  -3  14   4          0.01          0.19         1.40 o
  -2  14   4         61.67         51.09         3.43 o
   0 -14   5          2.34          1.86         1.29 o
   1 -14   5          4.70          4.55         2.07 o
   2 -14   5          0.41          0.38         1.16 o
   3 -14   5          3.19          4.21         1.33 o
   4 -14   5         23.79         17.86        14.10 o
   5 -14   5          7.36          5.79         6.04 o
   6 -14   5          1.82          4.55         1.65 o
  -1 -13   5          3.59          4.02         1.92 o
   0 -13   5          0.01          0.28         1.26 o
   1 -13   5          4.21          4.37         1.28 o
   2 -13   5         27.04         30.70         3.04 o
   3 -13   5          7.60          7.52         2.38 o
   4 -13   5         28.47         27.68         2.43 o
   5 -13   5          0.27          0.16         1.50 o
   6 -13   5          1.75          2.37         1.18 o
   7 -13   5          4.35          3.84         1.27 o
  -2 -12   5          0.00          0.17         2.06 o
  -1 -12   5         19.54         16.38         2.29 o
   0 -12   5          0.07          0.38         1.32 o
   1 -12   5         12.72         14.18         3.35 o
   2 -12   5          1.03         -0.53         1.80 o
   3 -12   5        138.26        175.42        12.42 o
   4 -12   5         84.79         92.58         8.85 o
   5 -12   5         34.33         32.12        14.43 o
   6 -12   5         27.48         40.34         3.71 o
   7 -12   5          4.42          4.98         1.96 o
   8 -12   5         22.96         36.23         2.93 o
  -4 -11   5          0.43         -1.33         1.33 o
  -3 -11   5          0.88          0.62         1.56 o
  -2 -11   5          6.90          7.53         1.66 o
  -1 -11   5          0.00         -0.76         2.20 o
   0 -11   5         21.78         27.23         3.27 o
   1 -11   5         34.80         44.96         4.20 o
   2 -11   5        125.30        132.71         6.87 o
   3 -11   5         77.55         78.41         7.18 o
   4 -11   5         87.70         93.22         6.06 o
   5 -11   5          6.46          4.84         2.31 o
   6 -11   5          6.66          5.28         3.09 o
   7 -11   5          8.12          9.20         2.68 o
   8 -11   5          3.70          4.22         1.61 o
   9 -11   5          1.37          1.62         1.81 o
  -4 -10   5          2.70          1.91         1.39 o
  -3 -10   5          7.43          8.70         2.82 o
  -2 -10   5         92.51        102.16         4.07 o
  -1 -10   5         32.42         27.61         2.83 o
   0 -10   5         27.02         30.76         5.07 o
   1 -10   5         31.16         36.05         3.85 o
   2 -10   5          1.73         -0.04         1.87 o
   3 -10   5        129.07        123.52         6.67 o
   4 -10   5         72.36         81.34         7.42 o
   5 -10   5        158.91        173.11        16.23 o
   6 -10   5         16.05         17.54         3.14 o
   7 -10   5         22.25         34.07         3.74 o
   8 -10   5         18.52         28.46         3.21 o
   9 -10   5         28.75         50.82         9.66 o
  -5  -9   5          5.96          5.24         1.81 o
  -4  -9   5         12.58         16.67         2.63 o
  -3  -9   5         49.45         55.61         3.43 o
  -2  -9   5         28.78         26.19         4.50 o
  -1  -9   5        145.75        157.39         6.07 o
   0  -9   5          0.98          0.32         1.47 o
   1  -9   5          0.43          1.01         1.53 o
   2  -9   5          7.37          6.70         2.24 o
   3  -9   5        394.00        376.29        18.08 o
   4  -9   5        132.28        155.21         7.53 o
   5  -9   5        161.98        194.44         8.84 o
   6  -9   5         67.64         71.24         5.09 o
   7  -9   5          5.65          6.14         3.59 o
   8  -9   5          0.12          2.76         1.63 o
   9  -9   5          4.60          5.88         2.06 o
  10  -9   5          0.71          1.41         1.09 o
  -6  -8   5          0.00          1.26         1.33 o
  -5  -8   5         38.62         39.78         3.05 o
  -4  -8   5         42.75         44.36         3.86 o
  -3  -8   5        370.02        380.27        12.32 o
  -2  -8   5         43.05         44.30         4.01 o
  -1  -8   5         12.82         21.59         3.20 o
   0  -8   5         10.28         12.66         2.00 o
   1  -8   5         10.66         12.10         1.98 o
   2  -8   5          1.44          0.49         1.45 o
   3  -8   5         17.95         17.85         2.76 o
   4  -8   5        381.57        442.46        13.88 o
   5  -8   5          3.15          4.41         2.47 o
   6  -8   5         14.54         17.28         2.44 o
   7  -8   5         29.52         32.06         7.46 o
   8  -8   5          1.68          2.48         2.72 o
   9  -8   5          1.64          2.70         1.96 o
  10  -8   5          0.20          1.37         1.10 o
  -7  -7   5          0.82         -0.12         0.95 o
  -6  -7   5          3.02          3.02         1.13 o
  -5  -7   5         13.84         14.59         3.31 o
  -4  -7   5         65.39         57.49         4.36 o
  -3  -7   5       1001.44       1035.95        28.58 o
  -2  -7   5         23.75         27.72         2.73 o
  -1  -7   5        110.26        117.90         8.47 o
   0  -7   5         81.66         83.01         3.74 o
   1  -7   5         22.64         27.30         2.26 o
   2  -7   5          0.10          0.40         1.28 o
   3  -7   5        145.55        150.57        10.77 o
   4  -7   5        237.77        299.85        10.36 o
   5  -7   5          1.43          2.02         1.90 o
   6  -7   5          0.14          0.83         1.56 o
   7  -7   5         85.02        107.51         6.82 o
   8  -7   5         20.46         22.80         7.17 o
   9  -7   5          2.10          3.45         2.30 o
  10  -7   5          1.33         -0.04         1.41 o
  -8  -6   5          0.49          0.20         0.69 o
  -7  -6   5          3.46          2.67         1.07 o
  -6  -6   5          1.78          1.57         2.81 o
  -5  -6   5         11.50         11.29         4.50 o
  -4  -6   5          4.48          2.97         3.04 o
  -3  -6   5        660.81        674.39        19.35 o
  -2  -6   5         34.42         31.00         5.61 o
  -1  -6   5        122.30        107.38         6.65 o
   0  -6   5         20.22         20.02         2.48 o
   1  -6   5         31.05         22.24         2.41 o
   2  -6   5         93.54         86.30         6.47 o
   3  -6   5        134.60        144.32         6.92 o
   4  -6   5        291.92        323.65        14.36 o
   5  -6   5         16.11         23.44         2.44 o
   6  -6   5         32.74         30.95         2.98 o
   7  -6   5          6.02          4.32         1.93 o
   8  -6   5         12.34         14.78         4.40 o
   9  -6   5          0.50          1.55         3.19 o
  10  -6   5          0.90         -1.52         2.02 o
  -8  -5   5          2.50          0.35         1.58 o
  -7  -5   5          8.75          8.22         2.76 o
  -6  -5   5         14.42          8.80         3.18 o
  -5  -5   5          5.68          9.44         3.51 o
  -4  -5   5         36.15         28.78         2.78 o
  -3  -5   5         19.17         14.11         2.25 o
  -2  -5   5         33.02         32.93         3.09 o
  -1  -5   5        428.56        395.39        10.41 o
   0  -5   5         17.21         15.57         1.56 o
   1  -5   5         78.83         69.09         2.77 o
   2  -5   5         34.42         29.56         2.40 o
   3  -5   5         54.67         50.53         3.36 o
   4  -5   5        257.86        331.99        10.40 o
   5  -5   5         12.98         16.04         2.09 o
   6  -5   5         46.25         48.09         5.30 o
   7  -5   5          0.30         -0.46         2.52 o
   8  -5   5          3.06          6.04         3.82 o
   9  -5   5          0.29          1.25         2.30 o
  10  -5   5          1.89          0.63         2.82 o
  -9  -4   5          3.88          5.82         1.36 o
  -8  -4   5          0.00         -0.49         1.18 o
  -7  -4   5         11.11         18.13         4.88 o
  -6  -4   5         12.20          9.67         3.37 o
  -5  -4   5         53.39         62.94         5.21 o
  -4  -4   5         49.42         51.54         2.93 o
  -3  -4   5         21.86         28.07         2.37 o
  -2  -4   5        744.50        743.84        17.69 o
  -1  -4   5        163.65        148.24         5.04 o
   0  -4   5        942.95        802.21        14.50 o
   1  -4   5        352.13        267.21         4.75 o
   2  -4   5         29.82         39.40         3.28 o
   3  -4   5        519.40        508.92        13.10 o
   4  -4   5        195.37        192.70         5.78 o
   5  -4   5         14.63         12.84         1.85 o
   6  -4   5         10.29          9.06         2.41 o
   7  -4   5          8.52          7.33         2.75 o
   8  -4   5          0.41          3.18         3.82 o
   9  -4   5          1.63          1.94         2.64 o
  10  -4   5          2.80          5.75         1.23 o
  -9  -3   5          2.04          1.80         1.12 o
  -8  -3   5         31.19         22.81         9.35 o
  -7  -3   5          4.45          8.49         3.61 o
  -6  -3   5          7.99          9.23         2.32 o
  -5  -3   5          3.74          4.62         2.06 o
  -4  -3   5        338.09        351.32         7.52 o
  -3  -3   5       1328.47       1367.52        21.55 o
  -2  -3   5       1662.83       1475.07        22.01 o
  -1  -3   5         65.36         68.68         2.12 o
   0  -3   5       1027.79        992.30        15.80 o
   1  -3   5        611.15        615.66         9.98 o
   2  -3   5        108.03         91.72         3.70 o
   3  -3   5        359.43        386.27         9.75 o
   4  -3   5        334.60        357.84         8.57 o
   5  -3   5        254.14        293.92        12.99 o
   6  -3   5          0.98          0.69         2.17 o
   7  -3   5         20.77         12.30         3.05 o
   8  -3   5          1.01          6.48         3.68 o
   9  -3   5          0.57          1.01         2.56 o
  10  -3   5          0.30         -0.90         1.86 o
  -9  -2   5          2.09          3.22         1.40 o
  -8  -2   5         10.70         11.62         2.80 o
  -7  -2   5          2.06          1.89         3.51 o
  -6  -2   5          3.55          3.80         2.68 o
  -5  -2   5         97.13         94.90         6.12 o
  -4  -2   5        105.46        100.88         5.21 o
  -3  -2   5       3753.14       3731.76        40.12 o
  -2  -2   5         32.12         23.12         1.24 o
  -1  -2   5         47.28         61.98         1.44 o
   0  -2   5        847.70        798.36         7.01 o
   1  -2   5          0.45          0.62         0.51 o
   2  -2   5        221.51        227.61         5.99 o
   3  -2   5          3.61          4.83         0.76 o
   4  -2   5        286.90        305.73        28.34 o
   5  -2   5        453.96        529.57        14.49 o
   6  -2   5        204.14        183.88         7.94 o
   7  -2   5        287.28        310.05        11.71 o
   8  -2   5         31.46         35.98         8.78 o
   9  -2   5          0.05         -0.02         3.08 o
 -10  -1   5          2.08          2.69         0.92 o
  -9  -1   5          6.14          5.90         1.57 o
  -8  -1   5          0.53          8.84         5.23 o
  -7  -1   5          4.35          5.07         3.87 o
  -6  -1   5         24.88         23.26         3.36 o
  -5  -1   5         60.08         57.83         3.90 o
  -4  -1   5         28.30         20.62         1.74 o
  -3  -1   5       2637.08       2663.05        31.30 o
  -2  -1   5          8.08          9.98         0.60 o
  -1  -1   5         30.72         28.35         0.66 o
   0  -1   5          3.29          6.75         0.46 o
   1  -1   5        285.09        282.68         2.99 o
   2  -1   5        522.32        550.52         6.02 o
   3  -1   5        596.79        524.93        17.65 o
   4  -1   5        877.21        924.90        15.53 o
   5  -1   5          6.10          7.29         2.26 o
   6  -1   5        110.58        124.15         7.68 o
   7  -1   5          5.56          0.82         3.82 o
   8  -1   5          3.48          4.50         4.20 o
   9  -1   5          0.37          0.64         2.20 o
 -10   0   5          1.17          0.31         1.28 o
  -9   0   5          2.04          1.46         1.33 o
  -8   0   5         53.24         49.09         7.40 o
  -7   0   5         14.52         13.35         3.00 o
  -6   0   5          0.56         -0.53         1.87 o
  -5   0   5        150.16        134.03         4.06 o
  -4   0   5          0.09          0.30         0.60 o
  -3   0   5         51.46         83.06         1.78 o
  -2   0   5        335.88        326.46         5.20 o
  -1   0   5        455.32        433.26         4.16 o
   0   0   5         25.41         25.67         0.69 o
   1   0   5        787.31        797.20         7.48 o
   2   0   5        905.54        828.77         9.73 o
   3   0   5        592.59        611.61        10.87 o
   4   0   5       1002.00       1152.63        29.28 o
   5   0   5          1.23          0.87         1.61 o
   6   0   5        160.27        179.48         8.03 o
   7   0   5         77.40         85.61         6.51 o
   8   0   5          0.88          2.77         2.33 o
   9   0   5          2.74          4.16         2.57 o
 -10   1   5         10.25          7.17         5.98 o
  -9   1   5         27.90         25.62         7.03 o
  -8   1   5         21.84         19.47         2.91 o
  -7   1   5         88.98         86.18         3.68 o
  -6   1   5        137.71        116.24         4.47 o
  -5   1   5        123.24        107.85         3.51 o
  -4   1   5         22.84         23.30         1.28 o
  -3   1   5         47.03         58.55         1.29 o
  -2   1   5       3403.67       3435.39        26.16 o
  -1   1   5         48.13         46.55         0.96 o
   0   1   5       2205.02       1996.75        15.90 o
   1   1   5        180.08        150.35         2.00 o
   2   1   5         61.22         81.74         1.83 o
   3   1   5         35.00         21.27         2.57 o
   4   1   5         70.55         86.05         6.87 o
   5   1   5          2.24          3.19         1.99 o
   6   1   5         15.56         12.22         3.14 o
   7   1   5         12.85         23.07         3.99 o
   8   1   5          0.79         -2.50         2.75 o
   9   1   5          0.01          0.37         0.89 o
 -10   2   5          0.23         -0.84         2.25 o
  -9   2   5         34.52         31.51        10.86 o
  -8   2   5         65.81         57.12         3.91 o
  -7   2   5         90.36         92.75         3.55 o
  -6   2   5          0.21         -0.35         0.93 o
  -5   2   5         27.23         25.23         1.80 o
  -4   2   5          2.20          1.73         0.66 o
  -3   2   5          3.08          7.03         0.65 o
  -2   2   5        784.97        808.72         6.93 o
  -1   2   5        788.12        727.41         6.49 o
   0   2   5        937.90        864.12         8.90 o
   1   2   5         56.55         57.01         1.58 o
   2   2   5        209.62        208.79         3.89 o
   3   2   5         30.92         34.76         2.76 o
   4   2   5         24.97         33.83         2.60 o
   5   2   5          0.00         -1.64         1.93 o
   6   2   5         20.36         21.95         3.73 o
   7   2   5          6.93          7.73         2.13 o
   8   2   5          0.07         -2.02         3.22 o
 -10   3   5          8.26          9.11         3.17 o
  -9   3   5        143.28        151.05        10.23 o
  -8   3   5        104.95         96.98         4.38 o
  -7   3   5        151.69        159.49         5.31 o
  -6   3   5         53.07         53.39         2.47 o
  -5   3   5          0.22          1.74         0.83 o
  -4   3   5        194.40        199.20         3.80 o
  -3   3   5          2.08          1.59         0.52 o
  -2   3   5        221.26        210.52         2.99 o
  -1   3   5         30.17         27.09         0.90 o
   0   3   5         59.73         61.01         1.27 o
   1   3   5        675.76        666.68        13.05 o
   2   3   5          0.23          1.22         1.74 o
   3   3   5          2.15          1.42         1.89 o
   4   3   5          6.81         10.21         2.44 o
   5   3   5         19.65         20.34         3.23 o
   6   3   5         44.17         40.38         4.93 o
   7   3   5          4.91          2.68         2.13 o
   8   3   5          0.07         -0.45         2.07 o
 -10   4   5          5.64          4.41         1.55 o
  -9   4   5         86.26         84.31         4.20 o
  -8   4   5         43.96         34.78         3.77 o
  -7   4   5          1.25          0.16         1.08 o
  -6   4   5         62.76         65.41         2.61 o
  -5   4   5        316.89        318.49         6.24 o
  -4   4   5        115.94        126.44         2.58 o
  -3   4   5        119.58        125.84         2.22 o
  -2   4   5       2875.48       2922.51        24.29 o
  -1   4   5        668.57        676.65         7.11 o
   0   4   5        186.53        142.85         3.44 o
   1   4   5         11.52         10.48         1.21 o
   2   4   5        316.55        312.31        15.60 o
   3   4   5          0.57          1.31         2.30 o
   4   4   5          9.36         17.33         3.60 o
   5   4   5         15.13         17.30         4.24 o
   6   4   5          0.11         -0.11         2.55 o
   7   4   5          0.13         -0.28         1.76 o
 -10   5   5          0.18          1.06         1.49 o
  -9   5   5          4.00          6.81         2.40 o
  -8   5   5         29.66         30.65         3.54 o
  -7   5   5         10.75         12.01         1.86 o
  -6   5   5         29.73         25.55         1.89 o
  -5   5   5          0.10          0.69         0.94 o
  -4   5   5         71.32         61.01         1.69 o
  -3   5   5        139.83        159.93         3.44 o
  -2   5   5         95.09        103.24         3.07 o
  -1   5   5         34.60         28.66         1.37 o
   0   5   5        153.07        149.31         3.80 o
   1   5   5         28.89         26.31         1.93 o
   2   5   5         18.59         15.69         1.94 o
   3   5   5          8.99          9.79         2.02 o
   4   5   5         88.67         88.63         6.90 o
   5   5   5          2.83          4.31         4.61 o
   6   5   5         49.17         64.80         5.48 o
   7   5   5          3.50          2.26         1.83 o
 -10   6   5         14.84         14.94         1.81 o
  -9   6   5          4.63          5.62         1.84 o
  -8   6   5        168.79        180.83         7.67 o
  -7   6   5          0.28          0.29         1.50 o
  -6   6   5         33.84         33.79         2.14 o
  -5   6   5        125.28        123.24         3.31 o
  -4   6   5         45.38         42.25         1.74 o
  -3   6   5          6.80          4.58         0.69 o
  -2   6   5        332.61        309.64         5.52 o
  -1   6   5         37.69         44.77         2.50 o
   0   6   5         43.82         40.92         3.27 o
   1   6   5          0.97          0.71         1.23 o
   2   6   5         46.59         53.70         5.31 o
   3   6   5          0.07          1.20         2.16 o
   4   6   5          4.74          3.95         3.18 o
   5   6   5          1.32         -0.09         2.27 o
   6   6   5          0.18         -0.90         1.43 o
 -10   7   5          0.15         -0.04         1.15 o
  -9   7   5         50.41         53.00         4.87 o
  -8   7   5          7.37          4.87         2.45 o
  -7   7   5          0.00          0.49         1.51 o
  -6   7   5         91.52         87.36         3.08 o
  -5   7   5         12.02         15.79         1.48 o
  -4   7   5         19.50         25.77         1.78 o
  -3   7   5        236.55        240.46         7.07 o
  -2   7   5         27.11         20.42         1.62 o
  -1   7   5         20.47         22.08         2.05 o
   0   7   5         91.12         93.52         4.99 o
   1   7   5          9.41          6.11         1.83 o
   2   7   5         52.86         56.52         5.61 o
   3   7   5         52.10         58.07         8.06 o
   4   7   5          6.40          5.62         1.88 o
   5   7   5          3.54          5.76         2.23 o
 -10   8   5         21.31         27.68         3.50 o
  -9   8   5         30.47         22.54         2.94 o
  -8   8   5         43.79         44.16         4.57 o
  -7   8   5         36.12         43.23         3.33 o
  -6   8   5          8.61          6.91         1.54 o
  -5   8   5         33.79         39.52         3.07 o
  -4   8   5         12.24         13.54         1.53 o
  -3   8   5         45.74         45.57         3.59 o
  -2   8   5        192.30        186.71         4.60 o
  -1   8   5        105.39        110.91         5.26 o
   0   8   5        464.64        477.98        15.26 o
   1   8   5        185.54        190.42         8.40 o
   2   8   5          0.60         -0.68         2.43 o
   3   8   5          1.12         -0.63         2.04 o
   4   8   5          2.21          1.63         1.72 o
   5   8   5          0.17          0.47         1.55 o
 -10   9   5          2.79          2.35         1.89 o
  -9   9   5        141.12        140.90         5.48 o
  -8   9   5         39.50         32.03         3.33 o
  -7   9   5         53.75         46.37         3.44 o
  -6   9   5          0.01          1.65         1.49 o
  -5   9   5        173.04        147.28         5.55 o
  -4   9   5         14.48         24.25         2.56 o
  -3   9   5         35.10         39.19         2.80 o
  -2   9   5       1284.34       1404.63        26.81 o
  -1   9   5        156.08        148.77         5.32 o
   0   9   5          6.36          8.13         1.85 o
   1   9   5          4.31          4.69         2.49 o
   2   9   5         56.23         64.59         7.69 o
   3   9   5          8.90         15.92         5.07 o
   4   9   5          5.36          8.63         3.04 o
 -10  10   5          4.61          3.69         1.61 o
  -9  10   5          7.17          4.09         3.12 o
  -8  10   5         13.01          8.98         2.55 o
  -7  10   5         30.77         31.03         2.99 o
  -6  10   5         10.67         13.23         2.34 o
  -5  10   5          9.76          6.13         2.34 o
  -4  10   5          0.90          2.27         1.53 o
  -3  10   5          5.01          7.55         1.74 o
  -2  10   5        193.57        208.35         8.68 o
  -1  10   5          9.85          7.46         1.72 o
   0  10   5         31.90         36.64         3.02 o
   1  10   5         20.74         23.84         3.17 o
   2  10   5          7.07          4.99         2.04 o
   3  10   5         11.11         16.42         2.20 o
  -9  11   5         13.73          0.19         1.82 o
  -8  11   5          4.25          0.29         2.42 o
  -7  11   5          7.51          2.14         3.45 o
  -6  11   5         15.11         11.92         2.96 o
  -5  11   5          3.46          7.02         3.96 o
  -4  11   5         68.07         68.10         5.42 o
  -3  11   5          0.00          1.28         2.32 o
  -2  11   5          6.95          8.00         1.92 o
  -1  11   5         27.70         31.45         2.83 o
   0  11   5          7.95         10.76         2.15 o
   1  11   5         12.90         15.41         2.19 o
   2  11   5          6.99          3.26         1.77 o
  -8  12   5          0.00         -0.22         2.03 o
  -7  12   5          1.55          2.45         1.51 o
  -6  12   5         14.65         12.17         3.30 o
  -5  12   5         14.41         14.94         4.34 o
  -4  12   5          0.33          2.57         2.36 o
  -3  12   5          2.41          0.99         1.41 o
  -2  12   5         11.29         11.07         1.84 o
  -1  12   5          0.00         -0.14         0.90 o
   0  12   5         23.21         19.98         3.06 o
   1  12   5          6.45          7.62         1.86 o
  -7  13   5          9.70          2.41         2.51 o
  -6  13   5          4.72          2.49         1.23 o
  -5  13   5         11.43         14.69         2.30 o
  -4  13   5          0.08         -0.08         1.60 o
  -3  13   5          5.89          9.19         1.99 o
  -2  13   5          0.00          0.32         1.03 o
  -1  13   5          0.34         -0.51         1.28 o
  -5  14   5          0.78          1.26         1.10 o
  -4  14   5         16.13         13.00         2.07 o
  -3  14   5          1.65          0.43         1.00 o
   1 -14   6          8.04         10.86         2.33 o
   2 -14   6          0.41         -0.62         1.81 o
   3 -14   6          1.35         -0.97         1.83 o
   4 -14   6          0.40         -0.03         0.89 o
   5 -14   6          0.44          0.39         1.00 o
  -1 -13   6          6.15          7.32         1.77 o
   0 -13   6          0.24         -0.18         1.13 o
   1 -13   6         35.70         38.19         5.50 o
   2 -13   6          9.47         14.12         2.35 o
   3 -13   6         19.92         24.37         2.73 o
   4 -13   6         23.93         24.55         4.91 o
   5 -13   6         12.90         14.00         7.55 o
   6 -13   6         11.65          8.13         1.63 o
   7 -13   6          3.20          1.16         2.28 o
  -2 -12   6          7.94         11.49         2.26 o
  -1 -12   6          0.48          1.90         1.35 o
   0 -12   6          8.28          6.86         2.03 o
   1 -12   6          3.84          1.56         2.21 o
   2 -12   6          1.37         -0.47         1.42 o
   3 -12   6         13.59         18.82         2.68 o
   4 -12   6          7.38          6.92         1.84 o
   5 -12   6         24.76         29.46        10.63 o
   6 -12   6          1.46          1.76         1.56 o
   7 -12   6          8.33         24.96         2.84 o
   8 -12   6          0.49          0.07         1.07 o
  -3 -11   6         13.82         13.04         2.42 o
  -2 -11   6          0.00         -0.69         1.71 o
  -1 -11   6         11.25          8.89         2.22 o
   0 -11   6         50.67         41.13         5.27 o
   1 -11   6          2.93          1.38         2.67 o
   2 -11   6          2.38          4.08         2.13 o
   3 -11   6          3.54          8.47         4.35 o
   4 -11   6         52.75         54.51         5.35 o
   5 -11   6         40.13         43.32         6.01 o
   6 -11   6          7.63          7.06         2.17 o
   7 -11   6          0.06         -0.99         1.38 o
   8 -11   6          0.17          2.14         1.41 o
   9 -11   6          1.79          0.87         0.99 o
  -4 -10   6         12.26         10.19         1.51 o
  -3 -10   6          8.66          9.08         2.64 o
  -2 -10   6         24.75         27.21         3.45 o
  -1 -10   6         15.63         18.81         2.49 o
   0 -10   6        110.66         96.53         7.49 o
   1 -10   6        117.24        115.28         8.23 o
   2 -10   6        157.37        168.59         7.74 o
   3 -10   6         12.22         11.97         2.61 o
   4 -10   6         29.39         27.20         5.13 o
   5 -10   6          0.79         -1.42         2.02 o
   6 -10   6         55.60         74.46         5.30 o
   7 -10   6         13.15         20.92         3.58 o
   8 -10   6          1.26         -0.55         1.59 o
   9 -10   6          0.01          0.62         1.04 o
  -5  -9   6          6.96          8.53         1.57 o
  -4  -9   6          6.35          8.11         2.14 o
  -3  -9   6          1.22          2.69         1.85 o
  -2  -9   6         45.21         45.79         4.44 o
  -1  -9   6        124.68        117.06         6.09 o
   0  -9   6         46.12         48.13         3.37 o
   1  -9   6         10.99          9.34         2.31 o
   2  -9   6        426.24        449.10        13.79 o
   3  -9   6        217.24        230.02         9.18 o
   4  -9   6          0.21          3.30         1.50 o
   5  -9   6          2.53          5.88         2.46 o
   6  -9   6        119.62        134.31        19.73 o
   7  -9   6          0.19          1.86         1.88 o
   8  -9   6          1.18         -0.13         1.85 o
   9  -9   6         12.17         12.65         4.85 o
  -6  -8   6          0.19          1.03         2.00 o
  -5  -8   6         32.05         30.51         2.41 o
  -4  -8   6        129.43        124.20         9.01 o
  -3  -8   6         77.27         71.88         4.61 o
  -2  -8   6          8.21          7.61         1.90 o
  -1  -8   6        422.96        420.44        34.25 o
   0  -8   6         22.84         30.98         2.72 o
   1  -8   6          0.27          0.23         1.44 o
   2  -8   6          9.45          5.60         1.94 o
   3  -8   6          0.51         -0.89         1.58 o
   4  -8   6         10.39         10.03         2.47 o
   5  -8   6         24.47         24.56         3.44 o
   6  -8   6         82.71        101.20         8.41 o
   7  -8   6          9.35          8.91         3.33 o
   8  -8   6          9.10          5.95         2.35 o
   9  -8   6          8.87          8.31         4.11 o
  10  -8   6          0.29          0.28         1.12 o
  -7  -7   6          0.83          0.60         0.76 o
  -6  -7   6          8.87          9.68         1.82 o
  -5  -7   6          0.66          0.39         1.13 o
  -4  -7   6         27.28         25.54         2.71 o
  -3  -7   6        140.62        143.82         4.75 o
  -2  -7   6         44.12         37.34         2.95 o
  -1  -7   6        882.86        864.25        20.93 o
   0  -7   6          8.14          7.98         1.62 o
   1  -7   6          0.87          1.31         1.40 o
   2  -7   6        135.01        145.39         7.75 o
   3  -7   6          1.36          1.69         1.67 o
   4  -7   6          2.69          5.23         2.26 o
   5  -7   6         52.80         57.58         4.60 o
   6  -7   6         90.58        110.41         5.15 o
   7  -7   6          2.03          3.43         2.37 o
   8  -7   6          1.00          1.99         2.98 o
   9  -7   6          0.35          0.94         2.02 o
  10  -7   6          0.11         -1.89         1.89 o
  -7  -6   6          0.86          0.33         1.10 o
  -6  -6   6          7.58          6.32         1.97 o
  -5  -6   6          2.08          2.22         1.70 o
  -4  -6   6         12.69         12.16         1.86 o
  -3  -6   6        127.90        111.13         4.00 o
  -2  -6   6         12.58         10.39         1.57 o
  -1  -6   6          5.51          2.93         1.71 o
   0  -6   6         23.20         26.43         2.92 o
   1  -6   6         25.07         27.15         2.59 o
   2  -6   6        204.53        238.98         8.19 o
   3  -6   6          3.67          3.48         1.18 o
   4  -6   6          3.92          4.36         1.90 o
   5  -6   6          0.00          0.65         1.24 o
   6  -6   6         36.99         53.60         3.72 o
   7  -6   6          3.02          7.51         2.59 o
   8  -6   6          2.10         -0.53         3.25 o
   9  -6   6          4.30          3.01         2.22 o
  10  -6   6         10.10         -1.81         2.05 o
  -8  -5   6          0.10          0.48         1.25 o
  -7  -5   6          0.00         -0.08         1.26 o
  -6  -5   6          0.00         -2.37         2.57 o
  -5  -5   6         19.49         21.22         2.99 o
  -4  -5   6        253.25        245.78         6.44 o
  -3  -5   6        432.67        416.71        10.24 o
  -2  -5   6        594.24        551.42        12.06 o
  -1  -5   6          0.91          0.67         0.79 o
   0  -5   6        164.10        149.55         6.29 o
   1  -5   6        340.30        344.67         9.64 o
   2  -5   6        124.71        137.53         4.44 o
   3  -5   6         17.38         15.26         2.55 o
   4  -5   6        241.69        277.89        10.29 o
   5  -5   6        129.49        161.45         6.21 o
   6  -5   6          7.68         15.61         2.85 o
   7  -5   6          0.03         -0.14         2.36 o
   8  -5   6          2.20          2.69         3.32 o
   9  -5   6          0.07          1.80         2.44 o
  10  -5   6          0.79          2.15         1.27 o
  -9  -4   6          0.03          0.74         0.81 o
  -8  -4   6          0.02         -0.14         1.07 o
  -7  -4   6          7.54          3.07         2.52 o
  -6  -4   6          0.24         -1.50         3.79 o
  -5  -4   6        122.85        129.67         5.74 o
  -4  -4   6        122.09        121.66         4.16 o
  -3  -4   6         77.97         88.25         3.93 o
  -2  -4   6          1.25          0.04         0.98 o
  -1  -4   6        272.31        252.13         4.30 o
   0  -4   6          0.84          0.47         0.53 o
   1  -4   6          0.94          0.87         0.49 o
   2  -4   6         39.47         47.44         4.45 o
   3  -4   6          2.51          3.56         0.89 o
   4  -4   6          5.61         10.95         2.22 o
   5  -4   6         64.00         73.07         4.50 o
   6  -4   6        126.45        145.38         6.92 o
   7  -4   6          7.88         12.64         3.01 o
   8  -4   6          1.61          8.62         3.58 o
   9  -4   6          0.80          4.81         5.45 o
  -9  -3   6          5.94          4.92         1.51 o
  -8  -3   6          4.99          4.54         1.55 o
  -7  -3   6          0.47          3.01         3.84 o
  -6  -3   6          1.21          0.67         2.17 o
  -5  -3   6         50.57         45.65         3.17 o
  -4  -3   6          6.20          6.83         1.33 o
  -3  -3   6        326.63        338.82         9.95 o
  -2  -3   6         17.62         13.11         0.79 o
  -1  -3   6        298.11        337.64         4.90 o
   0  -3   6         14.65         12.19         0.73 o
   1  -3   6        198.11        172.34         4.04 o
   2  -3   6        519.67        513.05        12.49 o
   3  -3   6        145.33        138.18         6.51 o
   4  -3   6          1.27          0.10         0.99 o
   5  -3   6         24.18         17.86         5.45 o
   6  -3   6        337.59        401.78        12.82 o
   7  -3   6          2.50          2.98         2.38 o
   8  -3   6          9.47          7.43         5.75 o
   9  -3   6          0.02          1.31         3.58 o
  10  -3   6          0.20         -0.58         0.99 o
  -9  -2   6         22.43         24.01         2.29 o
  -8  -2   6          7.60          8.36         5.41 o
  -7  -2   6          3.19          2.57         2.83 o
  -6  -2   6          3.31          2.32         2.31 o
  -5  -2   6         17.70         19.80         2.74 o
  -4  -2   6          9.86         12.99         1.57 o
  -3  -2   6          2.99          3.27         0.81 o
  -2  -2   6        175.19        216.51         4.29 o
  -1  -2   6       1146.25       1321.19        13.18 o
   0  -2   6         18.53         15.81         0.68 o
   1  -2   6        108.00         86.39         2.12 o
   2  -2   6        919.91        842.20        11.87 o
   3  -2   6         25.27         33.08         2.74 o
   4  -2   6          1.34          1.63         1.27 o
   5  -2   6        245.84        264.92        13.90 o
   6  -2   6        477.72        593.41        25.79 o
   7  -2   6         14.61         18.26         3.26 o
   8  -2   6          0.15          4.36         2.89 o
   9  -2   6          1.06          4.21         2.33 o
 -10  -1   6          2.94          3.58         1.10 o
  -9  -1   6          9.88         10.32         1.88 o
  -8  -1   6          8.92         10.16         2.19 o
  -7  -1   6         14.64         15.44         3.61 o
  -6  -1   6          4.95          6.32         3.17 o
  -5  -1   6         77.82         70.53         5.27 o
  -4  -1   6         98.42        105.56         5.69 o
  -3  -1   6         71.94         71.08         1.78 o
  -2  -1   6        745.33        728.93         7.46 o
  -1  -1   6        634.54        595.41         5.88 o
   0  -1   6        432.05        431.77         4.98 o
   1  -1   6          3.70          5.16         0.52 o
   2  -1   6          7.37          7.14         0.66 o
   3  -1   6         25.72         16.75         1.76 o
   4  -1   6        168.73        120.94         4.74 o
   5  -1   6         21.14         27.66         3.25 o
   6  -1   6        226.85        298.64        12.27 o
   7  -1   6         19.15         23.34         3.02 o
   8  -1   6          7.10          6.73         6.30 o
   9  -1   6          0.00         -0.40         2.18 o
 -10   0   6          8.74          9.39         2.48 o
  -9   0   6          0.01          0.09         1.42 o
  -8   0   6          0.92          2.62         2.11 o
  -7   0   6          2.64          2.23         1.84 o
  -6   0   6          1.24          0.60         3.47 o
  -5   0   6          0.62          0.92         1.54 o
  -4   0   6        342.45        354.21         8.77 o
  -3   0   6        191.44        208.81         3.18 o
  -2   0   6       1876.40       1926.40        18.00 o
  -1   0   6        548.57        464.39         5.44 o
   0   0   6         35.57         32.31         0.88 o
   1   0   6         76.15         71.48         2.06 o
   2   0   6        341.56        346.46         5.28 o
   3   0   6         50.87         56.14         2.50 o
   4   0   6          5.61         12.41         1.68 o
   5   0   6          0.21          3.12         1.51 o
   6   0   6         29.19         33.56         3.74 o
   7   0   6          1.25         -0.26         2.13 o
   8   0   6          0.00          1.48         2.71 o
   9   0   6          0.00          0.10         1.08 o
 -10   1   6          1.59          2.72         2.10 o
  -9   1   6          7.66          7.78         1.90 o
  -8   1   6         23.99         23.23         3.62 o
  -7   1   6         59.10         64.10         3.56 o
  -6   1   6         30.59         28.01         2.11 o
  -5   1   6          3.35          3.55         0.95 o
  -4   1   6        356.17        356.99         7.37 o
  -3   1   6        155.31        170.37         2.82 o
  -2   1   6        327.45        350.95         4.25 o
  -1   1   6        160.59        143.08         2.15 o
   0   1   6        318.58        316.33         4.26 o
   1   1   6        365.06        364.14         4.84 o
   2   1   6        219.40        254.79         4.81 o
   3   1   6          1.28          1.69         2.49 o
   4   1   6          2.72          0.76         1.96 o
   5   1   6         80.52         80.58         3.96 o
   6   1   6          1.22          0.53         2.25 o
   7   1   6          9.73         16.22         3.53 o
   8   1   6          3.64          4.92         2.90 o
 -10   2   6         12.50         12.72         3.21 o
  -9   2   6          6.38          6.96         3.11 o
  -8   2   6         55.45         52.21         4.20 o
  -7   2   6         31.89         31.77         2.55 o
  -6   2   6         15.11         12.32         1.69 o
  -5   2   6         11.91         10.44         1.07 o
  -4   2   6         42.53         42.66         1.79 o
  -3   2   6        896.99        888.94        11.22 o
  -2   2   6          2.54          3.04         0.56 o
  -1   2   6        186.23        165.55         2.79 o
   0   2   6          0.18          6.15         0.63 o
   1   2   6         16.22         13.91         1.50 o
   2   2   6        166.40        177.83         4.43 o
   3   2   6          0.92          0.61         1.02 o
   4   2   6         12.50         13.60         2.18 o
   5   2   6         12.03         10.01         3.18 o
   6   2   6          4.95          1.82         3.27 o
   7   2   6          6.95          6.53         3.56 o
   8   2   6          0.63          0.25         1.07 o
 -10   3   6          2.34          1.17         2.19 o
  -9   3   6        138.33        136.04        17.59 o
  -8   3   6        180.09        180.71         6.22 o
  -7   3   6         76.54         81.56         3.56 o
  -6   3   6         54.95         53.18         2.56 o
  -5   3   6         17.74         16.52         1.20 o
  -4   3   6        498.58        525.17         6.89 o
  -3   3   6         14.55         14.04         0.96 o
  -2   3   6        788.74        913.36         9.78 o
  -1   3   6          3.08          7.84         0.64 o
   0   3   6       2061.06       2033.71        22.94 o
   1   3   6          7.97          8.02         1.12 o
   2   3   6         43.03         47.58         4.38 o
   3   3   6          3.10          3.00         1.44 o
   4   3   6          5.54          7.16         2.42 o
   5   3   6          0.04          2.40         2.40 o
   6   3   6         23.78         21.83         3.61 o
   7   3   6          7.40          3.67         1.80 o
 -10   4   6         21.67         22.25         2.29 o
  -9   4   6        143.87        143.88         6.75 o
  -8   4   6         42.77         38.79         3.91 o
  -7   4   6          0.10         -0.94         1.12 o
  -6   4   6        151.98        159.87         3.98 o
  -5   4   6         69.06         81.39         2.26 o
  -4   4   6         16.42         14.71         1.01 o
  -3   4   6          1.04          2.88         0.62 o
  -2   4   6         53.86         64.91         2.12 o
  -1   4   6        516.49        575.77        16.35 o
   0   4   6         28.84         35.59         2.20 o
   1   4   6        299.85        284.35         5.92 o
   2   4   6          1.88          1.57         1.39 o
   3   4   6          0.06          0.18         1.58 o
   4   4   6         61.03         50.67         2.89 o
   5   4   6         14.22         12.14         2.29 o
   6   4   6         12.47         16.02         4.00 o
   7   4   6          1.22          2.08         1.47 o
 -10   5   6         13.35         15.15         2.10 o
  -9   5   6         20.68         21.73         2.44 o
  -8   5   6         66.50         76.77         5.22 o
  -7   5   6          9.27         10.15         1.86 o
  -6   5   6         21.14         19.02         1.82 o
  -5   5   6          0.20          0.91         0.76 o
  -4   5   6        112.23        108.76         2.11 o
  -3   5   6         43.52         47.95         1.46 o
  -2   5   6         42.29         41.93         1.66 o
  -1   5   6        318.03        351.92         5.55 o
   0   5   6         31.47         36.45         1.67 o
   1   5   6         10.50          9.05         1.18 o
   2   5   6         33.14         28.23         2.51 o
   3   5   6          5.69          4.11         1.38 o
   4   5   6         13.21         14.55         3.48 o
   5   5   6         14.27         13.56         3.37 o
   6   5   6          2.64          4.43         1.72 o
 -10   6   6          0.00          0.68         1.38 o
  -9   6   6          4.69          8.16         2.14 o
  -8   6   6          3.77          2.89         1.82 o
  -7   6   6        127.85        127.32         7.37 o
  -6   6   6          1.99          4.01         1.30 o
  -5   6   6          0.06          0.69         0.92 o
  -4   6   6          0.12         -0.08         0.79 o
  -3   6   6         86.88         86.43         2.29 o
  -2   6   6        229.47        210.52         4.07 o
  -1   6   6        111.01        102.48         3.06 o
   0   6   6        199.29        185.31         6.90 o
   1   6   6        104.66         94.31         4.24 o
   2   6   6          6.82          7.13         2.05 o
   3   6   6          4.38          2.53         2.28 o
   4   6   6         21.75         24.03         3.89 o
   5   6   6          0.11         -0.56         1.90 o
   6   6   6          0.02         -0.01         1.16 o
 -10   7   6          1.85          2.93         1.39 o
  -9   7   6          4.78          5.01         1.72 o
  -8   7   6         33.69         35.98         3.85 o
  -7   7   6          3.97          1.03         1.68 o
  -6   7   6          3.20          3.29         1.20 o
  -5   7   6         35.77         40.10         1.98 o
  -4   7   6          4.97          3.26         1.05 o
  -3   7   6        350.32        346.72         8.88 o
  -2   7   6         26.24         25.09         1.68 o
  -1   7   6         78.10         75.85         3.69 o
   0   7   6        128.27        128.55         5.09 o
   1   7   6         29.40         29.38         2.50 o
   2   7   6          0.62          0.57         2.46 o
   3   7   6          0.58         -0.29         1.54 o
   4   7   6          3.00          5.25         1.70 o
   5   7   6          0.57         -0.13         1.22 o
 -10   8   6          6.32          4.80         2.08 o
  -9   8   6         12.42          8.22         3.23 o
  -8   8   6          3.33          0.67         1.91 o
  -7   8   6        103.43         97.31         4.49 o
  -6   8   6        135.48        113.83         4.49 o
  -5   8   6         16.89         11.21         1.50 o
  -4   8   6         87.72         88.41         3.46 o
  -3   8   6         33.03         23.21         1.94 o
  -2   8   6        323.35        344.56        12.59 o
  -1   8   6         11.08         12.74         2.01 o
   0   8   6       1090.81       1180.47        21.03 o
   1   8   6          1.84          4.50         2.51 o
   2   8   6          7.85          8.32         2.63 o
   3   8   6          0.09         -0.62         1.86 o
   4   8   6          0.31         -1.43         2.08 o
 -10   9   6          9.77          9.90         2.15 o
  -9   9   6         49.93         29.55        24.02 o
  -8   9   6          1.21         -0.29         1.67 o
  -7   9   6         14.48          6.61         3.52 o
  -6   9   6         43.63         41.80         3.21 o
  -5   9   6          2.80          3.93         1.69 o
  -4   9   6         88.27         94.71         4.20 o
  -3   9   6          4.42          1.95         1.61 o
  -2   9   6          0.01          1.27         1.90 o
  -1   9   6         11.61         10.30         1.94 o
   0   9   6         29.29         33.56         3.54 o
   1   9   6          9.23          9.20         4.00 o
   2   9   6          0.42         -0.91         2.03 o
   3   9   6          2.82          2.58         1.51 o
 -10  10   6          4.59          1.78         1.14 o
  -9  10   6          1.60          1.23         2.20 o
  -8  10   6         10.56          5.39         4.43 o
  -7  10   6          0.05         -1.43         1.43 o
  -6  10   6          0.83          0.22         1.53 o
  -5  10   6          1.31          2.30         1.92 o
  -4  10   6          5.33          6.17         1.85 o
  -3  10   6        134.20        145.71         6.95 o
  -2  10   6         57.69         63.66         4.48 o
  -1  10   6         65.11         73.80         5.29 o
   0  10   6         97.25         93.86         5.52 o
   1  10   6          0.16         -0.17         1.26 o
   2  10   6         10.90         14.07         1.72 o
   3  10   6          4.35          3.43         1.51 o
  -8  11   6          3.67         -1.52         2.30 o
  -7  11   6          0.98          0.90         1.52 o
  -6  11   6          2.67          2.88         1.76 o
  -5  11   6         17.37         12.88         5.21 o
  -4  11   6         16.37         18.07         4.18 o
  -3  11   6          6.33         10.28         2.69 o
  -2  11   6          0.83          1.24         2.02 o
  -1  11   6         41.98         36.14         2.83 o
   0  11   6          1.40          0.32         2.17 o
   1  11   6         23.41         25.51         3.42 o
   2  11   6          0.65          0.85         1.30 o
  -8  12   6          6.38         -0.75         1.80 o
  -7  12   6          0.01         -0.53         1.14 o
  -6  12   6          3.18          3.15         1.38 o
  -5  12   6          0.64          0.93         1.49 o
  -4  12   6          3.86          7.14         2.28 o
  -3  12   6          0.67          0.79         1.33 o
  -2  12   6          9.01         11.43         1.73 o
  -1  12   6         15.23         23.94         3.35 o
   0  12   6          7.63          9.77         2.22 o
  -6  13   6          8.15          6.98         1.43 o
  -5  13   6         11.51         12.43         1.98 o
  -4  13   6          2.05          4.54         1.68 o
  -3  13   6          0.47         -0.89         1.60 o
  -2  13   6          0.05          0.30         1.03 o
   2 -14   7          0.78          0.27         1.02 o
   3 -14   7          0.44          0.14         0.81 o
   4 -14   7          8.49         -0.40         1.53 o
   5 -14   7          3.71         -1.32         1.40 o
   0 -13   7          0.00         -0.34         1.14 o
   1 -13   7          1.86          0.25         1.35 o
   2 -13   7          0.02         -0.48         1.47 o
   3 -13   7          2.28          5.65         1.63 o
   4 -13   7          0.05          0.23         0.85 o
   5 -13   7          6.38          4.47         3.84 o
   6 -13   7         34.46         29.96        22.38 o
   7 -13   7          0.02         -0.75         1.31 o
  -2 -12   7          1.31          0.86         1.21 o
  -1 -12   7          1.02          4.19         1.19 o
   0 -12   7          5.15          4.75         1.72 o
   1 -12   7         16.70         14.22         2.76 o
   2 -12   7         16.08         17.04         2.68 o
   3 -12   7          8.23          9.43         2.20 o
   4 -12   7         12.91         20.27         8.34 o
   5 -12   7         25.72         32.12        16.09 o
   6 -12   7         12.37         12.88         8.17 o
   7 -12   7         25.50         28.39        20.46 o
   8 -12   7          0.17         -0.45         1.37 o
  -3 -11   7         11.64         13.66         1.75 o
  -2 -11   7          7.40          9.36         1.38 o
  -1 -11   7          8.10         10.21         2.11 o
   0 -11   7          2.31          1.28         2.01 o
   1 -11   7         64.06         65.64         7.12 o
   2 -11   7          1.00          3.77         1.94 o
   3 -11   7          0.03         -0.23         1.33 o
   4 -11   7          3.91          3.05         1.36 o
   5 -11   7          0.17         -1.26         1.86 o
   6 -11   7          4.79          6.04         1.64 o
   7 -11   7          4.89         10.10         2.63 o
   8 -11   7          2.75          3.60         2.11 o
  -4 -10   7          2.92          3.16         2.52 o
  -3 -10   7          3.50          4.03         1.79 o
  -2 -10   7         61.67         59.69         3.38 o
  -1 -10   7         11.63         14.16         3.17 o
   0 -10   7         19.94         20.49         2.94 o
   1 -10   7          1.97          2.87         3.22 o
   2 -10   7         13.31         13.95         3.93 o
   3 -10   7          7.17          6.75         3.67 o
   4 -10   7        112.88        131.96         9.59 o
   5 -10   7          0.15         -1.86         2.02 o
   6 -10   7          8.11         12.25         2.34 o
   7 -10   7          5.19          4.92         1.50 o
   8 -10   7          0.14          1.52         1.63 o
   9 -10   7          0.73          1.06         0.82 o
  -4  -9   7          4.77          4.83         2.92 o
  -3  -9   7          1.20          0.11         1.19 o
  -2  -9   7          5.62          3.44         2.07 o
  -1  -9   7        170.60        155.09         9.09 o
   0  -9   7         55.22         64.87         4.61 o
   1  -9   7         20.19         36.23         4.74 o
   2  -9   7         55.88         50.81         3.41 o
   3  -9   7         77.43         85.83         5.57 o
   4  -9   7        191.68        220.06         9.15 o
   5  -9   7         29.44         25.07         5.00 o
   6  -9   7          0.50          0.51         1.97 o
   7  -9   7         45.41         56.16         4.39 o
   8  -9   7          5.47          5.66         2.55 o
   9  -9   7          0.41          0.71         1.36 o
  -5  -8   7         16.81         18.94         2.78 o
  -4  -8   7         13.86         10.32         3.89 o
  -3  -8   7          0.77          1.70         1.25 o
  -2  -8   7         82.47         68.93         4.59 o
  -1  -8   7        936.95        979.40        19.94 o
   0  -8   7         36.96         31.73         6.38 o
   1  -8   7         14.67          9.76         3.29 o
   2  -8   7         22.55         21.63         2.79 o
   3  -8   7          7.31         10.74         1.92 o
   4  -8   7         75.50         69.90         7.32 o
   5  -8   7         21.29         29.77         2.87 o
   6  -8   7         71.88         76.39         5.19 o
   7  -8   7          8.41         16.83         3.96 o
   8  -8   7          5.11          2.87         2.01 o
   9  -8   7          0.21          0.46         2.02 o
  -6  -7   7         17.23         17.40         1.66 o
  -5  -7   7         15.92         11.56         1.79 o
  -4  -7   7          0.89          1.52         3.38 o
  -3  -7   7         63.65         54.77         3.37 o
  -2  -7   7         25.30         24.53         2.89 o
  -1  -7   7       1342.17       1372.24        27.12 o
   0  -7   7        104.08        111.01         5.31 o
   1  -7   7          4.75          8.08         2.89 o
   2  -7   7          0.01          0.34         1.06 o
   3  -7   7         14.59         13.21         1.58 o
   4  -7   7         51.60         65.03         4.71 o
   5  -7   7         38.41         33.93         3.01 o
   6  -7   7         13.62         22.02         2.62 o
   7  -7   7         16.57         23.19         6.02 o
   8  -7   7          0.10          2.30         2.07 o
   9  -7   7          0.67          1.14         1.77 o
  -7  -6   7          1.47          2.01         1.36 o
  -6  -6   7          0.17         -0.01         1.17 o
  -5  -6   7          5.86          5.22         1.64 o
  -4  -6   7         15.78         13.62         1.61 o
  -3  -6   7        100.78         91.12         3.62 o
  -2  -6   7         26.53         19.22         2.20 o
  -1  -6   7        202.72        194.78         7.69 o
   0  -6   7         41.32         43.82         2.40 o
   1  -6   7        131.69        108.70         4.23 o
   2  -6   7        101.09        105.88         5.32 o
   3  -6   7         62.25         63.17         3.92 o
   4  -6   7         11.53          8.03         2.18 o
   5  -6   7         25.54         22.28         2.45 o
   6  -6   7         31.98         36.55         4.23 o
   7  -6   7          3.30          8.97         4.04 o
   8  -6   7          6.55          9.95         2.75 o
   9  -6   7          2.44          2.30         1.83 o
  -8  -5   7          2.38          2.88         1.17 o
  -7  -5   7          0.14          0.27         1.26 o
  -6  -5   7          0.33         -0.39         1.93 o
  -5  -5   7        214.67        197.41        20.02 o
  -4  -5   7          7.47          6.19         1.25 o
  -3  -5   7         57.62         50.28         2.36 o
  -2  -5   7         34.31         30.80         1.98 o
  -1  -5   7          4.23          3.15         1.39 o
   0  -5   7        217.64        253.95         7.09 o
   1  -5   7         96.67        100.72         4.84 o
   2  -5   7        202.10        217.92        19.03 o
   3  -5   7          2.29          3.76         1.09 o
   4  -5   7          6.24          6.79         1.53 o
   5  -5   7         30.60         34.99         2.88 o
   6  -5   7          0.97          1.67         1.92 o
   7  -5   7          0.74          4.22         4.06 o
   8  -5   7          0.00          0.16         2.21 o
   9  -5   7          0.09          1.50         4.06 o
  -8  -4   7          0.79          3.41         1.56 o
  -7  -4   7         10.49         12.27         1.93 o
  -6  -4   7          2.52         -0.07         1.55 o
  -5  -4   7        173.92        165.95         6.34 o
  -4  -4   7         95.23         96.76         3.75 o
  -3  -4   7         99.32         99.89         3.56 o
  -2  -4   7         88.95         89.92         3.07 o
  -1  -4   7          4.68          6.13         1.07 o
   0  -4   7         37.24         25.14         1.62 o
   1  -4   7        127.69        115.21         4.50 o
   2  -4   7          3.09          5.16         1.23 o
   3  -4   7         67.62         70.18         2.80 o
   4  -4   7          4.36          5.87         1.35 o
   5  -4   7         76.86         94.75         5.27 o
   6  -4   7         15.17         10.95         2.72 o
   7  -4   7          0.36          4.93         3.71 o
   8  -4   7          3.88          3.26         2.43 o
   9  -4   7          6.44         10.01         7.26 o
  -9  -3   7          0.41          0.29         0.92 o
  -8  -3   7          8.47          7.49         2.32 o
  -7  -3   7         50.42         50.54         4.04 o
  -6  -3   7          3.23          1.43         1.97 o
  -5  -3   7          0.11          1.16         2.55 o
  -4  -3   7          0.90          2.90         1.37 o
  -3  -3   7        152.15        152.70         4.33 o
  -2  -3   7         10.45          9.74         1.32 o
  -1  -3   7        903.52        974.60        17.88 o
   0  -3   7        168.50        156.82         3.34 o
   1  -3   7        134.87        161.04         3.68 o
   2  -3   7         40.88         37.73         2.14 o
   3  -3   7         31.87         30.10         2.89 o
   4  -3   7          8.74         18.25         5.04 o
   5  -3   7         20.60         24.12         3.10 o
   6  -3   7          0.60          2.30         3.80 o
   7  -3   7          2.65          4.17         3.56 o
   8  -3   7         25.23         14.54         7.52 o
   9  -3   7          1.78          3.32         2.23 o
  -9  -2   7          2.47          2.08         1.47 o
  -8  -2   7         10.37          7.71         2.73 o
  -7  -2   7          0.66          1.90         1.82 o
  -6  -2   7          0.32          1.23         2.04 o
  -5  -2   7          0.18         -1.04         1.69 o
  -4  -2   7          0.53          2.44         1.10 o
  -3  -2   7          0.01          1.22         1.03 o
  -2  -2   7         33.28         36.05         1.64 o
  -1  -2   7        943.51       1048.82        10.96 o
   0  -2   7        381.57        321.23         4.50 o
   1  -2   7          7.20          9.39         0.86 o
   2  -2   7        245.49        275.03         4.69 o
   3  -2   7          9.84         10.28         1.89 o
   4  -2   7          0.49          0.99         1.07 o
   5  -2   7        548.05        621.69        20.63 o
   6  -2   7          2.92          6.87         2.53 o
   7  -2   7         15.27          7.67         3.83 o
   8  -2   7          3.46          4.17         6.17 o
   9  -2   7          1.42         -0.54         1.16 o
  -9  -1   7          0.06          0.58         1.19 o
  -8  -1   7         50.25         41.90         6.01 o
  -7  -1   7          0.00         -0.69         2.11 o
  -6  -1   7         47.99         48.57         5.60 o
  -5  -1   7          1.88          2.22         1.73 o
  -4  -1   7         19.41         18.88         1.50 o
  -3  -1   7        157.53        171.65         5.01 o
  -2  -1   7        308.97        332.40         5.18 o
  -1  -1   7        115.08        135.75         2.10 o
   0  -1   7          1.52          2.54         0.59 o
   1  -1   7          3.02          4.34         0.62 o
   2  -1   7         90.79         93.93         2.70 o
   3  -1   7          4.97          6.59         1.23 o
   4  -1   7        130.97        122.23         5.89 o
   5  -1   7         46.18         48.78         4.00 o
   6  -1   7        423.88        524.03        20.81 o
   7  -1   7         14.66         20.06         4.62 o
   8  -1   7          8.08         14.29         3.72 o
   9  -1   7          0.09         -0.57         1.10 o
  -9   0   7          8.04          7.12         2.07 o
  -8   0   7          9.20          6.12         2.04 o
  -7   0   7          9.77         11.81         2.61 o
  -6   0   7         24.21         18.35         2.95 o
  -5   0   7          0.38          0.71         1.27 o
  -4   0   7        253.73        256.17         4.37 o
  -3   0   7         14.51         12.37         1.30 o
  -2   0   7        199.45        202.39         3.97 o
  -1   0   7        545.36        573.73         6.75 o
   0   0   7       1037.52        978.59         9.48 o
   1   0   7        519.85        509.21         6.56 o
   2   0   7         16.49         16.27         1.26 o
   3   0   7          5.08          9.73         1.63 o
   4   0   7         41.87         42.70         2.63 o
   5   0   7         65.00         70.41         4.53 o
   6   0   7         38.28         30.90         4.91 o
   7   0   7          0.01          1.50         2.74 o
   8   0   7          5.26          3.69         2.67 o
   9   0   7          5.17          0.08         0.95 o
 -10   1   7          1.10          0.85         1.68 o
  -9   1   7          0.36         -0.50         1.27 o
  -8   1   7          7.08          6.57         2.43 o
  -7   1   7         35.38         41.68         3.46 o
  -6   1   7         61.00         64.65         3.26 o
  -5   1   7       1048.96       1110.26        15.36 o
  -4   1   7        183.40        195.07         4.26 o
  -3   1   7        595.84        616.21         9.10 o
  -2   1   7          7.70         12.53         1.13 o
  -1   1   7        472.56        454.51         5.38 o
   0   1   7        509.71        470.37         6.63 o
   1   1   7         21.01         23.68         1.53 o
   2   1   7        395.80        385.50        13.21 o
   3   1   7          0.34          0.79         1.58 o
   4   1   7          1.66          2.52         1.55 o
   5   1   7          3.43          2.64         1.69 o
   6   1   7          0.57          1.59         2.85 o
   7   1   7          0.18         -0.54         2.90 o
   8   1   7          0.11         -1.25         1.25 o
 -10   2   7          3.13          4.17         1.95 o
  -9   2   7          0.52          1.84         1.39 o
  -8   2   7         11.31         10.40         2.56 o
  -7   2   7        519.76        542.95        19.41 o
  -6   2   7         55.91         45.78         2.26 o
  -5   2   7        163.49        172.20         3.85 o
  -4   2   7        230.05        235.25         3.82 o
  -3   2   7         99.02        100.14         2.39 o
  -2   2   7        132.93        130.76         2.78 o
  -1   2   7          1.07          1.34         0.85 o
   0   2   7       1401.52       1448.70        20.35 o
   1   2   7        401.62        396.65        10.76 o
   2   2   7         18.97         16.34         1.50 o
   3   2   7          3.95          6.09         1.58 o
   4   2   7         19.05         17.87         2.69 o
   5   2   7          2.82          9.60         2.25 o
   6   2   7          9.92         18.85         3.25 o
   7   2   7          0.15         -0.69         1.54 o
   8   2   7          2.24          0.18         0.99 o
 -10   3   7          0.53          0.34         1.86 o
  -9   3   7          1.55          3.48         1.68 o
  -8   3   7         77.05         72.26         4.30 o
  -7   3   7        484.94        506.23        15.01 o
  -6   3   7         66.47         70.81         2.70 o
  -5   3   7          3.03          2.63         0.90 o
  -4   3   7        139.40        143.71         2.56 o
  -3   3   7        428.66        463.36         5.74 o
  -2   3   7         25.32         22.15         1.10 o
  -1   3   7          0.35          0.99         0.75 o
   0   3   7        162.38        178.01         3.38 o
   1   3   7         34.59         29.14         1.71 o
   2   3   7          2.56          2.70         1.10 o
   3   3   7         35.62         39.57         2.54 o
   4   3   7          0.87          0.05         1.54 o
   5   3   7         10.66          9.15         2.26 o
   6   3   7          1.37         -0.36         1.32 o
   7   3   7          5.11          1.55         1.13 o
 -10   4   7          7.61          5.07         2.36 o
  -9   4   7         11.85         13.97         2.48 o
  -8   4   7         24.52         21.63         2.56 o
  -7   4   7         73.30         80.10         4.71 o
  -6   4   7          0.00          0.59         1.01 o
  -5   4   7         33.21         34.15         1.61 o
  -4   4   7         60.29         75.06         1.79 o
  -3   4   7        168.27        184.07         3.01 o
  -2   4   7          8.06          8.45         0.77 o
  -1   4   7         28.83         27.47         1.14 o
   0   4   7        315.59        342.82         5.58 o
   1   4   7         34.35         35.85         2.15 o
   2   4   7         82.16         72.30         3.58 o
   3   4   7          1.14          0.88         1.34 o
   4   4   7          5.35          8.51         2.33 o
   5   4   7          1.17          3.41         2.13 o
   6   4   7          2.89          5.95         1.89 o
 -10   5   7          2.96          3.54         1.27 o
  -9   5   7         37.36         44.91         3.79 o
  -8   5   7         32.86         27.81         3.34 o
  -7   5   7          2.51          3.60         1.65 o
  -6   5   7        116.37        115.06         3.49 o
  -5   5   7         33.89         35.19         1.60 o
  -4   5   7        115.72        118.02         2.43 o
  -3   5   7         12.65         11.13         0.98 o
  -2   5   7         24.30         17.03         1.10 o
  -1   5   7        257.23        263.84         4.29 o
   0   5   7          4.98          2.27         0.87 o
   1   5   7         13.85         10.60         1.49 o
   2   5   7          3.33          3.29         1.33 o
   3   5   7         25.90         19.56         2.53 o
   4   5   7          9.37         15.06         4.29 o
   5   5   7         31.04         31.63         3.31 o
   6   5   7          0.84          2.63         1.35 o
 -10   6   7          1.15          1.37         1.70 o
  -9   6   7          0.83          2.31         1.98 o
  -8   6   7         18.40         16.65         3.11 o
  -7   6   7         15.87          9.05         2.07 o
  -6   6   7         13.91          9.71         1.65 o
  -5   6   7         30.66         27.93         1.79 o
  -4   6   7          1.92          2.45         0.79 o
  -3   6   7         26.56         18.86         1.26 o
  -2   6   7         51.02         50.06         2.00 o
  -1   6   7        101.23        100.19         3.87 o
   0   6   7        233.86        227.19         6.42 o
   1   6   7         83.25         73.70         8.20 o
   2   6   7         51.12         64.32         5.17 o
   3   6   7         22.59         27.64         3.37 o
   4   6   7          7.87         14.46         2.62 o
   5   6   7          1.43          0.97         1.40 o
 -10   7   7          0.75         -0.21         1.64 o
  -9   7   7          0.32          1.32         1.62 o
  -8   7   7          5.12          3.08         2.11 o
  -7   7   7         79.95         86.98         6.66 o
  -6   7   7        108.32         96.49         3.40 o
  -5   7   7        164.79        172.71         4.85 o
  -4   7   7         22.42         24.90         1.81 o
  -3   7   7          2.38          3.69         1.02 o
  -2   7   7          7.41          4.04         1.01 o
  -1   7   7         19.55         19.18         2.07 o
   0   7   7          8.88         10.38         2.16 o
   1   7   7        204.48        211.37         9.45 o
   2   7   7         36.21         29.66         4.91 o
   3   7   7          0.58         -1.38         2.06 o
   4   7   7          0.90          3.39         1.59 o
   5   7   7          0.59          2.24         1.56 o
 -10   8   7          0.73          1.12         1.49 o
  -9   8   7         10.11          9.83         2.91 o
  -8   8   7         16.54         11.26         7.77 o
  -7   8   7         79.85         52.02        10.61 o
  -6   8   7        134.96        133.12         5.45 o
  -5   8   7         34.03         35.86         2.74 o
  -4   8   7          6.26          6.60         1.29 o
  -3   8   7         14.11         15.50         1.70 o
  -2   8   7        104.06        110.20         5.40 o
  -1   8   7         87.69         93.65         3.90 o
   0   8   7        341.43        400.60         9.58 o
   1   8   7         28.09         43.14         4.33 o
   2   8   7          1.02          0.41         2.12 o
   3   8   7          0.63         -0.16         1.55 o
   4   8   7          0.93          1.17         1.76 o
  -9   9   7          3.33          2.18         2.03 o
  -8   9   7         33.50         21.02        11.00 o
  -7   9   7         76.50         64.81         4.21 o
  -6   9   7          8.11          7.50         2.16 o
  -5   9   7          8.18          4.65         1.75 o
  -4   9   7         58.34         58.64         5.31 o
  -3   9   7         50.09         46.72         7.19 o
  -2   9   7         38.48         36.18         3.88 o
  -1   9   7         16.25         21.08         2.34 o
   0   9   7        308.73        349.15        10.77 o
   1   9   7         44.97         53.72         3.76 o
   2   9   7          3.79          2.92         2.19 o
   3   9   7          2.69          1.97         1.14 o
  -9  10   7         36.53         38.44         3.48 o
  -8  10   7          8.05          4.06         3.58 o
  -7  10   7          8.69          7.28         1.58 o
  -6  10   7         24.80         24.41         2.87 o
  -5  10   7          9.57         16.14         3.10 o
  -4  10   7          3.63          2.87         2.57 o
  -3  10   7          0.95          0.66         3.72 o
  -2  10   7          0.15         -1.08         2.29 o
  -1  10   7          1.85          1.54         2.26 o
   0  10   7         13.69         16.45         3.71 o
   1  10   7         11.95         15.51         2.51 o
   2  10   7          5.71          5.74         2.10 o
  -7  11   7          0.58          0.79         1.35 o
  -6  11   7          0.66          0.72         1.65 o
  -5  11   7          9.52          7.86         2.69 o
  -4  11   7         18.12         19.93         2.38 o
  -3  11   7          4.83          6.98         1.85 o
  -2  11   7          4.25          5.39         1.60 o
  -1  11   7          2.39         -0.65         2.32 o
   0  11   7          0.01          0.28         1.93 o
   1  11   7          0.00          1.04         1.66 o
  -7  12   7          5.06          5.49         1.48 o
  -6  12   7          0.17         -0.87         1.20 o
  -5  12   7          8.36          7.93         2.10 o
  -4  12   7          2.23          2.95         1.86 o
  -3  12   7          4.89          7.46         1.44 o
  -2  12   7          1.91          1.30         1.15 o
  -1  12   7          0.92          0.21         1.48 o
   0  12   7          2.16          1.42         1.24 o
  -6  13   7         17.25         10.09         1.69 o
  -5  13   7          6.16          4.48         1.58 o
  -4  13   7          1.84         -0.19         1.36 o
  -3  13   7          1.95          2.56         1.42 o
   0 -13   8          9.24         10.24         1.86 o
   1 -13   8         20.78         28.43         1.77 o
   2 -13   8         17.11         20.88         4.58 o
   3 -13   8          0.00         -0.09         0.85 o
   4 -13   8          4.91          5.50         5.51 o
   5 -13   8          2.80          2.11         1.12 o
   6 -13   8         26.06         -0.12         1.46 o
  -1 -12   8         31.57         37.73         3.17 o
   0 -12   8         33.62         41.21         2.39 o
   1 -12   8         28.92         28.64         2.27 o
   2 -12   8          0.01         -0.92         1.48 o
   3 -12   8          3.32          5.73         1.63 o
   4 -12   8         11.15          8.05         4.16 o
   5 -12   8          7.16          6.60         3.20 o
   6 -12   8         14.18         18.14        13.40 o
   7 -12   8         22.52         19.64        15.59 o
  -2 -11   8          0.45         -0.60         1.12 o
  -1 -11   8          3.26          4.08         1.30 o
   0 -11   8          0.00         -0.23         1.68 o
   1 -11   8          5.69          2.90         1.90 o
   2 -11   8          0.13          1.43         2.29 o
   3 -11   8         13.20         15.37         3.63 o
   4 -11   8         17.59          9.11         3.81 o
   5 -11   8          3.70          0.47         1.80 o
   6 -11   8         12.99         10.79         5.98 o
   7 -11   8          0.96          0.96         1.88 o
   8 -11   8          1.56         -0.53         1.65 o
  -3 -10   8          0.00          3.52         3.38 o
  -2 -10   8         35.42         38.03         3.36 o
  -1 -10   8         37.71         33.24         3.84 o
   0 -10   8          0.89          0.52         2.91 o
   1 -10   8         13.40         10.52         2.45 o
   2 -10   8         95.89         97.12         5.65 o
   3 -10   8         73.42         75.49         4.92 o
   4 -10   8         10.28          4.74         3.28 o
   5 -10   8          0.45          0.86         1.34 o
   6 -10   8          9.14         10.91         5.53 o
   7 -10   8          0.01         -0.24         1.60 o
   8 -10   8          0.28          0.81         1.41 o
  -4  -9   8          2.09          0.02         2.23 o
  -3  -9   8         17.12         15.59         2.33 o
  -2  -9   8         61.35         66.92         6.90 o
  -1  -9   8          9.12          6.06         2.05 o
   0  -9   8         26.97         20.67         3.89 o
   1  -9   8        379.88        406.36        16.75 o
   2  -9   8         34.71         25.53         3.19 o
   3  -9   8        109.25        108.47         7.88 o
   4  -9   8         18.05         18.99         4.61 o
   5  -9   8          3.88          4.38         2.03 o
   6  -9   8          1.48          1.94         1.58 o
   7  -9   8          1.28          0.78         1.87 o
   8  -9   8          7.30          6.73         1.93 o
   9  -9   8          0.20         -0.25         1.47 o
  -5  -8   8          1.56         -0.05         1.62 o
  -4  -8   8          2.20          3.65         2.36 o
  -3  -8   8          0.03         -0.27         1.82 o
  -2  -8   8          0.03          3.12         3.60 o
  -1  -8   8         97.19         94.74         5.87 o
   0  -8   8          0.80          1.78         2.02 o
   1  -8   8        269.17        300.28        10.37 o
   2  -8   8          6.67          6.16         2.13 o
   3  -8   8         23.03         29.10         3.27 o
   4  -8   8          8.83         15.40         4.27 o
   5  -8   8          1.20          0.57         1.73 o
   6  -8   8         45.42         50.48         8.04 o
   7  -8   8         20.59         19.27         5.92 o
   8  -8   8          3.27          2.68         1.46 o
   9  -8   8          0.60          1.91         1.19 o
  -6  -7   8          1.22          0.12         0.91 o
  -5  -7   8          0.10          1.60         1.20 o
  -4  -7   8          1.89          4.75         2.46 o
  -3  -7   8          9.66         16.49         3.64 o
  -2  -7   8         24.31         31.60         3.65 o
  -1  -7   8        201.88        207.92         8.69 o
   0  -7   8         43.87         44.62         3.58 o
   1  -7   8        370.85        367.47        11.45 o
   2  -7   8          8.21          5.38         1.72 o
   3  -7   8          0.35         -0.19         1.33 o
   4  -7   8         44.41         45.39         3.25 o
   5  -7   8          2.73          3.19         1.30 o
   6  -7   8          0.54         -2.05         3.66 o
   7  -7   8          0.06         -0.46         2.55 o
   8  -7   8         19.14         17.85         2.63 o
   9  -7   8          0.69          0.52         2.03 o
  -7  -6   8          1.48          1.63         1.04 o
  -6  -6   8         32.76         38.96         3.12 o
  -5  -6   8         50.60         50.51         4.42 o
  -4  -6   8         25.09         27.79         2.09 o
  -3  -6   8          4.50          4.34         1.26 o
  -2  -6   8         31.91         36.41         3.69 o
  -1  -6   8        112.48         95.49         6.57 o
   0  -6   8        244.47        239.06        19.78 o
   1  -6   8         23.99         18.62         4.04 o
   2  -6   8         60.52         65.09         3.49 o
   3  -6   8         35.79         30.85         2.99 o
   4  -6   8         15.70         16.37         2.61 o
   5  -6   8         39.56         38.84         3.02 o
   6  -6   8         31.66         39.41         3.81 o
   7  -6   8          4.07          1.44         2.87 o
   8  -6   8          6.00          6.77         2.23 o
   9  -6   8          0.86          0.24         2.05 o
  -8  -5   8          0.70         -0.64         0.80 o
  -7  -5   8          2.18          1.57         1.26 o
  -6  -5   8          8.93         12.10         2.96 o
  -5  -5   8          0.28          1.69         1.63 o
  -4  -5   8        141.39        141.41         5.37 o
  -3  -5   8         89.62         83.82         3.46 o
  -2  -5   8         15.43         12.60         1.31 o
  -1  -5   8         38.51         36.78         3.30 o
   0  -5   8         16.29         18.69         2.83 o
   1  -5   8          0.03          0.37         1.83 o
   2  -5   8         27.72         33.02         3.14 o
   3  -5   8          0.00          0.52         0.92 o
   4  -5   8         67.59         81.15         4.81 o
   5  -5   8         84.23         92.72         7.69 o
   6  -5   8         15.12         25.11         7.67 o
   7  -5   8          4.87          3.93         3.13 o
   8  -5   8          5.57         10.02         4.98 o
   9  -5   8          4.16          3.35         4.43 o
  -8  -4   8          0.91         -0.52         1.25 o
  -7  -4   8          5.87          4.21         1.69 o
  -6  -4   8         45.98         40.98         3.84 o
  -5  -4   8         41.89         46.61         4.11 o
  -4  -4   8        180.95        188.07         5.79 o
  -3  -4   8          0.01          0.30         1.14 o
  -2  -4   8         13.04         13.57         1.47 o
  -1  -4   8        171.65        173.21         5.31 o
   0  -4   8        118.95        125.98         4.87 o
   1  -4   8        120.70        152.20         5.35 o
   2  -4   8          2.77          2.65         1.17 o
   3  -4   8        279.48        294.53         9.63 o
   4  -4   8        164.91        196.85         7.53 o
   5  -4   8          2.28          0.10         1.97 o
   6  -4   8          3.82          6.06         2.52 o
   7  -4   8          3.63          4.44         3.09 o
   8  -4   8          4.01          1.36         2.97 o
   9  -4   8          1.79          2.49         2.41 o
  -9  -3   8          0.13         -0.12         0.79 o
  -8  -3   8          1.86          1.81         1.58 o
  -7  -3   8         32.27         26.66         5.31 o
  -6  -3   8         63.60         60.74         5.73 o
  -5  -3   8         49.43         55.64         4.53 o
  -4  -3   8         21.64         16.53         1.85 o
  -3  -3   8          0.25          0.09         0.98 o
  -2  -3   8          0.42          0.70         0.89 o
  -1  -3   8         25.22         29.98         2.08 o
   0  -3   8        397.55        460.24         7.89 o
   1  -3   8         70.16         90.13         2.85 o
   2  -3   8          0.02          0.55         0.77 o
   3  -3   8          0.47          1.70         2.34 o
   4  -3   8          0.47         -1.68         1.68 o
   5  -3   8        174.38        191.24        25.90 o
   6  -3   8         61.89         53.26         4.39 o
   7  -3   8         56.89         56.88         6.76 o
   8  -3   8         37.36         28.37        15.83 o
   9  -3   8          0.09          0.12         1.25 o
  -9  -2   8          1.84          2.29         1.23 o
  -8  -2   8          0.08          0.53         1.72 o
  -7  -2   8         10.54          6.16         1.74 o
  -6  -2   8        108.71         98.89         6.03 o
  -5  -2   8         19.28         15.97         1.89 o
  -4  -2   8          0.60          1.74         1.00 o
  -3  -2   8          1.04          1.15         0.70 o
  -2  -2   8         59.76         59.68         2.06 o
  -1  -2   8        300.04        308.08         5.65 o
   0  -2   8        265.24        316.17         4.81 o
   1  -2   8        466.38        515.42         9.33 o
   2  -2   8          5.25          7.97         1.01 o
   3  -2   8          8.54          9.16         1.85 o
   4  -2   8        135.26        152.44         6.10 o
   5  -2   8         19.89         39.41         3.79 o
   6  -2   8         27.26         24.70         3.30 o
   7  -2   8         10.71         10.79         3.76 o
   8  -2   8         37.85         34.82         4.74 o
   9  -2   8          2.20         -1.16         1.20 o
  -9  -1   8          1.50          0.60         1.38 o
  -8  -1   8          0.00         -1.42         1.42 o
  -7  -1   8          3.39          2.40         1.94 o
  -6  -1   8         24.65         24.81         2.74 o
  -5  -1   8          8.50          9.44         1.63 o
  -4  -1   8         16.20         16.16         1.29 o
  -3  -1   8         40.37         46.21         1.57 o
  -2  -1   8        206.91        204.58         3.10 o
  -1  -1   8        543.79        523.69         7.62 o
   0  -1   8         27.33         35.31         1.75 o
   1  -1   8         32.82         25.98         1.56 o
   2  -1   8         22.14         29.86         2.22 o
   3  -1   8          0.73          1.15         1.36 o
   4  -1   8         16.24         19.39         2.82 o
   5  -1   8          8.49          8.91         2.41 o
   6  -1   8         54.78         80.14        22.56 o
   7  -1   8          4.74          4.15         3.91 o
   8  -1   8         10.01          6.23         3.23 o
  -9   0   8          0.01         -0.03         1.15 o
  -8   0   8         17.04         17.71         4.22 o
  -7   0   8          0.54          0.87         1.62 o
  -6   0   8         10.97         11.15         2.24 o
  -5   0   8          9.95          7.40         1.50 o
  -4   0   8        148.73        160.18         3.67 o
  -3   0   8        319.26        353.39         4.61 o
  -2   0   8         33.37         32.69         1.15 o
  -1   0   8         11.36          9.67         0.95 o
   0   0   8         30.06         26.90         1.46 o
   1   0   8         62.55         62.20         2.57 o
   2   0   8         70.14         65.11         2.88 o
   3   0   8         15.27         18.82         2.98 o
   4   0   8         32.54         36.61         3.58 o
   5   0   8         38.34         57.38         5.35 o
   6   0   8          0.67          2.28         3.75 o
   7   0   8          0.62         -0.14         1.68 o
   8   0   8          7.24          3.17         3.65 o
  -9   1   8         12.65         12.70         1.96 o
  -8   1   8          7.93         12.73         4.09 o
  -7   1   8          2.04          2.19         1.61 o
  -6   1   8         10.60          8.95         1.67 o
  -5   1   8        265.17        275.36         5.70 o
  -4   1   8         52.36         47.96         1.82 o
  -3   1   8        190.31        194.90         3.44 o
  -2   1   8        151.22        151.83         2.49 o
  -1   1   8          1.03          1.76         0.75 o
   0   1   8          7.00          8.71         0.94 o
   1   1   8          1.93          2.37         0.89 o
   2   1   8          7.01          6.33         1.15 o
   3   1   8         13.98         20.93         3.09 o
   4   1   8          6.93          5.21         1.91 o
   5   1   8          0.51         -0.73         1.96 o
   6   1   8          0.00          0.52         2.51 o
   7   1   8         11.50          4.30         3.57 o
   8   1   8          0.22          0.11         1.08 o
 -10   2   8          0.09         -0.26         1.40 o
  -9   2   8          0.21          0.68         1.29 o
  -8   2   8         16.88         12.42         2.28 o
  -7   2   8        177.24        187.75         6.46 o
  -6   2   8        307.93        316.67         8.04 o
  -5   2   8        157.45        177.71         4.07 o
  -4   2   8         20.95         22.15         1.24 o
  -3   2   8        119.62        136.19         2.69 o
  -2   2   8         30.02         28.71         1.20 o
  -1   2   8        205.74        205.59         3.31 o
   0   2   8        220.87        229.12         3.94 o
   1   2   8          7.64          7.75         1.20 o
   2   2   8         78.69         91.29         3.64 o
   3   2   8         73.40         84.79         5.12 o
   4   2   8          0.40          1.05         1.42 o
   5   2   8          0.79         -0.02         1.78 o
   6   2   8          1.32          0.23         1.36 o
   7   2   8          0.04          0.64         1.32 o
 -10   3   8          5.06          5.84         2.12 o
  -9   3   8          0.07          0.45         2.26 o
  -8   3   8          0.00          0.01         1.54 o
  -7   3   8        424.19        446.77        11.31 o
  -6   3   8        201.59        206.28         5.26 o
  -5   3   8         96.31         99.29         3.42 o
  -4   3   8         11.09         14.99         1.09 o
  -3   3   8         43.42         44.70         1.62 o
  -2   3   8        102.76         95.84         2.21 o
  -1   3   8        180.49        200.15         3.47 o
   0   3   8         33.36         37.33         1.60 o
   1   3   8         11.46         14.88         1.28 o
   2   3   8        149.05        159.27         5.05 o
   3   3   8         16.07         15.62         2.01 o
   4   3   8          5.36          5.40         1.93 o
   5   3   8          2.09          3.89         2.03 o
   6   3   8          0.74          0.47         1.13 o
   7   3   8          2.34          1.37         1.09 o
 -10   4   8          3.79          3.66         1.89 o
  -9   4   8          0.01         -1.12         1.63 o
  -8   4   8          4.74          8.75         4.08 o
  -7   4   8         27.60         28.53         2.65 o
  -6   4   8        139.89        147.09         4.95 o
  -5   4   8          2.52          3.38         1.01 o
  -4   4   8         58.20         60.15         1.80 o
  -3   4   8         44.55         47.14         1.51 o
  -2   4   8         37.81         42.55         1.48 o
  -1   4   8        255.77        236.94         4.22 o
   0   4   8          5.44         10.32         1.13 o
   1   4   8        315.99        351.91        12.67 o
   2   4   8         16.49         18.66         2.06 o
   3   4   8         12.33          9.04         1.67 o
   4   4   8          0.40         -1.48         1.48 o
   5   4   8         24.79         27.86         3.04 o
   6   4   8          0.33          0.32         0.86 o
 -10   5   8         16.45         13.51         1.55 o
  -9   5   8          5.45          7.23         1.95 o
  -8   5   8          0.07         -1.05         2.87 o
  -7   5   8          1.17          2.14         1.42 o
  -6   5   8         12.59         13.22         1.62 o
  -5   5   8         20.48         19.69         1.42 o
  -4   5   8         69.82         73.15         2.11 o
  -3   5   8         14.59         12.98         1.09 o
  -2   5   8        259.40        269.43         4.26 o
  -1   5   8        174.10        155.18         3.62 o
   0   5   8         75.23         70.85         2.90 o
   1   5   8         38.75         43.76         2.95 o
   2   5   8          1.04         -0.65         1.41 o
   3   5   8         13.60         10.54         4.54 o
   4   5   8          1.49          3.09         1.27 o
   5   5   8          4.46          5.24         1.71 o
 -10   6   8         21.15         26.26         2.64 o
  -9   6   8          7.53          5.77         1.81 o
  -8   6   8          0.49          1.88         1.98 o
  -7   6   8         22.41         26.41         4.10 o
  -6   6   8          3.37          4.77         1.62 o
  -5   6   8         64.77         50.05         2.23 o
  -4   6   8         94.66         88.47         2.45 o
  -3   6   8         92.88        105.58         3.40 o
  -2   6   8          1.49          2.77         1.07 o
  -1   6   8         19.88         22.95         1.69 o
   0   6   8          9.09         11.66         1.57 o
   1   6   8         22.80         19.23         2.50 o
   2   6   8         15.84         18.27         4.02 o
   3   6   8          0.83         -1.23         2.88 o
   4   6   8          0.01         -1.25         2.41 o
   5   6   8          0.00          0.30         1.62 o
 -10   7   8          3.65          4.57         1.33 o
  -9   7   8          1.92          1.09         2.15 o
  -8   7   8         23.11         19.14         2.88 o
  -7   7   8         68.09         52.13        11.21 o
  -6   7   8          4.22          4.55         1.89 o
  -5   7   8          7.81          4.23         1.39 o
  -4   7   8          1.82          2.26         1.17 o
  -3   7   8          2.22          3.30         0.93 o
  -2   7   8          4.08          6.12         1.00 o
  -1   7   8        243.97        274.54         7.44 o
   0   7   8        101.07        106.80         5.00 o
   1   7   8          0.02         -0.44         2.77 o
   2   7   8        127.50        150.74         8.51 o
   3   7   8          0.31          0.22         1.58 o
   4   7   8          0.21          0.04         1.81 o
 -10   8   8          3.07          2.84         1.08 o
  -9   8   8          1.08         -2.26         2.26 o
  -8   8   8          7.96          6.98         2.78 o
  -7   8   8        107.46        108.50         7.98 o
  -6   8   8          9.93          9.11         1.75 o
  -5   8   8         26.09         18.86         3.38 o
  -4   8   8         26.37         25.00         1.84 o
  -3   8   8          0.06         -0.59         1.01 o
  -2   8   8          2.62          4.05         1.62 o
  -1   8   8        197.80        195.28         8.41 o
   0   8   8         17.26         24.28         2.40 o
   1   8   8          6.20          3.03         2.65 o
   2   8   8         78.62         97.78         4.78 o
   3   8   8          0.37         -1.17         2.06 o
  -9   9   8          0.19         -0.20         1.48 o
  -8   9   8          3.34         -0.54         2.22 o
  -7   9   8         13.86         12.61         2.17 o
  -6   9   8          0.43         -1.72         2.06 o
  -5   9   8          0.29          2.51         2.45 o
  -4   9   8          1.38          0.11         1.46 o
  -3   9   8         11.71          7.29         1.74 o
  -2   9   8          2.06          1.34         1.77 o
   0   9   8         57.40         62.14         4.80 o
   1   9   8         16.18         18.78         2.87 o
   2   9   8          8.18          6.68         1.85 o
  -9  10   8          3.50          0.85         0.87 o
  -8  10   8          0.97          1.01         1.29 o
  -7  10   8         12.11         11.67         1.71 o
  -6  10   8          0.05         -1.01         1.51 o
  -5  10   8          4.67          3.23         1.86 o
  -4  10   8         19.55         10.10         2.96 o
  -3  10   8          2.10          1.51         2.09 o
  -2  10   8          4.87          4.38         1.70 o
  -1  10   8         21.21         16.26         2.44 o
   0  10   8          5.75          6.16         2.79 o
   1  10   8         24.37         32.22         3.78 o
   2  10   8         27.73         28.75         2.71 o
  -7  11   8          1.12          0.43         1.22 o
  -6  11   8          0.06          1.69         1.97 o
  -5  11   8          4.97          9.59         2.29 o
  -4  11   8         20.67         16.39         3.39 o
  -3  11   8         10.86         17.38         2.40 o
  -2  11   8          0.51          1.33         1.46 o
  -1  11   8          1.72          2.73         2.16 o
   0  11   8          2.95          2.64         1.82 o
  -6  12   8          3.68          2.40         1.64 o
  -5  12   8         12.88         13.52         2.56 o
  -4  12   8          4.77          3.58         2.02 o
  -3  12   8          3.99          6.73         2.04 o
  -2  12   8          2.69          1.10         1.35 o
  -1  12   8          0.11          0.60         1.09 o
   1 -13   9          7.13          9.25         1.77 o
   2 -13   9          1.05         -0.16         0.99 o
   3 -13   9          7.47          1.97         2.13 o
   4 -13   9          5.03          0.35         1.06 o
   5 -13   9          4.51         -0.72         0.89 o
  -1 -12   9          7.94          6.29         1.72 o
   0 -12   9          8.08          6.38         1.47 o
   1 -12   9          0.51         -0.20         1.24 o
   2 -12   9          0.09          0.56         1.20 o
   3 -12   9          1.15          0.62         1.03 o
   4 -12   9         11.29          2.82         2.33 o
   5 -12   9          0.00          0.38         2.04 o
   6 -12   9          6.28          1.00         1.72 o
  -2 -11   9          4.13          4.38         1.40 o
  -1 -11   9          0.55          2.72         1.40 o
   0 -11   9         20.16         23.80         2.71 o
   1 -11   9          1.47          0.88         1.36 o
   2 -11   9          7.25          9.92         1.72 o
   3 -11   9          0.69          0.28         1.25 o
   4 -11   9          0.53         -1.01         1.50 o
   5 -11   9          5.66          9.65         6.09 o
   6 -11   9          2.17         -1.81         2.48 o
   7 -11   9          0.36         -0.09         1.18 o
  -3 -10   9          0.55         -0.37         2.48 o
  -2 -10   9         18.86         19.61         2.40 o
  -1 -10   9          2.72          2.50         1.76 o
   0 -10   9         27.58         32.43         3.51 o
   1 -10   9          0.99          3.10         2.83 o
   2 -10   9         21.85         21.59         4.19 o
   3 -10   9          3.24          2.32         2.44 o
   4 -10   9         17.16         15.41         6.45 o
   5 -10   9         57.61         55.18        27.84 o
   6 -10   9          6.27          6.68         4.53 o
   7 -10   9          0.08         -0.20         1.40 o
   8 -10   9          0.63          1.65         1.48 o
  -4  -9   9          0.23          2.67         2.69 o
  -3  -9   9         46.33         46.01         3.06 o
  -2  -9   9          0.00          0.12         1.58 o
  -1  -9   9          8.43         11.70         3.59 o
   0  -9   9         29.57         29.17         4.08 o
   1  -9   9        620.60        692.72        28.73 o
   2  -9   9         18.01         17.48         2.93 o
   3  -9   9          0.13         -0.60         1.56 o
   4  -9   9         16.61         12.38         6.25 o
   5  -9   9          0.62          0.82         2.03 o
   6  -9   9          0.35         -0.18         1.76 o
   7  -9   9          2.23          0.02         1.23 o
   8  -9   9          9.27          2.11         2.10 o
  -5  -8   9          2.11          2.46         2.51 o
  -4  -8   9          0.00         -0.51         3.36 o
  -3  -8   9         13.34         14.52         2.44 o
  -2  -8   9          1.34          0.47         1.75 o
  -1  -8   9        110.90         97.13         8.02 o
   1  -8   9        233.78        276.53        15.82 o
   2  -8   9          4.71          8.18         2.93 o
   3  -8   9         19.73         20.01         3.89 o
   4  -8   9          0.65          3.54         1.84 o
   5  -8   9          5.83          3.23         1.92 o
   6  -8   9         17.62         21.92         2.87 o
   7  -8   9         11.28         10.69         3.13 o
   8  -8   9          0.52          2.71         1.58 o
  -5  -7   9         36.24         35.44         5.63 o
  -4  -7   9          7.05          4.54         1.58 o
  -3  -7   9          1.92          1.14         1.60 o
  -2  -7   9          1.23          1.73         2.71 o
  -1  -7   9          1.44         -0.13         1.48 o
   0  -7   9         33.94         40.31         4.08 o
   1  -7   9        399.41        438.44        13.76 o
   2  -7   9          5.45          4.33         1.69 o
   3  -7   9         19.93         23.28         3.45 o
   4  -7   9          1.33          1.47         1.54 o
   5  -7   9          0.87          2.07         3.35 o
   6  -7   9          0.47         -1.71         2.39 o
   7  -7   9          1.39          1.73         1.94 o
   8  -7   9         11.41         10.66         6.45 o
  -6  -6   9         24.57         22.00         4.86 o
  -5  -6   9          4.85          3.90         1.67 o
  -4  -6   9          0.02          0.00         1.08 o
  -3  -6   9         17.37         20.32         3.95 o
  -2  -6   9         60.54         59.01         4.71 o
  -1  -6   9         16.08         16.48         2.21 o
   0  -6   9         33.14         34.37         2.99 o
   1  -6   9         39.46         46.64         4.59 o
   2  -6   9         37.32         28.63         2.70 o
   3  -6   9         39.91         40.97         2.63 o
   4  -6   9          7.32          6.74         2.06 o
   5  -6   9          1.12          0.44         1.68 o
   6  -6   9          0.48          0.86         2.19 o
   7  -6   9          2.87          1.49         2.78 o
   8  -6   9          0.48          1.94         2.46 o
   9  -6   9          0.67         -1.52         1.52 o
  -7  -5   9          4.76          4.20         1.26 o
  -6  -5   9         22.57         22.06         2.71 o
  -5  -5   9          0.10          2.95         1.77 o
  -4  -5   9        101.97         98.87         4.72 o
  -3  -5   9         82.45         78.38         4.01 o
  -2  -5   9          3.66          1.01         1.02 o
  -1  -5   9          5.99          3.57         1.42 o
   0  -5   9        142.65        153.42         6.47 o
   1  -5   9          0.08         -0.06         1.43 o
   2  -5   9          1.35          3.65         1.34 o
   3  -5   9         25.56         19.77         3.02 o
   4  -5   9         11.20          6.35         3.31 o
   5  -5   9         11.79          8.90         1.67 o
   6  -5   9         20.85         16.74         2.60 o
   7  -5   9         16.15         12.10         1.99 o
   8  -5   9          0.14         -1.10         2.43 o
  -8  -4   9          0.08          0.14         1.03 o
  -7  -4   9          3.76          3.61         1.51 o
  -6  -4   9          2.50          1.82         3.75 o
  -5  -4   9         23.07         21.66         3.61 o
  -4  -4   9         37.16         38.09         2.69 o
  -3  -4   9         16.33         16.82         1.97 o
  -2  -4   9          1.80          0.14         1.11 o
  -1  -4   9         46.77         58.73         2.92 o
   0  -4   9         18.03         24.43         1.96 o
   1  -4   9        184.54        230.48         7.25 o
   2  -4   9         13.30         16.93         1.45 o
   3  -4   9          1.92          4.00         1.55 o
   4  -4   9        114.29        122.52         8.03 o
   5  -4   9         31.91         31.26         2.96 o
   6  -4   9          0.91          1.61         3.52 o
   7  -4   9          0.05          0.50         1.63 o
   8  -4   9          0.10          0.18         1.31 o
  -8  -3   9          1.78          1.58         1.41 o
  -7  -3   9          0.53          1.81         1.48 o
  -6  -3   9          8.78          6.53         2.12 o
  -5  -3   9         17.25         17.71         2.24 o
  -4  -3   9          1.32          0.89         1.23 o
  -3  -3   9         61.68         53.69         3.28 o
  -2  -3   9         81.98         85.82         3.01 o
  -1  -3   9          2.24          1.61         0.79 o
   0  -3   9        105.97        117.56         2.90 o
   1  -3   9         60.25         89.46         2.46 o
   2  -3   9          9.10         10.97         1.49 o
   3  -3   9          0.00         -0.91         1.41 o
   4  -3   9         39.44         53.94         2.98 o
   5  -3   9          3.68         10.63         3.89 o
   6  -3   9          5.01         10.54         3.55 o
   7  -3   9          7.70          5.62         1.91 o
   8  -3   9          7.22          3.34         2.78 o
  -9  -2   9          0.01         -0.40         0.90 o
  -8  -2   9          3.64          1.68         1.75 o
  -7  -2   9          0.06          1.74         3.84 o
  -6  -2   9         38.06         31.44         4.41 o
  -5  -2   9          9.71          8.85         1.56 o
  -4  -2   9          0.46          1.76         1.28 o
  -3  -2   9        106.78        109.33         3.26 o
  -2  -2   9         55.83         48.15         1.79 o
  -1  -2   9         16.03         20.71         1.22 o
   0  -2   9         30.08         20.44         1.08 o
   1  -2   9       1208.61       1307.60        14.82 o
   2  -2   9          6.09          5.63         1.21 o
   3  -2   9         36.57         35.41         4.19 o
   4  -2   9         75.31         67.56         5.83 o
   5  -2   9          0.21          4.50         3.13 o
   6  -2   9         68.00         28.41         4.35 o
   7  -2   9          6.41          1.57         2.07 o
   8  -2   9         31.25         27.37        16.51 o
  -9  -1   9          2.27          2.21         1.33 o
  -8  -1   9          0.11          0.80         1.68 o
  -7  -1   9          1.50          1.62         1.40 o
  -6  -1   9         82.91         80.53         5.67 o
  -5  -1   9         28.58         31.24         2.97 o
  -4  -1   9          4.45          3.86         0.94 o
  -3  -1   9          8.99         11.13         0.98 o
  -2  -1   9        240.96        267.28         3.88 o
  -1  -1   9        779.06        787.64         8.40 o
   0  -1   9         85.03         84.58         2.06 o
   1  -1   9         93.93        116.92         2.69 o
   2  -1   9        251.60        261.81         6.15 o
   3  -1   9          6.75          5.28         2.45 o
   4  -1   9        108.45        141.22         8.19 o
   5  -1   9          4.79         10.17         3.44 o
   6  -1   9         11.10         13.22         3.84 o
   7  -1   9         21.01         19.14         7.15 o
   8  -1   9         19.93          7.73         1.91 o
  -9   0   9          1.89          1.18         1.44 o
  -8   0   9          3.16          2.95         1.42 o
  -7   0   9         26.90         30.10         2.36 o
  -6   0   9         16.36         17.78         2.46 o
  -5   0   9          2.69          2.92         1.22 o
  -4   0   9          4.00          2.72         0.94 o
  -3   0   9        297.04        344.54         5.13 o
  -2   0   9        258.17        250.31         3.73 o
  -1   0   9         49.55         60.04         1.75 o
   0   0   9         79.99         90.91         2.53 o
   1   0   9          5.18          6.22         1.00 o
   2   0   9          3.36          2.83         1.60 o
   3   0   9        132.79        168.46         7.92 o
   4   0   9          0.03          0.67         1.67 o
   5   0   9          0.95          4.01         3.07 o
   6   0   9          0.44          3.23         2.71 o
   7   0   9          0.31          0.31         1.46 o
   8   0   9          2.04         -0.31         1.05 o
  -9   1   9         11.37         11.75         3.94 o
  -8   1   9          0.80          1.31         1.45 o
  -7   1   9          6.59          4.10         2.18 o
  -6   1   9         68.55         68.24         3.09 o
  -5   1   9        482.62        542.67         9.56 o
  -4   1   9        407.64        461.77         7.34 o
  -3   1   9         13.95         12.41         1.06 o
  -2   1   9          3.96          3.63         0.74 o
  -1   1   9         88.02         83.73         2.29 o
   0   1   9          1.41          0.95         0.68 o
   1   1   9         98.69         95.53         2.70 o
   2   1   9          0.27          1.03         1.40 o
   3   1   9          3.33          2.84         1.75 o
   4   1   9          0.05          1.01         1.42 o
   5   1   9          2.12          2.94         1.60 o
   6   1   9          0.64          2.54         1.71 o
   7   1   9          3.87          2.71         1.40 o
  -9   2   9          0.32          1.02         1.22 o
  -8   2   9          0.70          0.11         1.56 o
  -7   2   9          1.87          0.82         1.49 o
  -6   2   9          3.21          3.15         1.21 o
  -5   2   9        456.38        510.34         8.69 o
  -4   2   9         86.70        101.11         2.70 o
  -3   2   9          0.98          1.35         0.75 o
  -2   2   9         38.70         38.87         1.68 o
  -1   2   9          1.82          0.95         0.72 o
   0   2   9         45.65         37.85         1.66 o
   1   2   9        147.45        154.97         4.94 o
   2   2   9        189.53        207.81         5.33 o
   3   2   9         31.71         26.92         2.81 o
   4   2   9          8.03          8.59         2.99 o
   5   2   9          0.35         -0.11         1.67 o
   6   2   9          1.29         -0.42         1.47 o
   7   2   9          0.69          0.44         1.12 o
  -9   3   9          2.40          1.50         2.05 o
  -8   3   9          0.86          0.34         1.34 o
  -7   3   9          7.50          5.89         3.19 o
  -6   3   9         14.60         10.64         1.44 o
  -5   3   9        282.98        349.16         7.39 o
  -4   3   9          0.93          0.84         0.88 o
  -3   3   9          3.62          2.72         0.85 o
  -2   3   9          0.03          0.47         0.76 o
  -1   3   9        187.37        198.94         3.53 o
   0   3   9          1.13          0.64         1.00 o
   1   3   9          0.55         -0.49         1.10 o
   2   3   9         52.06         65.06         4.39 o
   3   3   9         10.85         10.73         2.17 o
   4   3   9          1.61          0.59         1.70 o
   5   3   9          0.09          0.45         1.17 o
   6   3   9          2.44          0.76         1.12 o
 -10   4   9          0.09          0.43         1.24 o
  -9   4   9          0.00         -0.01         1.17 o
  -8   4   9          0.87         -0.23         1.22 o
  -7   4   9          8.03          8.02         1.55 o
  -6   4   9        143.11        156.41         4.60 o
  -5   4   9         22.99         26.74         1.84 o
  -4   4   9         51.32         57.48         2.14 o
  -3   4   9         19.71         17.43         1.22 o
  -2   4   9         56.90         62.94         2.16 o
  -1   4   9         32.78         32.01         1.86 o
   0   4   9         30.28         28.54         2.00 o
   1   4   9          1.93          5.74         1.56 o
   2   4   9          0.02         -0.17         1.37 o
   3   4   9          1.55          6.06         2.58 o
   4   4   9          1.21          1.39         1.61 o
   5   4   9          0.44         -0.58         1.23 o
  -9   5   9          0.03          1.12         1.24 o
  -8   5   9          2.58          1.87         3.09 o
  -7   5   9          3.59          3.32         1.28 o
  -6   5   9          9.60         10.75         1.74 o
  -5   5   9          0.03          0.19         0.95 o
  -4   5   9         34.12         35.15         1.74 o
  -3   5   9         10.46          9.85         1.10 o
  -2   5   9         38.31         34.53         1.89 o
  -1   5   9        136.47        143.03         5.39 o
   0   5   9         43.83         45.87         2.68 o
   1   5   9         42.41         50.62         3.13 o
   2   5   9          2.55          2.50         2.32 o
   3   5   9         28.03         37.69         4.74 o
   4   5   9          6.89          3.96         2.83 o
   5   5   9          0.43         -0.34         2.56 o
  -9   6   9          0.59          0.72         1.55 o
  -8   6   9          2.64          2.93         1.89 o
  -7   6   9          9.82         11.71         3.73 o
  -6   6   9         44.10         43.50         4.04 o
  -5   6   9          8.50          6.54         1.34 o
  -4   6   9         34.33         39.52         1.85 o
  -3   6   9          4.66          4.83         1.12 o
  -2   6   9         12.22         15.00         1.44 o
  -1   6   9         50.26         39.28         2.72 o
   0   6   9          9.26         11.68         1.66 o
   1   6   9         24.86         16.26         5.64 o
   2   6   9          1.95          2.70         2.99 o
   3   6   9          0.67         -0.53         2.58 o
   4   6   9          1.40          0.81         3.00 o
  -9   7   9          0.55          1.13         1.35 o
  -8   7   9          7.51          8.38         2.94 o
  -7   7   9          6.96          5.22         1.93 o
  -6   7   9         12.42          9.64         2.12 o
  -5   7   9        191.99        173.70         5.44 o
  -4   7   9          5.03          4.95         1.23 o
  -3   7   9          3.79          2.37         0.97 o
  -2   7   9         17.92         16.73         1.44 o
  -1   7   9          3.74          1.54         1.41 o
   0   7   9          4.34          4.75         2.03 o
   1   7   9          4.31          4.77         4.30 o
   2   7   9         76.81         92.22         6.55 o
   3   7   9          1.10          1.75         3.41 o
   4   7   9          2.40          3.42         2.46 o
  -9   8   9          0.22          1.37         1.21 o
  -8   8   9          0.37          0.27         1.91 o
  -7   8   9          0.99         -0.07         3.37 o
  -6   8   9         11.65         13.43         3.04 o
  -5   8   9        226.14        229.37         9.59 o
  -4   8   9          0.35         -0.13         1.02 o
  -3   8   9         79.68         94.24         4.16 o
  -2   8   9         10.48         14.95         2.33 o
  -1   8   9         53.10         55.96         3.22 o
   0   8   9         22.38         22.80         5.32 o
   1   8   9         16.80         15.81         2.84 o
   2   8   9         91.95        117.26        18.88 o
   3   8   9          0.00         -0.30         2.24 o
  -9   9   9          5.45          5.03         1.30 o
  -8   9   9          0.01          1.55         1.41 o
  -7   9   9         28.27         25.18         2.41 o
  -6   9   9          2.07          1.22         1.30 o
  -5   9   9         23.34         14.16         2.35 o
  -4   9   9          2.12          4.54         4.23 o
  -3   9   9          6.17          9.13         2.24 o
  -2   9   9          0.10          0.00         1.57 o
  -1   9   9          5.81          6.20         1.58 o
   0   9   9          0.35          0.81         1.58 o
   1   9   9          3.49          4.35         1.77 o
   2   9   9         24.31         27.82         9.55 o
  -7  10   9          3.05          2.40         1.59 o
  -6  10   9          0.16         -0.31         2.11 o
  -5  10   9          0.02          0.34         2.27 o
  -4  10   9          7.53          8.31         2.99 o
  -3  10   9          1.01          0.70         1.65 o
  -2  10   9          2.85          2.67         1.67 o
  -1  10   9          1.25          0.94         2.14 o
   0  10   9          0.04          0.08         0.98 o
   1  10   9          2.00          1.64         1.41 o
  -7  11   9          3.36          3.15         1.22 o
  -6  11   9          0.30          1.18         1.41 o
  -5  11   9          2.09         -0.27         1.98 o
  -4  11   9          4.00          1.90         1.90 o
  -3  11   9          2.00          1.78         1.81 o
  -2  11   9          0.53         -1.44         1.90 o
  -1  11   9          1.17          1.03         1.52 o
   0  11   9          0.29         -0.58         1.10 o
  -5  12   9          4.55          7.47         1.67 o
  -4  12   9         11.46          6.49         1.67 o
  -3  12   9          3.96          5.35         1.36 o
   0 -12  10          6.30          8.52         1.82 o
   1 -12  10         11.26         19.04         1.99 o
   2 -12  10          0.38          0.97         0.93 o
   3 -12  10          0.75         -0.03         0.88 o
   4 -12  10          3.56          0.82         1.26 o
   5 -12  10          2.20          0.03         1.03 o
  -1 -11  10          2.48          2.03         1.06 o
   0 -11  10         28.91         32.19         2.90 o
   1 -11  10          2.03          2.55         1.51 o
   2 -11  10          2.52          2.25         1.13 o
   3 -11  10          2.06          0.82         1.11 o
   4 -11  10          1.17          0.22         2.25 o
   5 -11  10          0.46         -0.76         2.20 o
   6 -11  10          0.05         -0.61         1.19 o
  -2 -10  10          2.82          4.07         1.28 o
  -1 -10  10          0.74          1.23         1.41 o
   0 -10  10          4.37          6.83         2.02 o
   1 -10  10          0.00         -0.26         1.33 o
   2 -10  10          0.23         -0.28         1.64 o
   3 -10  10         89.06        105.15         5.22 o
   4 -10  10          4.96          4.39         2.85 o
   5 -10  10          0.19         -1.19         2.74 o
   6 -10  10          0.77         -1.52         1.62 o
   7 -10  10          0.01          1.41         1.75 o
  -4  -9  10          0.69          0.93         2.07 o
  -3  -9  10          6.73         11.21         1.60 o
  -2  -9  10         10.84         12.47         1.99 o
  -1  -9  10         11.05         10.72         2.38 o
   0  -9  10          0.00         -1.03         1.77 o
   1  -9  10         36.21         44.89         6.20 o
   2  -9  10         98.75        117.22         9.60 o
   3  -9  10          2.68          3.72         2.45 o
   4  -9  10          2.00         -0.93         3.13 o
   5  -9  10          0.55         -0.55         3.09 o
   6  -9  10          0.07          0.04         2.10 o
   7  -9  10          2.62          2.11         2.32 o
  -4  -8  10          0.97          1.34         2.84 o
  -3  -8  10         36.88         40.25         3.05 o
  -2  -8  10          0.47         -0.52         2.37 o
  -1  -8  10         50.14         49.31         4.36 o
   0  -8  10          2.01          2.48         1.57 o
   1  -8  10        217.52        225.29        10.38 o
   2  -8  10          6.75          6.40         2.12 o
   3  -8  10        154.69        177.93         7.52 o
   5  -8  10         16.45         14.68        10.72 o
   6  -8  10         22.27         13.70         5.79 o
   7  -8  10          2.76          2.43         1.84 o
   8  -8  10          4.28         -0.37         1.47 o
  -5  -7  10         11.69          7.55         3.29 o
  -4  -7  10          0.49         -1.12         3.61 o
  -3  -7  10         10.42         10.78         2.91 o
  -2  -7  10          2.76          2.60         1.88 o
  -1  -7  10         36.80         36.07         3.60 o
   0  -7  10          2.75         -0.10         1.62 o
   1  -7  10        126.59        152.79         6.35 o
   2  -7  10          0.00         -0.04         1.55 o
   3  -7  10         13.88         16.60         2.25 o
   4  -7  10         21.49         19.16         4.18 o
   5  -7  10          3.24         -0.43         3.56 o
   6  -7  10          0.01          0.77         1.55 o
   7  -7  10          2.67          1.04         1.91 o
   8  -7  10          7.70          1.14         1.69 o
  -6  -6  10         18.95         18.99         1.90 o
  -5  -6  10         20.24         19.24         2.40 o
  -4  -6  10          0.60          3.30         1.68 o
  -3  -6  10         35.21         31.98         3.23 o
  -2  -6  10         19.02         25.52         3.76 o
  -1  -6  10          3.13          1.95         1.53 o
   0  -6  10         13.64          9.70         2.22 o
   1  -6  10        117.68        132.94         5.75 o
   2  -6  10          0.12          0.31         1.30 o
   3  -6  10         12.73         16.52         4.83 o
   4  -6  10          0.67          0.39         2.41 o
   5  -6  10         36.65         29.39         3.42 o
   6  -6  10          0.01          2.87         2.29 o
   7  -6  10          8.14          9.01         4.02 o
   8  -6  10          6.86          9.07        10.17 o
  -7  -5  10          1.02          2.17         1.09 o
  -6  -5  10          2.38          1.25         1.76 o
  -5  -5  10          5.35          6.23         2.43 o
  -4  -5  10         20.66         19.51         2.01 o
  -3  -5  10          0.50          0.31         1.34 o
  -2  -5  10         24.64         21.64         1.89 o
  -1  -5  10          7.61         11.14         1.77 o
   0  -5  10          2.88          3.57         1.38 o
   1  -5  10         13.49         14.96         2.32 o
   2  -5  10         58.87         61.95         3.18 o
   3  -5  10          0.21          0.25         2.14 o
   4  -5  10         72.07         83.14         8.78 o
   5  -5  10          2.70          1.60         1.96 o
   6  -5  10          1.15          3.10         3.08 o
   7  -5  10          2.74          3.64         2.54 o
   8  -5  10          3.83          0.74         3.95 o
  -7  -4  10          3.59          3.23         1.40 o
  -6  -4  10          2.38          1.11         1.51 o
  -5  -4  10         64.04         57.43         5.75 o
  -4  -4  10         84.93         83.34         4.93 o
  -3  -4  10          5.77          6.41         1.53 o
  -2  -4  10          2.07          1.58         1.13 o
  -1  -4  10          0.87          0.69         1.14 o
   0  -4  10         59.23         57.94         2.51 o
   1  -4  10          0.08          0.09         1.13 o
   2  -4  10         89.66        109.47         4.97 o
   3  -4  10         97.27        117.83         4.59 o
   4  -4  10         77.93         74.83         3.47 o
   5  -4  10          7.69          7.49         1.97 o
   6  -4  10          0.78         -0.63         1.53 o
   7  -4  10          9.93          4.05         2.70 o
   8  -4  10          2.02          3.01         2.47 o
  -8  -3  10          0.14          0.16         1.03 o
  -7  -3  10          0.43          0.92         1.39 o
  -6  -3  10         13.90         15.49         4.87 o
  -5  -3  10         40.99         32.43         3.12 o
  -4  -3  10         24.67         18.85         2.13 o
  -3  -3  10         18.21         21.84         1.94 o
  -2  -3  10        109.49        113.26         3.96 o
  -1  -3  10         88.76         95.58         3.28 o
   0  -3  10          2.09          2.27         0.83 o
   1  -3  10         19.10         18.93         1.61 o
   2  -3  10          6.64         12.62         1.50 o
   3  -3  10        257.79        311.26         9.61 o
   4  -3  10         27.17         24.99         3.16 o
   5  -3  10          1.18          1.63         1.82 o
   6  -3  10          0.00          1.53         1.71 o
   7  -3  10          1.88          6.45         3.78 o
   8  -3  10          0.18         -0.31         1.04 o
  -8  -2  10          0.01         -0.61         1.41 o
  -7  -2  10          9.47          8.81         2.11 o
  -6  -2  10          1.66          0.30         2.05 o
  -5  -2  10         12.91         13.07         2.75 o
  -4  -2  10         18.78         16.99         2.10 o
  -3  -2  10         41.66         37.52         2.08 o
  -2  -2  10          5.91          5.00         1.02 o
  -1  -2  10         45.34         41.27         1.94 o
   0  -2  10          3.39          2.72         0.78 o
   1  -2  10         43.43         45.27         1.67 o
   2  -2  10         42.09         56.05         2.90 o
   3  -2  10         25.16         33.18         3.12 o
   4  -2  10          0.50         -0.27         2.56 o
   5  -2  10         49.37         55.58         4.98 o
   6  -2  10          1.40          3.60         1.81 o
   7  -2  10          0.11         -0.52         1.33 o
   8  -2  10          0.94          0.61         1.10 o
  -9  -1  10          0.79          0.13         0.90 o
  -8  -1  10          0.26          0.48         1.50 o
  -7  -1  10          4.47          4.22         1.97 o
  -6  -1  10          0.43          0.88         1.45 o
  -5  -1  10         47.64         55.18         3.68 o
  -4  -1  10         40.46         43.43         2.47 o
  -3  -1  10         65.35         69.43         2.44 o
  -2  -1  10          0.22          1.60         0.75 o
  -1  -1  10         30.25         26.24         1.27 o
   0  -1  10         59.42         61.11         2.53 o
   1  -1  10        138.28        144.84         4.13 o
   2  -1  10          3.52          2.76         1.42 o
   3  -1  10          6.35          2.66         1.55 o
   4  -1  10         40.88         39.09         4.57 o
   5  -1  10         63.82         89.05        10.78 o
   6  -1  10          5.63          7.05         2.30 o
   7  -1  10         10.66         21.13         2.97 o
   8  -1  10          1.06          0.16         0.89 o
  -9   0  10          0.73          1.42         1.15 o
  -8   0  10          1.33          0.78         1.66 o
  -7   0  10          4.64          4.50         2.70 o
  -6   0  10          0.94          1.77         1.64 o
  -5   0  10         65.43         73.26         3.54 o
  -4   0  10         63.58         68.13         2.76 o
  -3   0  10         79.79         80.19         2.29 o
  -2   0  10         16.16         18.99         1.20 o
  -1   0  10         18.90         19.03         1.16 o
   0   0  10         19.84         21.01         1.46 o
   1   0  10         95.32        105.06         3.81 o
   2   0  10          1.14          1.31         1.43 o
   3   0  10          0.01         -0.28         2.35 o
   4   0  10          0.48         -2.25         2.49 o
   6   0  10          2.62          2.81         1.69 o
   7   0  10         11.78          5.32         1.80 o
  -9   1  10         15.50         17.77         2.40 o
  -8   1  10          4.00          0.90         1.32 o
  -7   1  10          1.35          3.64         1.68 o
  -6   1  10         17.87         21.76         1.94 o
  -5   1  10        391.93        457.59         9.05 o
  -4   1  10          0.01          0.52         0.93 o
  -3   1  10        104.24        113.97         2.79 o
  -2   1  10          0.00          0.71         0.81 o
  -1   1  10          0.20         -0.18         0.80 o
   0   1  10         78.35         74.07         2.50 o
   1   1  10         14.10         16.04         1.79 o
   2   1  10         43.73         52.92         2.99 o
   3   1  10          0.01         -0.34         1.81 o
   4   1  10          0.02         -0.83         2.40 o
   5   1  10          3.36         -0.38         2.91 o
   6   1  10          0.62         -0.17         1.42 o
   7   1  10          0.04          0.65         1.14 o
  -9   2  10          0.12         -0.55         1.48 o
  -8   2  10          3.34          1.62         1.38 o
  -7   2  10          2.36          3.59         1.60 o
  -6   2  10          1.57          0.86         1.04 o
  -5   2  10        488.07        571.23         9.52 o
  -4   2  10        160.79        175.53         3.77 o
  -3   2  10         82.78        110.15         2.90 o
  -2   2  10          4.63          4.15         0.90 o
  -1   2  10         88.61        104.43         2.79 o
   0   2  10          0.03          1.01         0.97 o
   1   2  10         34.56         35.88         2.40 o
   2   2  10         28.47         32.90         2.94 o
   3   2  10          0.98          2.09         1.88 o
   4   2  10          0.02         -0.37         1.99 o
   5   2  10          2.19          1.30         2.01 o
   6   2  10          0.58         -0.74         1.45 o
  -9   3  10          0.42          0.88         1.64 o
  -8   3  10          2.23          2.95         1.06 o
  -7   3  10          5.36          8.86         2.04 o
  -6   3  10          2.84          2.89         1.10 o
  -5   3  10        249.24        296.74         6.79 o
  -4   3  10        119.08        135.55         3.33 o
  -3   3  10         23.38         26.26         1.57 o
  -2   3  10         19.39         15.34         1.32 o
  -1   3  10          0.43          0.74         0.84 o
   0   3  10          3.69          3.78         1.20 o
   1   3  10          8.09          7.44         1.67 o
   2   3  10         36.63         41.62         3.89 o
   3   3  10          2.56          2.87         2.36 o
   4   3  10          4.83          4.76         1.96 o
   5   3  10          2.64         -0.17         1.76 o
   6   3  10          1.03          0.66         1.03 o
  -9   4  10          1.37          0.37         0.89 o
  -8   4  10         23.42         30.38         2.96 o
  -7   4  10         14.65         24.95         2.99 o
  -6   4  10          0.01         -0.91         1.19 o
  -5   4  10         29.23         30.54         2.16 o
  -4   4  10          0.04          0.35         0.98 o
  -3   4  10          0.37          1.14         0.93 o
  -2   4  10         12.51         14.56         1.29 o
  -1   4  10         57.81         55.94         2.34 o
   0   4  10         26.92         21.84         1.98 o
   1   4  10          7.11          6.10         1.74 o
   2   4  10         13.26         11.57         2.12 o
   3   4  10         11.25         20.25         5.86 o
   4   4  10          1.00          0.26         1.53 o
   5   4  10          0.18         -0.12         1.16 o
  -9   5  10          7.31          7.24         1.70 o
  -8   5  10          1.40          2.50         1.35 o
  -7   5  10          3.89          3.38         1.30 o
  -6   5  10         16.78         19.20         2.33 o
  -5   5  10         27.34         28.40         2.00 o
  -4   5  10          0.03          0.33         1.01 o
  -3   5  10         28.50         33.66         1.95 o
  -2   5  10        186.46        212.46         5.42 o
  -1   5  10         56.25         55.93         3.00 o
   0   5  10         10.43          9.76         1.59 o
   1   5  10         36.73         33.31         4.33 o
   2   5  10          0.76          7.34         5.01 o
   3   5  10         20.87         17.16        11.03 o
   4   5  10         20.00          9.03        11.50 o
  -9   6  10          4.37          6.67         1.67 o
  -8   6  10          5.44          9.02         2.40 o
  -7   6  10         15.19         15.24         3.27 o
  -6   6  10         35.15         40.86         5.32 o
  -5   6  10         21.92         24.11         1.99 o
  -4   6  10          0.31         -0.10         1.18 o
  -3   6  10        148.28        144.79         3.95 o
  -2   6  10          6.14          5.33         1.24 o
  -1   6  10          0.04         -0.29         1.38 o
   0   6  10          1.26          2.23         1.57 o
   1   6  10          0.47         -1.19         4.04 o
   2   6  10          1.02          0.42         1.19 o
   3   6  10          1.26          5.79         3.55 o
   4   6  10         12.01         18.50         3.56 o
  -9   7  10          1.81          3.83         1.30 o
  -8   7  10          1.56          0.78         1.52 o
  -7   7  10          2.46          4.45         1.81 o
  -6   7  10          2.43          3.57         2.21 o
  -5   7  10         40.46         36.97         5.38 o
  -4   7  10          2.69          1.42         1.32 o
  -3   7  10         15.30         17.24         1.47 o
  -2   7  10          0.01         -0.48         1.26 o
  -1   7  10          8.55          9.63         2.49 o
   0   7  10         13.75          5.46         3.71 o
   1   7  10          2.78          2.46         1.98 o
   2   7  10          6.91          5.87         2.03 o
   3   7  10          0.04          0.99         2.49 o
  -9   8  10          0.00          0.43         0.81 o
  -8   8  10          0.05          1.78         1.44 o
  -7   8  10          4.08          6.72         1.55 o
  -6   8  10          2.21          2.93         1.50 o
  -5   8  10         30.08         29.95         3.87 o
  -4   8  10          2.01          0.04         1.25 o
  -3   8  10          0.77          0.75         1.60 o
  -2   8  10         10.91         11.83         2.37 o
  -1   8  10          8.97          7.20         1.72 o
   0   8  10         32.18         37.80         3.05 o
   1   8  10          7.44          7.41         1.73 o
   2   8  10          6.17          9.45         3.69 o
  -8   9  10          1.99          3.01         1.23 o
  -7   9  10          8.05          6.46         1.36 o
  -6   9  10          0.33         -0.52         1.19 o
  -5   9  10         17.30         12.41         3.30 o
  -4   9  10          0.68         -2.47         2.47 o
  -3   9  10         27.80         29.21         2.34 o
  -2   9  10         24.05         18.82         1.98 o
  -1   9  10          1.32          0.22         1.40 o
   0   9  10          0.15         -0.92         1.49 o
   1   9  10         12.95         10.38         2.90 o
  -7  10  10          4.65          4.26         1.41 o
  -6  10  10          1.83          2.55         1.82 o
  -5  10  10          0.00         -0.59         2.14 o
  -4  10  10          1.98          6.37         2.51 o
  -3  10  10          0.56          0.28         1.88 o
  -2  10  10          3.56          4.67         2.33 o
  -1  10  10          0.02         -1.20         1.79 o
   0  10  10          0.00         -0.18         1.38 o
  -6  11  10          3.47          3.34         1.27 o
  -5  11  10          2.76          3.48         1.62 o
  -4  11  10          1.60          1.89         1.45 o
  -3  11  10          1.97          1.65         1.17 o
   1 -12  11         10.46         10.66         1.74 o
   4 -12  11          0.18          0.62         1.23 o
  -1 -11  11          2.86          2.73         1.34 o
   0 -11  11          4.23          6.32         1.51 o
   1 -11  11          5.31          8.06         1.88 o
   2 -11  11          1.77          0.72         0.95 o
   3 -11  11          5.71          2.64         1.33 o
   4 -11  11          0.05         -1.11         1.30 o
   5 -11  11          0.01          0.04         1.06 o
  -2 -10  11          2.12          1.19         1.33 o
  -1 -10  11         12.86         18.82         2.36 o
   0 -10  11         33.27         38.12         8.32 o
   1 -10  11          3.80          1.58         1.32 o
   2 -10  11          4.40          1.79         1.15 o
   3 -10  11        102.23        102.32         5.46 o
   4 -10  11          1.02          0.99         2.49 o
   5 -10  11          0.05         -0.34         1.43 o
   6 -10  11          0.38         -0.96         1.07 o
  -3  -9  11          0.65         -0.70         2.31 o
  -2  -9  11          0.05          0.83         1.26 o
  -1  -9  11         61.75         69.56         3.90 o
   0  -9  11          0.02          2.06         1.92 o
   1  -9  11         49.69         51.68         3.73 o
   2  -9  11        105.11        112.33         5.21 o
   3  -9  11        129.47        146.68        10.88 o
   4  -9  11          0.04         -0.85         1.91 o
   5  -9  11         17.28          6.16         2.92 o
   6  -9  11          0.55          0.54         1.38 o
  -4  -8  11          2.04          2.16         2.45 o
  -3  -8  11          0.09         -0.04         1.22 o
  -2  -8  11          2.20          3.12         1.72 o
  -1  -8  11          2.48          6.80         1.90 o
   0  -8  11         84.15         83.71         8.53 o
   1  -8  11          0.02         -1.09         2.48 o
   2  -8  11          4.75          9.68         3.30 o
   3  -8  11        164.05         70.77         5.92 o
   4  -8  11          6.20          0.91         2.74 o
   5  -8  11          0.63          3.36         1.61 o
   6  -8  11          2.16          0.24         1.28 o
   7  -8  11          5.88          1.88         1.64 o
  -5  -7  11          7.16          3.36         2.61 o
  -4  -7  11         11.17         17.67         4.56 o
  -3  -7  11          1.98          2.76         1.53 o
  -2  -7  11          3.23          1.70         2.19 o
  -1  -7  11          0.33         -0.39         1.87 o
   0  -7  11          7.71          7.74         1.95 o
   1  -7  11         17.28         18.64         2.48 o
   2  -7  11          0.09         -0.35         1.68 o
   3  -7  11        286.33        338.55        18.02 o
   4  -7  11         16.40         13.17         8.40 o
   5  -7  11          1.86          2.29         1.62 o
   6  -7  11          0.74          2.34         1.42 o
   7  -7  11          3.74          2.05         1.39 o
  -5  -6  11          3.13          3.34         1.48 o
  -4  -6  11          0.05         -1.48         1.48 o
  -3  -6  11         29.71         30.01         4.05 o
  -2  -6  11         14.09         17.73         2.69 o
  -1  -6  11         91.63        105.66        14.26 o
   0  -6  11          0.04         -0.66         1.92 o
   1  -6  11          0.25         -1.89         1.89 o
   2  -6  11        174.53        202.39         8.10 o
   3  -6  11         29.67         32.72         5.01 o
   4  -6  11         47.38         60.55         4.65 o
   5  -6  11          0.07         -0.60         1.66 o
   6  -6  11          0.17          1.18         1.90 o
   7  -6  11          1.05          0.32         1.38 o
  -6  -5  11          3.25          3.65         1.26 o
  -5  -5  11          2.62          1.52         1.46 o
  -4  -5  11          2.27          1.71         1.51 o
  -3  -5  11         24.22         23.33         2.19 o
  -2  -5  11         30.18         32.06         3.15 o
  -1  -5  11          2.59          1.91         1.49 o
   0  -5  11          6.17          3.90         1.73 o
   1  -5  11          0.08         -0.57         1.64 o
   2  -5  11        127.01        155.99         5.32 o
   3  -5  11         44.75         58.52         4.80 o
   4  -5  11          4.18          0.35         2.84 o
   5  -5  11          5.77          4.41         5.75 o
   6  -5  11          0.03          1.67         1.88 o
   7  -5  11          1.47          2.18         1.61 o
  -7  -4  11          1.51          0.78         1.15 o
  -6  -4  11          0.79          1.28         1.42 o
  -5  -4  11          0.22          0.37         2.44 o
  -4  -4  11          5.76          6.72         1.51 o
  -3  -4  11         24.68         21.60         3.38 o
  -2  -4  11         44.09         40.57         2.50 o
  -1  -4  11          3.17          2.99         1.19 o
   0  -4  11          2.54          0.12         1.33 o
   1  -4  11          7.40          8.43         1.81 o
   2  -4  11         13.44         15.94         2.05 o
   3  -4  11         12.40         11.92         2.60 o
   4  -4  11          3.68          6.98         1.83 o
   5  -4  11         26.70         20.54         7.60 o
   6  -4  11          0.51          0.37         1.51 o
   7  -4  11          2.21          4.49         1.51 o
  -8  -3  11          0.49          0.66         0.75 o
  -7  -3  11          1.04          1.16         1.05 o
  -6  -3  11          2.69          2.46         1.72 o
  -5  -3  11         24.51         29.61         3.39 o
  -4  -3  11         61.78         59.86         4.30 o
  -3  -3  11         40.00         44.92         2.63 o
  -2  -3  11         39.54         36.66         2.27 o
  -1  -3  11          2.00          1.53         1.11 o
   0  -3  11        108.53        104.57         3.04 o
   1  -3  11         13.84         13.55         1.37 o
   2  -3  11          0.00          3.34         1.63 o
   3  -3  11         36.92         47.26         4.32 o
   4  -3  11          5.98          4.08         1.67 o
   5  -3  11          0.38         -1.84         3.73 o
   6  -3  11          0.22          1.00         1.31 o
   7  -3  11          0.20          0.75         1.21 o
  -8  -2  11          6.49          7.83         1.61 o
  -7  -2  11         12.91         10.74         1.75 o
  -6  -2  11          0.04          1.21         3.86 o
  -5  -2  11          0.05         -0.71         1.92 o
  -4  -2  11          8.00          4.49         1.58 o
  -3  -2  11         13.84          9.69         1.62 o
  -2  -2  11         42.79         49.79         2.53 o
  -1  -2  11          0.23          1.03         0.84 o
   0  -2  11          1.76          1.12         0.87 o
   1  -2  11          5.67          7.36         1.36 o
   2  -2  11          3.52          3.68         1.99 o
   3  -2  11        156.73        175.45         8.27 o
   4  -2  11          0.19          2.83         2.30 o
   5  -2  11         11.87         16.52         4.55 o
   6  -2  11          5.79          7.20         1.95 o
   7  -2  11          0.17          0.05         1.17 o
  -8  -1  11          0.22          0.59         1.32 o
  -7  -1  11          0.07         -1.04         1.42 o
  -6  -1  11          8.15          7.70         4.78 o
  -5  -1  11         22.79         26.79         4.26 o
  -4  -1  11         58.62         54.05         3.03 o
  -3  -1  11          8.00         11.46         1.27 o
  -2  -1  11          1.52          1.34         0.96 o
  -1  -1  11        108.21        120.71         3.03 o
   0  -1  11         87.59         91.71         2.76 o
   1  -1  11         42.59         49.32         2.52 o
   2  -1  11          0.49          0.99         1.44 o
   3  -1  11         22.56         24.98         2.49 o
   4  -1  11         34.52         31.98         4.00 o
   5  -1  11         24.98         27.39        11.50 o
   6  -1  11          0.18         -1.55         1.55 o
   7  -1  11          0.73         -0.12         1.19 o
  -9   0  11          4.57          5.69         1.11 o
  -8   0  11          0.18          0.44         1.40 o
  -7   0  11         42.36         40.61         3.19 o
  -6   0  11         46.86         53.78         3.31 o
  -5   0  11         15.24         17.53         1.81 o
  -4   0  11         36.79         39.21         2.20 o
  -3   0  11        296.20        325.64         5.55 o
  -2   0  11         47.72         52.14         2.02 o
  -1   0  11          1.39          1.16         0.89 o
   0   0  11         37.88         36.10         1.87 o
   1   0  11          6.07          6.36         1.43 o
   2   0  11         57.89         66.43         4.10 o
   3   0  11         35.61         41.69         3.66 o
   4   0  11          9.67         17.27         2.62 o
   5   0  11          1.17          3.73         1.94 o
   6   0  11          0.67          4.18         1.85 o
   7   0  11          0.76          1.06         0.98 o
  -9   1  11          6.01          6.24         1.31 o
  -8   1  11          0.12          0.47         1.53 o
  -7   1  11          6.93          6.33         2.86 o
  -6   1  11          7.02         10.42         2.74 o
  -5   1  11         20.20         27.60         2.01 o
  -4   1  11         42.95         44.59         2.33 o
  -3   1  11        404.21        495.07         7.82 o
  -2   1  11         30.52         46.38         1.89 o
  -1   1  11          0.76          1.26         0.96 o
   0   1  11          2.85          3.58         1.23 o
   1   1  11         54.27         47.14         2.91 o
   2   1  11         17.91         16.41         2.07 o
   3   1  11          0.08          2.43         2.38 o
   4   1  11          8.77         12.14         2.67 o
   5   1  11          1.07          2.65         2.18 o
   6   1  11          0.27          0.41         1.49 o
  -8   2  11          2.63          2.46         1.23 o
  -7   2  11          4.24          5.17         1.27 o
  -6   2  11          1.00          1.20         1.27 o
  -5   2  11         16.76         17.68         1.68 o
  -4   2  11          9.85         11.75         1.36 o
  -3   2  11        351.85        438.93         7.25 o
  -2   2  11         16.39         17.55         1.35 o
  -1   2  11         86.28         98.31         3.06 o
   0   2  11         21.53         24.63         2.03 o
   1   2  11          5.20          3.58         1.56 o
   2   2  11          0.21          0.85         1.85 o
   3   2  11          0.11          2.32         2.35 o
   4   2  11         45.64         39.70         8.39 o
   5   2  11          0.06          0.68         1.70 o
   6   2  11          0.04          0.10         0.98 o
  -8   3  11          0.82          1.51         0.89 o
  -7   3  11          0.40          0.18         1.05 o
  -6   3  11          3.11          3.10         1.22 o
  -5   3  11          0.09          0.07         1.14 o
  -4   3  11        160.72        186.95         4.25 o
  -3   3  11        406.69        496.08         7.48 o
  -2   3  11        163.15        182.43         3.76 o
  -1   3  11          2.02          3.13         1.36 o
   0   3  11          4.82          5.93         1.37 o
   1   3  11         16.24         16.71         2.04 o
   2   3  11          1.60          4.79         2.06 o
   3   3  11          5.07         13.17         4.98 o
   4   3  11          8.95          4.33         1.85 o
   5   3  11          0.01         -1.12         1.30 o
  -8   4  11          0.00         -0.23         1.26 o
  -7   4  11          9.73         14.19         1.99 o
  -6   4  11          0.45          1.18         1.41 o
  -5   4  11          2.04          3.04         1.19 o
  -4   4  11        272.17        313.42         6.22 o
  -3   4  11         77.54         89.76         2.76 o
  -2   4  11         95.46        111.54         3.51 o
  -1   4  11          0.00          1.27         1.23 o
   0   4  11         46.56         48.14         2.50 o
   1   4  11          6.60          7.94         1.91 o
   2   4  11          0.24         -4.62         4.62 o
   3   4  11         15.69         12.19         6.16 o
   4   4  11          3.20          0.57         1.53 o
  -8   5  11          0.59          1.43         1.54 o
  -7   5  11          0.03          0.28         1.32 o
  -6   5  11          0.79          0.75         1.97 o
  -5   5  11         11.89         15.52         1.96 o
  -4   5  11         24.82         29.81         2.40 o
  -3   5  11         12.20         11.45         1.58 o
  -2   5  11         27.47         32.41         2.30 o
  -1   5  11         55.74         54.16         4.47 o
   0   5  11          6.84          5.83         1.54 o
   1   5  11          5.18          1.57         2.62 o
   2   5  11          6.87          5.57         3.24 o
   3   5  11          2.80          2.12         1.19 o
   4   5  11          4.27          3.06         2.03 o
  -8   6  11         12.28         15.04         2.48 o
  -7   6  11         11.09         12.23         1.94 o
  -6   6  11          1.19          1.14         1.55 o
  -5   6  11          6.18          6.89         2.97 o
  -4   6  11          0.24          0.27         1.59 o
  -3   6  11         52.05         46.14         2.40 o
  -2   6  11          5.72          6.37         1.43 o
  -1   6  11          9.66          8.90         2.00 o
   0   6  11          0.45         -0.22         1.67 o
   1   6  11          0.57         -0.45         1.18 o
   2   6  11          8.39          7.15         4.13 o
   3   6  11          0.11         -1.29         2.14 o
  -8   7  11          2.19          0.61         1.17 o
  -7   7  11          1.29          1.98         1.19 o
  -6   7  11          0.82          1.31         1.38 o
  -5   7  11          1.35          0.88         1.64 o
  -4   7  11          0.31         -0.48         1.31 o
  -3   7  11        122.11        126.78         5.95 o
  -2   7  11          1.43          0.95         1.28 o
  -1   7  11          2.10          1.81         1.13 o
   0   7  11          0.58          0.49         1.12 o
   1   7  11          5.68          4.99         1.84 o
   2   7  11          0.18         -0.33         2.01 o
  -8   8  11          1.30          1.61         1.04 o
  -7   8  11          0.01         -0.35         0.96 o
  -6   8  11          3.29          4.88         1.45 o
  -5   8  11          0.02          0.62         1.24 o
  -4   8  11          0.01         -0.04         1.07 o
  -3   8  11         21.30         20.17         2.59 o
  -2   8  11         22.58         27.02         2.33 o
  -1   8  11          3.83          4.17         1.68 o
   0   8  11          2.83          2.52         2.63 o
   1   8  11          0.01          1.51         1.95 o
  -7   9  11          0.19          0.25         0.67 o
  -6   9  11          7.60          8.32         2.28 o
  -5   9  11          0.02          0.60         1.81 o
  -4   9  11          0.00         -1.98         1.98 o
  -3   9  11         19.05         17.36         2.50 o
  -2   9  11         44.57         51.79         4.17 o
  -1   9  11          7.25          6.64         1.79 o
   0   9  11          0.04         -1.26         1.26 o
  -6  10  11          1.09          1.09         1.14 o
  -5  10  11          4.69          5.53         1.83 o
  -4  10  11          7.30          5.70         1.94 o
  -3  10  11          0.64          1.22         1.50 o
   0 -11  12          0.22         -0.59         1.02 o
   1 -11  12          2.62          3.31         1.48 o
   2 -11  12          6.55          6.12         1.49 o
   3 -11  12          1.87          1.49         1.64 o
   4 -11  12          0.03         -0.42         1.41 o
  -1 -10  12          9.16          8.85         2.09 o
   0 -10  12          9.16         11.08         1.80 o
   1 -10  12          0.14          0.83         1.40 o
   2 -10  12          1.46          1.62         1.02 o
   3 -10  12          3.80         -0.44         2.34 o
   4 -10  12          9.29          1.20         2.41 o
   5 -10  12          7.97          1.87         1.72 o
  -2  -9  12          0.16          0.51         0.78 o
  -1  -9  12          3.44          4.83         1.80 o
   0  -9  12          4.56          6.16         2.27 o
   1  -9  12         50.88         64.54         4.27 o
   2  -9  12          6.21          4.95         1.42 o
   3  -9  12         22.38         23.18         3.86 o
   4  -9  12          0.38         -0.73         1.44 o
   5  -9  12         17.13          3.09         2.94 o
  -4  -8  12         22.04         20.93         2.36 o
  -3  -8  12          0.73          1.90         1.10 o
  -2  -8  12         42.29         44.73         3.01 o
  -1  -8  12          0.08         -0.06         1.21 o
   0  -8  12          6.79          5.71         1.74 o
   1  -8  12         47.66         45.98         3.20 o
   2  -8  12         12.49         15.14         2.05 o
   3  -8  12         92.43         82.50         6.67 o
   4  -8  12          0.95          0.87         1.96 o
   5  -8  12         30.12         13.66         8.13 o
  -5  -7  12          0.21          1.19         1.18 o
  -4  -7  12          0.80          0.38         2.52 o
  -3  -7  12          2.87          2.58         1.45 o
  -2  -7  12          1.95          3.39         1.65 o
  -1  -7  12         40.14         40.96         3.67 o
   0  -7  12          0.95          1.63         2.99 o
   1  -7  12         13.41         23.31         7.66 o
   2  -7  12          0.00         -0.23         1.47 o
   3  -7  12         10.15         13.98         2.90 o
   4  -7  12          0.70         -1.05         2.10 o
   5  -7  12          0.49          1.35         1.79 o
   6  -7  12         15.00         29.26         3.90 o
  -5  -6  12          1.07          1.05         2.39 o
  -4  -6  12          0.00         -0.36         1.52 o
  -3  -6  12          0.62          2.70         1.66 o
  -2  -6  12         10.25          6.81         2.62 o
  -1  -6  12          8.83          7.72         2.08 o
   0  -6  12          2.12          0.19         1.69 o
   1  -6  12          7.11          7.56         2.01 o
   2  -6  12         36.76         45.00         3.85 o
   3  -6  12         15.44         16.34         5.09 o
   4  -6  12         10.95          9.52         2.68 o
   5  -6  12          4.06          2.89         1.99 o
   6  -6  12          0.46          3.33         2.88 o
  -6  -5  12          0.17          0.83         0.69 o
  -5  -5  12          0.07          0.95         1.14 o
  -4  -5  12         14.42         16.46         1.91 o
  -3  -5  12         69.76         62.86         5.31 o
  -2  -5  12          4.65          3.07         1.81 o
  -1  -5  12          0.00          0.67         1.34 o
   0  -5  12         10.77         12.08         1.70 o
   1  -5  12          7.01          6.98         1.89 o
   2  -5  12          1.05         -0.88         2.07 o
   3  -5  12         46.15         56.83        10.87 o
   4  -5  12          2.18          1.37         2.43 o
   5  -5  12          3.35          6.42         2.39 o
   6  -5  12         10.20         18.20         3.94 o
   7  -5  12          0.00         -1.31         1.91 o
  -6  -4  12         10.14          8.45         1.31 o
  -5  -4  12          1.67          0.01         1.40 o
  -4  -4  12          0.00          1.02         1.31 o
  -3  -4  12        137.04        142.50         5.32 o
  -2  -4  12         66.07         73.39         3.51 o
  -1  -4  12         14.93         16.02         1.70 o
   0  -4  12          1.95          1.94         1.52 o
   1  -4  12          9.20         10.59         2.50 o
   2  -4  12          0.16         -0.17         2.79 o
   3  -4  12          0.00         -1.89         3.38 o
   4  -4  12         14.49         13.52         4.03 o
   5  -4  12         17.67         28.80         5.27 o
   6  -4  12          0.02         -1.32         2.82 o
   7  -4  12          3.59          5.27         2.24 o
  -7  -3  12          0.00          1.12         1.04 o
  -6  -3  12          3.58          5.02         1.30 o
  -5  -3  12         10.54          8.98         1.76 o
  -4  -3  12          0.81          2.25         2.04 o
  -3  -3  12          4.72          5.33         1.62 o
  -2  -3  12         11.98         12.28         1.61 o
  -1  -3  12        126.62        136.30         4.45 o
   0  -3  12         32.88         38.86         2.39 o
   1  -3  12          1.48          2.23         1.47 o
   2  -3  12         11.58         12.99         2.01 o
   3  -3  12         17.83         25.68         2.70 o
   4  -3  12         14.99         15.99         6.21 o
   5  -3  12          7.44          8.21         3.48 o
   6  -3  12          0.23         -0.56         1.24 o
  -7  -2  12          0.01          1.44         1.53 o
  -6  -2  12          0.99          3.16         1.30 o
  -5  -2  12          5.83          5.57         4.21 o
  -4  -2  12         10.05          6.54         1.81 o
  -3  -2  12         21.74         20.81         2.50 o
  -2  -2  12        111.21        108.03         3.48 o
  -1  -2  12          6.52          6.41         1.12 o
   0  -2  12          0.01         -0.43         1.10 o
   1  -2  12          2.33          1.42         1.33 o
   2  -2  12          6.75          7.26         1.87 o
   3  -2  12         36.31         29.41         2.86 o
   4  -2  12         10.79          6.96         4.06 o
   5  -2  12          1.51          0.00         1.62 o
   6  -2  12          2.49          1.45         1.25 o
  -8  -1  12          2.52          3.16         1.23 o
  -7  -1  12          2.42          4.06         1.96 o
  -6  -1  12          6.61          8.31         1.92 o
  -5  -1  12          9.62         10.67         2.06 o
  -4  -1  12         10.30         11.06         2.03 o
  -3  -1  12         59.46         78.42         3.81 o
  -2  -1  12          3.71          3.69         1.08 o
  -1  -1  12         17.59         23.06         1.71 o
   0  -1  12         13.06         14.67         1.45 o
   1  -1  12         26.30         34.49         1.97 o
   2  -1  12         34.51         34.98         2.78 o
   3  -1  12         20.96         25.47         3.54 o
   4  -1  12          7.15         12.14         2.56 o
   5  -1  12          0.44          1.42         1.71 o
   6  -1  12          0.13          1.30         1.41 o
  -8   0  12          3.00          3.74         1.44 o
  -7   0  12          4.49          4.17         1.88 o
  -6   0  12          2.97          4.62         1.75 o
  -5   0  12          0.01         -0.37         1.23 o
  -4   0  12         73.53         84.96         4.02 o
  -3   0  12         92.55        105.10         3.53 o
  -2   0  12         42.34         46.62         2.31 o
  -1   0  12          1.98          1.19         1.05 o
   0   0  12          3.44          4.54         1.26 o
   1   0  12          1.22          2.48         1.48 o
   2   0  12          1.87          2.25         1.69 o
   3   0  12          9.51          7.64         1.75 o
   4   0  12          1.47          0.87         1.74 o
   5   0  12          0.31         -0.17         1.68 o
   6   0  12          0.01         -0.11         1.21 o
  -8   1  12          0.23          0.18         1.10 o
  -7   1  12          0.10          0.82         1.70 o
  -6   1  12         25.98         25.40         2.59 o
  -5   1  12          8.77          8.07         2.19 o
  -4   1  12          2.81          4.04         1.36 o
  -3   1  12        351.86        444.16        10.72 o
  -2   1  12         29.10         33.75         1.92 o
  -1   1  12         56.49         64.94         2.71 o
   0   1  12          2.37          1.21         1.02 o
   1   1  12          5.33          7.54         1.99 o
   2   1  12         28.17         33.57         3.25 o
   3   1  12          0.05          0.64         2.23 o
   4   1  12          6.66          2.03         2.19 o
   5   1  12          0.03          0.15         1.50 o
   6   1  12          0.00          0.32         0.85 o
  -8   2  12          0.01         -0.18         1.22 o
  -7   2  12          0.52         -0.02         0.99 o
  -6   2  12          0.85          2.03         1.44 o
  -5   2  12         59.87         77.61         4.89 o
  -4   2  12          6.44          5.64         1.38 o
  -3   2  12        287.66        355.59         6.75 o
  -2   2  12         65.87         77.30         2.63 o
  -1   2  12         22.42         27.19         1.83 o
   0   2  12          0.60          0.01         1.22 o
   1   2  12         17.92         16.08         2.51 o
   2   2  12          5.96         11.27         3.88 o
   3   2  12         11.80          8.20         4.44 o
   4   2  12          3.77          4.21         2.06 o
   5   2  12          1.32          0.12         1.17 o
  -8   3  12          0.02         -0.98         0.98 o
  -7   3  12          3.93          3.19         1.20 o
  -6   3  12          0.08          1.05         1.12 o
  -5   3  12         18.75         28.19         2.58 o
  -4   3  12          0.26          0.43         1.05 o
  -3   3  12         11.13         16.39         1.47 o
  -2   3  12        218.90        242.69         6.64 o
  -1   3  12         72.59         76.96         3.43 o
   0   3  12         27.91         23.34         2.83 o
   1   3  12         14.77         10.67         2.21 o
   2   3  12          0.03          0.47         1.65 o
   3   3  12          5.44          4.14         2.23 o
   4   3  12          5.31          3.23         2.06 o
  -8   4  12          5.13          6.62         1.52 o
  -7   4  12         28.62         34.00         2.58 o
  -6   4  12          5.88          5.82         1.34 o
  -5   4  12          5.88          4.51         2.43 o
  -4   4  12         12.12         13.53         1.76 o
  -3   4  12         53.52         57.97         3.22 o
  -2   4  12         21.98         18.99         1.86 o
  -1   4  12         16.33         12.70         1.56 o
   0   4  12         12.46         11.82         2.31 o
   1   4  12          2.03          1.31         1.63 o
   2   4  12          2.46         -0.31         1.45 o
   3   4  12          2.64          1.96         1.27 o
   4   4  12          0.02          0.18         0.93 o
  -8   5  12          2.41          1.74         1.09 o
  -7   5  12          3.72          8.82         2.17 o
  -6   5  12          4.66          2.20         1.08 o
  -5   5  12          0.00          0.81         1.37 o
  -4   5  12         16.41         20.04         4.20 o
  -3   5  12          7.46         10.53         2.60 o
  -2   5  12          0.83          4.21         2.11 o
  -1   5  12         12.31         11.92         4.10 o
   0   5  12         11.45         12.46         6.59 o
   1   5  12          0.40          0.72         1.41 o
   2   5  12         11.78          6.05         2.86 o
   3   5  12          0.14         -0.32         0.91 o
  -8   6  12         11.56         15.09         2.05 o
  -7   6  12          0.08          0.48         1.36 o
  -6   6  12          1.65          1.11         1.28 o
  -5   6  12          9.28         13.45         2.16 o
  -4   6  12          5.92          6.19         1.78 o
  -3   6  12         10.01          8.84         1.67 o
  -2   6  12          0.30          1.87         1.14 o
  -1   6  12         25.57         35.93         4.37 o
   0   6  12          2.23          2.08         1.57 o
   1   6  12          5.44          2.43         1.89 o
   2   6  12          0.38          0.17         0.86 o
  -8   7  12         12.84         12.18         1.65 o
  -7   7  12         12.89         14.82         2.29 o
  -6   7  12          5.82          4.63         3.26 o
  -5   7  12          0.68          0.62         1.66 o
  -4   7  12          6.02          9.77         1.96 o
  -3   7  12         19.82         28.36         2.85 o
  -2   7  12          0.00          1.35         1.02 o
  -1   7  12          0.01         -0.78         1.04 o
   0   7  12          2.79          3.33         1.38 o
   1   7  12          1.45          3.47         2.04 o
   2   7  12          0.11         -0.14         0.98 o
  -7   8  12          0.81          1.05         1.07 o
  -6   8  12          0.82          0.02         1.09 o
  -5   8  12          2.98          3.25         2.06 o
  -4   8  12          3.86          4.36         2.09 o
  -3   8  12         32.25         27.52         2.49 o
  -2   8  12          9.12          9.61         2.35 o
  -1   8  12         11.74         10.19         2.71 o
   0   8  12          0.11          0.34         1.40 o
  -6   9  12          1.89          1.05         1.13 o
  -5   9  12          0.01         -0.22         1.37 o
  -4   9  12          9.94         14.37         2.48 o
  -3   9  12          0.42          0.63         1.26 o
  -2   9  12          1.34          0.67         1.05 o
   0 -10  13          0.06         -0.16         1.14 o
   1 -10  13          0.00          0.66         1.20 o
   2 -10  13          2.67          1.03         1.57 o
   3 -10  13          2.45         -0.46         1.56 o
   4 -10  13          8.85          2.30         1.40 o
  -2  -9  13         11.59         16.51         2.16 o
  -1  -9  13          1.50          2.46         1.21 o
   0  -9  13          1.93          3.47         1.74 o
   1  -9  13         25.18         30.94         4.19 o
   2  -9  13         13.17         12.37         1.79 o
   3  -9  13          2.61          1.96         2.44 o
   4  -9  13         20.34         11.76         2.37 o
  -3  -8  13          3.92          4.42         1.24 o
  -2  -8  13          7.06          7.52         1.45 o
  -1  -8  13         10.10          9.02         1.94 o
   0  -8  13          2.04          2.60         1.30 o
   1  -8  13         47.08         56.46         3.85 o
   2  -8  13          7.23          9.06         2.35 o
   3  -8  13          0.64          1.58         2.66 o
   4  -8  13          0.00         -0.68         2.27 o
   5  -8  13         41.28         11.47         2.16 o
  -4  -7  13          0.58          0.80         1.28 o
  -3  -7  13          0.00         -0.99         0.99 o
  -2  -7  13          0.91          2.50         1.19 o
  -1  -7  13          2.61          4.51         1.36 o
   0  -7  13          1.73          2.89         1.58 o
   1  -7  13         21.64         23.43         3.30 o
   2  -7  13         37.40         43.10         4.24 o
   3  -7  13          7.01          4.79         2.35 o
   4  -7  13          2.18          1.10         1.91 o
   5  -7  13          5.78          5.58         3.18 o
  -5  -6  13          5.28          4.71         1.41 o
  -4  -6  13          8.98          8.73         1.78 o
  -3  -6  13          1.78          0.85         1.26 o
  -2  -6  13         15.08         13.71         1.88 o
  -1  -6  13          3.03          2.91         1.25 o
   0  -6  13          0.14          0.67         1.63 o
   1  -6  13         12.65         12.85         2.22 o
   2  -6  13          1.56          2.82         2.44 o
   3  -6  13         19.66         21.87         7.08 o
   4  -6  13         10.65         17.89         8.87 o
   5  -6  13          0.00         -1.31         2.89 o
  -5  -5  13          2.57          2.61         0.78 o
  -4  -5  13          6.88          5.38         1.44 o
  -3  -5  13          0.50         -1.18         1.45 o
  -2  -5  13          1.41          1.91         1.54 o
  -1  -5  13         25.25         25.97         5.19 o
   0  -5  13          4.17          3.38         4.38 o
   1  -5  13          1.27         -0.48         4.20 o
   2  -5  13         13.73         25.59         5.57 o
   3  -5  13          3.39          2.67         2.34 o
   4  -5  13          0.35          2.71         3.09 o
   5  -5  13          1.41         -0.33         2.87 o
   6  -5  13          0.83          0.95         2.03 o
  -6  -4  13          0.20          0.44         0.69 o
  -5  -4  13          0.20          1.03         1.02 o
  -4  -4  13         12.97          9.94         1.64 o
  -3  -4  13          8.37          9.09         1.73 o
  -2  -4  13          9.28          5.30         3.47 o
  -1  -4  13          9.39          8.74         1.88 o
   0  -4  13          9.57         10.24         1.77 o
   1  -4  13         10.71         16.72         3.32 o
   2  -4  13         16.38         21.68         5.41 o
   3  -4  13          1.58          3.41         2.56 o
   4  -4  13          4.05          6.13         2.15 o
   5  -4  13          6.59         12.95         3.72 o
   6  -4  13          1.24          0.49         2.10 o
  -6  -3  13          2.70          4.30         1.17 o
  -5  -3  13          7.65          9.11         1.53 o
  -4  -3  13         27.46         27.70         2.47 o
  -3  -3  13         36.98         35.45         3.87 o
  -2  -3  13         13.43         11.23         1.69 o
  -1  -3  13          0.04          1.06         1.43 o
   0  -3  13          1.63          0.18         1.91 o
   1  -3  13         16.52         10.71         4.21 o
   2  -3  13          5.68          6.08         4.59 o
   3  -3  13          2.97          2.45         1.42 o
   4  -3  13          1.21          6.67         4.04 o
   5  -3  13          6.58         12.41         3.59 o
   6  -3  13          3.58          6.44         2.39 o
  -7  -2  13         10.64         12.33         1.76 o
  -6  -2  13          0.15          0.42         1.13 o
  -5  -2  13          0.37         -0.79         1.38 o
  -4  -2  13          0.80         -0.57         3.70 o
  -3  -2  13          5.76          6.96         1.80 o
  -2  -2  13         14.79         18.12         2.50 o
  -1  -2  13          0.78         -0.24         1.13 o
   0  -2  13          0.01          0.45         1.34 o
   1  -2  13          1.48          0.84         1.68 o
   2  -2  13          0.53         -1.52         3.93 o
   3  -2  13          1.23          0.40         1.38 o
   4  -2  13         17.36         19.25        12.56 o
   5  -2  13          4.81          1.93         1.27 o
  -7  -1  13          0.47          0.54         1.26 o
  -6  -1  13          0.15          0.44         1.38 o
  -5  -1  13          1.62          2.22         1.59 o
  -4  -1  13          2.14         -0.66         3.27 o
  -3  -1  13          0.04         -0.50         1.55 o
  -2  -1  13         20.36         19.53         1.88 o
  -1  -1  13         18.96         24.32         1.78 o
   0  -1  13         21.12         21.99         1.90 o
   1  -1  13          4.56          6.09         3.04 o
   2  -1  13          1.19          4.91         4.12 o
   3  -1  13         15.11         12.11         5.53 o
   4  -1  13         16.11         21.34        14.48 o
   5  -1  13          0.94          3.41         2.67 o
  -7   0  13          5.62          8.68         2.01 o
  -6   0  13          5.13          4.89         1.97 o
  -5   0  13          2.66          1.58         1.47 o
  -4   0  13         15.18         26.13         3.01 o
  -3   0  13          1.82          0.77         1.21 o
  -2   0  13         13.34         16.08         2.21 o
  -1   0  13        140.61        173.30         5.09 o
   0   0  13          0.36         -0.49         1.21 o
   1   0  13          0.04         -0.80         1.39 o
   2   0  13          0.66          1.91         1.78 o
   3   0  13          1.62          3.96         1.83 o
   4   0  13          0.43         -0.50         1.60 o
   5   0  13          1.41          0.82         1.21 o
  -8   1  13          2.55          2.17         0.99 o
  -7   1  13          0.43         -0.21         1.41 o
  -6   1  13         11.46         21.02         6.06 o
  -5   1  13          6.37          6.74         1.89 o
  -4   1  13         19.54         19.35         2.75 o
  -3   1  13         13.03          9.82         1.86 o
  -2   1  13          2.65          2.89         1.19 o
  -1   1  13        211.66        260.59         8.33 o
   0   1  13          0.03          0.24         1.35 o
   1   1  13          0.66          0.49         2.14 o
   2   1  13          1.42         -0.81         1.46 o
   3   1  13          0.05         -0.38         1.43 o
   4   1  13          0.86          1.03         1.47 o
   5   1  13          0.07          0.56         0.92 o
  -8   2  13          2.77          4.47         1.13 o
  -7   2  13          0.07          0.63         1.30 o
  -6   2  13          0.87          0.70         0.95 o
  -5   2  13         17.40         17.46         2.32 o
  -4   2  13         72.43         89.91         4.58 o
  -3   2  13          0.39          0.21         1.01 o
  -2   2  13         47.80         52.95         2.80 o
  -1   2  13         72.38         95.10         4.44 o
   0   2  13          0.73          1.26         3.99 o
   1   2  13          0.00          0.20         2.09 o
   2   2  13          1.32          1.72         1.63 o
   3   2  13          0.89          1.08         2.12 o
   4   2  13          0.53         -0.24         1.26 o
  -7   3  13          1.80          2.37         1.38 o
  -6   3  13          7.24          5.38         1.21 o
  -5   3  13          8.55         12.11         1.71 o
  -4   3  13          2.66          0.37         1.89 o
  -3   3  13         51.13         68.26         5.13 o
  -2   3  13          7.61          8.13         2.96 o
  -1   3  13          9.90         17.72         4.60 o
   0   3  13         16.15         20.99         3.30 o
   1   3  13          0.30          1.50         1.77 o
   2   3  13          0.00         -1.31         1.46 o
   3   3  13          2.37          0.29         1.15 o
   4   3  13          0.22         -0.25         0.89 o
  -7   4  13          0.94          0.39         1.07 o
  -6   4  13          0.22         -0.35         1.04 o
  -5   4  13          2.59          3.40         1.22 o
  -4   4  13          3.32          4.11         1.64 o
  -3   4  13          6.49          6.22         1.91 o
  -2   4  13         13.07         13.79         5.44 o
  -1   4  13          2.83          3.92         1.23 o
   0   4  13          0.69          1.47         1.33 o
   1   4  13          1.92          0.77         1.97 o
   2   4  13          0.20          0.08         1.20 o
   3   4  13          0.02         -0.30         0.97 o
  -7   5  13          3.50          3.02         1.32 o
  -6   5  13         12.14         13.15         2.49 o
  -5   5  13          1.14          1.27         1.34 o
  -4   5  13          0.02         -0.40         2.26 o
  -3   5  13          0.93          0.75         1.24 o
  -2   5  13          1.50          1.45         1.15 o
  -1   5  13         19.78         25.50         2.98 o
   0   5  13          0.06         -0.91         1.21 o
   1   5  13          0.93         -0.09         1.02 o
   2   5  13          0.98          0.39         0.79 o
  -6   6  13          0.14         -1.08         1.08 o
  -5   6  13          0.17          0.32         1.76 o
  -4   6  13          0.73          0.35         1.96 o
  -3   6  13          0.02         -0.96         1.45 o
  -2   6  13          1.35          0.90         0.97 o
  -1   6  13         20.66         24.19         3.20 o
   0   6  13          0.44         -0.40         0.97 o
   1   6  13          0.59          0.53         0.74 o
   2   6  13          1.67          3.59         1.20 o
  -6   7  13          2.48          2.36         1.33 o
  -5   7  13          0.02          0.80         1.65 o
  -4   7  13          0.49          0.87         1.71 o
  -3   7  13          0.02         -0.37         1.18 o
  -2   7  13          0.42          1.15         1.71 o
  -1   7  13         18.38         21.23         4.56 o
   0   7  13          0.85          2.42         1.17 o
  -5   8  13          2.22          3.20         1.43 o
  -4   8  13          3.69          3.45         1.56 o
  -3   8  13          5.36          6.84         1.75 o
  -2   8  13          0.22          0.46         1.17 o
  -1   8  13         18.41         20.00         2.17 o
   2  -9  14         20.16          6.81         1.86 o
   3  -9  14          2.07          0.66         1.29 o
   1  -8  14          0.39          0.77         2.08 o
   2  -8  14         13.32          4.42         2.23 o
   3  -8  14          3.01          0.55         1.94 o
   4  -8  14          7.96          2.03         1.48 o
  -3  -7  14          0.93         -0.26         0.93 o
  -2  -7  14          0.00         -0.32         1.23 o
  -1  -7  14          0.08         -1.06         1.86 o
   0  -7  14         31.39         28.71         9.65 o
   1  -7  14          2.48          2.73         2.61 o
   2  -7  14          0.31          0.25         2.43 o
   3  -7  14          1.12          3.97         1.72 o
   4  -7  14          0.57          1.63         1.73 o
  -4  -6  14          0.04         -0.60         1.11 o
  -3  -6  14          0.47          0.62         1.36 o
  -2  -6  14          0.42         -0.23         1.71 o
  -1  -6  14          5.58          4.37         1.27 o
   0  -6  14         21.74         12.52         3.31 o
   1  -6  14          2.00          5.47         2.34 o
   2  -6  14          0.82          1.04         2.03 o
   3  -6  14          1.76          0.27         1.84 o
   4  -6  14          1.92          1.42         1.93 o
  -5  -5  14          0.26          0.41         0.91 o
  -4  -5  14          0.01         -0.85         1.43 o
  -3  -5  14          1.37          1.85         1.73 o
  -2  -5  14          9.27          6.67         2.28 o
  -1  -5  14         16.81         16.20         2.34 o
   0  -5  14          9.53          8.55         3.50 o
   1  -5  14          1.81          2.33         4.52 o
   2  -5  14          1.32          1.70         2.25 o
   3  -5  14          0.09          0.93         2.73 o
   4  -5  14          1.93          1.26         1.58 o
   5  -5  14          0.02          0.45         1.92 o
  -5  -4  14          4.14          4.13         0.99 o
  -4  -4  14          0.28         -0.88         0.88 o
  -3  -4  14          1.60          0.88         1.07 o
  -2  -4  14          4.03          6.96         4.61 o
  -1  -4  14         30.67         28.93         2.99 o
   0  -4  14          9.76         12.35         2.92 o
   1  -4  14          9.90         10.88         3.69 o
   2  -4  14          1.56          2.47         2.37 o
   3  -4  14          0.19          1.18         2.03 o
   4  -4  14          0.50          0.86         1.54 o
   5  -4  14          4.47          6.79         2.47 o
  -6  -3  14          0.35         -0.28         1.04 o
  -5  -3  14          3.98          4.74         1.66 o
  -4  -3  14          3.89          4.65         1.39 o
  -3  -3  14          0.14         -0.04         1.15 o
  -2  -3  14          0.14          1.12         1.24 o
  -1  -3  14          5.58          3.76         1.94 o
   0  -3  14          1.84          3.99         1.85 o
   1  -3  14          2.32          3.37         2.63 o
   2  -3  14          2.44          2.87         2.71 o
   3  -3  14          0.85          1.93         2.14 o
   4  -3  14          0.13         -0.64         2.63 o
   5  -3  14          2.98          4.06         2.11 o
  -6  -2  14          0.10          0.03         0.84 o
  -5  -2  14          0.52          1.84         1.81 o
  -4  -2  14          1.48          1.64         1.40 o
  -3  -2  14          8.76         10.00         1.74 o
  -2  -2  14         24.34         19.85         3.35 o
  -1  -2  14          0.00          0.50         4.58 o
   0  -2  14         14.60         16.14         3.70 o
   1  -2  14          0.48          2.91         1.49 o
   2  -2  14          0.33         -0.42         1.31 o
   3  -2  14          0.00         -0.12         1.12 o
   4  -2  14          4.30          2.69         2.74 o
  -6  -1  14          0.07         -0.69         0.96 o
  -5  -1  14          0.47          1.11         1.18 o
  -4  -1  14          6.50          6.75         1.52 o
  -3  -1  14          0.06          0.25         1.37 o
  -2  -1  14         19.63         14.40         2.22 o
  -1  -1  14          0.04          0.40         1.70 o
   0  -1  14          9.81          5.28         1.68 o
   1  -1  14         45.76         34.36         4.01 o
   2  -1  14         11.94          7.25         1.72 o
   3  -1  14          4.67          3.94         1.69 o
   4  -1  14          1.35          0.13         1.27 o
  -7   0  14          4.38          3.03         1.05 o
  -6   0  14          4.13          5.63         1.29 o
  -5   0  14          2.76          4.14         1.51 o
  -4   0  14          1.80          4.34         1.49 o
  -3   0  14          0.86         -0.10         1.65 o
  -2   0  14         10.05          7.97         2.14 o
  -1   0  14         48.39         53.06         5.19 o
   0   0  14         23.20         24.10         5.71 o
   1   0  14          1.42          1.75         1.61 o
   2   0  14          9.75          4.43         1.64 o
   3   0  14          0.49         -0.15         1.50 o
   4   0  14          0.04          0.11         1.09 o
  -7   1  14          5.81          5.54         1.34 o
  -6   1  14          0.06         -0.44         1.04 o
  -5   1  14         23.79         34.68         2.93 o
  -4   1  14         15.41         19.04         2.17 o
  -3   1  14          0.05          0.17         1.48 o
  -2   1  14         31.48         30.96         3.76 o
  -1   1  14        106.41         92.42         4.92 o
   0   1  14          5.72          6.03         1.46 o
   1   1  14          4.61          4.25         1.24 o
   2   1  14          0.14          0.73         1.34 o
   3   1  14          0.10         -0.98         1.46 o
   4   1  14          1.88          0.19         0.99 o
  -7   2  14          0.96          0.55         0.95 o
  -6   2  14          0.34         -0.64         1.41 o
  -5   2  14         12.79         14.70         2.10 o
  -4   2  14         41.68         53.14         3.79 o
  -3   2  14          0.41          0.15         2.16 o
  -2   2  14          0.11          0.70         1.43 o
  -1   2  14         82.03         78.19         4.47 o
   0   2  14         14.77         15.40         2.42 o
   1   2  14          3.78          3.37         1.28 o
   2   2  14          1.85          1.47         1.29 o
   3   2  14          2.08          0.60         1.15 o
  -6   3  14          1.35          2.97         1.55 o
  -5   3  14          3.84          7.05         2.14 o
  -3   3  14          3.13          3.16         2.36 o
  -2   3  14          2.83          3.66         1.68 o
  -1   3  14          4.69          6.07         2.13 o
   0   3  14          1.84          1.23         1.17 o
   1   3  14          5.74          6.18         1.44 o
   2   3  14          2.06          1.14         0.90 o
   3   3  14          1.11          0.53         0.84 o
  -3   4  14          5.23          6.13         1.77 o
  -2   4  14         10.09          6.80         1.42 o
  -1   4  14          0.60          0.88         1.42 o
   0   4  14          0.31          0.07         1.09 o
   1   4  14          2.81          3.68         1.71 o
   2   4  14          2.11          1.76         0.87 o
  -4   5  14          1.75         -0.30         1.68 o
  -3   5  14          2.00          1.79         1.42 o
  -2   5  14          0.75          0.03         1.22 o
  -1   5  14          2.10          3.55         2.14 o
   0   5  14          5.24          6.42         2.39 o
   1   5  14          1.05          0.94         0.76 o
  -4   6  14          0.65         -0.25         1.62 o
  -3   6  14          0.01         -0.72         1.53 o
  -2   6  14          0.03         -1.82         1.82 o
  -1   6  14         15.25         22.69         2.90 o
   0   6  14          0.26         -0.47         1.19 o
  -2   7  14          0.46          0.15         1.14 o
  -1   7  14          4.61          5.17         1.36 o
   1  -7  15         13.86          6.10         1.97 o
   2  -7  15          9.81          2.12         1.84 o
   3  -7  15          2.78          2.07         1.33 o
   0  -6  15          3.32          3.24         2.23 o
   1  -6  15          0.27         -1.49         2.10 o
   2  -6  15          0.20          3.55         2.20 o
   3  -6  15          0.00         -0.16         1.63 o
  -3  -5  15          6.50          7.41         1.72 o
  -2  -5  15          0.73          0.20         1.40 o
  -1  -5  15          2.25          3.18         1.32 o
   0  -5  15          0.75          0.24         2.53 o
   1  -5  15          0.77          0.73         2.51 o
   2  -5  15          0.76          1.10         1.76 o
   3  -5  15          0.00         -0.19         2.02 o
  -4  -4  15          0.92          1.06         1.33 o
  -3  -4  15          1.38          2.02         1.71 o
  -2  -4  15          1.67          2.24         1.38 o
  -1  -4  15          8.89          7.83         3.91 o
   0  -4  15          2.82          1.37         2.91 o
   1  -4  15          3.59          2.01         2.17 o
   2  -4  15          0.94         -0.55         1.89 o
   3  -4  15          0.69          0.82         1.49 o
  -5  -3  15          1.27          0.90         1.10 o
  -4  -3  15          4.89          4.73         1.06 o
  -3  -3  15          1.03          0.79         1.82 o
  -2  -3  15          5.58          3.40         1.65 o
  -1  -3  15          0.01          0.92         1.53 o
   0  -3  15         22.40         16.65         4.06 o
   1  -3  15          1.05         -0.46         3.28 o
   2  -3  15          0.12          0.59         1.97 o
   3  -3  15          0.98          1.18         1.42 o
  -5  -2  15          0.41          0.14         0.69 o
  -4  -2  15          0.95          1.25         1.42 o
  -3  -2  15          1.51          1.81         1.05 o
  -2  -2  15          3.08          4.51         1.95 o
  -1  -2  15          1.22         -0.73         1.66 o
   0  -2  15          4.01          2.81         2.66 o
   1  -2  15          0.08         -0.40         2.19 o
   2  -2  15         14.05          8.73         6.49 o
   3  -2  15          0.92         -0.53         2.45 o
  -5  -1  15          9.34         11.48         1.49 o
  -4  -1  15          7.26          7.60         1.71 o
  -3  -1  15          0.91          0.81         1.14 o
  -2  -1  15          4.78          2.26         3.35 o
  -1  -1  15          1.01          2.49         3.57 o
   0  -1  15          9.98          5.05         1.58 o
   1  -1  15         14.53          7.12         1.68 o
   2  -1  15          0.02         -0.10         1.01 o
  -6   0  15          1.02          0.37         0.83 o
  -5   0  15         11.02         14.44         1.72 o
  -4   0  15          0.01          0.77         1.26 o
  -3   0  15          3.27          4.21         2.98 o
  -2   0  15          2.12          3.71         1.92 o
  -1   0  15          0.07          0.28         1.47 o
   0   0  15          2.19          0.75         1.45 o
   1   0  15         22.97         13.21         1.89 o
   2   0  15          0.63         -0.40         1.36 o
   3   0  15          0.55          0.10         1.10 o
  -5   1  15          8.65         11.37         1.72 o
  -4   1  15          4.62         11.68         2.84 o
  -3   1  15         20.23         13.93         3.85 o
  -2   1  15          0.21          0.75         1.48 o
  -1   1  15         13.23          9.34         2.04 o
   0   1  15          1.56          2.00         2.56 o
   1   1  15         48.90         25.93         2.92 o
   2   1  15          0.78         -0.12         1.28 o
   3   1  15          0.06         -0.34         0.85 o
  -2   2  15          0.00          0.35         1.71 o
  -1   2  15         15.33         12.25         4.27 o
   0   2  15          8.49          6.48         4.01 o
   1   2  15         16.56          4.08         1.63 o
   2   2  15          2.15         -0.32         1.12 o
  -2   3  15          4.62          1.64         1.62 o
  -1   3  15          5.29          6.37         3.53 o
   0   3  15         12.62         10.12         4.26 o
   1   3  15          2.70          0.80         1.14 o
  -2   4  15          0.92          0.42         1.57 o
  -1   4  15          1.34          0.19         0.96 o
   0   4  15          6.47          4.40         3.85 o
  -1   5  15         11.21         10.48         1.88 o
   0  -5  16          0.97          0.16         1.64 o
   1  -5  16          9.16          0.31         1.61 o
  -1  -4  16          0.88         -0.51         1.80 o
   0  -4  16          0.67          1.12         2.18 o
   1  -4  16          0.44         -0.70         2.05 o
   2  -4  16          0.18          0.26         1.42 o
  -3  -3  16          0.20         -0.16         1.09 o
  -2  -3  16          0.42          0.49         1.89 o
  -1  -3  16          4.50          2.94         2.29 o
   0  -3  16          1.50         -0.20         2.22 o
   1  -3  16          0.09          0.18         2.17 o
  -4  -2  16          0.12          0.74         1.03 o
  -3  -2  16          0.01         -0.76         1.30 o
  -2  -2  16          1.32          1.91         2.16 o
  -1  -2  16          4.63          1.27         2.38 o
   0  -2  16          3.98          3.30         2.61 o
   1  -2  16          1.35          1.74         2.09 o
  -2  -1  16          4.30          0.62         2.38 o
  -1  -1  16          0.54          0.22         2.27 o
   0  -1  16          0.08          1.80         2.32 o
   1  -1  16          8.02          1.55         1.93 o
  -2   0  16          0.64          3.52         2.59 o
  -1   0  16          9.36          4.37         2.64 o
   0   0  16          0.14          0.18         2.10 o
   0   1  16          3.00          1.51         1.17 o
   1   1  16         22.82          2.97         1.10 o
   0   2  16          0.16         -0.67         0.99 o
                                                
