# Supplementary material for: Crystal structures of three newly synthesized flavanone hydrazones
Source: Acta Crystallogr E Crystallogr Commun. 2023 Feb 28;79(Pt 3):236–40. doi: 10.1107/S2056989023001184 (PMC9993913; doi:10.1107/S2056989023001184)
Supplement: Supplementary file 3 [file e-79-00236-Isup5.mol]

Compound I.mol
  ChemDraw01092312392D

 41 44  0  0  0  0  0  0  0  0999 V2000
   -1.0732   -1.5855    0.0000 C   0  0  0  0  0  0  0  0  0  0  0  0
   -1.0732   -0.7653    0.0000 C   0  0  0  0  0  0  0  0  0  0  0  0
   -0.3628   -0.3552    0.0000 C   0  0  0  0  0  0  0  0  0  0  0  0
    0.3477   -0.7653    0.0000 C   0  0  0  0  0  0  0  0  0  0  0  0
    0.3477   -1.5855    0.0000 C   0  0  0  0  0  0  0  0  0  0  0  0
   -0.3623   -1.9950    0.0000 C   0  0  0  0  0  0  0  0  0  0  0  0
    1.0582   -0.3552    0.0000 C   0  0  0  0  0  0  0  0  0  0  0  0
    1.7687   -0.7653    0.0000 C   0  0  0  0  0  0  0  0  0  0  0  0
    1.7687   -1.5855    0.0000 C   0  0  0  0  0  0  0  0  0  0  0  0
    1.0582   -1.9950    0.0000 O   0  0  0  0  0  0  0  0  0  0  0  0
    2.4791   -1.9955    0.0000 C   0  0  0  0  0  0  0  0  0  0  0  0
    1.0582    0.4649    0.0000 N   0  0  0  0  0  0  0  0  0  0  0  0
    3.1886   -1.5864    0.0000 C   0  0  0  0  0  0  0  0  0  0  0  0
    3.8991   -1.9955    0.0000 C   0  0  0  0  0  0  0  0  0  0  0  0
    3.8991   -2.8157    0.0000 C   0  0  0  0  0  0  0  0  0  0  0  0
    3.1886   -3.2257    0.0000 C   0  0  0  0  0  0  0  0  0  0  0  0
    2.4796   -2.8157    0.0000 C   0  0  0  0  0  0  0  0  0  0  0  0
    1.7687    0.8750    0.0000 N   0  0  0  0  0  0  0  0  0  0  0  0
    1.7687    1.6951    0.0000 C   0  0  0  0  0  0  0  0  0  0  0  0
    2.4786    2.9254    0.0000 C   0  0  0  0  0  0  0  0  0  0  0  0
    3.1896    3.3359    0.0000 C   0  0  0  0  0  0  0  0  0  0  0  0
    3.1891    4.1561    0.0000 C   0  0  0  0  0  0  0  0  0  0  0  0
    2.4786    4.5661    0.0000 C   0  0  0  0  0  0  0  0  0  0  0  0
    1.7682    4.1561    0.0000 C   0  0  0  0  0  0  0  0  0  0  0  0
    1.7687    3.3354    0.0000 C   0  0  0  0  0  0  0  0  0  0  0  0
    3.8996    2.9258    0.0000 C   0  0  0  0  0  0  0  0  0  0  0  0
    4.6101    3.3359    0.0000 C   0  0  0  0  0  0  0  0  0  0  0  0
    4.6096    4.1561    0.0000 C   0  0  0  0  0  0  0  0  0  0  0  0
    3.8996    4.5661    0.0000 C   0  0  0  0  0  0  0  0  0  0  0  0
    1.0582    2.1052    0.0000 O   0  0  0  0  0  0  0  0  0  0  0  0
    2.4786    2.1052    0.0000 C   0  0  0  0  0  0  0  0  0  0  0  0
   -0.3628    0.4698    0.0000 O   0  0  0  0  0  0  0  0  0  0  0  0
   -1.7871   -1.9984    0.0000 O   0  0  0  0  0  0  0  0  0  0  0  0
    4.6139   -3.2287    0.0000 O   0  0  0  0  0  0  0  0  0  0  0  0
    2.4831    0.4624    0.0000 H   0  0  0  0  0  0  0  0  0  0  0  0
   -1.7560   -4.5661    0.0000 C   0  0  0  0  0  0  0  0  0  0  0  0
   -2.4704   -4.1536    0.0000 C   0  0  0  0  0  0  0  0  0  0  0  0
   -3.1847   -4.5661    0.0000 O   0  0  0  0  0  0  0  0  0  0  0  0
   -3.8996   -4.1536    0.0000 C   0  0  0  0  0  0  0  0  0  0  0  0
   -4.6139   -4.5661    0.0000 C   0  0  0  0  0  0  0  0  0  0  0  0
   -2.4704   -3.3286    0.0000 O   0  0  0  0  0  0  0  0  0  0  0  0
  1  2  2  0      
  2  3  1  0      
  3  4  2  0      
  4  5  1  0      
  5  6  2  0      
  6  1  1  0      
  4  7  1  0      
  7  8  1  0      
  8  9  1  0      
  9 10  1  0      
 10  5  1  0      
  9 11  1  0      
  7 12  2  0      
 11 13  2  0      
 13 14  1  0      
 14 15  2  0      
 15 16  1  0      
 16 17  2  0      
 17 11  1  0      
 12 18  1  0      
 18 19  1  0      
 20 21  2  0      
 21 22  1  0      
 22 23  2  0      
 23 24  1  0      
 24 25  2  0      
 25 20  1  0      
 21 26  1  0      
 26 27  2  0      
 27 28  1  0      
 28 29  2  0      
 29 22  1  0      
 19 30  2  0      
 19 31  1  0      
 20 31  1  0      
  3 32  1  0      
  1 33  1  0      
 15 34  1  0      
 18 35  1  0      
 36 37  1  0      
 37 38  1  0      
 38 39  1  0      
 39 40  1  0      
 37 41  2  0      
M  END
