# Supplementary material for: Crystal structures of three newly synthesized flavanone hydrazones
Source: Acta Crystallogr E Crystallogr Commun. 2023 Feb 28;79(Pt 3):236–40. doi: 10.1107/S2056989023001184 (PMC9993913; doi:10.1107/S2056989023001184)
Supplement: Supplementary file 4 [file e-79-00236-IIsup3.hkl]

#
# h,k,l, Fc-squared, Fo-squared, sigma(Fo-squared), status flag
#
data_II
_shelx_title ' ajs5_auto in P-1 #  2'
_shelx_refln_list_code          4
_shelx_F_calc_maximum      170.48
_exptl_crystal_F_000       476.00
_reflns_d_resolution_high  0.7854

loop_
 _space_group_symop_operation_xyz
 'x, y, z'
 '-x, -y, -z'

_cell_length_a    10.0964
_cell_length_b    10.1570
_cell_length_c    12.3628
_cell_angle_alpha  84.557
_cell_angle_beta   68.169
_cell_angle_gamma  82.529

_shelx_F_squared_multiplier     1.000

loop_
 _refln_index_h
 _refln_index_k
 _refln_index_l
 _refln_F_squared_calc
 _refln_F_squared_meas
 _refln_F_squared_sigma
 _refln_observed_status
   1   0   0       3010.76       2400.60        58.73 o
   2   0   0       3832.09       3891.71        82.95 o
   3   0   0          8.27          8.36         0.43 o
   4   0   0        110.31        106.37         2.47 o
   5   0   0          3.05          4.61         1.06 o
   6   0   0         74.12         69.83         2.98 o
   7   0   0         60.88         59.24         2.82 o
   8   0   0          2.77          4.14         1.24 o
   9   0   0          0.00          3.54         2.11 o
  10   0   0          5.20          5.43         1.88 o
  11   0   0         83.89        108.79         4.13 o
 -11   1   0          2.98          1.98         1.73 o
 -10   1   0          2.02          1.04         1.08 o
  -9   1   0          0.58          1.24         1.55 o
  -8   1   0          2.73          1.92         1.19 o
  -7   1   0         15.06         13.24         1.64 o
  -6   1   0         81.01         78.33         3.57 o
  -5   1   0        140.70        104.82         9.77 o
  -4   1   0        240.55        193.51         7.90 o
  -3   1   0          8.55          9.58         0.42 o
  -2   1   0       4736.53       4409.70        62.22 o
  -1   1   0       1346.77       1141.92        19.81 o
   0   1   0        552.19        465.01        14.02 o
   1   1   0         71.91         52.09         1.46 o
   2   1   0       4111.90       5168.34       127.11 o
   3   1   0        878.62        855.29        18.44 o
   4   1   0         25.69         40.73         1.58 o
   5   1   0         59.02         65.58         1.98 o
   6   1   0         67.35         69.11         2.53 o
   7   1   0         49.33         41.48         3.31 o
   8   1   0          2.05          2.83         0.99 o
   9   1   0         44.47         55.41         7.08 o
  10   1   0          8.97         11.19         1.35 o
  11   1   0          0.56          1.27         0.85 o
 -11   2   0          0.81          2.32         1.49 o
 -10   2   0          0.05          0.95         1.21 o
  -9   2   0          2.11         -0.53         1.64 o
  -8   2   0         17.30          8.46         4.19 o
  -7   2   0         28.66         24.05         2.59 o
  -6   2   0          6.10          5.87         1.35 o
  -4   2   0         32.16         31.29         1.58 o
  -3   2   0         49.73         38.73         1.30 o
  -2   2   0      29064.36      39237.41       958.76 o
  -1   2   0        423.82        323.80         8.97 o
   0   2   0       5947.30       7547.69       143.65 o
   1   2   0       2138.02       2335.88        67.21 o
   2   2   0       8727.35      13238.74       396.57 o
   3   2   0        428.61        373.18         9.58 o
   4   2   0         10.33         14.03         1.21 o
   5   2   0          4.27          8.47         1.84 o
   6   2   0         85.58         88.10         3.06 o
   7   2   0          3.71          4.02         1.05 o
   8   2   0         38.24         44.72         2.36 o
   9   2   0        235.24        266.96        26.11 o
  10   2   0         30.09         29.45         2.64 o
  11   2   0          5.53          6.52         1.43 o
 -10   3   0          0.28         -0.56         2.08 o
  -9   3   0          0.61         -0.31         1.97 o
  -8   3   0          0.24         -1.40         1.72 o
  -7   3   0          9.61          8.95         1.56 o
  -6   3   0         70.64         64.50         3.08 o
  -5   3   0         17.72         13.55         2.04 o
  -4   3   0        525.59        498.35        11.21 o
  -3   3   0        843.07        678.78        13.77 o
  -2   3   0         45.78         54.56         1.69 o
  -1   3   0         93.40         83.62         1.78 o
   0   3   0        106.52         96.59         3.41 o
   1   3   0        589.56        670.30        44.86 o
   2   3   0        263.21        232.54         6.01 o
   3   3   0         28.48         39.22         1.37 o
   4   3   0       2155.17       2282.05        69.92 o
   5   3   0         19.83         26.86         1.73 o
   6   3   0          2.06          3.13         0.96 o
   7   3   0        314.09        327.56        17.43 o
   8   3   0         74.74         75.91         3.52 o
   9   3   0          5.30          5.42         1.17 o
  10   3   0          4.86          3.73         1.19 o
  11   3   0          0.02          0.09         1.06 o
 -10   4   0          0.03          2.07         1.71 o
  -9   4   0          3.39          2.97         1.29 o
  -8   4   0          0.13         -0.35         1.70 o
  -7   4   0          8.61         10.07         1.71 o
  -6   4   0          0.69          3.96         1.78 o
  -5   4   0          9.60          8.01         1.25 o
  -4   4   0       2176.30       2086.71        44.53 o
  -3   4   0        605.02        515.85        16.17 o
  -2   4   0        516.36        486.80         8.14 o
  -1   4   0        207.15        183.58         4.11 o
   0   4   0         74.03         58.40         2.10 o
   1   4   0         25.38         13.49         0.73 o
   2   4   0         13.58         10.44         0.94 o
   3   4   0        846.18        937.03        27.49 o
   4   4   0        447.34        479.74        19.07 o
   5   4   0        482.27        485.92        13.02 o
   6   4   0         45.50         46.67         3.61 o
   7   4   0        400.93        392.66        14.26 o
   8   4   0        216.81        211.01         8.12 o
   9   4   0         38.28         36.60         2.08 o
  10   4   0         12.31         12.95         1.52 o
  11   4   0          1.80          1.30         0.69 o
  -9   5   0          4.52          6.83         2.20 o
  -8   5   0          2.49          5.67         3.03 o
  -7   5   0          0.20         -1.37         1.79 o
  -6   5   0         61.10         84.97         4.02 o
  -5   5   0          6.74          9.70         1.61 o
  -4   5   0         21.98         24.73         1.75 o
  -3   5   0         17.18         11.72         2.12 o
  -2   5   0        128.10         91.23         2.66 o
  -1   5   0        496.18        498.71         9.13 o
   0   5   0        273.59        225.53        10.64 o
   1   5   0        102.70         86.82        15.93 o
   2   5   0       1389.85       1582.79        59.45 o
   3   5   0        711.17        860.96        22.00 o
   4   5   0         79.97         75.81         3.66 o
   5   5   0        580.79        596.14        17.71 o
   6   5   0         92.12         79.31         4.00 o
   7   5   0        210.09        200.53         8.25 o
   8   5   0         18.20         14.38         2.80 o
   9   5   0          0.65          0.42         1.00 o
  10   5   0          5.21          6.88         1.17 o
  11   5   0          2.20          2.76         0.87 o
  -9   6   0          0.06         -1.40         1.73 o
  -8   6   0          0.05         -0.14         1.22 o
  -7   6   0          0.18          1.46         1.45 o
  -6   6   0         57.17         67.58         4.84 o
  -5   6   0         84.72         70.13         3.71 o
  -4   6   0         20.13         23.71         1.52 o
  -3   6   0          0.01          1.57         1.07 o
  -2   6   0         74.04         62.22         2.97 o
  -1   6   0         19.02         16.95         1.73 o
   0   6   0          1.16          4.19         0.92 o
   1   6   0        247.92        278.78         6.82 o
   2   6   0         39.03         39.00         2.26 o
   3   6   0        175.79        217.10         8.13 o
   4   6   0         50.11         63.83         4.09 o
   5   6   0         64.17         58.71         3.34 o
   6   6   0          0.09          1.82         1.04 o
   7   6   0         13.93         13.93         1.69 o
   8   6   0         19.51         21.89         2.28 o
   9   6   0          0.82          0.77         0.84 o
  10   6   0          1.69          2.70         0.98 o
  -8   7   0          2.42          3.53         2.13 o
  -7   7   0          0.00          0.20         1.30 o
  -6   7   0          5.16          6.54         1.63 o
  -5   7   0          0.09          1.97         1.37 o
  -4   7   0          0.00          0.26         1.16 o
  -3   7   0         13.42         15.79         1.64 o
  -2   7   0         88.96         88.20         4.65 o
  -1   7   0          0.67          1.46         1.11 o
   0   7   0       1086.77       1193.57        42.25 o
   1   7   0          0.91          1.98         1.70 o
   2   7   0          0.80          0.75         0.65 o
   3   7   0          3.45          3.73         0.89 o
   4   7   0          0.04         -0.31         0.80 o
   5   7   0         11.22         11.46         1.28 o
   6   7   0         10.80          9.98         1.90 o
   7   7   0         44.15         39.64         3.46 o
   8   7   0         19.87         18.67         3.78 o
   9   7   0          1.05          1.81         0.71 o
  -7   8   0          3.35          2.81         2.20 o
  -6   8   0          0.00         -0.89         1.82 o
  -5   8   0          1.73          2.36         1.52 o
  -4   8   0          0.85         -0.14         1.47 o
  -3   8   0          4.48          5.77         1.26 o
  -2   8   0         14.00         20.23         1.72 o
  -1   8   0         35.27         41.90         2.69 o
   0   8   0          1.55          0.41         1.44 o
   1   8   0         25.86         28.58         2.93 o
   2   8   0          0.74          0.80         1.11 o
   3   8   0          0.49          2.55         1.20 o
   4   8   0          9.43         14.71         1.72 o
   5   8   0          3.37          2.32         0.87 o
   6   8   0         85.77         88.34         4.11 o
   7   8   0         26.40         25.06         4.06 o
   8   8   0          7.13          7.68         0.95 o
   9   8   0          0.79          1.34         0.80 o
  -6   9   0          0.31         -0.86         1.41 o
  -5   9   0          0.11         -0.03         1.75 o
  -4   9   0          3.07          2.12         1.95 o
  -3   9   0          0.84          1.17         1.35 o
  -2   9   0         94.72         75.27         5.49 o
  -1   9   0          9.47          7.43         2.07 o
   0   9   0          8.98          6.82         1.10 o
   1   9   0          6.57          6.52         1.31 o
   2   9   0         20.26         23.23         1.98 o
   3   9   0         20.40         26.87         2.17 o
   4   9   0          1.39          2.38         1.84 o
   5   9   0         10.50         11.04         1.90 o
   6   9   0          0.56          0.36         1.98 o
   7   9   0         22.72         30.41         3.35 o
   8   9   0          2.12          3.40         0.95 o
   9   9   0          7.66          7.62         1.23 o
  -5  10   0          0.01         -0.29         2.10 o
  -4  10   0          2.51          1.80         1.73 o
  -3  10   0          7.40          2.25         3.39 o
  -2  10   0          1.10         -0.44         2.71 o
  -1  10   0          0.31          0.89         1.52 o
   0  10   0          3.85          4.71         2.26 o
   1  10   0          0.44          0.10         1.23 o
   2  10   0          0.33          1.33         0.94 o
   3  10   0          0.78          0.51         1.09 o
   4  10   0         35.12         34.33        17.09 o
   5  10   0          0.26          0.80         0.92 o
   6  10   0          2.68          2.91         1.01 o
   7  10   0          4.11          7.03         3.27 o
  -3  11   0          3.62         -0.94         1.52 o
  -2  11   0          0.28         -0.19         1.69 o
  -1  11   0          2.19         -0.20         1.70 o
   0  11   0          0.31          1.17         1.85 o
   1  11   0          1.53         -1.08         1.67 o
   2  11   0          0.17         -0.79         1.11 o
   3  11   0          7.83          3.17         2.46 o
   4  11   0          1.81          2.09         0.71 o
   5  11   0          1.49          0.85         0.77 o
   6  11   0          4.71          3.18         1.05 o
  -2  12   0          0.41          0.91         1.05 o
  -1  12   0          0.19          1.37         1.31 o
   0  12   0          0.01         -0.07         1.34 o
   1  12   0          0.43         -0.20         1.38 o
   2  12   0         13.86          4.11         7.45 o
   3  12   0          0.00         -0.83         3.45 o
   4  12   0          1.13         -1.03         3.17 o
  -3 -12   1          2.57          1.38         3.09 o
  -2 -12   1          2.41          0.38         2.95 o
  -1 -12   1          0.77          0.06         1.22 o
   0 -12   1          2.33          0.07         1.36 o
   1 -12   1          2.88          0.72         1.32 o
   2 -12   1          0.17          1.52         1.12 o
  -6 -11   1          2.05          0.37         0.82 o
  -5 -11   1          3.17          2.78         2.96 o
  -4 -11   1          0.14          0.00         0.85 o
  -3 -11   1          0.02         -1.28         1.38 o
  -2 -11   1          0.02         -0.09         1.06 o
  -1 -11   1          4.07         -0.01         1.62 o
   0 -11   1          1.00         -0.26         1.65 o
   1 -11   1          0.50          0.27         1.18 o
   2 -11   1          0.00         -0.21         1.79 o
   3 -11   1          1.13         -1.02         1.61 o
   4 -11   1          6.42         -0.10         1.19 o
  -7 -10   1          3.43          4.43         1.86 o
  -6 -10   1          0.13          0.02         0.82 o
  -5 -10   1          8.84          8.93         1.33 o
  -4 -10   1          3.92          3.17         0.98 o
  -3 -10   1          0.00          0.62         1.12 o
  -2 -10   1          7.17          4.84         2.10 o
  -1 -10   1         12.91         14.24         1.73 o
   0 -10   1          0.20          1.72         2.28 o
   1 -10   1          0.21          2.72         1.92 o
   2 -10   1          0.54          2.71         3.09 o
   3 -10   1         11.19          8.07         5.70 o
   4 -10   1          0.93          0.10         1.50 o
   5 -10   1          0.10         -0.68         1.37 o
  -8  -9   1          1.47          0.92         0.71 o
  -7  -9   1          7.04          6.03         0.93 o
  -6  -9   1          9.65         12.14         1.24 o
  -5  -9   1          8.65          9.11         1.45 o
  -4  -9   1          1.07          1.38         1.50 o
  -3  -9   1          0.67          0.30         1.37 o
  -2  -9   1          2.69          3.25         1.15 o
  -1  -9   1          2.69          4.53         1.48 o
   0  -9   1         14.81         20.61         1.92 o
   1  -9   1         21.10         24.87         3.84 o
   2  -9   1         33.42         36.63         3.81 o
   3  -9   1          0.05          0.92         1.77 o
   4  -9   1          5.10          3.89         2.37 o
   5  -9   1          2.55          3.45         1.56 o
   6  -9   1          0.66          3.35         2.49 o
  -9  -8   1          0.00          0.33         0.77 o
  -8  -8   1          1.37          2.60         0.92 o
  -7  -8   1          0.35          0.02         1.04 o
  -6  -8   1          3.08          2.83         1.28 o
  -5  -8   1         43.47         42.48         3.84 o
  -4  -8   1        228.37        311.56        20.67 o
  -3  -8   1         89.07        102.89        10.41 o
  -2  -8   1          0.20          0.16         1.20 o
  -1  -8   1         37.17         46.90         2.24 o
   0  -8   1         31.45         34.88         2.12 o
   1  -8   1         40.09         47.39         2.80 o
   2  -8   1         19.26         22.18         2.19 o
   3  -8   1          3.84          3.59         1.62 o
   4  -8   1          5.32          4.28         1.65 o
   5  -8   1          0.49          0.20         1.50 o
   6  -8   1          0.19         -0.56         1.83 o
   7  -8   1          8.38         17.30         3.56 o
   8  -8   1         15.17         25.97         3.34 o
 -10  -7   1          1.94          2.47         0.99 o
  -9  -7   1          1.71          2.09         0.90 o
  -8  -7   1         61.87         49.63         2.83 o
  -7  -7   1          5.34          5.52         1.08 o
  -6  -7   1         35.48         41.14         4.30 o
  -5  -7   1          6.98          6.80         1.72 o
  -4  -7   1         13.76         12.66         1.54 o
  -3  -7   1        249.21        281.19        37.04 o
  -2  -7   1          2.18          4.62         1.22 o
  -1  -7   1        133.01        128.69         6.23 o
   0  -7   1         85.71         90.69         4.71 o
   1  -7   1         66.94         65.23         2.73 o
   2  -7   1         72.98         77.47         3.44 o
   3  -7   1          4.16         10.75         1.43 o
   4  -7   1          0.16          4.57         1.56 o
   5  -7   1          8.02         11.10         1.55 o
   6  -7   1          2.83          5.44         1.73 o
   7  -7   1          8.31          8.66         1.45 o
   8  -7   1          3.24          3.65         2.36 o
 -10  -6   1          0.04          1.65         1.05 o
  -9  -6   1          1.62          2.18         0.79 o
  -8  -6   1         16.17         15.55         1.45 o
  -7  -6   1         29.88         24.49         3.32 o
  -6  -6   1        547.04        534.83        26.58 o
  -5  -6   1       1126.20       1153.46        38.23 o
  -4  -6   1        145.92        147.43         9.29 o
  -3  -6   1          0.00          0.89         0.77 o
  -2  -6   1          0.57          1.01         0.78 o
  -1  -6   1          2.30          2.04         1.15 o
   0  -6   1          5.68          6.35         1.32 o
   1  -6   1          2.28          1.51         0.91 o
   2  -6   1         22.22         19.76         1.78 o
   3  -6   1          3.21          5.41         1.14 o
   4  -6   1          0.15          1.62         0.88 o
   5  -6   1         19.33         28.32         1.88 o
   6  -6   1        232.37        333.80        14.89 o
   7  -6   1          1.50          4.23         1.31 o
   8  -6   1          4.06          6.60         2.66 o
   9  -6   1          0.01          0.22         1.76 o
 -10  -5   1          0.13          1.31         1.07 o
  -9  -5   1          2.18          2.26         0.91 o
  -8  -5   1         33.26         27.36         1.89 o
  -7  -5   1         36.79         27.62         2.38 o
  -6  -5   1        715.33        641.28        22.69 o
  -5  -5   1        112.72         98.53         4.76 o
  -4  -5   1         41.61         46.65         3.58 o
  -3  -5   1        298.20        279.54        10.01 o
  -2  -5   1        326.10        337.28        20.27 o
  -1  -5   1        138.99        140.98         5.34 o
   0  -5   1        559.62        503.55        12.53 o
   1  -5   1         63.66         50.99         1.61 o
   2  -5   1         32.61         26.47         1.12 o
   3  -5   1         14.76          8.48         0.82 o
   4  -5   1          7.74          8.10         0.91 o
   5  -5   1         40.37         37.67         2.35 o
   6  -5   1         23.17         23.73         1.76 o
   7  -5   1          1.14          1.88         1.19 o
   8  -5   1          9.52         18.75         3.85 o
   9  -5   1          1.00          0.98         1.41 o
 -11  -4   1          1.85          0.80         0.72 o
 -10  -4   1          0.27         -0.24         0.94 o
  -9  -4   1         15.23         16.77         1.71 o
  -8  -4   1        104.07         93.03         7.08 o
  -7  -4   1        858.65        890.35        27.42 o
  -6  -4   1          0.46          1.99         1.02 o
  -5  -4   1          1.38          0.25         0.79 o
  -4  -4   1        549.87        538.19        25.87 o
  -3  -4   1        105.04        144.32         6.01 o
  -2  -4   1        115.82        112.52         4.24 o
  -1  -4   1        880.96        866.23        22.92 o
   0  -4   1        114.52         76.76         1.58 o
   1  -4   1         19.90         20.58         0.84 o
   2  -4   1          7.35          8.44         0.56 o
   3  -4   1        217.09        220.27         7.42 o
   4  -4   1       4002.76       3673.57        75.78 o
   5  -4   1         19.33         19.58         1.17 o
   6  -4   1         18.13         13.46         1.27 o
   7  -4   1         10.58          8.63         2.05 o
   8  -4   1          0.99          2.80         1.77 o
   9  -4   1          0.69          2.70         1.14 o
  10  -4   1          0.34          2.73         1.92 o
  11  -4   1          0.51          0.51         0.78 o
 -10  -3   1         11.34         10.71         1.44 o
  -9  -3   1         11.56         10.59         1.34 o
  -8  -3   1        118.17        115.00         6.27 o
  -7  -3   1        112.72        113.31         3.58 o
  -6  -3   1          0.45          0.70         0.89 o
  -5  -3   1        208.17        226.60        24.68 o
  -4  -3   1        302.34        277.94         9.18 o
  -3  -3   1       1251.27       1288.31        55.55 o
  -2  -3   1       1581.94       1790.82        38.46 o
  -1  -3   1         39.61         60.98         2.30 o
   0  -3   1         39.82         41.01         1.20 o
   1  -3   1        292.77        226.73         5.01 o
   2  -3   1        192.97        196.23         5.39 o
   3  -3   1        377.99        287.36         7.01 o
   4  -3   1          9.35          9.28         0.71 o
   5  -3   1        101.74         87.99         3.41 o
   6  -3   1          0.82          1.23         1.01 o
   7  -3   1          0.08          1.47         1.25 o
   8  -3   1          1.87          3.92         1.14 o
   9  -3   1          6.17          8.17         2.16 o
  10  -3   1          1.28          3.25         2.25 o
 -10  -2   1          5.57          7.49         1.34 o
  -9  -2   1        548.63        551.65        19.33 o
  -8  -2   1         13.40         12.68         1.46 o
  -7  -2   1         31.84         26.05         1.71 o
  -6  -2   1        135.30        139.71         4.46 o
  -5  -2   1        302.27        277.05         7.62 o
  -4  -2   1        257.92        250.66        11.72 o
  -3  -2   1        322.22        285.48         6.64 o
  -2  -2   1        892.28       1063.35        30.44 o
  -1  -2   1        984.55        896.40        23.55 o
   0  -2   1       2028.78       1998.20        28.66 o
   1  -2   1        552.05        423.48         8.85 o
   2  -2   1      27608.95      42056.13       721.91 o
   3  -2   1        703.04        611.46        15.24 o
   4  -2   1        161.08        116.73         3.97 o
   5  -2   1         16.78         19.12         1.04 o
   6  -2   1          0.00          1.00         1.08 o
   7  -2   1          6.31          3.68         2.05 o
   8  -2   1          0.45          0.21         1.95 o
   9  -2   1          0.91          0.36         1.18 o
  10  -2   1          1.68          1.66         1.27 o
  11  -2   1          0.01          0.60         1.70 o
 -11  -1   1          7.49          6.43         1.48 o
 -10  -1   1         17.82         20.15         2.14 o
  -9  -1   1          1.41          1.96         2.47 o
  -8  -1   1          0.04         -0.21         0.87 o
  -7  -1   1          7.08          7.23         1.11 o
  -6  -1   1         46.12         45.03         2.08 o
  -5  -1   1         17.10         21.20         1.55 o
  -4  -1   1          0.52          1.58         0.62 o
  -3  -1   1        459.21        401.26        19.20 o
  -2  -1   1       5386.96       6480.54       190.29 o
  -1  -1   1         92.90         25.31         0.87 o
   0  -1   1       1545.70       1117.35        14.38 o
   1  -1   1       3530.17       3539.69        43.15 o
   2  -1   1       3087.08       2523.63        33.64 o
   3  -1   1         17.25         21.78         0.84 o
   4  -1   1          2.61          1.95         0.36 o
   5  -1   1         26.69         25.03         0.84 o
   6  -1   1         28.44         22.11         1.63 o
   7  -1   1          1.93          2.51         0.84 o
   8  -1   1          8.84          7.37         1.84 o
   9  -1   1          9.19         13.00         3.17 o
  10  -1   1          0.00         -0.03         0.87 o
  11  -1   1          3.78          3.65         1.93 o
 -11   0   1         70.58         78.15         4.35 o
 -10   0   1          0.53         -0.35         1.43 o
  -9   0   1          6.78          4.31         2.27 o
  -8   0   1         18.21         17.78         2.22 o
  -7   0   1          7.97          6.89         1.05 o
  -6   0   1          8.17         11.66         1.07 o
  -5   0   1          8.41         11.23         1.11 o
  -4   0   1         25.87         26.32         1.13 o
  -3   0   1        993.24        929.35        17.91 o
  -2   0   1        288.98        266.33         5.56 o
  -1   0   1       2295.07       1531.92        26.84 o
   0   0   1       9820.32      11800.74       293.00 o
   1   0   1        127.03        202.01         4.44 o
   2   0   1        931.43        808.98        15.45 o
   3   0   1          1.97          3.36         0.41 o
   4   0   1         27.73         27.68         1.49 o
   5   0   1         18.48         17.30         1.12 o
   6   0   1         14.99         12.94         0.97 o
   7   0   1          0.75          1.46         0.79 o
   8   0   1         11.56         11.67         1.30 o
  10   0   1          4.20          4.58         1.38 o
  11   0   1         24.91         30.82         1.93 o
 -11   1   1          3.19          3.47         1.41 o
 -10   1   1          2.29          1.13         1.09 o
  -8   1   1          0.19         -0.02         1.23 o
  -7   1   1          7.60         10.72         1.18 o
  -6   1   1          2.69          5.33         0.83 o
  -5   1   1        110.19         95.64         4.19 o
  -4   1   1         99.05        101.36         4.07 o
  -3   1   1          4.48          6.37         0.51 o
  -2   1   1       2957.04       2567.33        43.73 o
  -1   1   1        310.48        274.23         6.99 o
   0   1   1        429.89        361.76        11.02 o
   1   1   1         25.49         44.07         1.49 o
   2   1   1         45.54         54.83         1.35 o
   3   1   1        102.34        120.72         3.31 o
   4   1   1        699.63        594.63        14.93 o
   5   1   1         21.43         15.93         1.77 o
   6   1   1        234.42        255.66         7.10 o
   7   1   1        105.43        101.55         3.73 o
   8   1   1          3.57          2.21         2.24 o
   9   1   1         16.10         12.08         2.75 o
  10   1   1          0.63          0.98         1.25 o
  11   1   1         15.44         16.48         1.38 o
 -11   2   1          0.57          0.53         1.11 o
 -10   2   1          0.17         -0.67         1.04 o
  -9   2   1          0.19         -0.58         1.46 o
  -8   2   1          2.66          1.82         2.63 o
  -7   2   1         13.66         16.98         1.67 o
  -6   2   1         17.91         13.29         1.36 o
  -5   2   1          0.58          4.33         0.68 o
  -4   2   1        245.50        197.93         9.28 o
  -3   2   1        882.20        717.61        15.47 o
  -2   2   1       2707.41       2085.52        43.64 o
  -1   2   1       3294.94       2993.00        64.21 o
   0   2   1        153.20        147.30         3.84 o
   1   2   1         93.64         49.37         2.60 o
   2   2   1       3636.73       5079.60       125.50 o
   3   2   1        149.39        121.88         3.50 o
   4   2   1       1221.46       1108.28        27.77 o
   5   2   1        145.50        128.14         3.95 o
   6   2   1          0.03          2.55         0.96 o
   7   2   1          1.12         -0.18         1.05 o
   8   2   1         22.59         17.46         1.49 o
   9   2   1          3.46          2.21         2.18 o
  10   2   1         43.74         43.20         5.45 o
  11   2   1          2.02          2.22         1.23 o
  12   2   1          2.15          0.04         1.15 o
 -10   3   1          0.01          1.50         1.85 o
  -9   3   1          0.24          0.24         1.41 o
  -8   3   1          4.19          2.95         1.30 o
  -7   3   1         60.24         65.99         4.60 o
  -6   3   1         36.30         38.62         1.86 o
  -5   3   1        123.10        112.12         3.54 o
  -4   3   1         71.16         70.92         4.36 o
  -3   3   1          4.36          7.00         0.73 o
  -2   3   1        795.53        604.27        15.37 o
  -1   3   1       1253.31       1120.83        24.28 o
   0   3   1         11.66         16.54         1.19 o
   1   3   1       1204.46       1400.73        38.45 o
   2   3   1        266.15        287.76        11.47 o
   3   3   1        129.50        121.90         3.60 o
   4   3   1       1359.80       1736.09        52.68 o
   5   3   1        508.66        531.94        13.93 o
   6   3   1        202.13        181.08         5.52 o
   7   3   1         36.41         32.32         2.19 o
   8   3   1          0.07          1.11         1.04 o
   9   3   1         18.73         14.49         2.89 o
  10   3   1          0.48          1.28         1.36 o
  11   3   1          0.41          0.60         1.20 o
  12   3   1          0.43         -0.14         1.09 o
 -10   4   1          0.11          0.51         1.48 o
  -9   4   1          0.13         -1.41         1.41 o
  -7   4   1          0.40          0.17         1.71 o
  -6   4   1          0.76          0.03         0.95 o
  -5   4   1          2.33          3.18         0.97 o
  -4   4   1         27.32         33.09         2.26 o
  -3   4   1          5.22          8.04         1.06 o
  -2   4   1        268.40        213.66         9.36 o
  -1   4   1        284.37        275.40         7.01 o
   0   4   1         73.67         77.02         2.41 o
   1   4   1       1640.69       1662.34        80.71 o
   2   4   1          1.83          0.65         0.71 o
   3   4   1        496.58        614.71        27.72 o
   4   4   1        180.06        214.62         6.12 o
   5   4   1        198.47        214.60        11.70 o
   6   4   1          0.86          0.01         0.81 o
   7   4   1         30.10         28.73         2.83 o
   8   4   1         12.05         10.01         1.76 o
   9   4   1          0.00         -0.36         0.93 o
  10   4   1         18.11         17.10         1.73 o
  11   4   1          1.47          1.63         1.14 o
  -9   5   1         11.27         19.38         1.91 o
  -8   5   1          0.86         -1.18         1.59 o
  -7   5   1          4.37          2.73         2.07 o
  -6   5   1          7.33          5.80         1.41 o
  -5   5   1          1.65          2.22         0.89 o
  -4   5   1          3.90          2.92         0.91 o
  -3   5   1          0.11          3.21         1.97 o
  -2   5   1         15.31         13.93         1.43 o
  -1   5   1          7.37         10.87         1.04 o
   0   5   1          7.47         11.49         1.28 o
   1   5   1        123.13        125.95         5.03 o
   2   5   1       1249.36       1545.57        58.65 o
   3   5   1        363.25        436.90        11.58 o
   4   5   1         13.93         15.34         1.43 o
   5   5   1        169.25        182.79         7.39 o
   6   5   1         16.59         14.22         1.65 o
   7   5   1         39.56         38.94         2.73 o
   8   5   1          4.08          0.79         1.36 o
   9   5   1          0.16         -0.18         0.93 o
  10   5   1          0.00          0.17         1.52 o
  11   5   1          8.17          8.71         0.93 o
  -9   6   1          0.01          1.53         1.47 o
  -8   6   1          0.24          0.98         1.40 o
  -7   6   1          0.20          0.37         1.28 o
  -6   6   1          5.13          1.56         2.02 o
  -5   6   1          0.94          3.09         2.19 o
  -4   6   1          0.71          0.76         0.86 o
  -3   6   1         35.36         30.72         2.91 o
  -2   6   1         46.84         41.73         2.79 o
  -1   6   1         26.31         26.21         2.10 o
   0   6   1          4.18         10.89         1.48 o
   1   6   1        123.38        153.92         6.08 o
   2   6   1         41.47         41.21         3.32 o
   3   6   1          2.85          2.28         0.82 o
   4   6   1         79.89         87.29         4.33 o
   5   6   1          0.53          0.89         0.91 o
   6   6   1          7.75          7.51         1.23 o
   7   6   1          5.10          5.07         1.11 o
   8   6   1         62.77         64.72         3.57 o
   9   6   1         16.44         17.40         2.23 o
  10   6   1          0.01         -0.20         0.83 o
  11   6   1          0.83          0.93         1.00 o
  -8   7   1          0.03         -0.20         1.57 o
  -7   7   1          0.01         -0.44         1.46 o
  -6   7   1          0.17          1.87         1.76 o
  -5   7   1          0.01          1.29         2.22 o
  -4   7   1          0.12         -0.14         1.17 o
  -3   7   1          0.26          1.05         1.14 o
  -2   7   1         37.73         33.74         6.83 o
  -1   7   1         12.88         14.01         2.26 o
   0   7   1        327.66        385.86        11.56 o
   1   7   1        222.23        246.45        21.95 o
   2   7   1         51.61         60.52         2.98 o
   3   7   1        356.08        424.06        28.34 o
   4   7   1         30.43         34.49         2.35 o
   5   7   1          0.36          0.58         0.93 o
   6   7   1          2.79          1.30         0.91 o
   7   7   1          0.10          1.27         1.84 o
   8   7   1          0.00         -0.50         0.85 o
   9   7   1         52.55         56.60         2.36 o
  10   7   1         17.53         15.79         1.70 o
  -7   8   1          0.15         -0.44         1.70 o
  -6   8   1          0.18          0.46         1.24 o
  -5   8   1         12.26         17.96         2.82 o
  -4   8   1          0.35          0.53         1.38 o
  -3   8   1          0.25         -0.18         1.02 o
  -2   8   1         23.69         22.43         1.84 o
  -1   8   1          0.00         -0.22         1.18 o
   0   8   1          0.09          1.45         1.34 o
   1   8   1         16.66         19.95         1.67 o
   2   8   1          0.41          1.53         1.25 o
   3   8   1         21.73         25.28         1.72 o
   4   8   1         16.29         19.07         1.54 o
   5   8   1         13.24         18.02         2.56 o
   6   8   1        211.42        226.49        12.08 o
   7   8   1          1.62          3.63         1.14 o
   8   8   1          0.44         -0.01         0.89 o
   9   8   1          2.93          5.59         0.92 o
  10   8   1          0.01          0.88         0.99 o
  -6   9   1          0.02          0.64         1.43 o
  -5   9   1          0.09          0.67         1.62 o
  -4   9   1          0.99          1.56         1.86 o
  -3   9   1          0.00          0.93         1.29 o
  -2   9   1         31.21         25.39         3.15 o
  -1   9   1         63.25         81.72         4.73 o
   0   9   1          0.55          0.75         1.35 o
   1   9   1          6.48          9.48         1.32 o
   2   9   1         16.46         22.87         1.65 o
   3   9   1          0.09          0.46         1.19 o
   4   9   1         48.82         56.88         4.67 o
   5   9   1          5.52          7.19         1.51 o
   6   9   1          1.13          1.00         0.94 o
   7   9   1         13.33         18.46         1.91 o
   8   9   1          5.38          4.96         1.11 o
   9   9   1          4.39          5.06         2.08 o
  -5  10   1          0.60          2.37         2.21 o
  -4  10   1          0.69          0.34         2.49 o
  -3  10   1          0.08         -0.98         1.57 o
  -2  10   1          0.89          0.83         2.80 o
  -1  10   1          0.11          0.92         1.57 o
   0  10   1          3.06          1.70         1.59 o
   1  10   1          1.60          2.31         1.08 o
   2  10   1          1.05          1.95         1.05 o
   3  10   1          1.11          1.20         1.08 o
   4  10   1         79.01        125.68         7.18 o
   5  10   1          0.77          2.33         1.50 o
   6  10   1          6.96          8.77         1.23 o
   7  10   1          4.11          2.19         0.74 o
   8  10   1          1.49          0.56         0.85 o
  -3  11   1          4.05         -0.13         1.41 o
  -2  11   1          0.01          0.27         1.60 o
  -1  11   1          3.04         -0.10         1.69 o
   0  11   1          0.96          0.84         1.69 o
   1  11   1          1.63         -0.43         1.77 o
   2  11   1          3.94          2.12         0.94 o
   3  11   1         10.05         12.11         2.95 o
   4  11   1          0.39          0.01         0.78 o
   5  11   1          2.94          3.53         0.86 o
   6  11   1          1.91          2.24         0.92 o
   7  11   1          3.91          2.12         0.76 o
  -1  12   1          0.01          0.86         1.23 o
   0  12   1          0.06         -0.46         1.26 o
   1  12   1          0.07         -0.40         1.28 o
   2  12   1         20.55         10.43        14.02 o
   3  12   1          0.18         -1.07         1.10 o
   4  12   1          0.56          2.39         3.54 o
  -2 -12   2          0.20         -0.31         2.44 o
  -1 -12   2          2.03          2.99         2.73 o
   0 -12   2          5.50          1.46         1.07 o
   1 -12   2          6.88          1.45         1.22 o
   2 -12   2          0.87          0.14         1.08 o
  -5 -11   2          5.38          1.89         1.05 o
  -4 -11   2          3.79          3.31         1.27 o
  -3 -11   2          0.70          2.15         1.56 o
  -2 -11   2          0.66          1.39         1.48 o
  -1 -11   2          3.47          1.35         2.50 o
   0 -11   2          1.94          0.71         1.62 o
   1 -11   2          8.25          4.90         2.41 o
   2 -11   2          0.52          1.41         1.50 o
   3 -11   2          2.15          0.68         1.63 o
   4 -11   2          0.92          0.63         1.23 o
  -6 -10   2          1.32          1.45         0.64 o
  -5 -10   2          6.80          7.86         1.13 o
  -4 -10   2          1.61          2.32         1.07 o
  -3 -10   2          9.25         10.74         1.44 o
  -2 -10   2         71.28         75.35        12.41 o
  -1 -10   2        149.17        190.67        18.80 o
   0 -10   2         14.94         15.00        12.43 o
   1 -10   2          0.23         -4.56         5.80 o
   2 -10   2          0.58          2.03         2.01 o
   3 -10   2          0.04          0.55         1.38 o
   4 -10   2          4.40          2.19         1.99 o
   5 -10   2          0.01          0.22         1.50 o
  -7  -9   2          1.36          1.47         1.10 o
  -6  -9   2          4.01          2.67         0.88 o
  -5  -9   2          0.00          0.22         0.90 o
  -4  -9   2          0.50          1.98         1.37 o
  -3  -9   2         78.72         95.97         3.49 o
  -2  -9   2        112.98        135.70         5.26 o
  -1  -9   2         43.48         52.82         2.55 o
   0  -9   2          7.04          7.93         1.64 o
   1  -9   2          0.35          2.68         2.48 o
   2  -9   2         10.90         10.34         2.40 o
   3  -9   2          4.67          5.68         1.50 o
   4  -9   2          1.75          4.43         3.92 o
   5  -9   2          1.08          0.46         1.60 o
   6  -9   2          0.14          0.08         1.51 o
  -8  -8   2          3.01          2.09         1.20 o
  -7  -8   2          0.46          0.47         0.92 o
  -6  -8   2          2.02          3.19         1.84 o
  -5  -8   2          1.70          0.91         1.33 o
  -4  -8   2        101.00        136.20         6.00 o
  -3  -8   2        601.77        835.56        24.78 o
  -2  -8   2          3.67          5.25         1.01 o
  -1  -8   2         22.17         27.06         1.86 o
   0  -8   2          7.51         13.44         1.54 o
   1  -8   2          0.37          3.50         1.25 o
   2  -8   2         46.50         58.85         5.39 o
   3  -8   2          0.43          1.28         1.64 o
   4  -8   2          0.52          0.75         1.33 o
   5  -8   2          0.00          0.45         1.58 o
   6  -8   2          0.00         -0.87         1.39 o
   7  -8   2          0.37          1.49         2.61 o
  -9  -7   2          3.42          4.27         0.86 o
  -8  -7   2          0.11          0.16         1.50 o
  -7  -7   2          1.97          2.11         1.57 o
  -6  -7   2          0.04         -1.28         1.84 o
  -5  -7   2        125.76        133.28        31.77 o
  -4  -7   2        328.71        355.54        53.08 o
  -3  -7   2         82.56        113.09        16.78 o
  -2  -7   2          1.70          1.33         1.11 o
  -1  -7   2         23.53         20.39         1.74 o
   0  -7   2          1.75          1.68         1.15 o
   1  -7   2         28.00         35.35         1.86 o
   2  -7   2         62.85         71.12         3.57 o
   3  -7   2          1.77          4.96         1.55 o
   4  -7   2          3.92          9.32         1.10 o
   5  -7   2          2.25          2.67         0.99 o
   6  -7   2          2.34          3.61         1.51 o
   7  -7   2          8.31          8.53         1.51 o
   8  -7   2          0.12          0.29         2.34 o
 -10  -6   2          0.74          1.10         0.75 o
  -9  -6   2          2.70          2.99         0.80 o
  -8  -6   2          0.28          0.48         0.84 o
  -7  -6   2          3.46          2.58         0.99 o
  -6  -6   2         38.63         36.81         2.74 o
  -5  -6   2       1319.87       1297.32        44.26 o
  -4  -6   2          3.93          3.81         0.93 o
  -3  -6   2        180.53        181.92        25.62 o
  -2  -6   2          5.39          8.59         1.62 o
  -1  -6   2        109.20        115.57         4.26 o
   0  -6   2          9.52          9.15         0.86 o
   1  -6   2          2.36          3.28         0.66 o
   2  -6   2         10.58         13.09         0.96 o
   3  -6   2          0.50          2.16         0.64 o
   4  -6   2         36.68         43.26         3.19 o
   5  -6   2          3.11          2.95         1.20 o
   6  -6   2        351.46        470.03         9.88 o
   7  -6   2          5.17          7.33         1.75 o
   8  -6   2          9.88          8.99         3.17 o
   9  -6   2          0.95          0.18         1.07 o
 -10  -5   2          0.03          0.09         0.98 o
  -9  -5   2          0.94          0.29         0.79 o
  -8  -5   2          0.02          0.54         0.95 o
  -7  -5   2        125.84        127.31        19.43 o
  -6  -5   2        209.95        187.44        13.84 o
  -5  -5   2         15.86         13.24         1.40 o
  -4  -5   2         14.84         11.68         1.70 o
  -3  -5   2          0.55          3.26         0.87 o
  -2  -5   2          2.17          2.80         0.92 o
  -1  -5   2         35.83         33.43         3.67 o
   0  -5   2        139.29        133.88         3.65 o
   1  -5   2         37.28         37.25         1.20 o
   2  -5   2         51.59         55.83         2.27 o
   3  -5   2         81.18         72.46         3.26 o
   4  -5   2         84.10         89.83         2.54 o
   5  -5   2         87.86         95.52         3.46 o
   6  -5   2         80.18         81.88         4.61 o
   7  -5   2          2.67          4.44         1.26 o
   8  -5   2          0.01          1.77         1.27 o
   9  -5   2          0.03          1.67         1.55 o
  10  -5   2          0.09         -1.15         1.34 o
 -10  -4   2          0.13          0.33         0.86 o
  -9  -4   2          4.52          5.85         1.06 o
  -8  -4   2          5.42          6.06         1.18 o
  -7  -4   2        848.99        801.83        46.47 o
  -6  -4   2          9.52         11.77         1.42 o
  -5  -4   2        136.40        133.17         6.62 o
  -4  -4   2         51.25         42.74         1.66 o
  -3  -4   2          1.99          1.09         0.57 o
  -2  -4   2        255.58        206.47         7.06 o
  -1  -4   2          1.77          4.42         0.62 o
   0  -4   2         27.34         27.48         0.84 o
   1  -4   2       1115.66       1020.77        18.18 o
   2  -4   2         48.67         38.62         0.89 o
   3  -4   2        109.95        105.53         2.56 o
   4  -4   2       1753.36       1847.11        55.22 o
   5  -4   2          2.51          3.79         0.67 o
   6  -4   2         19.20         19.09         1.16 o
   7  -4   2          4.45          7.20         1.21 o
   8  -4   2          0.01          1.95         1.33 o
   9  -4   2          0.06          0.45         1.62 o
  10  -4   2          0.81          4.72         2.15 o
  11  -4   2          0.25          0.69         0.96 o
 -10  -3   2          1.24          2.17         0.96 o
  -9  -3   2         30.07         28.81         2.15 o
  -8  -3   2         25.53         25.44         2.37 o
  -7  -3   2        164.64        156.44         7.02 o
  -6  -3   2         12.52          9.70         1.83 o
  -5  -3   2          9.68          9.33         1.09 o
  -4  -3   2         75.64         77.56         3.47 o
  -3  -3   2          0.00          0.12         0.76 o
  -2  -3   2         46.53         51.22         2.00 o
  -1  -3   2        347.36        324.16         6.90 o
   0  -3   2        321.93        322.70         6.21 o
   1  -3   2         23.82         20.86         0.76 o
   2  -3   2        907.29        855.75        10.74 o
   3  -3   2         88.61         62.10         1.73 o
   4  -3   2       1023.24        880.18        16.14 o
   5  -3   2        140.11        103.27         7.29 o
   6  -3   2          0.00          1.07         0.74 o
   7  -3   2          3.33          5.96         1.18 o
   8  -3   2          1.86          3.50         1.16 o
   9  -3   2          1.27          2.11         1.09 o
  10  -3   2          3.85          4.35         1.45 o
 -10  -2   2          1.39          1.93         1.71 o
  -9  -2   2        163.85        198.24        10.33 o
  -8  -2   2          4.76          4.55         1.60 o
  -7  -2   2          3.36          4.83         1.06 o
  -6  -2   2          1.65          2.75         0.95 o
  -5  -2   2         99.09        105.88         3.51 o
  -4  -2   2        165.12        149.41         5.43 o
  -3  -2   2         54.18         44.78         3.18 o
  -2  -2   2          2.21          1.05         0.44 o
  -1  -2   2       2901.26       3221.17        66.68 o
   0  -2   2        382.88        312.66         7.21 o
   1  -2   2        241.67        236.14         3.96 o
   2  -2   2       4804.87       4761.26        56.42 o
   3  -2   2       1059.24        778.85         9.37 o
   4  -2   2        377.58        309.01         4.86 o
   5  -2   2         38.26         30.32         1.77 o
   6  -2   2          6.61          6.25         2.22 o
   7  -2   2         14.32         10.99         2.42 o
   8  -2   2         26.85         24.22         2.87 o
   9  -2   2          1.08          2.34         1.83 o
  10  -2   2          5.65          6.68         1.82 o
  11  -2   2          0.42          1.00         0.98 o
 -10  -1   2          0.41          1.65         1.07 o
  -9  -1   2         38.58         44.51         3.94 o
  -8  -1   2         22.04         24.44         1.76 o
  -7  -1   2          3.72          3.40         1.04 o
  -6  -1   2         45.65         47.33         2.14 o
  -5  -1   2         64.37         63.74         2.57 o
  -4  -1   2         86.52         78.33         2.36 o
  -3  -1   2       1002.10        933.32        19.85 o
  -2  -1   2        480.24        350.51        11.34 o
  -1  -1   2        352.40        353.68        10.19 o
   0  -1   2       2208.70       2112.81        26.39 o
   1  -1   2       1724.24       1532.85        16.60 o
   2  -1   2       8466.58       8949.19       104.64 o
   3  -1   2         16.35         10.38         0.50 o
   4  -1   2         18.34         13.90         0.55 o
   5  -1   2        139.12        117.43         2.39 o
   6  -1   2         54.30         51.22         2.82 o
   7  -1   2         25.87         24.09         6.32 o
   8  -1   2        130.21        102.80         6.40 o
   9  -1   2          7.05          8.15         3.00 o
  10  -1   2          3.25          7.25         2.20 o
  11  -1   2          0.07         -0.63         0.93 o
 -10   0   2          0.45         -0.07         1.03 o
  -9   0   2          1.59          1.03         1.48 o
  -8   0   2          1.73          2.38         1.27 o
  -7   0   2         17.39         25.88         1.99 o
  -6   0   2          1.67          3.43         0.86 o
  -5   0   2          0.01          3.54         0.74 o
  -4   0   2        110.70        112.15         3.03 o
  -3   0   2         69.92         60.98         1.95 o
  -2   0   2         26.88         38.73         1.29 o
  -1   0   2        252.06        217.74         4.71 o
   0   0   2        467.78        401.63         7.26 o
   1   0   2       3434.07       2809.78        41.99 o
   2   0   2         12.22          7.41         0.39 o
   3   0   2        469.62        388.35         6.28 o
   4   0   2        530.15        415.71        10.99 o
   5   0   2        279.23        221.07         4.89 o
   6   0   2         33.13         31.09         1.46 o
   7   0   2          5.80          6.63         0.85 o
   8   0   2         15.97         18.09         2.64 o
   9   0   2         29.95         19.59         3.29 o
  10   0   2          0.63          1.54         1.36 o
  11   0   2          0.00          0.22         0.99 o
 -10   1   2          2.45          3.89         1.14 o
  -9   1   2          0.01         -1.24         1.24 o
  -8   1   2          4.95          1.58         1.86 o
  -7   1   2          0.59          0.96         0.92 o
  -6   1   2         75.52         84.32         4.23 o
  -5   1   2        935.45        937.93        25.64 o
  -4   1   2         88.87         69.38         2.30 o
  -3   1   2        191.98        144.70         4.00 o
  -2   1   2        322.01        221.89         7.15 o
  -1   1   2       1643.80       1353.53        33.56 o
   0   1   2       2696.37       2362.81        71.11 o
   1   1   2       1039.30        956.66        28.93 o
   2   1   2        711.89        663.88        33.36 o
   3   1   2       1663.46       1679.43        41.36 o
   4   1   2          3.28          2.76         0.46 o
   5   1   2          6.80          6.41         0.69 o
   6   1   2       1474.78       1412.42        35.56 o
   7   1   2         34.31         34.25         4.27 o
   8   1   2         22.80         19.36         1.57 o
   9   1   2          2.37          1.57         1.18 o
  10   1   2          2.58          3.13         1.60 o
  11   1   2          2.25          2.21         1.16 o
  12   1   2          0.89         -0.33         1.35 o
 -10   2   2          0.02         -1.07         1.86 o
  -9   2   2          1.21         -0.11         1.48 o
  -8   2   2          3.94          1.98         2.50 o
  -7   2   2         27.29         32.98         2.30 o
  -6   2   2          1.17          2.00         0.97 o
  -5   2   2         25.87         22.04         1.49 o
  -4   2   2        158.24        142.67         5.11 o
  -3   2   2        211.67        202.13         6.60 o
  -2   2   2        160.22        127.39         4.32 o
  -1   2   2        601.75        463.01        11.91 o
   0   2   2        244.24        118.95         5.75 o
   1   2   2       2178.57       2706.15        81.30 o
   2   2   2        256.88        275.09        14.62 o
   3   2   2        760.99        716.22        18.01 o
   4   2   2        903.92        897.19        27.80 o
   5   2   2         46.95         57.53         3.27 o
   6   2   2        260.53        233.59        11.43 o
   7   2   2         15.39         18.76         1.39 o
   8   2   2          3.53          3.14         1.01 o
   9   2   2         16.86         15.34         1.83 o
  10   2   2         15.83         22.74         2.68 o
  11   2   2          1.35          2.40         1.36 o
  12   2   2          3.75         -0.19         1.38 o
 -10   3   2          0.00         -1.60         1.60 o
  -9   3   2          0.99          0.83         0.94 o
  -8   3   2          0.92          1.10         1.94 o
  -7   3   2         85.45        112.25         7.22 o
  -6   3   2          1.54          1.45         1.05 o
  -5   3   2          0.20          1.16         0.82 o
  -4   3   2          8.62          7.83         0.78 o
  -3   3   2         17.01          9.62         1.25 o
  -2   3   2         14.24         10.96         0.97 o
  -1   3   2        570.41        439.66        11.29 o
   0   3   2        140.71        125.45         6.23 o
   1   3   2       1863.32       1729.54        50.68 o
   2   3   2         75.30         88.16         3.62 o
   3   3   2        133.98        147.60         9.30 o
   4   3   2       2124.72       2687.56        99.06 o
   5   3   2        855.89        954.56        24.14 o
   6   3   2         82.26         80.22         2.94 o
   7   3   2        172.14        168.99         7.07 o
   8   3   2          0.29          0.01         0.93 o
   9   3   2          4.47          4.63         2.16 o
  10   3   2          0.03          0.71         1.50 o
  11   3   2          3.33          3.85         1.49 o
  12   3   2          0.11         -0.42         1.39 o
  -9   4   2          3.71          2.27         1.32 o
  -8   4   2          0.01          0.51         1.05 o
  -7   4   2         12.89         13.23         2.18 o
  -6   4   2         16.42         19.63         2.58 o
  -5   4   2          8.55          8.64         1.16 o
  -4   4   2         11.15          7.40         0.84 o
  -3   4   2         11.52         15.75         1.06 o
  -2   4   2          3.96         11.26         2.29 o
  -1   4   2         17.65         19.01         1.23 o
   0   4   2         18.35         13.49         1.87 o
   1   4   2        178.94        195.46         5.11 o
   2   4   2       1065.23       1328.84        57.52 o
   3   4   2        358.70        420.62        12.89 o
   4   4   2       1237.35       1455.51        36.48 o
   5   4   2        134.83        152.62         8.36 o
   6   4   2         34.28         30.01         1.69 o
   7   4   2         19.47         16.97         1.42 o
   8   4   2          0.27          0.76         0.97 o
   9   4   2          7.29          6.34         2.60 o
  10   4   2         70.21         77.77         4.78 o
  11   4   2          0.95          2.09         1.28 o
  12   4   2          0.22         -0.23         1.18 o
  -9   5   2          8.17         15.90         2.61 o
  -8   5   2          2.43          3.30         1.48 o
  -7   5   2          0.67          1.01         2.24 o
  -6   5   2          5.13          2.29         4.48 o
  -5   5   2          1.54          1.18         1.38 o
  -4   5   2          5.22          6.43         1.05 o
  -3   5   2          7.83          7.01         2.04 o
  -2   5   2         11.99         13.25         2.04 o
  -1   5   2         13.72         10.04         1.16 o
   0   5   2         53.18         46.89         2.51 o
   1   5   2        363.99        409.59        12.59 o
   2   5   2        916.84       1150.53        50.02 o
   3   5   2       2246.06       2856.40        86.65 o
   4   5   2        290.82        327.91        10.96 o
   5   5   2        412.66        463.23        12.49 o
   6   5   2          4.87          3.71         0.97 o
   7   5   2          5.43          5.92         1.14 o
   8   5   2         30.11         34.51         3.01 o
   9   5   2          8.54          8.55         1.22 o
  10   5   2          0.36          0.07         1.21 o
  11   5   2          2.87          1.65         0.73 o
  -8   6   2          0.46         -0.17         2.32 o
  -7   6   2          0.49          2.15         1.27 o
  -6   6   2          3.38          1.87         1.60 o
  -5   6   2          0.01          0.39         1.15 o
  -4   6   2          1.96          1.60         1.41 o
  -3   6   2        121.79        120.52         5.12 o
  -2   6   2          3.31          2.19         1.40 o
  -1   6   2          3.91          3.07         1.47 o
   0   6   2        275.85        285.23        10.97 o
   1   6   2         68.26         77.96         5.03 o
   2   6   2        769.85        867.01        82.61 o
   3   6   2        154.64        180.31         6.64 o
   4   6   2         59.31         68.80         3.02 o
   5   6   2         79.32         83.10         3.16 o
   6   6   2         14.87         17.39         1.51 o
   7   6   2          6.11          6.43         1.20 o
   8   6   2        183.44        187.08        10.67 o
   9   6   2          1.16          0.63         1.02 o
  10   6   2          2.31          2.39         0.95 o
  11   6   2          1.03          1.09         1.09 o
  -8   7   2          0.00         -0.67         1.42 o
  -7   7   2          0.06          1.19         1.35 o
  -6   7   2          0.50          0.48         1.54 o
  -5   7   2          1.14         -2.15         2.28 o
  -4   7   2          0.24          0.79         1.32 o
  -3   7   2          0.24         -1.32         1.32 o
  -2   7   2          4.72          3.00         1.40 o
  -1   7   2         10.37         10.56         1.43 o
   0   7   2          0.07          0.66         0.86 o
   1   7   2        504.23        560.21        15.28 o
   2   7   2         86.57        109.53         4.04 o
   3   7   2         17.65         24.47         1.60 o
   4   7   2         71.61         83.84         3.86 o
   5   7   2         45.20         52.43         2.45 o
   6   7   2         29.89         29.51         2.35 o
   7   7   2          9.12         10.68         1.60 o
   8   7   2          0.02          0.39         0.93 o
   9   7   2          1.22          0.17         0.77 o
  10   7   2          2.17          1.83         0.87 o
  -7   8   2          0.23         -0.18         1.49 o
  -6   8   2          0.34         -0.41         1.14 o
  -5   8   2         16.67         23.78         2.90 o
  -4   8   2          0.02          0.00         1.27 o
  -3   8   2          1.20          0.74         0.86 o
  -2   8   2          0.23          1.47         1.13 o
  -1   8   2          0.07         -0.96         1.59 o
   0   8   2         49.47         45.65         3.44 o
   1   8   2         31.87         32.48         2.03 o
   2   8   2        133.85        150.89         8.70 o
   3   8   2          1.62          1.27         1.00 o
   4   8   2         20.02         18.26         1.55 o
   5   8   2          0.12          0.56         0.97 o
   7   8   2          8.77         10.70         1.71 o
   8   8   2          1.92          1.60         1.01 o
   9   8   2          2.00          2.65         0.75 o
  10   8   2          2.22          1.51         1.22 o
  -6   9   2          0.96          1.31         1.17 o
  -5   9   2          0.08         -0.12         1.11 o
  -4   9   2          1.26          2.08         1.26 o
  -3   9   2          0.00          0.50         1.65 o
  -2   9   2          1.20          0.88         1.84 o
  -1   9   2         52.19         61.14         6.00 o
   0   9   2          0.93         -0.40         2.34 o
   1   9   2         16.75         15.69         1.58 o
   2   9   2          0.16          0.28         0.93 o
   3   9   2          7.38          6.27         1.50 o
   4   9   2          0.04          2.27         1.31 o
   5   9   2         79.71         89.14         5.13 o
   6   9   2          3.62          5.25         1.07 o
   7   9   2          1.55          3.43         0.87 o
   8   9   2          0.26          0.14         0.73 o
   9   9   2          1.28          0.88         0.71 o
  -5  10   2          0.36          0.69         1.63 o
  -4  10   2          0.05          1.52         2.34 o
  -3  10   2          0.05          0.04         1.36 o
  -2  10   2          0.29         -0.38         1.39 o
  -1  10   2          0.21          0.78         2.44 o
   0  10   2          2.61          1.99         1.01 o
   1  10   2          2.75          3.79         1.60 o
   2  10   2          3.61          3.29         1.11 o
   3  10   2          0.00          0.52         1.14 o
   4  10   2         71.05        112.06         6.64 o
   5  10   2          0.25          0.62         1.08 o
   6  10   2          0.23         -0.05         0.94 o
   7  10   2          5.94          6.17         1.67 o
   8  10   2          4.55          3.43         1.03 o
  -3  11   2          4.34          7.65         2.39 o
  -2  11   2          0.12          0.06         1.18 o
  -1  11   2          6.23          3.17         3.37 o
   0  11   2          0.10          0.80         1.70 o
   1  11   2          0.00         -0.52         0.90 o
   2  11   2          0.13         -0.03         0.94 o
   3  11   2         23.95         28.62         6.03 o
   4  11   2          0.16         -0.10         0.72 o
   5  11   2          0.70          0.80         1.05 o
   6  11   2          3.46          2.42         1.25 o
   7  11   2          5.23          1.89         0.86 o
  -1  12   2          1.25          0.78         1.12 o
   0  12   2          0.02         -0.52         1.13 o
   1  12   2          0.17         -0.47         1.28 o
   2  12   2          8.16          1.52         1.33 o
   3  12   2          1.85          0.55         1.65 o
   4  12   2          0.72         -2.06         3.48 o
  -1 -12   3          0.47          1.45         1.09 o
   0 -12   3          2.58          2.55         1.11 o
   1 -12   3         11.40          0.88         1.09 o
  -4 -11   3          0.23          2.07         2.72 o
  -3 -11   3          5.21          4.35         3.68 o
  -2 -11   3          0.28          1.59         4.44 o
  -1 -11   3          6.18          7.08         5.08 o
   0 -11   3         35.30         21.78        20.49 o
   1 -11   3          1.01          2.27         1.28 o
   2 -11   3          0.14          0.74         1.18 o
   3 -11   3          1.21          1.53         1.06 o
   4 -11   3          0.57          0.62         1.23 o
  -6 -10   3          0.13          0.38         1.09 o
  -5 -10   3          3.85          4.64         0.76 o
  -4 -10   3          2.08          3.35         0.82 o
  -3 -10   3          1.43          0.83         1.19 o
  -2 -10   3          7.07          6.90         1.49 o
  -1 -10   3         95.78        130.75        11.22 o
   0 -10   3          0.02          5.68         6.13 o
   1 -10   3          0.31          0.71         5.08 o
   2 -10   3          3.79          3.68         1.61 o
   3 -10   3          3.26          1.70         1.48 o
   4 -10   3          0.31         -0.10         1.27 o
   5 -10   3          0.09          0.47         1.53 o
  -7  -9   3          1.22          0.39         1.26 o
  -6  -9   3          0.17          0.61         0.95 o
  -5  -9   3          0.05         -0.24         0.87 o
  -4  -9   3          0.15         -0.83         1.13 o
  -3  -9   3         47.24         60.65         2.62 o
  -2  -9   3        205.83        250.93        12.60 o
  -1  -9   3          4.00          5.41         1.32 o
   0  -9   3          4.58          4.98         1.37 o
   1  -9   3          0.88          0.62         1.97 o
   2  -9   3          2.36          2.89         2.27 o
   3  -9   3          4.15          4.74         1.71 o
   4  -9   3          4.59         -0.44         2.14 o
   5  -9   3          0.22          0.75         2.12 o
   6  -9   3          0.06         -0.34         1.67 o
  -8  -8   3          1.40          0.13         1.20 o
  -7  -8   3         10.38         12.07         2.25 o
  -6  -8   3          0.76          0.73         0.73 o
  -5  -8   3          8.55         12.92         2.35 o
  -4  -8   3         17.74         19.88         2.05 o
  -3  -8   3        501.33        683.10        18.44 o
  -2  -8   3          2.84          1.73         1.18 o
  -1  -8   3         83.33         97.08         3.64 o
   0  -8   3          6.98          9.14         1.49 o
   1  -8   3         37.68         38.64         2.26 o
   2  -8   3         11.78         10.87         1.75 o
   3  -8   3         19.95         26.62         5.01 o
   4  -8   3         19.50         20.05         2.32 o
   5  -8   3          7.30          8.73         2.16 o
   6  -8   3          0.23         -0.34         1.69 o
   7  -8   3          0.84          0.31         2.37 o
  -9  -7   3          0.62          0.38         1.03 o
  -8  -7   3          0.12          0.26         0.83 o
  -7  -7   3          1.30          1.41         1.06 o
  -6  -7   3         33.01         33.35         4.28 o
  -5  -7   3         37.76         32.89         3.55 o
  -4  -7   3        268.78        294.29        53.46 o
  -3  -7   3        120.84        148.72         8.05 o
  -2  -7   3         37.08         44.74         2.53 o
  -1  -7   3         12.50         14.57         1.39 o
   0  -7   3          3.23          2.54         0.96 o
   1  -7   3          8.67          7.64         1.14 o
   2  -7   3         28.99         29.56         2.09 o
   3  -7   3          0.13          4.18         1.01 o
   4  -7   3          0.63          4.63         1.08 o
   5  -7   3         10.71         12.04         1.37 o
   6  -7   3          0.42          0.78         1.01 o
   7  -7   3          2.04          1.11         2.63 o
   8  -7   3         11.25         13.04         3.39 o
  -9  -6   3          3.06          4.20         0.88 o
  -8  -6   3         11.15         16.98         3.05 o
  -7  -6   3          0.01         -0.70         1.00 o
  -6  -6   3         40.17         28.41         3.56 o
  -5  -6   3        691.90        759.87       114.92 o
  -4  -6   3        177.41        179.59        31.14 o
  -3  -6   3          4.67          3.51         0.95 o
  -2  -6   3          4.44          4.36         0.87 o
  -1  -6   3          4.05          5.57         0.83 o
   0  -6   3         11.99         12.87         1.14 o
   1  -6   3         34.22         27.06         1.39 o
   2  -6   3          5.59          4.95         0.71 o
   3  -6   3        129.65        141.46         4.11 o
   4  -6   3         58.75         48.99         1.73 o
   5  -6   3          0.01          1.06         0.85 o
   6  -6   3        172.15        184.33         6.74 o
   7  -6   3          7.82         17.01         3.00 o
   8  -6   3          4.19          1.34         2.56 o
   9  -6   3          0.18         -0.43         1.16 o
  10  -6   3          0.00          0.06         0.83 o
 -10  -5   3          4.04          3.43         0.90 o
  -9  -5   3          1.47          1.18         0.82 o
  -8  -5   3         12.99         14.84         1.90 o
  -7  -5   3         31.15         29.04         1.90 o
  -6  -5   3          8.89          9.35         1.30 o
  -5  -5   3        205.84        168.54         7.04 o
  -4  -5   3          8.27          8.70         1.14 o
  -3  -5   3         32.04         27.42         1.81 o
  -2  -5   3         33.87         25.94         1.40 o
  -1  -5   3         87.80         80.27         3.61 o
   0  -5   3          3.09          7.23         0.85 o
   1  -5   3          0.96         13.60         1.04 o
   2  -5   3          0.64          4.17         0.69 o
   3  -5   3          1.67          1.58         0.71 o
   4  -5   3         28.42         39.53         1.19 o
   5  -5   3          3.85          6.15         0.79 o
   6  -5   3        108.38        125.14         3.92 o
   7  -5   3         31.05         32.12         2.30 o
   8  -5   3          2.12          5.08         1.08 o
   9  -5   3          1.87          4.57         2.38 o
  10  -5   3          0.27         -1.50         1.50 o
 -10  -4   3          5.78          9.26         1.52 o
  -9  -4   3          0.00          0.04         0.78 o
  -8  -4   3          6.91          6.06         1.30 o
  -7  -4   3        281.26        247.99        14.12 o
  -6  -4   3         35.67         31.94         1.77 o
  -5  -4   3         42.30         34.88         2.28 o
  -4  -4   3          0.13         -0.08         0.88 o
  -3  -4   3         56.06         59.93         2.19 o
  -2  -4   3          4.68          2.34         0.69 o
  -1  -4   3         99.80         91.20         3.69 o
   0  -4   3         25.76         26.07         1.07 o
   1  -4   3        289.38        331.32         4.34 o
   2  -4   3          0.51          1.35         0.42 o
   3  -4   3        337.20        353.65        10.48 o
   4  -4   3        304.46        277.78         7.28 o
   5  -4   3        109.93        105.27         3.47 o
   6  -4   3         54.82         51.00         2.53 o
   7  -4   3          4.67          6.48         1.03 o
   8  -4   3          7.92         14.53         3.26 o
   9  -4   3          2.13          3.68         1.52 o
  10  -4   3          0.01          0.44         1.51 o
  11  -4   3          0.02          0.91         1.06 o
 -10  -3   3          2.05          0.64         0.77 o
  -9  -3   3         12.81         12.92         1.30 o
  -8  -3   3          3.20          4.27         1.16 o
  -7  -3   3        122.45        128.46         5.35 o
  -6  -3   3          4.20          3.53         1.31 o
  -5  -3   3         61.21         60.99         2.57 o
  -4  -3   3          9.67          9.73         1.03 o
  -3  -3   3          9.71         12.39         1.51 o
  -2  -3   3        356.23        342.27         9.17 o
  -1  -3   3       1552.34       1693.34        34.17 o
   0  -3   3         36.35         40.13         1.06 o
   1  -3   3        818.25        779.18        13.05 o
   2  -3   3        349.26        294.18         5.50 o
   3  -3   3        846.73        791.76        22.06 o
   4  -3   3        651.68        564.72        10.79 o
   5  -3   3          4.48          4.77         0.85 o
   6  -3   3          6.23          6.26         0.88 o
   7  -3   3          8.50          9.09         1.12 o
   8  -3   3         14.81         16.97         1.59 o
   9  -3   3         19.79         22.42         2.25 o
  10  -3   3         40.25         56.17         3.22 o
  11  -3   3          2.85          3.56         1.37 o
 -10  -2   3          0.30          0.87         0.81 o
  -9  -2   3         19.60         20.00         1.78 o
  -8  -2   3          0.02          0.61         1.38 o
  -7  -2   3          1.09          0.31         1.03 o
  -6  -2   3          4.92          3.61         1.18 o
  -5  -2   3        124.32        125.37         4.02 o
  -4  -2   3        172.70        181.46         4.76 o
  -3  -2   3        134.80        131.94         4.05 o
  -2  -2   3        693.54        623.68        12.02 o
  -1  -2   3          0.42          0.71         0.36 o
   0  -2   3        852.51        712.38        11.46 o
   1  -2   3        106.00        101.46         1.39 o
   2  -2   3        264.90        204.59         4.27 o
   3  -2   3        143.40        131.86         1.95 o
   4  -2   3        240.37        239.59         3.43 o
   5  -2   3        511.39        453.68        22.53 o
   6  -2   3         13.03         12.58         0.99 o
   7  -2   3        102.91        113.51         3.77 o
   8  -2   3         50.71         50.51         3.22 o
   9  -2   3         18.39         19.43         3.46 o
  10  -2   3          5.32          8.21         1.72 o
  11  -2   3          2.71          3.58         1.58 o
 -10  -1   3          0.71          0.00         1.03 o
  -9  -1   3         20.76         21.02         2.08 o
  -8  -1   3          7.19          7.72         2.22 o
  -7  -1   3          2.04          2.03         1.06 o
  -6  -1   3          3.09          3.76         0.98 o
  -5  -1   3          1.01          2.17         0.78 o
  -4  -1   3         36.62         31.40         1.82 o
  -3  -1   3       3092.80       3194.25        79.18 o
  -2  -1   3         13.69         17.52         0.85 o
  -1  -1   3         53.15         55.80         1.79 o
   0  -1   3        125.76        103.83         2.41 o
   1  -1   3       1233.32        881.88        12.36 o
   2  -1   3         38.05         28.09         0.72 o
   3  -1   3       1088.19        902.41        10.42 o
   4  -1   3        547.99        460.62         6.47 o
   5  -1   3        156.73        117.98         2.29 o
   6  -1   3         25.84         23.76         1.90 o
   7  -1   3          8.95          6.94         1.01 o
   8  -1   3        152.33        153.98         4.99 o
   9  -1   3         46.07         42.46         3.09 o
  10  -1   3         19.87         20.88         6.74 o
  11  -1   3          1.32          1.50         1.05 o
  12  -1   3          0.22          0.69         0.81 o
 -10   0   3          0.74         -0.22         1.33 o
  -9   0   3          0.42          0.38         1.25 o
  -8   0   3          6.26          5.50         1.45 o
  -7   0   3          5.05          4.44         1.30 o
  -6   0   3         18.70         20.18         1.53 o
  -5   0   3         87.97         93.89         3.13 o
  -4   0   3        314.92        267.43         8.93 o
  -3   0   3        543.09        425.81        13.45 o
  -2   0   3          1.42          1.91         0.49 o
  -1   0   3         65.29         55.88         1.67 o
   0   0   3          2.23          4.28         0.56 o
   1   0   3         35.70         55.15         1.04 o
   2   0   3        232.10        159.59         2.59 o
   3   0   3       1613.67       1322.44        17.77 o
   4   0   3         54.88         42.60         1.81 o
   5   0   3        132.73        110.09         4.53 o
   6   0   3          0.04          5.08         1.15 o
   7   0   3          0.05          4.29         0.97 o
   8   0   3        112.12        122.19         4.32 o
   9   0   3          2.41          1.97         1.06 o
  10   0   3         15.48          8.12         2.78 o
  11   0   3          6.62          8.97         1.49 o
  12   0   3          0.03          0.52         0.66 o
 -10   1   3          0.06          0.23         1.62 o
  -9   1   3          0.35         -0.77         1.26 o
  -8   1   3          0.41          0.54         1.30 o
  -7   1   3          2.32          0.66         1.26 o
  -6   1   3         23.22         20.58         1.63 o
  -5   1   3        420.62        438.29        13.29 o
  -4   1   3          0.53          0.95         0.63 o
  -3   1   3         18.68         21.53         1.38 o
  -2   1   3        599.43        515.40        13.12 o
  -1   1   3          5.70          7.92         0.45 o
   0   1   3        104.17        110.73         3.83 o
   1   1   3        275.27        143.23         3.32 o
   2   1   3        271.42        189.28         5.99 o
   3   1   3         10.59         10.14         0.47 o
   4   1   3       1209.94       1078.43        23.20 o
   5   1   3         28.73         24.88         1.19 o
   6   1   3        965.96        960.74        55.73 o
   7   1   3        597.62        576.18        17.89 o
   8   1   3         26.77         24.96         1.76 o
   9   1   3         37.42         36.09         1.93 o
  10   1   3          0.67         -0.27         1.39 o
  11   1   3          1.41          1.30         0.94 o
  12   1   3          1.35          0.49         1.59 o
 -10   2   3          1.52          3.01         1.52 o
  -9   2   3          0.04          0.83         1.23 o
  -8   2   3          0.03          0.27         1.61 o
  -7   2   3         23.10         29.05         4.67 o
  -6   2   3          2.59          2.48         1.09 o
  -5   2   3        153.02        153.58         6.95 o
  -4   2   3          8.13          8.56         0.88 o
  -3   2   3         21.56         15.58         0.98 o
  -2   2   3         10.66          7.96         0.83 o
  -1   2   3          1.69          1.40         1.10 o
   0   2   3         42.12         47.51         2.33 o
   1   2   3       3547.67       3462.62       104.03 o
   2   2   3         31.07         13.14         1.18 o
   3   2   3          7.98          9.04         1.23 o
   4   2   3        569.53        635.42        19.77 o
   5   2   3        130.79        123.08         4.72 o
   6   2   3        746.30        738.27        18.95 o
   7   2   3         65.41         70.43         3.51 o
   8   2   3          0.66          2.57         0.92 o
   9   2   3          3.46          4.03         1.02 o
  10   2   3          0.01         -0.43         1.37 o
  11   2   3          2.81          2.63         1.42 o
  12   2   3         32.04          3.04         1.72 o
  -9   3   3          0.18          0.46         2.00 o
  -8   3   3          4.18          0.96         1.58 o
  -7   3   3         28.43         37.83         3.47 o
  -6   3   3          3.62          4.95         1.19 o
  -5   3   3         19.69         21.75         2.21 o
  -4   3   3         99.50        110.30         4.22 o
  -3   3   3         13.15          9.37         1.94 o
  -2   3   3          0.40          0.17         1.68 o
  -1   3   3        628.26        522.39        30.93 o
   0   3   3          8.87          6.54         1.44 o
   1   3   3         50.28         40.60         2.60 o
   2   3   3       1057.03        926.85       151.64 o
   3   3   3        434.31        403.19        18.39 o
   4   3   3        161.51        196.70         6.91 o
   5   3   3       1152.55       1346.76        33.89 o
   6   3   3        283.60        281.31        11.20 o
   7   3   3         20.17         21.71         1.68 o
   8   3   3         21.68         22.95         2.08 o
   9   3   3         13.51         10.03         1.62 o
  10   3   3         12.13         17.90         2.50 o
  11   3   3          1.55          0.56         1.29 o
  12   3   3          0.04          0.11         1.50 o
  -9   4   3          0.23          0.37         1.08 o
  -8   4   3          0.86          0.25         0.99 o
  -7   4   3          9.72          9.03         2.03 o
  -6   4   3          1.12          1.70         1.09 o
  -5   4   3          0.45          2.60         1.02 o
  -4   4   3          3.53          6.36         1.08 o
  -3   4   3          4.33          5.62         2.00 o
  -2   4   3          8.56         10.68         1.46 o
  -1   4   3       1061.82       1096.82        34.08 o
   0   4   3         23.21         21.55         2.41 o
   1   4   3        589.74        641.77        28.42 o
   2   4   3          0.04          3.40         1.68 o
   3   4   3         24.10         37.35         2.04 o
   4   4   3        508.76        713.29        22.07 o
   5   4   3          2.55          3.68         0.95 o
   6   4   3        110.59        142.04         6.09 o
   7   4   3          0.58          1.31         0.96 o
   8   4   3         11.91         11.23         1.33 o
   9   4   3          4.74          7.59         2.27 o
  10   4   3         59.92         80.75         5.46 o
  11   4   3          0.43          0.51         1.15 o
  12   4   3          1.57          0.76         1.30 o
  -8   5   3          1.94          0.71         0.89 o
  -7   5   3          1.36          1.56         1.25 o
  -6   5   3         14.76         16.06         2.31 o
  -5   5   3          0.29          0.79         0.97 o
  -4   5   3          3.87          4.98         1.10 o
  -3   5   3         12.48          5.17         2.66 o
  -2   5   3         11.29          7.14         1.84 o
  -1   5   3         10.19         10.63         1.45 o
   0   5   3        179.36        167.82         6.27 o
   1   5   3          0.95          1.48         0.73 o
   2   5   3          2.71          5.39         1.15 o
   3   5   3        374.06        521.29        16.74 o
   4   5   3        131.60        145.23         5.44 o
   5   5   3        268.52        325.10         9.07 o
   6   5   3          4.86          7.75         1.13 o
   7   5   3         88.54         89.71         3.45 o
   8   5   3         13.75         13.78         1.81 o
   9   5   3         58.84         53.48         4.57 o
  10   5   3          2.55          3.28         1.15 o
  11   5   3          0.07         -0.36         1.02 o
  12   5   3          0.07          0.63         0.98 o
  -8   6   3          2.42          3.19         1.24 o
  -7   6   3          1.30          0.44         1.05 o
  -5   6   3          0.70          0.35         1.51 o
  -4   6   3         26.37         30.29         2.02 o
  -3   6   3        143.30        164.79        10.28 o
  -2   6   3         11.57          8.53         1.61 o
  -1   6   3         90.60         87.62         9.81 o
   0   6   3         12.62         15.19         1.52 o
   2   6   3         44.73         54.44         2.89 o
   3   6   3         65.95         76.19         3.52 o
   4   6   3         31.19         38.80         1.91 o
   5   6   3          8.19         10.43         1.16 o
   6   6   3        117.94        110.32         5.77 o
   7   6   3          4.40          4.61         1.06 o
   8   6   3        166.30        181.67        10.30 o
   9   6   3          3.38          4.62         0.99 o
  10   6   3          3.64          4.29         1.06 o
  11   6   3          0.00          0.58         0.71 o
  -7   7   3          0.22          0.38         1.19 o
  -6   7   3          0.32         -0.37         1.19 o
  -5   7   3          8.67          5.90         5.77 o
  -4   7   3          4.36          6.07         1.42 o
  -3   7   3         16.23         14.41         2.26 o
  -2   7   3          0.39          0.59         1.45 o
  -1   7   3          0.35          2.29         1.17 o
   0   7   3         14.42         14.24         2.18 o
   1   7   3         63.84         90.62         4.32 o
   2   7   3         45.49         50.40         2.54 o
   3   7   3        158.35        196.24         7.40 o
   4   7   3          4.94          4.76         1.45 o
   5   7   3         37.05         40.81         3.84 o
   6   7   3         14.06         12.80         1.73 o
   7   7   3        140.40        153.33         8.20 o
   8   7   3          0.01          0.23         0.85 o
   9   7   3          3.42          3.41         2.27 o
  10   7   3          1.65          2.64         0.95 o
  11   7   3          3.23          1.92         0.99 o
  -6   8   3          0.17         -0.13         1.02 o
  -5   8   3          9.33         16.41         2.35 o
  -4   8   3          0.04         -0.08         1.37 o
  -3   8   3          2.96          2.47         1.20 o
  -2   8   3         17.16         18.56         2.11 o
  -1   8   3          8.80          9.31         2.02 o
   0   8   3          1.08          2.59         1.57 o
   1   8   3         16.57         16.16         2.22 o
   2   8   3          2.04          1.15         1.68 o
   3   8   3          6.06          7.57         1.18 o
   4   8   3        105.95        122.29         4.33 o
   5   8   3          8.79          9.75         1.27 o
   6   8   3        101.82        132.96         9.25 o
   7   8   3          0.04         -0.02         0.93 o
   8   8   3          0.64         -0.13         1.28 o
   9   8   3          7.16          7.73         1.28 o
  10   8   3          0.63          1.52         1.26 o
  -5   9   3          0.17          0.53         0.95 o
  -4   9   3          0.09         -0.21         1.07 o
  -3   9   3          7.67          5.82         1.58 o
  -2   9   3         10.24         10.72         4.41 o
  -1   9   3         31.10         33.36         3.46 o
   0   9   3          3.88          5.23         1.49 o
   1   9   3         88.79         93.95         5.18 o
   2   9   3         18.49         22.10         2.32 o
   3   9   3          0.57         -0.23         1.29 o
   4   9   3          0.53          0.91         1.24 o
   5   9   3        137.27        174.72         6.90 o
   6   9   3          0.61          0.25         0.93 o
   7   9   3          5.19          6.62         1.02 o
   8   9   3          1.44          3.24         0.90 o
   9   9   3          0.32          0.35         0.86 o
  -4  10   3          0.02          0.26         1.92 o
  -3  10   3          0.00         -2.21         2.54 o
  -2  10   3          0.70          0.06         0.81 o
  -1  10   3          2.77          5.39         2.75 o
   0  10   3          0.18          0.76         1.46 o
   1  10   3          4.04          4.25         1.63 o
   2  10   3         11.28          9.96         1.55 o
   3  10   3          8.13          9.31         1.81 o
   4  10   3         17.14         24.51         2.72 o
   5  10   3         12.67         24.19         2.70 o
   6  10   3          3.52          3.86         1.13 o
   7  10   3          1.10          1.83         0.91 o
   8  10   3          5.47          7.88         1.04 o
   9  10   3          0.59         -0.79         0.79 o
  -2  11   3          3.46          1.04         1.97 o
  -1  11   3          9.47          2.71         4.10 o
   0  11   3         10.30          8.43         5.27 o
   1  11   3          0.18          0.11         0.94 o
   2  11   3          1.06          2.90         1.31 o
   3  11   3         22.68         33.09         2.80 o
   4  11   3          2.23          3.63         2.17 o
   5  11   3          3.16          4.93         2.95 o
   6  11   3          0.57         -0.04         0.65 o
   7  11   3          0.00          1.13         0.81 o
   0  12   3          0.34          0.55         1.03 o
   1  12   3          0.43          0.06         1.17 o
   2  12   3          0.71         -0.38         1.18 o
   3  12   3          8.22         -0.12         1.17 o
   4  12   3          2.69          0.10         0.97 o
  -3 -11   4          0.40         -0.61         2.45 o
  -2 -11   4          0.10          1.16         3.24 o
  -1 -11   4          9.37          8.53         4.16 o
   0 -11   4         40.28         51.71         6.93 o
   1 -11   4          6.78          4.83         2.33 o
   2 -11   4          0.50          0.80         1.14 o
   3 -11   4          0.00         -0.52         0.99 o
   4 -11   4          0.43         -0.05         1.11 o
  -5 -10   4         12.31          9.65         1.72 o
  -4 -10   4          7.57          8.79         1.21 o
  -3 -10   4          0.25          0.20         1.12 o
  -2 -10   4          0.19         -1.28         1.28 o
  -1 -10   4         72.24         90.38         5.52 o
   0 -10   4          0.72          0.57         1.84 o
   1 -10   4         30.78         22.95        19.33 o
   2 -10   4          2.60          3.01         1.41 o
   3 -10   4          1.56          0.98         1.44 o
   4 -10   4          1.65          0.87         1.34 o
   5 -10   4          0.01         -0.46         1.54 o
  -6  -9   4         10.27         11.27         4.17 o
  -5  -9   4          0.64          2.78         1.19 o
  -4  -9   4          8.91          9.83         1.62 o
  -3  -9   4          0.48          0.16         2.02 o
  -2  -9   4         32.62         39.93         3.99 o
  -1  -9   4         65.93         77.39         3.60 o
   0  -9   4          1.96          0.35         1.26 o
   1  -9   4         10.60          6.87         1.94 o
   2  -9   4          0.16          0.43         2.14 o
   3  -9   4          1.21          0.04         2.37 o
   4  -9   4          2.17          2.36         2.26 o
   5  -9   4          7.22          4.09         2.27 o
   6  -9   4          1.34          1.24         1.77 o
  -7  -8   4          0.80          0.33         0.86 o
  -6  -8   4         17.02         25.60         6.09 o
  -5  -8   4          4.38          4.75         1.06 o
  -4  -8   4          1.54          1.56         1.21 o
  -3  -8   4        222.09        303.77        21.45 o
  -2  -8   4          4.64          2.70         2.12 o
  -1  -8   4          4.02          7.20         1.33 o
   0  -8   4          0.03         -1.31         1.31 o
   1  -8   4          8.07          7.73         1.25 o
   2  -8   4          4.34          1.27         1.81 o
   3  -8   4         34.57         29.23         4.03 o
   4  -8   4         13.78         11.52         2.08 o
   5  -8   4          0.17          1.23         2.30 o
   6  -8   4          0.06         -0.75         2.17 o
   7  -8   4          0.67          0.18         1.75 o
  -8  -7   4          8.22         12.44         1.08 o
  -7  -7   4          1.04          1.51         1.08 o
  -6  -7   4          0.39         -0.16         1.08 o
  -5  -7   4          0.47          0.71         0.88 o
  -4  -7   4          2.31          2.44         1.33 o
  -3  -7   4        168.98        205.22         6.25 o
  -2  -7   4         93.72        116.16         3.77 o
  -1  -7   4         11.33         13.30         1.64 o
   0  -7   4         11.17         12.79         1.23 o
   1  -7   4          0.00          0.41         1.03 o
   2  -7   4          3.58          2.33         0.96 o
   3  -7   4         25.82         31.76         1.94 o
   4  -7   4          0.27         -0.13         0.81 o
   5  -7   4          4.97          4.75         0.94 o
   6  -7   4          1.83          0.99         1.13 o
   7  -7   4          0.19          0.38         1.08 o
   8  -7   4         21.11         27.23         2.65 o
  -9  -6   4          3.74          2.39         0.77 o
  -8  -6   4          5.41          8.26         1.20 o
  -7  -6   4          0.94          0.97         1.12 o
  -6  -6   4          1.37          0.16         1.29 o
  -5  -6   4        102.31        110.09        15.39 o
  -4  -6   4          1.17          0.57         1.35 o
  -3  -6   4          0.01         -0.27         0.97 o
  -2  -6   4         45.66         44.06        12.03 o
  -1  -6   4        133.13        144.76         4.59 o
   0  -6   4         35.56         37.57         1.58 o
   1  -6   4         49.34         49.08         1.60 o
   2  -6   4         41.38         35.44         1.35 o
   3  -6   4          0.08          0.71         0.73 o
   4  -6   4          2.50          2.75         0.75 o
   5  -6   4         28.33         37.18         1.52 o
   6  -6   4          0.00         -0.02         0.80 o
   7  -6   4          0.24          0.33         0.93 o
   8  -6   4          1.14          0.70         2.52 o
   9  -6   4          0.62          1.54         1.39 o
  10  -6   4          0.02         -0.46         0.89 o
  -9  -5   4          0.95          1.56         1.13 o
  -8  -5   4          0.54          0.05         1.74 o
  -7  -5   4          0.02          0.47         0.99 o
  -6  -5   4         13.62         13.18         2.94 o
  -5  -5   4         85.61         80.21        11.88 o
  -4  -5   4         31.02         28.00         5.67 o
  -3  -5   4         10.34         10.13         1.64 o
  -2  -5   4          4.24          2.10         1.56 o
  -1  -5   4         31.60         22.96         1.24 o
   0  -5   4        273.18        286.73         9.64 o
   1  -5   4        800.53        954.77        21.96 o
   2  -5   4         44.66         40.97         1.54 o
   3  -5   4         65.89         70.05         2.31 o
   4  -5   4         62.14         60.62         1.84 o
   5  -5   4         34.41         36.15         1.30 o
   6  -5   4         49.19         40.67         1.51 o
   7  -5   4          0.15          1.44         1.06 o
   8  -5   4          3.42          3.58         1.20 o
   9  -5   4          0.17         -0.06         1.37 o
  10  -5   4          0.01         -1.34         1.39 o
  -9  -4   4          1.10          1.45         0.71 o
  -8  -4   4          0.39          0.11         0.85 o
  -7  -4   4         11.57         13.39         1.65 o
  -6  -4   4         21.63         15.94         1.39 o
  -5  -4   4         45.24         40.41         2.10 o
  -4  -4   4          3.19          2.42         0.98 o
  -3  -4   4          1.93          2.37         0.98 o
  -2  -4   4        200.12        163.51         5.75 o
  -1  -4   4        323.35        329.08         9.15 o
   0  -4   4        913.18        839.09        16.62 o
   1  -4   4       1079.95       1028.65        19.70 o
   2  -4   4        145.71        142.81         3.39 o
   3  -4   4         12.32         11.86         1.26 o
   4  -4   4          9.01         10.11         0.76 o
   5  -4   4         76.98         76.43         2.05 o
   6  -4   4         63.37         55.45         2.25 o
   7  -4   4         77.95         96.86         5.81 o
   8  -4   4          3.41          4.97         2.84 o
   9  -4   4          0.00         -0.49         1.44 o
  10  -4   4          1.94          3.19         1.85 o
  11  -4   4          0.59          1.96         1.15 o
 -10  -3   4          0.07          0.25         0.80 o
  -9  -3   4          0.00          0.01         0.72 o
  -8  -3   4          4.56          4.12         1.23 o
  -7  -3   4         19.90         16.54         2.02 o
  -6  -3   4         23.14         24.94         2.18 o
  -5  -3   4         41.42         43.56         2.20 o
  -4  -3   4         34.65         35.01         1.69 o
  -3  -3   4         17.76         11.79         0.99 o
  -2  -3   4          0.22          0.19         0.71 o
  -1  -3   4        627.46        723.84        17.77 o
   0  -3   4         24.58         26.99         0.94 o
   1  -3   4        341.52        316.46         7.38 o
   2  -3   4         17.82         17.24         0.73 o
   3  -3   4        144.08        148.72         3.79 o
   4  -3   4         63.39         56.79         1.72 o
   5  -3   4         10.97         11.37         0.81 o
   6  -3   4         20.15         22.90         1.15 o
   7  -3   4         14.29         12.49         1.72 o
   8  -3   4          0.74          1.08         1.12 o
   9  -3   4          3.99          5.19         1.37 o
  10  -3   4          6.78          7.91         2.23 o
  11  -3   4          1.17          0.89         0.92 o
 -10  -2   4          0.34          0.30         0.91 o
  -9  -2   4          1.18          1.04         1.03 o
  -8  -2   4          4.19          4.16         1.05 o
  -7  -2   4          7.31          3.25         1.96 o
  -6  -2   4          5.36          5.93         1.18 o
  -5  -2   4          7.92          9.02         1.08 o
  -4  -2   4        174.19        170.96         6.29 o
  -3  -2   4          0.15          2.38         0.86 o
  -2  -2   4        328.48        295.25         7.99 o
  -1  -2   4       2074.79       1887.55        28.76 o
   0  -2   4        362.91        321.54         7.41 o
   1  -2   4        185.85        198.67         4.51 o
   2  -2   4        117.79         73.24         1.76 o
   3  -2   4          5.66          4.88         0.50 o
   4  -2   4         48.54         45.02         1.15 o
   5  -2   4        215.36        215.07         8.39 o
   6  -2   4          2.57          1.90         0.70 o
   7  -2   4         11.11         10.64         1.13 o
   8  -2   4          1.46          0.28         1.34 o
   9  -2   4          0.77          2.27         1.80 o
  10  -2   4         15.64         23.07         3.14 o
  11  -2   4          3.07          3.53         1.65 o
  12  -2   4          0.13          0.32         0.72 o
 -10  -1   4          0.28          0.54         0.94 o
  -9  -1   4          1.20          0.53         1.06 o
  -8  -1   4          2.94          3.40         3.01 o
  -7  -1   4         11.45         12.16         1.74 o
  -6  -1   4          2.79          3.71         1.21 o
  -5  -1   4          1.92          2.07         0.85 o
  -4  -1   4          1.70          1.93         0.73 o
  -3  -1   4        115.22        138.19         4.98 o
  -2  -1   4        684.78        568.97        42.17 o
  -1  -1   4          1.72          0.79         0.33 o
   0  -1   4        740.99        526.47         8.08 o
   1  -1   4        240.17        168.67         2.17 o
   2  -1   4        281.00        221.06         3.07 o
   3  -1   4          4.02          6.09         0.39 o
   4  -1   4         24.91         37.09         0.89 o
   5  -1   4         46.14         51.84         1.44 o
   6  -1   4          9.84          7.64         1.11 o
   7  -1   4          4.04          3.86         1.11 o
   8  -1   4         35.79         36.75         2.35 o
   9  -1   4         56.19         55.57         3.40 o
  10  -1   4          2.46          2.95         1.59 o
  11  -1   4          7.02          5.50         3.92 o
  12  -1   4          1.62          1.07         0.82 o
 -10   0   4          0.47         -0.48         1.22 o
  -9   0   4          1.35          2.16         1.12 o
  -8   0   4          4.60          3.99         1.87 o
  -7   0   4          0.95          0.39         1.27 o
  -6   0   4          1.04          1.69         0.99 o
  -5   0   4          0.22          1.06         0.84 o
  -4   0   4         54.12         46.08         1.91 o
  -3   0   4        892.20        788.69        28.22 o
  -2   0   4         57.34         42.61         2.23 o
  -1   0   4          6.20          5.21         0.55 o
   0   0   4        346.94        309.65         7.32 o
   1   0   4        112.34         52.42         1.23 o
   2   0   4          1.44          1.79         0.31 o
   3   0   4       2141.41       2047.88        26.10 o
   4   0   4        199.92        174.75         3.16 o
   5   0   4          9.75         11.79         0.88 o
   6   0   4          7.61         10.41         1.02 o
   7   0   4         29.81         28.67         1.59 o
   8   0   4        280.19        273.68        10.78 o
   9   0   4          4.44          7.72         1.37 o
  10   0   4          0.33         -0.12         2.49 o
  11   0   4          1.74          1.71         1.85 o
  12   0   4          0.50          0.75         0.59 o
  -9   1   4          1.34          0.32         1.75 o
  -8   1   4          0.60          1.04         1.23 o
  -7   1   4         10.55         11.85         1.68 o
  -6   1   4          0.23          0.20         0.96 o
  -5   1   4         10.66         12.00         1.12 o
  -4   1   4        232.99        217.24         6.20 o
  -3   1   4         50.83         32.52         3.81 o
  -2   1   4         28.81         23.51         1.30 o
  -1   1   4        138.59        100.72         3.01 o
   0   1   4        435.19        383.13        14.65 o
   1   1   4        219.99        189.92         4.50 o
   2   1   4         47.65         18.71         0.76 o
   3   1   4         13.65         17.45         0.96 o
   4   1   4        787.88        659.21        26.46 o
   5   1   4         24.55         26.82         1.07 o
   6   1   4        181.49        165.38        11.14 o
   7   1   4        146.93        161.56         5.84 o
   8   1   4          0.46         -0.22         0.87 o
   9   1   4         22.12         22.52         1.46 o
  10   1   4          0.65          0.68         1.00 o
  11   1   4          0.02         -0.38         2.30 o
  12   1   4          2.25          4.61         3.99 o
  -9   2   4          1.31          1.35         1.87 o
  -8   2   4          0.72         -0.44         1.12 o
  -7   2   4          0.03         -1.46         1.79 o
  -6   2   4          1.21          1.14         1.12 o
  -5   2   4         28.62         32.41         2.08 o
  -4   2   4         15.11         13.86         1.47 o
  -3   2   4         50.78         45.61         1.84 o
  -2   2   4         68.59         59.99         2.04 o
  -1   2   4         77.56         63.91         4.07 o
   0   2   4          0.77          0.79         0.80 o
   1   2   4       1852.89       1968.54        59.61 o
   2   2   4        100.46        124.68         6.82 o
   3   2   4          1.52          5.26         0.57 o
   4   2   4        350.54        381.99        12.18 o
   5   2   4          0.66          0.81         0.65 o
   6   2   4         74.48         71.11         2.42 o
   7   2   4         27.92         29.16         4.98 o
   8   2   4         68.91         68.24         3.88 o
   9   2   4          0.68          0.66         1.00 o
  10   2   4          0.18          1.05         1.11 o
  11   2   4          0.17         -0.25         1.11 o
  12   2   4         13.62         16.96        11.17 o
  -9   3   4          0.21          0.98         1.61 o
  -8   3   4          2.47          2.98         1.41 o
  -7   3   4          9.77         13.87         2.22 o
  -6   3   4         66.54         75.12         3.54 o
  -5   3   4          2.07          1.98         1.01 o
  -4   3   4          2.25          4.13         1.03 o
  -3   3   4          0.04         -0.15         0.97 o
  -2   3   4        229.34        193.78        12.90 o
  -1   3   4        101.73         66.22         4.68 o
   0   3   4        204.97        166.86         8.49 o
   1   3   4        138.83        153.21         7.72 o
   2   3   4        270.08        259.26        20.99 o
   3   3   4         91.43         66.36         3.60 o
   4   3   4         46.34         40.58         2.89 o
   5   3   4        902.07        942.76        32.31 o
   6   3   4          0.23          1.83         0.82 o
   7   3   4        159.20        163.09         5.35 o
   8   3   4         17.39         17.21         1.87 o
   9   3   4          0.28          1.01         0.99 o
  10   3   4          9.50         10.31         2.09 o
  11   3   4         11.64         14.20         2.01 o
  12   3   4          0.00          0.05         1.54 o
  -8   4   4          0.20         -0.51         0.93 o
  -7   4   4          6.15          5.44         2.72 o
  -6   4   4          2.00          3.57         1.20 o
  -5   4   4          0.99          2.15         1.04 o
  -4   4   4          5.34          6.97         1.20 o
  -3   4   4          5.64          6.90         1.32 o
  -2   4   4         39.25         37.76         4.05 o
  -1   4   4       1158.65       1229.23        57.68 o
   0   4   4         86.82         75.73         3.62 o
   1   4   4        149.07        166.52        11.59 o
   2   4   4        631.46        709.97        22.30 o
   3   4   4        109.16         98.88         3.98 o
   4   4   4          0.65          1.04         0.92 o
   5   4   4         26.59         29.05         1.91 o
   6   4   4         35.04         27.42         1.80 o
   7   4   4          7.17          7.57         1.07 o
   8   4   4         44.81         48.15         3.02 o
   9   4   4          2.84          3.94         1.75 o
  10   4   4         76.65         88.67         5.79 o
  11   4   4          6.94          6.83         1.50 o
  12   4   4          2.19          0.45         1.33 o
  -8   5   4          3.70          1.83         0.93 o
  -7   5   4          0.23          0.03         1.13 o
  -6   5   4          1.21          1.29         1.14 o
  -5   5   4          2.18          3.40         1.14 o
  -4   5   4         48.75         59.23         2.97 o
  -3   5   4         19.15         16.21         1.66 o
  -2   5   4        138.92        131.19         7.05 o
  -1   5   4          1.13          1.50         1.48 o
   0   5   4         20.66         15.39         3.21 o
   1   5   4         12.12         14.84         3.00 o
   2   5   4         44.33         47.01         3.62 o
   3   5   4        317.35        333.59        15.83 o
   4   5   4         11.94         10.15         1.88 o
   5   5   4         78.78        108.51         3.73 o
   6   5   4          0.73          1.07         0.87 o
   7   5   4         45.84         39.51         2.09 o
   8   5   4          1.88          1.82         0.92 o
   9   5   4         49.58         48.90         2.94 o
  10   5   4          1.63          2.41         1.06 o
  11   5   4          1.37          1.24         0.84 o
  12   5   4          0.40          0.46         0.99 o
  -8   6   4          0.00         -0.06         1.37 o
  -7   6   4          0.10          0.61         0.86 o
  -6   6   4          0.14          0.32         1.39 o
  -5   6   4          0.65          0.24         1.49 o
  -4   6   4          6.79          9.53         1.35 o
  -3   6   4        151.52        181.57         6.52 o
  -2   6   4          7.28          3.40         1.95 o
  -1   6   4          0.30          0.09         1.52 o
   0   6   4        104.97         94.92         4.76 o
   1   6   4          5.16          5.87         1.74 o
   2   6   4         34.96         28.05         2.37 o
   3   6   4         49.12         60.18         3.18 o
   4   6   4          0.13          0.66         1.15 o
   5   6   4          2.92          3.69         1.19 o
   6   6   4         45.08         55.00         2.49 o
   7   6   4          9.43         10.17         1.26 o
   8   6   4         93.79         91.59         5.94 o
   9   6   4          8.43          8.87         1.14 o
  10   6   4          0.55          0.38         1.03 o
  11   6   4          1.96          2.37         0.94 o
  -7   7   4          0.43          2.09         1.22 o
  -6   7   4          0.04          0.47         0.82 o
  -5   7   4          2.32          0.80         1.34 o
  -4   7   4         37.89         43.24         3.56 o
  -3   7   4          0.24         -0.22         0.98 o
  -2   7   4         26.20         26.32         2.85 o
  -1   7   4          1.05          0.01         1.59 o
   0   7   4         48.79         49.26         3.76 o
   1   7   4        102.69        112.38         5.28 o
   2   7   4          3.54          5.56         2.43 o
   3   7   4        124.64        161.81         6.49 o
   4   7   4          1.73          2.24         1.06 o
   5   7   4          0.88          0.12         1.03 o
   6   7   4          2.52          2.19         1.05 o
   7   7   4        156.29        173.95         9.44 o
   8   7   4          2.64          2.28         0.96 o
   9   7   4         17.62         14.55         1.33 o
  10   7   4          0.80          1.08         0.91 o
  11   7   4          0.80          2.04         1.04 o
  -6   8   4          1.02          0.64         0.88 o
  -5   8   4         12.89         11.66         4.89 o
  -4   8   4          9.53          6.81         1.74 o
  -3   8   4          1.00          1.56         1.42 o
  -2   8   4          0.01         -0.22         2.42 o
  -1   8   4          0.13          0.75         1.76 o
   0   8   4          3.02          2.23         1.81 o
   1   8   4          1.16          0.75         1.91 o
   2   8   4          1.03          1.99         1.80 o
   3   8   4          3.70          3.75         2.47 o
   4   8   4         11.68         16.44         1.55 o
   5   8   4          2.05          2.27         1.11 o
   6   8   4         75.70         88.71         4.25 o
   7   8   4         54.67         68.53         3.28 o
   8   8   4          2.52          1.50         0.97 o
   9   8   4          0.07          0.68         0.98 o
  10   8   4          0.31          0.56         0.92 o
  -5   9   4          0.70          0.84         1.09 o
  -4   9   4          1.48          2.04         1.20 o
  -3   9   4          1.79          2.06         1.30 o
  -2   9   4          0.12         -0.37         2.29 o
  -1   9   4          0.38          0.36         1.44 o
   0   9   4          0.41          1.90         1.74 o
   1   9   4         92.51        138.55         7.98 o
   2   9   4          3.17          4.24         2.42 o
   3   9   4          0.04          0.20         1.27 o
   4   9   4         17.19         23.90         3.29 o
   5   9   4         42.73         59.25         3.40 o
   6   9   4          6.29         13.23         1.39 o
   7   9   4         15.73         17.60         1.63 o
   8   9   4          9.84          9.70         1.33 o
   9   9   4          0.02         -0.14         0.79 o
  10   9   4          1.11          0.38         0.81 o
  -4  10   4          0.02          0.65         1.66 o
  -3  10   4          0.00         -0.16         0.82 o
  -2  10   4          0.01          0.91         1.03 o
  -1  10   4          0.05          0.40         1.36 o
   0  10   4         12.89         20.39         3.75 o
   1  10   4          8.31          8.01         2.54 o
   2  10   4          2.73          1.81         1.04 o
   3  10   4          1.07         -0.07         1.22 o
   4  10   4         15.73         17.90         3.76 o
   5  10   4         55.01         70.53         3.47 o
   6  10   4          0.18         -0.31         1.06 o
   7  10   4          2.82          2.55         0.93 o
   8  10   4          0.01          0.58         0.81 o
   9  10   4          0.00         -0.41         0.91 o
  -2  11   4          0.37         -0.41         1.59 o
  -1  11   4         26.20         29.65         5.38 o
   0  11   4          1.60          1.01         1.63 o
   1  11   4          0.24         -0.54         0.91 o
   2  11   4         16.29         24.03         2.39 o
   3  11   4          0.56          0.39         1.10 o
   4  11   4          0.52          0.26         0.95 o
   5  11   4          6.05          7.61         1.09 o
   6  11   4          2.54          2.33         0.84 o
   7  11   4          1.60          0.54         0.60 o
   1  12   4          0.05          0.05         1.03 o
   2  12   4          1.08         -0.06         1.07 o
   3  12   4          9.94          0.96         1.11 o
   4  12   4          3.02          0.05         0.98 o
  -1 -11   5          0.08          1.73         2.97 o
   0 -11   5          2.77          2.89         1.39 o
   1 -11   5         11.63          8.63         1.77 o
   2 -11   5          1.85          0.89         1.00 o
   3 -11   5          0.37         -0.87         0.87 o
  -4 -10   5          3.12          2.62         1.53 o
  -3 -10   5          0.16          0.01         1.51 o
  -2 -10   5          0.07          0.43         1.78 o
  -1 -10   5         29.15         32.58         3.19 o
   0 -10   5          4.00          7.40         5.31 o
   1 -10   5          0.65          1.18         1.73 o
   2 -10   5          0.22         -0.04         1.27 o
   3 -10   5          0.02          1.57         1.40 o
   4 -10   5          0.26         -0.78         1.27 o
   5 -10   5          0.46         -1.27         1.52 o
  -6  -9   5          3.54          2.85         1.35 o
  -5  -9   5          0.04         -1.67         1.67 o
  -4  -9   5          0.25         -0.98         1.59 o
  -3  -9   5          0.76         -0.59         1.22 o
  -2  -9   5          1.96          1.77         1.42 o
  -1  -9   5         90.29         93.33        12.42 o
   0  -9   5         17.77         19.32         7.26 o
   1  -9   5          0.15         -1.85         2.12 o
   2  -9   5          0.00         -1.97         4.73 o
   3  -9   5          0.45         -1.42         1.98 o
   4  -9   5          0.34         -1.53         1.64 o
   5  -9   5          3.42          3.02         1.46 o
   6  -9   5          0.79          0.09         1.77 o
  -7  -8   5         13.99          0.94         1.23 o
  -6  -8   5          2.50          4.65         1.79 o
  -5  -8   5          0.00         -0.21         1.06 o
  -4  -8   5          0.84          0.72         1.13 o
  -3  -8   5         14.16         18.03         2.83 o
  -2  -8   5          0.43          0.98         2.80 o
  -1  -8   5          7.68          9.50         1.72 o
   0  -8   5          3.90          2.87         1.17 o
   1  -8   5          7.11          8.33         1.58 o
   2  -8   5          4.23          3.21         1.47 o
   3  -8   5          4.03          3.37         1.73 o
   4  -8   5         19.72         19.21         2.38 o
   6  -8   5          1.83          0.79         1.50 o
   7  -8   5          0.13          0.56         1.79 o
  -8  -7   5          4.22          1.06         0.98 o
  -7  -7   5          2.33          1.78         0.67 o
  -6  -7   5          1.31          2.92         0.91 o
  -5  -7   5          0.10         -1.01         1.49 o
  -4  -7   5         32.81         35.68         2.02 o
  -3  -7   5         99.28        122.41         3.81 o
  -2  -7   5         81.52         83.42         7.15 o
  -1  -7   5          1.79          2.30         1.12 o
   0  -7   5          0.01          0.93         1.04 o
   1  -7   5          6.90         10.94         1.74 o
   2  -7   5          2.69          3.78         1.53 o
   3  -7   5         38.93         51.70         2.67 o
   4  -7   5          2.14          2.51         0.91 o
   5  -7   5          8.56          9.96         1.63 o
   6  -7   5          0.23         -0.95         0.95 o
   7  -7   5          2.91          1.32         1.23 o
   8  -7   5          3.53          4.17         1.49 o
   9  -7   5          0.30         -0.30         0.91 o
  -8  -6   5          1.03          1.60         0.77 o
  -7  -6   5          3.10          3.66         1.13 o
  -6  -6   5         12.17         13.24         4.51 o
  -5  -6   5          0.61         -0.44         0.99 o
  -4  -6   5         62.39         58.97         3.03 o
  -3  -6   5         17.97         22.74         2.47 o
  -2  -6   5         38.42         42.37         3.04 o
  -1  -6   5          9.74          7.22         1.23 o
   0  -6   5          0.26          0.62         0.88 o
   1  -6   5          1.81          3.85         0.91 o
   2  -6   5        133.12        151.99         5.39 o
   3  -6   5         88.88        105.06         2.73 o
   4  -6   5          2.41          0.76         0.80 o
   5  -6   5          0.25         -0.17         0.79 o
   6  -6   5          0.40         -0.23         0.82 o
   7  -6   5          7.45          7.03         1.16 o
   8  -6   5          2.55          2.85         1.21 o
   9  -6   5          2.73          5.13         1.51 o
  10  -6   5          0.08          0.35         0.85 o
  -8  -5   5          2.17          2.75         1.01 o
  -7  -5   5          1.36          2.94         1.29 o
  -6  -5   5          5.85          4.95         1.49 o
  -5  -5   5         38.18         35.94         3.79 o
  -4  -5   5         80.36         83.44        11.42 o
  -3  -5   5          6.47          6.18         1.06 o
  -2  -5   5         81.43         85.98         5.01 o
  -1  -5   5          6.30          5.21         0.82 o
   0  -5   5         32.37         31.80         1.31 o
   1  -5   5        108.14        130.21         3.30 o
   2  -5   5          6.03          6.96         0.63 o
   3  -5   5          2.71          3.07         0.68 o
   4  -5   5         18.14         20.46         1.00 o
   5  -5   5          2.81          2.80         0.73 o
   6  -5   5          5.44          4.50         0.82 o
   7  -5   5          2.05          3.31         0.83 o
   8  -5   5          1.16          1.49         0.91 o
   9  -5   5          0.96          0.56         1.05 o
  10  -5   5          0.14          0.09         1.24 o
  11  -5   5          0.02          0.30         0.68 o
  -9  -4   5          5.23          4.47         1.19 o
  -8  -4   5          2.97          4.18         1.26 o
  -7  -4   5          1.31          0.15         0.99 o
  -6  -4   5         41.94         37.74         3.48 o
  -5  -4   5          7.04          6.56         1.37 o
  -4  -4   5         19.14         14.47         1.43 o
  -3  -4   5         18.56         14.10         1.67 o
  -2  -4   5         19.83         14.67         1.07 o
  -1  -4   5         16.21         21.58         1.75 o
   0  -4   5         45.47         45.95         1.95 o
   1  -4   5        636.84        593.95        12.60 o
   2  -4   5         69.04         64.26         1.99 o
   3  -4   5          4.92          4.90         0.56 o
   4  -4   5         15.06         15.39         0.80 o
   5  -4   5         17.90         24.46         1.20 o
   6  -4   5         17.73         20.05         1.29 o
   7  -4   5         49.36         49.80         3.35 o
   8  -4   5          0.00          0.87         1.51 o
   9  -4   5          0.19          0.40         1.32 o
  10  -4   5          1.65          1.77         0.87 o
  11  -4   5          0.11         -0.42         1.02 o
  -9  -3   5          0.97          0.63         1.23 o
  -8  -3   5          4.03          4.43         1.03 o
  -7  -3   5          4.07          3.42         0.95 o
  -6  -3   5         15.17         19.15         2.04 o
  -5  -3   5          2.76          3.09         2.69 o
  -4  -3   5        119.49        137.74         4.23 o
  -3  -3   5         38.25         27.46         1.46 o
  -2  -3   5          4.97          6.00         0.71 o
  -1  -3   5         80.24         92.44         3.14 o
   0  -3   5        119.35        104.51         4.99 o
   1  -3   5         45.12         44.63         1.10 o
   2  -3   5        247.54        233.74         5.34 o
   3  -3   5         17.44         15.14         0.77 o
   4  -3   5          3.31          3.17         0.95 o
   5  -3   5        106.96        104.05         4.03 o
   6  -3   5          0.80          1.10         0.71 o
   7  -3   5         10.21          9.26         1.09 o
   8  -3   5          3.16          4.36         1.40 o
   9  -3   5          0.08          1.07         2.01 o
  10  -3   5          2.49          2.62         1.80 o
  11  -3   5          4.47          4.99         0.97 o
  -9  -2   5          0.37          0.49         0.81 o
  -8  -2   5          0.42         -0.66         0.93 o
  -7  -2   5          4.94          3.62         1.42 o
  -6  -2   5          8.93          3.57         1.17 o
  -5  -2   5         23.98         19.95         1.51 o
  -4  -2   5          0.54          1.57         0.83 o
  -3  -2   5         25.06         29.28         1.65 o
  -2  -2   5         64.77         59.42         2.15 o
  -1  -2   5       1292.71       1151.87        21.51 o
   0  -2   5         40.40         33.14         0.86 o
   1  -2   5         14.32         11.85         0.49 o
   2  -2   5         21.39         18.63         0.68 o
   3  -2   5        147.29        140.57         3.04 o
   4  -2   5         10.18         13.35         0.73 o
   5  -2   5        381.29        383.78         8.83 o
   6  -2   5          3.99          6.04         0.76 o
   7  -2   5         10.17          9.79         0.96 o
   8  -2   5          0.04          0.38         1.79 o
   9  -2   5          0.22          0.39         1.74 o
  10  -2   5         18.59         24.93         3.36 o
  11  -2   5          0.09          0.26         0.99 o
  12  -2   5          0.04         -0.57         0.72 o
  -9  -1   5          0.12         -0.05         0.86 o
  -8  -1   5          0.44          1.03         1.26 o
  -7  -1   5          0.09          0.00         1.08 o
  -6  -1   5          0.97          1.61         1.08 o
  -5  -1   5         37.63         37.16         1.94 o
  -4  -1   5         49.26         45.89         3.00 o
  -3  -1   5         52.66         50.21         1.99 o
  -2  -1   5        752.55        694.58        17.67 o
  -1  -1   5         27.89         31.94         1.52 o
   0  -1   5        474.90        380.43         9.91 o
   1  -1   5        378.42        359.40         5.45 o
   2  -1   5        469.58        332.71         4.81 o
   3  -1   5        164.62        105.55         1.88 o
   4  -1   5        102.72         93.29         2.05 o
   5  -1   5         70.70         55.28         2.61 o
   6  -1   5        140.13        126.52         3.05 o
   7  -1   5         29.63         29.00         2.48 o
   8  -1   5          0.04          0.17         1.05 o
   9  -1   5         34.38         37.20         2.88 o
  10  -1   5          0.00         -0.29         1.43 o
  11  -1   5          1.48          2.05         1.30 o
  12  -1   5          0.05          0.43         0.77 o
  -9   0   5          2.35          1.90         1.34 o
  -8   0   5         19.64         23.33         2.74 o
  -7   0   5          0.74          0.75         1.33 o
  -6   0   5          4.90          3.27         1.07 o
  -5   0   5          3.92          2.54         0.94 o
  -4   0   5          3.58          4.63         0.88 o
  -3   0   5        414.67        414.80        10.98 o
  -2   0   5        299.66        269.48         7.24 o
  -1   0   5        177.21        157.93         6.18 o
   0   0   5        126.28        106.14         5.05 o
   1   0   5         22.58         29.88         0.78 o
   2   0   5        712.11        651.03         8.97 o
   3   0   5       1505.44       1354.59        27.95 o
   4   0   5          0.95          1.20         0.55 o
   5   0   5          7.67          8.93         0.90 o
   6   0   5          4.02          3.90         1.05 o
   7   0   5         11.84         13.56         1.30 o
   8   0   5          4.12          5.43         1.20 o
   9   0   5          8.77         10.47         1.31 o
  10   0   5          0.02          0.57         2.44 o
  11   0   5          0.40         -0.18         1.30 o
  12   0   5          0.07         -0.25         0.94 o
  -9   1   5          0.01          0.02         0.85 o
  -8   1   5          0.27          0.02         1.09 o
  -7   1   5          0.82          1.83         1.86 o
  -6   1   5         18.55         24.63         3.21 o
  -5   1   5          2.12          1.77         0.94 o
  -4   1   5        236.25        231.85         8.66 o
  -3   1   5         15.24         13.40         1.05 o
  -2   1   5         59.86         51.41         2.15 o
  -1   1   5        680.66        577.09        14.88 o
   0   1   5        892.67        706.12        17.57 o
   1   1   5          2.48          4.46         0.47 o
   2   1   5        854.60        733.60        15.28 o
   3   1   5          2.61          2.06         0.49 o
   4   1   5         11.92         16.69         0.91 o
   5   1   5        148.93        134.38         3.79 o
   6   1   5          0.01          0.78         1.14 o
   7   1   5        244.62        192.88        15.65 o
   8   1   5         11.86         11.83         1.21 o
   9   1   5         16.17         18.22         1.78 o
  10   1   5          0.56         -0.37         1.11 o
  11   1   5          0.22          0.92         2.17 o
  12   1   5          1.17          1.35         1.00 o
  -9   2   5          0.08         -0.39         1.45 o
  -8   2   5          2.32          1.89         1.84 o
  -7   2   5          0.00         -1.02         1.71 o
  -6   2   5          0.61          0.00         1.16 o
  -5   2   5         18.23         18.74         1.85 o
  -4   2   5         71.48         77.00         3.44 o
  -3   2   5         62.60         66.00         2.65 o
  -2   2   5          9.51          6.05         1.98 o
  -1   2   5          0.54          2.35         1.47 o
   0   2   5        620.40        650.09        23.97 o
   1   2   5       1934.89       1633.33        50.10 o
   2   2   5         19.08         11.80         1.74 o
   3   2   5         19.37         12.53         0.82 o
   4   2   5        187.80        153.88         8.20 o
   5   2   5         11.82         11.81         0.90 o
   6   2   5          0.02         -0.31         0.87 o
   7   2   5         38.35         37.46         2.32 o
   8   2   5          0.80          0.93         1.57 o
   9   2   5          8.37          8.35         1.29 o
  10   2   5         14.94         15.67         1.45 o
  11   2   5          0.01         -0.56         2.25 o
  12   2   5          8.15          8.24         5.02 o
  -8   3   5          1.49          1.60         0.85 o
  -7   3   5          5.74          7.07         1.85 o
  -6   3   5         41.47         44.08         5.80 o
  -5   3   5          0.04         -0.11         1.06 o
  -4   3   5          5.78          5.15         1.20 o
  -3   3   5         18.40         16.45         1.39 o
  -2   3   5         19.28         18.71         1.53 o
  -1   3   5          8.80          3.17         1.49 o
   0   3   5        534.47        548.00        20.53 o
   1   3   5        130.28        107.62        11.08 o
   2   3   5        666.48        730.62        30.87 o
   3   3   5         77.42         50.48         2.88 o
   4   3   5         17.18         14.11         1.41 o
   5   3   5        356.77        374.22        10.05 o
   6   3   5          3.49          4.40         0.79 o
   7   3   5        124.66        120.97         5.09 o
   8   3   5          0.50          1.83         1.17 o
   9   3   5          4.74          4.62         1.38 o
  10   3   5          0.23          0.14         1.09 o
  11   3   5         13.87         16.16         1.46 o
  12   3   5          0.77         -0.70         1.56 o
  -8   4   5          0.76          0.06         0.92 o
  -7   4   5          2.06          3.06         2.53 o
  -6   4   5          3.00          1.95         1.19 o
  -5   4   5          0.00          0.09         1.10 o
  -4   4   5         24.16         23.33         1.89 o
  -3   4   5          1.82          1.82         1.02 o
  -2   4   5         70.08         63.24         5.41 o
  -1   4   5        833.85        939.29        29.86 o
   0   4   5        221.86        245.28        16.06 o
   1   4   5          4.57          4.28         1.62 o
   2   4   5        142.81        164.09         6.11 o
   3   4   5         31.25         41.35         2.39 o
   4   4   5        125.20        117.62         6.66 o
   5   4   5        108.94         98.71         4.09 o
   6   4   5          9.94         10.47         1.09 o
   7   4   5         25.36         24.86         1.56 o
   8   4   5         21.35         18.06         1.88 o
   9   4   5          2.99          0.78         1.37 o
  10   4   5         19.67         19.17         1.85 o
  11   4   5         19.59         18.88         1.56 o
  12   4   5          0.70          1.01         1.31 o
  -8   5   5          1.84         -0.11         1.23 o
  -7   5   5          0.11         -0.91         1.11 o
  -6   5   5          1.59          1.89         1.12 o
  -5   5   5         15.18         16.29         2.39 o
  -4   5   5          1.21          2.10         1.20 o
  -3   5   5          6.72          7.21         1.17 o
  -2   5   5         16.38         13.61         2.48 o
  -1   5   5          6.46          8.10         1.89 o
   0   5   5        162.47        185.29        10.01 o
   1   5   5         24.73         24.83         2.35 o
   2   5   5          1.83          3.52         1.71 o
   3   5   5         66.82         96.30         4.24 o
   4   5   5         29.43         31.11         2.20 o
   5   5   5        346.67        403.11        10.97 o
   6   5   5          8.25          9.64         1.77 o
   7   5   5         16.54         13.11         1.31 o
   8   5   5          0.29          0.67         0.82 o
   9   5   5         19.91         21.52         2.74 o
  10   5   5          0.09          0.28         0.86 o
  11   5   5         22.59         18.73         2.07 o
  -7   6   5          0.34         -0.06         0.73 o
  -6   6   5          0.77          0.71         1.35 o
  -5   6   5          0.00          0.90         1.40 o
  -4   6   5          0.34          1.41         1.10 o
  -3   6   5         46.53         69.50         3.02 o
  -2   6   5         53.92         69.77         4.46 o
  -1   6   5          6.37          5.01         1.92 o
   0   6   5         23.54         30.19         3.11 o
   1   6   5          0.17          0.37         1.72 o
   2   6   5         23.49         33.20         2.69 o
   3   6   5         21.15         22.15         2.05 o
   4   6   5         55.22         72.69         3.69 o
   5   6   5         65.86         70.12         2.90 o
   6   6   5         18.35         18.10         1.57 o
   7   6   5          0.00         -0.40         0.96 o
   8   6   5         38.43         40.55         4.09 o
   9   6   5        124.83        120.17         5.14 o
  10   6   5          0.44          0.73         0.80 o
  11   6   5          0.21          0.48         0.67 o
  -7   7   5          0.50          0.16         1.20 o
  -6   7   5          0.00          0.28         0.72 o
  -5   7   5          2.45          0.62         1.06 o
  -4   7   5          0.14          1.94         1.38 o
  -3   7   5          0.17          1.32         1.07 o
  -2   7   5          2.77          2.47         2.23 o
  -1   7   5         14.08         22.09         2.82 o
   0   7   5          0.14          1.45         1.81 o
   1   7   5         50.42         53.82         3.77 o
   2   7   5         10.87         13.07         2.25 o
   3   7   5        304.55        404.35        13.96 o
   4   7   5          5.11          6.70         1.68 o
   5   7   5         70.51         68.84         2.99 o
   6   7   5         23.01         28.49         1.87 o
   7   7   5         11.81          9.03         1.55 o
   8   7   5          0.45          0.68         0.91 o
   9   7   5         16.48         15.22         2.15 o
  10   7   5          4.20          3.84         1.04 o
  11   7   5          1.41          0.79         0.77 o
  -6   8   5          0.01          0.23         1.30 o
  -5   8   5          2.92          3.80         1.63 o
  -4   8   5         10.89          6.92         3.70 o
  -3   8   5          0.56          0.87         1.31 o
  -2   8   5          0.10         -0.35         1.45 o
  -1   8   5          8.33          7.29         2.62 o
   0   8   5         13.74         15.70         4.05 o
   1   8   5          2.00          2.63         2.32 o
   2   8   5         93.98        103.19         5.31 o
   3   8   5        163.74        175.43         7.34 o
   4   8   5         31.33         35.33         2.39 o
   5   8   5         47.39         54.85         2.69 o
   6   8   5          4.69          9.85         2.72 o
   7   8   5        168.02        188.83         5.92 o
   8   8   5          5.42          4.85         1.12 o
   9   8   5          0.38          0.99         0.99 o
  10   8   5          0.55          0.37         0.73 o
  -4   9   5          0.56          0.59         0.87 o
  -3   9   5          2.54          3.31         3.55 o
  -2   9   5          2.62          1.49         1.36 o
  -1   9   5          0.88          1.58         2.37 o
   0   9   5          2.34          2.44         2.71 o
   1   9   5         87.61        132.60         8.87 o
   2   9   5         14.49         20.59         3.45 o
   3   9   5          7.31          7.15         2.80 o
   4   9   5          9.25         13.92         2.24 o
   5   9   5         62.47         67.47         5.24 o
   6   9   5          4.35          5.38         1.09 o
   7   9   5          1.61          2.41         0.95 o
   8   9   5          0.38          0.80         0.75 o
   9   9   5          1.32          2.15         0.94 o
  10   9   5          0.51         -0.49         0.86 o
  -3  10   5          0.07          0.20         0.79 o
  -2  10   5          0.06         -1.00         1.00 o
  -1  10   5          0.15          0.45         1.08 o
   0  10   5         54.47         31.80        19.67 o
   1  10   5         10.68         12.62         2.77 o
   2  10   5         31.38         35.06         5.22 o
   3  10   5         22.19         24.30         2.77 o
   4  10   5          0.16         -0.12         1.44 o
   5  10   5          9.04         10.27         1.45 o
   6  10   5          0.66         -0.28         1.15 o
   7  10   5          0.01          0.00         0.85 o
   8  10   5          0.15          0.26         0.81 o
   9  10   5          0.68         -0.05         0.89 o
  -1  11   5         19.60          5.60         1.10 o
   0  11   5         37.58          8.96         3.61 o
   1  11   5          7.00          4.17         2.53 o
   2  11   5          0.50          1.53         1.17 o
   3  11   5         13.34         15.46         1.27 o
   4  11   5          0.01         -0.25         0.78 o
   5  11   5          0.07         -0.06         0.84 o
   6  11   5          0.30         -0.02         0.72 o
   7  11   5          0.02          0.49         1.08 o
   2  12   5          0.55         -0.09         0.92 o
   3  12   5          0.08         -0.24         0.96 o
   4  12   5          0.13         -0.49         0.91 o
   0 -11   6          0.09          0.24         1.09 o
   1 -11   6          9.59          6.63         1.55 o
   2 -11   6          2.52          1.66         1.23 o
  -3 -10   6          2.08          1.44         1.59 o
  -2 -10   6          0.01         -1.80         1.98 o
  -1 -10   6          7.22          7.45         2.07 o
   0 -10   6          0.38          4.40         4.28 o
   1 -10   6          3.72          3.78         1.93 o
   2 -10   6          0.10          0.76         1.28 o
   3 -10   6          0.00         -0.19         1.22 o
   4 -10   6          0.01         -1.15         1.15 o
   5 -10   6          0.43          0.36         1.32 o
  -5  -9   6          0.10          0.67         1.37 o
  -4  -9   6          1.42          3.06         1.80 o
  -3  -9   6          0.04          0.32         1.66 o
  -2  -9   6          2.02          3.25         2.09 o
  -1  -9   6         18.06         21.75         3.03 o
   0  -9   6         10.05         14.46         2.96 o
   1  -9   6          3.31          0.66         1.95 o
   2  -9   6          1.26          1.51         1.22 o
   3  -9   6          0.09         -1.50         1.61 o
   4  -9   6          0.16         -0.92         1.53 o
   5  -9   6          1.11          1.10         1.39 o
   6  -9   6          0.01          0.66         1.65 o
  -6  -8   6          6.80          2.35         1.46 o
  -5  -8   6          4.49          5.04         2.04 o
  -4  -8   6          0.00         -0.52         2.16 o
  -3  -8   6          3.51          4.55         1.33 o
  -2  -8   6          9.07          2.05         4.67 o
  -1  -8   6          5.39          4.66         1.68 o
   0  -8   6          3.46          4.65         4.07 o
   1  -8   6          3.05          1.04         1.42 o
   2  -8   6          1.42          2.04         1.68 o
   3  -8   6          0.00         -0.05         1.31 o
   4  -8   6          7.19          6.22         2.75 o
   5  -8   6         10.33         14.32         1.65 o
   6  -8   6          1.77          0.32         1.50 o
   7  -8   6          0.06          0.46         1.82 o
  -7  -7   6          0.06          0.25         1.24 o
  -6  -7   6          2.72          3.85         1.09 o
  -5  -7   6          0.48         -0.43         1.12 o
  -4  -7   6          0.07          1.63         1.45 o
  -3  -7   6         15.19         11.33         2.39 o
  -2  -7   6          4.60          6.12         1.29 o
  -1  -7   6         13.27         16.55         1.53 o
   0  -7   6          5.01          5.75         1.51 o
   1  -7   6          6.86          7.01         1.54 o
   2  -7   6          0.46          1.59         1.51 o
   3  -7   6         11.04         14.70         1.95 o
   4  -7   6          2.36          3.55         1.15 o
   5  -7   6          0.52         -0.13         0.97 o
   7  -7   6          1.11          3.82         1.66 o
   8  -7   6          0.03         -0.09         1.19 o
   9  -7   6          0.56          1.70         0.93 o
  -7  -6   6          1.19          1.64         0.71 o
  -6  -6   6          1.93          1.95         0.84 o
  -5  -6   6          0.05          0.68         1.18 o
  -4  -6   6          1.83          0.50         1.07 o
  -3  -6   6          1.80          0.47         1.06 o
  -2  -6   6         51.03         44.86         2.75 o
  -1  -6   6         11.83         10.43         1.34 o
   0  -6   6          6.11          4.18         1.21 o
   1  -6   6          1.93          0.57         1.06 o
   2  -6   6          8.63          9.64         1.30 o
   3  -6   6        126.70        166.12         4.06 o
   4  -6   6         10.76         15.02         1.07 o
   5  -6   6          2.01          2.83         0.86 o
   6  -6   6          0.55          0.62         0.86 o
   7  -6   6          1.05          2.02         1.03 o
   8  -6   6          1.43          0.19         0.99 o
   9  -6   6          5.40          6.71         1.60 o
  10  -6   6          0.28          0.75         0.82 o
  -8  -5   6          0.21          1.06         0.84 o
  -7  -5   6          0.44         -0.36         0.80 o
  -6  -5   6         13.83         20.41         3.52 o
  -5  -5   6         26.44         32.25         4.66 o
  -4  -5   6          0.36          0.01         1.24 o
  -3  -5   6          0.61          2.11         1.63 o
  -2  -5   6          1.42          3.19         0.96 o
  -1  -5   6        102.29         96.54         3.34 o
   0  -5   6          3.41          3.51         0.87 o
   1  -5   6         29.57         32.67         1.24 o
   2  -5   6         66.57         75.32         2.44 o
   3  -5   6          3.46          2.10         0.72 o
   4  -5   6          3.41          4.41         0.81 o
   5  -5   6          1.83          1.96         0.83 o
   6  -5   6          1.07          1.36         0.76 o
   7  -5   6          1.82          1.71         0.91 o
   8  -5   6          0.69          1.03         1.18 o
   9  -5   6          2.12          1.75         1.07 o
  10  -5   6          0.16          3.00         1.31 o
  -8  -4   6          0.28          1.02         1.21 o
  -7  -4   6          1.51          0.62         1.40 o
  -6  -4   6         20.69         22.10         3.12 o
  -5  -4   6         34.01         26.23         2.88 o
  -4  -4   6        175.65        152.03         6.15 o
  -3  -4   6         46.33         40.74         2.37 o
  -2  -4   6          0.10          1.89         1.26 o
  -1  -4   6          0.10          0.99         0.74 o
   0  -4   6          6.62          5.47         0.86 o
   1  -4   6        165.17        182.98         4.57 o
   2  -4   6         35.86         38.26         1.11 o
   3  -4   6         12.37         18.31         0.87 o
   4  -4   6          2.53          4.60         0.68 o
   5  -4   6          7.70         10.38         0.82 o
   6  -4   6          3.44          2.39         0.74 o
   7  -4   6         79.46         91.88         5.59 o
   8  -4   6          1.27          1.43         1.05 o
   9  -4   6          0.84          0.20         1.89 o
  10  -4   6          0.38          0.65         0.84 o
  11  -4   6          0.20         -0.19         0.91 o
  -8  -3   6          1.79          2.47         1.61 o
  -7  -3   6          0.74          0.74         0.87 o
  -6  -3   6          9.08          8.38         1.11 o
  -5  -3   6         10.10         12.49         1.79 o
  -4  -3   6         58.06         57.68         3.21 o
  -3  -3   6         12.83         11.95         1.13 o
  -2  -3   6         32.74         34.65         1.52 o
  -1  -3   6         33.83         28.32         1.91 o
   0  -3   6        471.70        436.46        14.21 o
   1  -3   6          8.45         10.42         1.21 o
   2  -3   6         30.70         24.82         1.14 o
   3  -3   6          6.82          5.42         0.57 o
   4  -3   6         78.85         68.98         1.84 o
   5  -3   6         25.11         20.44         1.06 o
   6  -3   6          8.50          7.43         0.91 o
   7  -3   6          1.86          0.72         1.08 o
   8  -3   6          0.01          0.02         1.44 o
   9  -3   6          1.85          1.97         2.37 o
  10  -3   6          0.14          0.14         1.16 o
  11  -3   6          5.11          5.02         1.07 o
  -9  -2   6          0.38          0.21         0.91 o
  -8  -2   6          0.33          0.83         0.94 o
  -7  -2   6         11.54          9.06         1.36 o
  -6  -2   6        111.72        100.18         7.03 o
  -5  -2   6          0.57          1.05         0.99 o
  -4  -2   6        132.59        131.72         4.67 o
  -3  -2   6         11.09         12.57         1.12 o
  -2  -2   6          0.39          0.83         0.65 o
  -1  -2   6        150.28        145.89         4.33 o
   0  -2   6         11.87          9.14         0.77 o
   1  -2   6         20.08         19.82         0.74 o
   2  -2   6         66.13         69.82         2.12 o
   3  -2   6         13.46         16.25         0.81 o
   4  -2   6         54.25         48.32         1.69 o
   5  -2   6        608.20        659.25        10.58 o
   6  -2   6          3.82          3.61         0.70 o
   7  -2   6         14.71         18.60         1.46 o
   8  -2   6          0.06          1.18         1.27 o
   9  -2   6          2.39          6.19         2.55 o
  10  -2   6          0.61          1.18         1.88 o
  11  -2   6          0.31          1.46         1.01 o
  12  -2   6          0.04         -0.17         0.81 o
  -9  -1   6          1.67          1.63         1.09 o
  -8  -1   6          1.28          1.35         1.03 o
  -7  -1   6          5.98          8.28         2.13 o
  -6  -1   6          0.07         -1.38         2.01 o
  -5  -1   6          4.49          4.37         1.15 o
  -4  -1   6          4.24          3.81         0.97 o
  -3  -1   6          8.42          7.12         0.92 o
  -2  -1   6          7.46          8.00         0.87 o
  -1  -1   6         84.16         76.63         2.19 o
   0  -1   6        362.35        308.80         7.58 o
   1  -1   6          2.90          2.83         0.37 o
   2  -1   6        633.42        565.91         8.16 o
   3  -1   6        154.21        154.31         2.92 o
   4  -1   6        157.12        132.31         3.61 o
   5  -1   6          2.76          5.35         0.78 o
   6  -1   6         22.90         19.64         1.28 o
   7  -1   6          7.46          5.48         0.99 o
   8  -1   6          1.26          0.75         1.05 o
   9  -1   6         25.13         27.00         2.49 o
  10  -1   6          0.17          1.28         1.39 o
  11  -1   6          3.06          2.39         1.07 o
  12  -1   6          0.13         -1.03         1.16 o
  -9   0   6          4.68          5.31         1.28 o
  -8   0   6         27.35         30.65         4.58 o
  -7   0   6          0.64          1.19         1.25 o
  -6   0   6          5.40          4.67         1.62 o
  -5   0   6          2.81          2.01         0.99 o
  -4   0   6          2.29          1.89         0.91 o
  -3   0   6          8.25          7.84         0.99 o
  -2   0   6        162.06        141.46         4.25 o
  -1   0   6         72.50         56.84         1.86 o
   0   0   6         44.77         35.32         1.67 o
   1   0   6         47.23         43.27         1.12 o
   2   0   6        967.39        908.43        16.43 o
   3   0   6       2620.92       2676.32        51.05 o
   4   0   6          9.90          7.92         0.68 o
   5   0   6         93.24         79.23         7.12 o
   6   0   6          0.83          0.87         0.78 o
   7   0   6          0.71          1.03         0.96 o
   8   0   6          0.06          0.70         0.99 o
   9   0   6          1.63          3.10         1.25 o
  10   0   6          0.21          0.07         1.37 o
  11   0   6          3.00          2.47         0.94 o
  12   0   6          0.27          1.01         1.27 o
  -8   1   6          0.01          0.78         1.34 o
  -7   1   6         16.02         19.20         7.00 o
  -6   1   6          2.29          1.48         1.57 o
  -5   1   6          5.53          6.00         1.31 o
  -4   1   6         40.25         47.19         2.22 o
  -3   1   6         24.55         24.94         1.49 o
  -2   1   6         89.14         76.11         2.46 o
  -1   1   6         23.19         23.59         1.69 o
   0   1   6        168.25        154.65         8.07 o
   1   1   6       1307.64       1395.30        49.61 o
   2   1   6          1.85          2.84         0.67 o
   3   1   6        134.07        159.90         3.76 o
   4   1   6        584.46        564.73        15.42 o
   5   1   6          3.68          2.35         0.67 o
   6   1   6         31.77         31.56         1.68 o
   7   1   6         34.44         33.04         1.91 o
   8   1   6          4.54          3.39         1.13 o
   9   1   6         38.44         51.95         2.66 o
  10   1   6          0.43         -0.39         1.15 o
  11   1   6          0.04          0.27         2.17 o
  12   1   6          0.00          0.41         0.96 o
  -8   2   6          1.50          0.73         0.93 o
  -7   2   6          0.37          1.44         1.25 o
  -6   2   6          4.75          4.47         1.31 o
  -5   2   6         38.47         52.03         2.91 o
  -4   2   6          4.95          3.00         1.53 o
  -3   2   6          0.00          0.10         0.93 o
  -2   2   6          0.25          0.44         0.80 o
  -1   2   6        419.00        364.01        20.18 o
   0   2   6         73.26         57.41         3.35 o
   1   2   6       1073.65       1222.17        35.57 o
   2   2   6       1133.47       1167.92        34.94 o
   3   2   6        760.85        747.31        55.06 o
   4   2   6        226.60        227.86         7.14 o
   5   2   6         34.12         33.10         1.63 o
   6   2   6         33.67         30.84         2.82 o
   7   2   6          4.08          4.42         1.52 o
   8   2   6          0.18          1.02         1.07 o
   9   2   6         14.06         13.08         1.63 o
  10   2   6          0.08         -0.03         1.16 o
  11   2   6          0.79          1.05         1.03 o
  12   2   6          2.16          2.61         2.49 o
  -8   3   6          0.11         -0.74         0.74 o
  -7   3   6          0.88         -0.46         1.08 o
  -6   3   6          3.13          2.81         1.90 o
  -5   3   6         10.28          9.31         1.54 o
  -4   3   6        112.77        133.32         5.35 o
  -3   3   6         46.84         57.89         2.90 o
  -2   3   6          5.37          6.33         1.29 o
  -1   3   6         44.26         41.24         8.77 o
   0   3   6          0.03          1.75         1.74 o
   1   3   6       1179.23       1307.57        40.59 o
   2   3   6          1.67          4.96         1.52 o
   3   3   6         88.95        104.32         3.49 o
   4   3   6        160.38        159.34        10.27 o
   5   3   6          0.32          1.75         0.75 o
   6   3   6          1.17          1.66         1.07 o
   7   3   6        281.66        295.50        14.57 o
   8   3   6          0.81          0.29         1.46 o
   9   3   6          3.24          1.55         1.62 o
  10   3   6          0.16          0.24         1.05 o
  11   3   6          0.20          0.94         1.02 o
  12   3   6          2.03          0.94         1.38 o
  -7   4   6          0.46         -0.20         0.97 o
  -6   4   6          0.06         -0.37         1.20 o
  -5   4   6          1.21          2.06         1.51 o
  -4   4   6          2.53          3.30         1.27 o
  -3   4   6          2.13          4.19         1.20 o
  -2   4   6         37.54         39.45         2.40 o
  -1   4   6         95.68         97.83         5.28 o
   0   4   6        485.32        508.35        14.03 o
   1   4   6         16.95         14.52         3.74 o
   2   4   6          0.03          1.20         2.75 o
   3   4   6         97.98         87.56         5.76 o
   4   4   6          2.16          2.33         1.51 o
   5   4   6        152.94        142.59         7.70 o
   6   4   6         10.07         13.44         1.24 o
   7   4   6        125.38        121.31         5.18 o
   8   4   6          7.54          8.21         1.56 o
  10   4   6          0.77          1.00         1.04 o
  11   4   6         40.76         50.04         4.01 o
  12   4   6          0.04          0.33         1.17 o
  -7   5   6          2.06         -0.03         1.03 o
  -6   5   6         31.07         36.29        14.04 o
  -5   5   6          0.14          0.87         1.52 o
  -4   5   6         25.57         28.78         2.77 o
  -3   5   6         37.20         44.14         2.43 o
  -2   5   6         32.43         34.47         2.36 o
  -1   5   6         81.88         83.33         4.00 o
   0   5   6         51.24         45.86         3.03 o
   1   5   6         38.49         44.51         3.27 o
   2   5   6          6.72          5.63         1.87 o
   3   5   6         63.64         66.38         3.50 o
   4   5   6         65.99         74.26         3.73 o
   5   5   6        294.09        381.47        14.81 o
   6   5   6          0.19          0.33         0.92 o
   7   5   6         18.35         15.05         1.40 o
   8   5   6          3.29          2.96         1.31 o
   9   5   6         32.31         30.49         3.84 o
  10   5   6         12.56         12.35         1.75 o
  11   5   6          1.51          1.29         0.63 o
  -7   6   6          1.61          0.76         1.28 o
  -6   6   6          3.90          4.03         2.16 o
  -5   6   6          1.37          1.29         1.03 o
  -4   6   6          2.01          2.32         1.13 o
  -3   6   6          0.39          1.72         1.16 o
  -2   6   6        175.53        210.80        10.50 o
  -1   6   6         15.26         15.77         2.49 o
   0   6   6         51.44         55.95         4.08 o
   1   6   6         71.76         65.13         4.27 o
   2   6   6         32.49         29.14         4.37 o
   3   6   6          3.01          2.26         2.25 o
   4   6   6        151.98        172.50         6.93 o
   5   6   6        271.01        301.89         8.70 o
   6   6   6          5.74          9.23         1.24 o
   7   6   6        257.96        295.85         8.60 o
   8   6   6         73.14         81.10         5.86 o
   9   6   6         36.23         33.64         3.27 o
  10   6   6          0.01          0.05         0.79 o
  11   6   6          0.01         -0.52         0.82 o
  -6   7   6          0.00          1.26         0.81 o
  -5   7   6          1.33          0.23         0.71 o
  -4   7   6          8.64         10.19         1.61 o
  -3   7   6         18.39         23.41         2.97 o
  -2   7   6          8.44         10.25         1.87 o
  -1   7   6          8.50         12.38         2.64 o
   0   7   6         15.40         22.58         2.94 o
   1   7   6         12.21         11.51         2.04 o
   2   7   6         47.55         58.46         4.04 o
   3   7   6        563.64        712.05        23.43 o
   4   7   6        131.64        157.29         7.49 o
   5   7   6         51.06         54.56         2.68 o
   6   7   6         32.31         29.07         1.95 o
   7   7   6         24.82         29.39         3.53 o
   8   7   6          8.31          8.43         1.14 o
   9   7   6          2.84          3.75         1.97 o
  10   7   6          4.10          4.74         0.86 o
  11   7   6          0.18          0.33         1.17 o
  -5   8   6          0.43         -0.07         0.72 o
  -4   8   6          1.14          0.59         1.26 o
  -3   8   6          0.43          0.83         0.94 o
  -2   8   6          2.33          2.15         1.47 o
  -1   8   6          3.54          4.30         3.66 o
   0   8   6         18.57         21.06         3.21 o
   1   8   6         57.77         79.95         4.74 o
   2   8   6         35.91         40.46         3.63 o
   3   8   6        138.49        154.47         6.92 o
   4   8   6         73.38         85.74         4.67 o
   5   8   6         56.15         69.45         3.75 o
   6   8   6         51.01         61.66         3.57 o
   7   8   6          0.11          0.43         0.93 o
   8   8   6         20.69         27.16         1.64 o
   9   8   6         13.30         14.48         1.53 o
  10   8   6          2.99          2.33         0.71 o
  -4   9   6          0.02         -0.74         0.76 o
  -3   9   6          0.06          0.05         0.94 o
  -2   9   6          0.28          0.89         0.94 o
  -1   9   6          0.00          0.06         1.21 o
   0   9   6          4.21          3.51         2.56 o
   1   9   6         79.78        119.84         4.86 o
   2   9   6        246.79        347.49        13.03 o
   3   9   6          8.74          6.96         2.23 o
   4   9   6          1.10         -0.47         1.23 o
   5   9   6         50.68         55.94         2.75 o
   6   9   6          2.67          1.67         1.37 o
   7   9   6          2.00          2.09         0.84 o
   8   9   6          1.26          0.98         0.69 o
   9   9   6          0.96          0.99         1.33 o
  -2  10   6          0.36          0.76         0.86 o
  -1  10   6         11.82          9.65         5.59 o
   0  10   6          6.85          5.04         1.94 o
   1  10   6         19.85         26.07         3.98 o
   2  10   6          1.98          5.03         1.84 o
   3  10   6         28.19         39.24         2.21 o
   4  10   6         22.95         26.80         1.89 o
   5  10   6          7.83         10.81         1.33 o
   6  10   6         16.68         23.02         1.58 o
   7  10   6          0.00         -0.37         0.75 o
   8  10   6          0.89          1.72         1.30 o
   9  10   6          1.42          0.97         0.85 o
  -1  11   6         10.14          2.03         0.80 o
   0  11   6         69.79         57.77        31.92 o
   1  11   6          3.95          1.89         1.93 o
   2  11   6          5.87          6.44         1.38 o
   3  11   6          1.27          2.08         0.85 o
   4  11   6          1.73          3.47         0.86 o
   5  11   6          0.20          0.77         0.73 o
   6  11   6          2.07          2.80         0.91 o
   7  11   6          4.81          8.78         1.44 o
   3  12   6          1.97          0.29         0.77 o
   4  12   6         16.49          0.54         0.79 o
   0 -10   7          2.78          2.30         1.47 o
   1 -10   7          5.45          8.45         1.93 o
   2 -10   7          1.18         -0.86         1.67 o
   3 -10   7          0.08         -0.26         1.57 o
   4 -10   7          0.03         -0.80         0.98 o
  -4  -9   7          1.60          1.23         1.46 o
  -3  -9   7          0.86          3.65         1.89 o
  -2  -9   7          2.62          2.51         2.22 o
  -1  -9   7          1.35          1.03         2.36 o
   0  -9   7          1.04          2.46         2.73 o
   1  -9   7          2.51          1.17         1.52 o
   2  -9   7          2.47          0.14         1.13 o
   3  -9   7          0.62          0.70         1.41 o
   4  -9   7          0.00          0.40         1.36 o
   5  -9   7          1.91          1.21         1.28 o
   6  -9   7          0.22          0.42         1.50 o
  -5  -8   7          6.38          3.48         1.57 o
  -4  -8   7          2.71          1.76         1.97 o
  -3  -8   7          0.62          1.35         2.21 o
  -2  -8   7          0.61         -1.18         1.43 o
  -1  -8   7         17.42          7.89         8.80 o
   0  -8   7         10.50         15.45         6.38 o
   1  -8   7          0.39         -0.71         5.57 o
   2  -8   7          0.15          4.17         5.01 o
   4  -8   7          0.19          1.01         2.96 o
   5  -8   7          9.25          9.46         2.31 o
   6  -8   7          0.86          0.11         2.06 o
  -6  -7   7          0.54         -0.14         1.34 o
  -5  -7   7          4.95          3.36         1.44 o
  -4  -7   7          7.76          6.24         2.85 o
  -3  -7   7          0.49          0.41         1.34 o
  -2  -7   7          0.04         -0.61         1.35 o
  -1  -7   7          0.07          1.56         1.47 o
   0  -7   7          0.38          0.73         2.17 o
   1  -7   7          5.71          5.58         1.49 o
   2  -7   7          2.82          2.09         1.55 o
   3  -7   7         13.88         15.02         1.78 o
   4  -7   7         12.48          6.56         2.08 o
   5  -7   7          0.17          0.63         1.13 o
   6  -7   7          0.13          0.27         1.24 o
   7  -7   7          0.01          1.01         1.14 o
   8  -7   7          0.11          0.55         1.05 o
  -6  -6   7          0.20         -0.50         0.72 o
  -5  -6   7          1.81          0.86         0.95 o
  -4  -6   7          8.75          9.14         2.03 o
  -3  -6   7         46.40         48.66         2.93 o
  -2  -6   7         95.88         86.48         7.41 o
  -1  -6   7          5.61          4.52         1.57 o
   0  -6   7          0.33          1.93         1.50 o
   1  -6   7          0.25          0.25         1.11 o
   2  -6   7          0.06         -0.30         1.31 o
   3  -6   7         41.17         45.00         2.60 o
   4  -6   7          9.92         12.49         1.12 o
   5  -6   7          0.29         -0.83         0.83 o
   6  -6   7          2.64          3.44         0.93 o
   8  -6   7          0.58          2.18         1.07 o
   9  -6   7          7.12         15.20         1.94 o
  10  -6   7          0.61          2.10         0.82 o
  -7  -5   7          0.36          0.37         0.80 o
  -6  -5   7          2.05          1.71         0.78 o
  -5  -5   7          5.33          5.08         1.45 o
  -4  -5   7         30.79         30.11         2.91 o
  -3  -5   7         14.74         14.26         1.86 o
  -2  -5   7          1.97          2.16         1.06 o
  -1  -5   7          9.44         12.19         1.22 o
   0  -5   7          3.88          5.00         1.13 o
   1  -5   7          2.11          2.40         0.87 o
   2  -5   7        124.88        145.66         5.13 o
   3  -5   7          0.00         -0.57         0.73 o
   4  -5   7          0.91          0.76         0.81 o
   5  -5   7          7.82          9.76         0.98 o
   6  -5   7          2.70          3.26         0.87 o
   7  -5   7          1.12          1.52         0.91 o
   8  -5   7          0.11          0.34         1.61 o
   9  -5   7          2.04          3.11         1.18 o
  10  -5   7          0.92          1.72         1.15 o
  -7  -4   7          2.57          2.52         1.44 o
  -6  -4   7          0.32          0.97         1.52 o
  -5  -4   7          6.82          5.99         2.13 o
  -4  -4   7         84.33         64.98         3.61 o
  -3  -4   7         16.94         22.03         2.84 o
  -2  -4   7         27.77         20.24         1.98 o
  -1  -4   7         32.41         36.72         2.28 o
   0  -4   7          1.89          0.89         0.99 o
   1  -4   7         15.96         17.40         1.09 o
   2  -4   7         13.25         13.21         0.86 o
   3  -4   7          1.13          0.99         0.60 o
   4  -4   7          7.69          6.26         0.82 o
   5  -4   7          0.08         -0.10         0.73 o
   6  -4   7          4.94          6.36         0.86 o
   7  -4   7         34.33         44.88         2.80 o
   8  -4   7          4.88          5.89         1.01 o
   9  -4   7          0.41          1.55         0.99 o
  10  -4   7          0.13         -0.11         0.94 o
  11  -4   7          0.06          0.17         0.91 o
  -8  -3   7          0.19          0.73         0.93 o
  -7  -3   7          0.56          2.28         1.68 o
  -6  -3   7         19.01         17.10         1.57 o
  -5  -3   7          1.73          1.22         1.32 o
  -4  -3   7          4.51          1.23         1.23 o
  -3  -3   7         38.13         48.27         2.96 o
  -2  -3   7         82.47         86.36         3.77 o
  -1  -3   7         52.63         64.76         3.11 o
   0  -3   7        242.17        288.02        10.49 o
   1  -3   7          0.34         -0.09         0.74 o
   2  -3   7         24.98         19.60         0.85 o
   3  -3   7          4.50          3.67         0.61 o
   4  -3   7         13.93         14.98         0.81 o
   5  -3   7          5.10          6.32         0.80 o
   6  -3   7          0.29         -0.54         0.86 o
   7  -3   7          4.98          5.02         1.15 o
   8  -3   7         12.75         10.30         3.22 o
   9  -3   7          0.72          1.32         1.32 o
  10  -3   7          0.00          1.18         0.91 o
  11  -3   7          2.10          2.91         1.21 o
  -8  -2   7          0.10         -0.31         1.18 o
  -7  -2   7          7.95         12.01         2.55 o
  -6  -2   7         92.77        101.21         4.68 o
  -5  -2   7          4.87          6.12         2.09 o
  -4  -2   7          3.07          2.18         1.02 o
  -3  -2   7          0.40          1.66         0.90 o
  -2  -2   7        150.42        149.41         4.54 o
  -1  -2   7          8.24          5.09         0.95 o
   0  -2   7         48.66         42.67         2.12 o
   1  -2   7         50.24         30.70         1.85 o
   2  -2   7         61.86         60.90         5.55 o
   3  -2   7         14.74         13.77         0.80 o
   4  -2   7         49.69         49.23         1.23 o
   5  -2   7        211.14        230.28         7.88 o
   6  -2   7        108.69        126.87         6.16 o
   7  -2   7          6.36          5.01         1.08 o
   8  -2   7          0.65          1.68         1.19 o
   9  -2   7          1.17          0.11         1.26 o
  10  -2   7          0.89          1.75         0.95 o
  11  -2   7          0.17          0.35         0.75 o
  12  -2   7          0.00          0.72         0.78 o
  -8  -1   7         21.29         23.37         2.64 o
  -7  -1   7          9.41         12.36         2.07 o
  -6  -1   7         27.12         22.53         3.08 o
  -5  -1   7          3.80          2.28         1.21 o
  -4  -1   7          1.67          1.08         1.04 o
  -3  -1   7          8.71         11.02         1.15 o
  -2  -1   7        146.55        167.31         6.50 o
  -1  -1   7         78.14         80.57         3.40 o
   0  -1   7         97.81        102.89         3.91 o
   1  -1   7         84.75         73.53         4.74 o
   2  -1   7          1.48          2.08         0.59 o
   3  -1   7         15.05         16.37         1.38 o
   4  -1   7         78.58         72.01         2.97 o
   5  -1   7         93.21        102.42         3.05 o
   6  -1   7         68.44         76.95         3.35 o
   7  -1   7          0.48          0.35         0.84 o
   8  -1   7          0.20          0.34         0.97 o
   9  -1   7          1.15          0.96         1.37 o
  10  -1   7          0.09         -1.59         1.80 o
  11  -1   7         11.78         16.74         2.75 o
  12  -1   7          0.47         -0.27         0.97 o
  -8   0   7          4.55          4.50         1.71 o
  -7   0   7          3.04          6.06         1.90 o
  -6   0   7         13.28         18.01         2.75 o
  -5   0   7         34.40         45.93         2.83 o
  -4   0   7          0.14         -0.21         0.99 o
  -3   0   7          2.98          3.27         0.92 o
  -2   0   7         43.16         42.64         1.91 o
  -1   0   7         10.63         15.70         1.02 o
   0   0   7          0.03          0.22         0.53 o
   1   0   7        229.24        190.52         5.79 o
   2   0   7        166.23        151.61         3.56 o
   3   0   7         36.94         38.01         1.39 o
   4   0   7        340.55        349.26         8.18 o
   5   0   7          4.00          3.97         0.73 o
   6   0   7         62.78         54.99         4.21 o
   7   0   7          0.20         -0.08         0.82 o
   8   0   7          1.03          1.84         0.92 o
   9   0   7          0.01          0.87         0.95 o
  10   0   7          0.72          0.78         1.45 o
  11   0   7          2.12          3.80         1.79 o
  12   0   7          2.27          2.61         1.37 o
  -8   1   7         12.76         10.04         1.89 o
  -7   1   7          0.15          0.59         1.11 o
  -6   1   7          5.98          4.07         1.28 o
  -5   1   7         28.99         30.13         3.55 o
  -4   1   7          2.89          4.52         1.21 o
  -3   1   7         27.35         25.90         3.11 o
  -2   1   7         99.12        100.69         4.03 o
  -1   1   7         10.68         10.94         1.10 o
   0   1   7        110.35         93.88         5.09 o
   1   1   7        183.19        149.70         4.54 o
   2   1   7         16.06         12.67         1.27 o
   3   1   7        205.01        222.19         6.28 o
   4   1   7         13.10         15.13         1.41 o
   5   1   7         14.70         14.42         1.05 o
   6   1   7          3.66          2.25         0.77 o
   7   1   7          1.81          3.49         0.87 o
   8   1   7          4.33          6.15         1.22 o
   9   1   7         83.72        111.67         4.25 o
  10   1   7         10.60         10.16         1.79 o
  11   1   7          0.68          0.08         1.95 o
  12   1   7          0.40         -0.11         1.18 o
  -8   2   7          0.04         -0.37         1.12 o
  -7   2   7          0.04         -1.08         1.08 o
  -6   2   7          0.10          0.71         1.14 o
  -5   2   7          0.01          1.11         1.60 o
  -4   2   7          6.59          6.06         2.31 o
  -3   2   7         54.55         58.29         2.98 o
  -2   2   7         71.85         67.61         2.84 o
  -1   2   7          0.39          0.83         1.05 o
   0   2   7        124.70        102.83         3.77 o
   1   2   7         30.10         27.75         2.50 o
   2   2   7        266.69        304.42         8.59 o
   3   2   7        214.32        217.83         5.47 o
   4   2   7          8.50          8.26         0.97 o
   5   2   7         17.33         14.71         1.53 o
   6   2   7         15.68         13.17         1.11 o
   7   2   7          2.18          1.15         1.04 o
   8   2   7          5.27          5.59         1.20 o
   9   2   7         30.29         43.25         2.99 o
  10   2   7         23.81         31.28         8.51 o
  11   2   7         12.47         17.65         1.76 o
  12   2   7          0.59         -0.11         1.16 o
  -7   3   7          0.05         -0.33         0.99 o
  -6   3   7          0.19         -1.11         1.11 o
  -5   3   7          0.38          0.83         1.28 o
  -4   3   7         25.07         37.00         3.63 o
  -3   3   7         28.03         33.94         2.29 o
  -2   3   7         32.58         39.33         2.16 o
  -1   3   7          5.97          6.96         1.32 o
   0   3   7         33.69         28.48         2.62 o
   1   3   7        181.91        199.57        10.46 o
   2   3   7         29.07         28.32         4.00 o
   3   3   7        434.20        461.06        46.62 o
   4   3   7        163.73        155.15         5.98 o
   5   3   7         70.37         64.67         3.29 o
   6   3   7         39.87         32.80         2.01 o
   7   3   7        282.84        290.96        12.13 o
   8   3   7        118.72        113.26         5.63 o
   9   3   7          0.04          1.85         1.37 o
  10   3   7          3.50          3.58         1.93 o
  11   3   7          3.08          7.65         1.37 o
  -7   4   7          0.00         -0.29         1.19 o
  -6   4   7          1.77          2.42         1.14 o
  -5   4   7          2.39          1.47         2.43 o
  -4   4   7         12.89         16.30         2.54 o
  -3   4   7          6.14         11.85         1.76 o
  -2   4   7        204.15        207.64         6.91 o
  -1   4   7        251.30        248.52        12.05 o
   0   4   7         11.52          7.91         1.96 o
   1   4   7         53.19         57.95         3.10 o
   2   4   7          1.00         -1.35         1.76 o
   3   4   7         78.80         63.11         3.73 o
   4   4   7          1.58          2.61         1.26 o
   5   4   7        112.35        116.40         6.09 o
   6   4   7        129.09        149.12         6.01 o
   7   4   7         47.48         46.39         8.00 o
   8   4   7        166.97        159.25         9.04 o
   9   4   7         66.01         63.95         5.69 o
  10   4   7         12.67          9.81         1.79 o
  11   4   7          3.33          3.88         0.97 o
  -7   5   7          1.65          0.99         1.24 o
  -6   5   7         31.13         46.11        23.21 o
  -5   5   7          5.86         10.64         3.10 o
  -4   5   7         17.77         23.12         4.47 o
  -3   5   7          6.70          7.91         1.43 o
  -2   5   7         37.15         48.10         2.85 o
  -1   5   7          3.07          7.50         2.65 o
   0   5   7          0.03          3.19         2.02 o
   1   5   7          2.92          1.79         1.62 o
   2   5   7          0.34          3.42         2.63 o
   3   5   7         50.07         52.34         8.64 o
   4   5   7        143.15        163.98         6.63 o
   5   5   7        963.88       1242.95        38.99 o
   6   5   7       1057.25       1366.24        34.42 o
   7   5   7         29.97         32.52         2.60 o
   8   5   7          9.88          7.98         2.39 o
   9   5   7          2.19          3.20         1.69 o
  10   5   7          1.74          1.22         0.90 o
  11   5   7          1.67          1.37         0.69 o
  -6   6   7          7.50          2.43         1.14 o
  -5   6   7          7.52         10.85         5.09 o
  -4   6   7          3.81          7.16         1.34 o
  -3   6   7          6.28          7.31         2.00 o
  -2   6   7          5.77          7.06         1.79 o
  -1   6   7         30.59         32.95         3.60 o
   0   6   7        122.85        140.90         7.00 o
   1   6   7         56.25         55.28         3.78 o
   2   6   7         19.06         19.75         2.79 o
   3   6   7          0.91          0.79         2.09 o
   4   6   7          8.55         11.50         4.29 o
   5   6   7        124.24        145.89         6.17 o
   6   6   7        242.44        308.88        10.41 o
   7   6   7          7.57         10.22         1.34 o
   8   6   7          1.85          1.26         1.31 o
   9   6   7          0.01          1.93         1.60 o
  10   6   7          6.30          8.25         1.08 o
  11   6   7          1.14          0.61         1.41 o
  -6   7   7          0.57          0.44         1.02 o
  -5   7   7          0.49          0.07         1.13 o
  -4   7   7          0.10         -0.46         0.95 o
  -3   7   7          0.01         -0.34         1.00 o
  -2   7   7          9.97          9.77         1.37 o
  -1   7   7          3.54          4.94         3.23 o
   0   7   7         35.86         39.31         3.75 o
   1   7   7         67.25         76.23        10.26 o
   2   7   7          7.60          7.43         2.65 o
   3   7   7        179.27        218.94         8.97 o
   4   7   7        896.59       1177.44        37.46 o
   5   7   7         82.96         74.48         3.76 o
   6   7   7          0.37          0.02         1.18 o
   7   7   7          7.91         10.07         1.28 o
   8   7   7          2.98          3.00         1.74 o
   9   7   7          1.12          3.14         1.46 o
  10   7   7          0.56         -0.03         0.67 o
  11   7   7          0.08         -0.31         1.07 o
  -5   8   7          2.28          0.92         1.02 o
  -4   8   7          1.93         -0.14         0.85 o
  -3   8   7          1.30          1.55         1.35 o
  -2   8   7          0.22          0.36         1.59 o
  -1   8   7          0.10         -1.33         2.63 o
   0   8   7          2.30         -0.69         4.12 o
   1   8   7          5.30         10.17         2.39 o
   2   8   7         22.44         25.79         2.87 o
   3   8   7          5.60          5.40         3.06 o
   4   8   7        114.00        132.79         8.68 o
   5   8   7          7.74          7.53         2.22 o
   6   8   7          0.00         -0.73         1.18 o
   7   8   7          9.59         14.19         1.60 o
   8   8   7         10.29         11.16         1.59 o
   9   8   7          0.10         -0.12         0.95 o
  10   8   7          1.46          0.78         0.83 o
  -3   9   7          0.56          0.87         0.81 o
  -2   9   7          1.94          1.49         0.83 o
  -1   9   7          2.05          2.04         1.13 o
   0   9   7          1.69          5.20         2.84 o
   1   9   7         52.67         73.97         4.51 o
   2   9   7        490.18        680.18        33.37 o
   3   9   7          0.11         -0.12         1.67 o
   4   9   7          2.84          2.96         1.26 o
   5   9   7         14.96         20.16         2.10 o
   6   9   7          3.42          4.46         1.68 o
   7   9   7         35.00         39.72         2.05 o
   8   9   7          0.23          1.47         1.31 o
   9   9   7          6.21          5.04         0.87 o
  -2  10   7          2.29          0.76         0.83 o
  -1  10   7          8.86         13.15         1.42 o
   0  10   7          6.34          4.46         1.15 o
   1  10   7          1.49          2.62         2.09 o
   2  10   7          2.30          2.62         1.61 o
   3  10   7         17.27         23.47         2.09 o
   4  10   7         34.66         45.35         2.07 o
   5  10   7         17.15         19.51         1.55 o
   6  10   7          0.04          0.43         0.84 o
   7  10   7          5.38          7.77         0.93 o
   8  10   7          5.48          7.17         1.49 o
   0  11   7         27.44          3.72         0.91 o
   1  11   7          0.44          0.58         0.64 o
   2  11   7          0.13          0.29         0.77 o
   3  11   7          0.55          2.27         0.80 o
   4  11   7          3.76          3.48         0.78 o
   5  11   7          5.30          8.89         0.92 o
   6  11   7          7.42         11.89         1.24 o
   7  11   7          0.09          1.28         1.07 o
   1 -10   8          3.09          2.22         1.30 o
   2 -10   8          4.15          3.23         1.35 o
   3 -10   8          0.00         -0.12         1.11 o
  -3  -9   8          0.00         -1.47         1.47 o
  -2  -9   8          0.27          0.71         1.78 o
  -1  -9   8          0.00         -0.49         2.11 o
   0  -9   8          4.91          0.82         1.40 o
   1  -9   8          1.22          1.44         1.92 o
   2  -9   8          0.47          1.09         1.26 o
   3  -9   8          0.00         -0.33         1.83 o
   4  -9   8          0.18          0.02         1.20 o
   5  -9   8          1.34          1.89         1.56 o
  -4  -8   8          0.13          0.65         1.50 o
  -3  -8   8          0.01         -0.55         1.85 o
  -2  -8   8          0.17          0.01         1.25 o
  -1  -8   8          6.29          2.58         3.39 o
   0  -8   8         32.46         34.40         4.25 o
   1  -8   8          2.70          3.19         1.38 o
   2  -8   8          3.26          2.58         1.95 o
   3  -8   8          0.13          0.77         1.25 o
   4  -8   8          0.02          0.32         1.25 o
   5  -8   8          5.29          2.75         2.08 o
   6  -8   8          0.13          0.57         1.87 o
  -5  -7   8          0.00          0.60         1.40 o
  -4  -7   8          0.99          0.97         0.96 o
  -3  -7   8          0.28          1.41         1.21 o
  -2  -7   8         26.80         30.80         2.78 o
  -1  -7   8          1.18         -0.52         2.55 o
   0  -7   8         11.15         14.51         2.30 o
   1  -7   8          0.21         -0.97         1.92 o
   2  -7   8          4.37          5.22         1.27 o
   3  -7   8          1.37          0.98         1.97 o
   4  -7   8          7.45          3.69         2.69 o
   5  -7   8          0.89          2.45         2.44 o
   6  -7   8          0.04          0.05         1.59 o
  -5  -6   8          0.75          0.59         0.72 o
  -4  -6   8          0.14         -0.33         0.87 o
  -3  -6   8         15.39         16.43         2.30 o
  -2  -6   8         60.69         72.88         6.13 o
  -1  -6   8         13.84         19.91         5.15 o
   0  -6   8         20.86         31.59         3.86 o
   1  -6   8          1.16          2.58         1.41 o
   2  -6   8          0.00         -0.26         1.15 o
   3  -6   8          3.96          4.03         1.29 o
   4  -6   8          0.96          0.01         1.28 o
   5  -6   8          1.88          0.95         0.93 o
   6  -6   8          0.03          0.58         1.07 o
   7  -6   8          0.19         -0.06         1.01 o
   8  -6   8          0.07          0.20         0.94 o
   9  -6   8          2.08          3.84         1.25 o
  -6  -5   8          1.16          0.23         1.10 o
  -5  -5   8          2.51          1.76         0.94 o
  -4  -5   8         38.99         33.83         2.44 o
  -3  -5   8          4.85          2.90         1.10 o
  -2  -5   8         57.44         52.34         3.36 o
  -1  -5   8          8.76          8.83         1.51 o
   0  -5   8         13.38         12.46         1.56 o
   1  -5   8          0.07          0.30         1.00 o
   2  -5   8         27.49         31.55         1.43 o
   3  -5   8          0.39         -0.63         0.83 o
   4  -5   8          1.40          1.09         0.84 o
   5  -5   8          0.00         -0.67         0.83 o
   6  -5   8          0.77          1.95         0.86 o
   7  -5   8          2.20          1.70         1.03 o
   8  -5   8          0.38          1.13         0.92 o
   9  -5   8          4.17          5.52         1.89 o
  10  -5   8          0.69          1.48         0.98 o
  -6  -4   8          2.13          1.90         0.98 o
  -5  -4   8          2.82          1.84         0.98 o
  -4  -4   8         24.87         24.59         3.09 o
  -3  -4   8         17.23         10.13         2.58 o
  -2  -4   8         32.87         32.17         2.46 o
  -1  -4   8         11.60         14.83         1.97 o
   0  -4   8          0.11         -0.35         1.12 o
   1  -4   8          5.41          7.77         1.23 o
   2  -4   8          0.58          1.93         0.76 o
   3  -4   8          0.34          1.44         0.66 o
   4  -4   8          2.39          2.90         0.85 o
   5  -4   8          4.52          4.12         0.89 o
   6  -4   8          0.67          0.87         0.85 o
   7  -4   8          4.34          5.57         1.04 o
   8  -4   8         13.98         21.39         1.70 o
   9  -4   8          1.12          2.70         0.97 o
  10  -4   8          0.47          0.13         0.88 o
  11  -4   8          0.03         -0.27         0.70 o
  -7  -3   8          2.44          1.88         0.85 o
  -6  -3   8          4.26          2.46         1.76 o
  -5  -3   8          5.69          6.97         1.22 o
  -4  -3   8         81.37         70.74         4.36 o
  -3  -3   8         28.68         23.22         5.55 o
  -2  -3   8         21.07         17.70         1.86 o
  -1  -3   8          3.55          2.70         1.10 o
   0  -3   8          7.16          8.15         1.90 o
   1  -3   8         16.53         14.25         1.43 o
   2  -3   8         55.60         60.29         2.67 o
   3  -3   8          0.20          0.17         0.63 o
   4  -3   8          5.54          5.93         0.76 o
   5  -3   8          4.34          3.67         0.74 o
   6  -3   8          0.51         -0.13         0.75 o
   7  -3   8         39.50         48.99         3.94 o
   8  -3   8          4.42          4.54         0.93 o
   9  -3   8          0.37          0.12         1.22 o
  10  -3   8          0.67          1.35         0.75 o
  11  -3   8          0.00         -0.39         0.70 o
  -7  -2   8          0.23          1.50         1.43 o
  -6  -2   8          0.08          2.00         1.20 o
  -5  -2   8          1.56          1.54         1.23 o
  -4  -2   8          0.00         -0.50         1.52 o
  -3  -2   8         22.97         22.70         2.19 o
  -2  -2   8          6.93          5.71         1.05 o
  -1  -2   8         14.08         13.66         1.44 o
   0  -2   8         33.49         24.86         1.77 o
   1  -2   8          3.43          3.59         0.79 o
   2  -2   8         35.73         33.24         1.27 o
   3  -2   8         10.31         10.54         0.83 o
   4  -2   8         15.58         22.60         0.97 o
   5  -2   8          0.53          2.43         0.69 o
   6  -2   8         66.20         71.17         2.59 o
   7  -2   8          1.07          0.93         0.93 o
   8  -2   8          1.97          0.85         1.10 o
   9  -2   8          0.03         -1.11         1.27 o
  10  -2   8          0.01         -0.05         0.81 o
  11  -2   8          0.47          0.59         0.69 o
  -7  -1   8          0.21          1.94         1.74 o
  -6  -1   8          5.69          6.92         1.89 o
  -5  -1   8         17.85         19.12         2.70 o
  -4  -1   8          0.06          0.31         1.22 o
  -3  -1   8          0.20         -0.17         0.94 o
  -2  -1   8          0.01         -0.45         0.83 o
  -1  -1   8        140.38        140.18        11.10 o
   0  -1   8        228.59        208.18        15.69 o
   1  -1   8          5.90          5.44         1.66 o
   2  -1   8          0.20          0.73         0.64 o
   3  -1   8         33.86         31.91         1.24 o
   4  -1   8         22.23         24.93         1.02 o
   5  -1   8        229.77        251.84         6.63 o
   6  -1   8         11.06         11.21         1.01 o
   7  -1   8          1.75          1.58         0.90 o
   8  -1   8         12.77         12.90         1.30 o
   9  -1   8          4.09          3.03         0.99 o
  10  -1   8          4.08          6.02         1.94 o
  11  -1   8         25.17         32.91         1.80 o
  12  -1   8          9.27          3.00         1.03 o
  -7   0   8          4.64          4.79         1.16 o
  -6   0   8          0.73          0.00         1.12 o
  -5   0   8          3.50          5.84         2.04 o
  -4   0   8          0.82          1.99         1.23 o
  -3   0   8         23.97         27.59         2.41 o
  -2   0   8         18.56         14.85         1.54 o
  -1   0   8          1.16          1.10         0.83 o
   0   0   8        182.32        166.85         5.51 o
   1   0   8         68.84         60.46         2.55 o
   2   0   8        325.71        324.30        16.37 o
   3   0   8        147.99        116.24         4.84 o
   4   0   8         39.83         50.80         1.62 o
   5   0   8        106.20        111.62         6.30 o
   6   0   8         11.52          9.57         1.03 o
   7   0   8         23.37         27.95         2.68 o
   8   0   8          0.43          0.68         0.86 o
   9   0   8          3.09          2.40         1.24 o
  10   0   8          1.28          1.82         1.29 o
  11   0   8          8.35         15.64         2.37 o
  12   0   8          8.92          3.30         1.13 o
  -7   1   8          0.06         -1.22         1.22 o
  -6   1   8          2.90          2.19         1.73 o
  -5   1   8         15.86         24.09         3.18 o
  -4   1   8         23.29         25.88         2.16 o
  -3   1   8        168.06        207.87         8.60 o
  -2   1   8        315.14        354.91        11.81 o
  -1   1   8         24.72         27.03         2.08 o
   0   1   8          1.91          2.43         0.78 o
   1   1   8         78.80         78.55         3.40 o
   2   1   8          5.73          7.95         1.79 o
   3   1   8         89.10        111.77         6.03 o
   4   1   8          0.25          1.02         1.03 o
   5   1   8          5.36          3.42         0.87 o
   6   1   8          9.79         13.76         2.12 o
   7   1   8          0.62          1.91         0.96 o
   8   1   8         37.75         40.89         2.25 o
   9   1   8        167.83        206.98        22.07 o
  10   1   8        148.71        204.42        11.52 o
  11   1   8          3.67          4.86         1.77 o
  12   1   8          0.00         -0.31         1.01 o
  -7   2   8          0.30          0.59         1.15 o
  -6   2   8          2.84          1.74         1.40 o
  -5   2   8          5.85          4.81         2.26 o
  -4   2   8         30.94         33.61         6.11 o
  -3   2   8          1.30          2.72         1.26 o
  -2   2   8         50.16         55.46         2.89 o
  -1   2   8        533.62        583.99        15.59 o
   0   2   8        120.23        111.05         4.79 o
   1   2   8        131.54        110.48         8.13 o
   2   2   8          0.04         -1.89         1.89 o
   3   2   8        280.44        288.38         8.51 o
   4   2   8         23.52         21.65         1.63 o
   5   2   8          8.67         11.31         1.17 o
   6   2   8          0.01          0.34         1.53 o
   7   2   8          7.88          5.94         1.36 o
   8   2   8          1.19          1.29         1.15 o
   9   2   8        118.42        102.41        10.02 o
  10   2   8         45.18         65.34         5.36 o
  11   2   8          5.70         12.10         2.21 o
  -6   3   8          0.03         -1.19         1.50 o
  -5   3   8         11.63         11.75         2.06 o
  -4   3   8        148.39        157.97        43.64 o
  -3   3   8        260.75        340.28        15.45 o
  -2   3   8         16.72         21.32         1.78 o
  -1   3   8          6.07          7.51         1.56 o
   0   3   8          0.12          1.37         1.09 o
   1   3   8        101.94         82.65         9.68 o
   2   3   8          2.28          3.14         1.42 o
   3   3   8          1.23          1.52         1.08 o
   4   3   8         32.95         32.93         1.62 o
   5   3   8          1.70          1.80         1.04 o
   6   3   8         44.99         38.54         2.13 o
   7   3   8        237.02        262.72        22.95 o
   8   3   8        640.03        711.93       123.79 o
   9   3   8          2.41          2.78         1.30 o
  10   3   8          0.28          0.51         1.33 o
  11   3   8          0.29          0.74         1.05 o
  -6   4   8          5.89          5.23         3.47 o
  -5   4   8          1.81          2.68         1.10 o
  -4   4   8         83.03        117.13         6.99 o
  -3   4   8         54.99         78.90         3.76 o
  -2   4   8         17.84         22.99         1.87 o
  -1   4   8          6.61         12.70         1.76 o
   0   4   8         30.17         31.27         3.29 o
   1   4   8          2.46          5.05         1.95 o
   2   4   8          0.06          1.93         1.51 o
   3   4   8          2.97          3.25         1.90 o
   4   4   8         10.10          5.67         1.88 o
   5   4   8         16.14         12.68         1.84 o
   6   4   8          9.09         12.00         1.73 o
   7   4   8        209.99        244.35        12.86 o
   8   4   8        136.51        154.50         8.72 o
   9   4   8          2.70          1.96         1.14 o
  10   4   8          0.57          1.92         1.46 o
  11   4   8          4.17          4.19         1.16 o
  -6   5   8          6.13          1.44         1.12 o
  -5   5   8         33.92         46.03        16.99 o
  -4   5   8          5.12          4.74         1.66 o
  -3   5   8          3.66          3.85         1.29 o
  -2   5   8         14.88         18.58         1.85 o
  -1   5   8          2.00          4.21         1.58 o
   0   5   8         23.74         29.81         8.72 o
   1   5   8         19.68         19.72         3.40 o
   2   5   8          9.55         15.50         2.25 o
   3   5   8         85.82         79.91         4.68 o
   4   5   8         13.19         14.85         2.45 o
   5   5   8        142.33        167.53         6.96 o
   6   5   8       1557.05       2011.83        69.98 o
   7   5   8          9.59          5.36         1.88 o
   8   5   8          1.56          2.90         1.30 o
   9   5   8          3.30          2.32         1.51 o
  10   5   8          2.65          2.21         0.91 o
  11   5   8          1.85          3.81         1.12 o
  -6   6   8          2.52         -0.61         1.06 o
  -5   6   8          7.36         11.44         6.79 o
  -4   6   8          0.37         -0.19         1.02 o
  -3   6   8          0.55          0.64         1.09 o
  -2   6   8         10.98         15.00         3.12 o
  -1   6   8          2.48          2.57         1.61 o
   0   6   8          1.73          3.27         2.47 o
   1   6   8          6.68         10.00         2.45 o
   2   6   8         96.87        101.11         6.51 o
   3   6   8        182.05        210.79         8.93 o
   4   6   8        151.64        164.75         7.26 o
   5   6   8        136.06        161.21        10.01 o
   6   6   8         31.25         30.73         1.96 o
   7   6   8          6.28          2.97         2.32 o
   8   6   8         24.39         24.25         2.54 o
   9   6   8          0.06         -0.16         0.96 o
  10   6   8          1.34          1.27         0.83 o
  11   6   8          0.15         -0.27         1.27 o
  -5   7   8          0.47          0.87         1.20 o
  -4   7   8          1.43          1.00         0.82 o
  -3   7   8          2.94          4.31         1.08 o
  -2   7   8          4.26          6.73         1.52 o
  -1   7   8          0.36          1.26         1.33 o
   0   7   8         32.62         34.02         5.86 o
   1   7   8          0.84          2.11         2.27 o
   2   7   8         66.85         69.09         5.81 o
   3   7   8          0.45         -1.79         2.52 o
   4   7   8       1040.78       1291.42        41.16 o
   5   7   8         16.92         26.53         2.25 o
   6   7   8         26.25         27.26         3.59 o
   7   7   8          0.05          1.10         1.39 o
   8   7   8          0.01         -0.93         1.65 o
   9   7   8         10.58         10.42         1.52 o
  10   7   8          2.21          1.61         0.65 o
  11   7   8          1.41          1.98         0.98 o
  -4   8   8          0.71         -0.01         0.65 o
  -3   8   8          1.00          1.07         0.82 o
  -2   8   8          3.20          5.14         1.77 o
  -1   8   8          0.42          0.33         0.96 o
   0   8   8          7.15          4.62         2.37 o
   1   8   8          9.12          8.36         2.03 o
   2   8   8         95.15        107.32         8.57 o
   3   8   8         84.87        105.13         5.98 o
   4   8   8         78.91         95.90         5.31 o
   5   8   8         13.82         13.67         1.60 o
   6   8   8         23.27         24.32         1.81 o
   7   8   8          6.26          7.40         1.99 o
   8   8   8          0.50          0.45         1.47 o
   9   8   8         12.68         15.29         1.48 o
  10   8   8         14.23         14.60         1.58 o
  -2   9   8          0.08          0.76         0.61 o
  -1   9   8          7.04          9.72         3.68 o
   0   9   8          2.73          2.00         1.17 o
   1   9   8          4.12          2.94         2.00 o
   2   9   8         69.30        101.76         5.31 o
   3   9   8          0.98          1.75         2.46 o
   4   9   8          1.74          1.47         1.10 o
   5   9   8          2.75          3.27         1.13 o
   6   9   8         20.54         24.15         1.68 o
   7   9   8          4.07          5.69         1.70 o
   8   9   8          0.19         -0.86         1.24 o
   9   9   8          9.66         13.82         1.72 o
  -1  10   8          1.57          0.59         0.80 o
   0  10   8          9.77         11.63         5.03 o
   1  10   8          0.31          2.09         1.01 o
   2  10   8          2.76          3.76         1.98 o
   3  10   8          0.07          0.21         1.02 o
   4  10   8          5.22          8.99         1.15 o
   5  10   8          0.03          0.45         0.76 o
   6  10   8          6.33          7.29         0.91 o
   7  10   8          0.08          0.22         0.91 o
   8  10   8         31.07         43.18         2.98 o
   1  11   8          3.61          0.30         0.66 o
   2  11   8          0.05         -0.04         0.73 o
   3  11   8          5.05          1.41         1.84 o
   4  11   8          0.11          1.05         0.97 o
   5  11   8          0.18         -0.24         0.92 o
   6  11   8          5.73          6.11         1.44 o
   1  -9   9          1.15          0.30         1.22 o
   3  -9   9          0.24          0.63         1.48 o
  -3  -8   9          2.52          1.00         1.50 o
  -2  -8   9          0.08          0.43         1.00 o
  -1  -8   9          0.00         -0.46         1.26 o
   0  -8   9         14.40         14.32        12.32 o
   1  -8   9          3.44          1.09         1.92 o
   2  -8   9          2.34          3.79         4.01 o
   3  -8   9          0.06         -0.13         1.46 o
   4  -8   9          0.36         -1.39         1.39 o
   5  -8   9          1.16          1.38         1.79 o
  -4  -7   9          3.68          2.30         1.47 o
  -3  -7   9         16.61          7.80         5.14 o
  -2  -7   9          4.91          3.09         1.25 o
  -1  -7   9          9.27          9.51         2.54 o
   0  -7   9         25.37         24.11        13.15 o
   1  -7   9          0.56          0.81         1.30 o
   2  -7   9          0.07          0.14         1.99 o
   3  -7   9          2.76          1.91         1.35 o
   4  -7   9          0.00         -0.89         1.32 o
   5  -7   9          2.76          2.15         1.34 o
  -4  -6   9          0.02          1.34         1.24 o
  -3  -6   9          2.09          0.43         1.18 o
  -2  -6   9          0.19          1.92         1.32 o
  -1  -6   9          6.09          8.98         3.19 o
   0  -6   9          0.70          1.78         1.43 o
   1  -6   9          3.76          6.24         2.01 o
   2  -6   9          1.80          2.60         1.32 o
   3  -6   9          0.51          0.08         1.31 o
   4  -6   9          0.02         -1.17         1.31 o
   6  -6   9          0.00          2.23         2.47 o
   7  -6   9          1.24          1.97         1.44 o
  -5  -5   9          4.17          2.37         1.20 o
  -4  -5   9          0.70          1.37         1.54 o
  -3  -5   9          2.55          2.09         1.32 o
  -2  -5   9          9.02          8.79         2.06 o
  -1  -5   9         19.09         23.95         2.17 o
   0  -5   9          0.68          0.35         1.28 o
   1  -5   9          9.80         13.71         1.41 o
   2  -5   9          0.31          0.67         0.92 o
   3  -5   9         10.28         10.49         1.17 o
   4  -5   9         66.09         91.41         5.18 o
   5  -5   9         20.20         23.35         2.21 o
   6  -5   9          2.06          2.18         0.82 o
   7  -5   9          0.31          0.12         1.70 o
   8  -5   9          0.10         -0.09         0.89 o
   9  -5   9          3.60          4.72         1.09 o
  -6  -4   9          0.09         -0.57         1.07 o
  -5  -4   9          0.00         -0.01         1.38 o
  -4  -4   9          0.00          0.59         1.92 o
  -3  -4   9          0.35          0.11         1.11 o
  -2  -4   9          0.18          1.19         1.47 o
  -1  -4   9          1.72          1.59         1.31 o
   0  -4   9          9.77         13.01         1.66 o
   1  -4   9         36.12         48.54         3.14 o
   2  -4   9          0.65          1.11         0.96 o
   3  -4   9         31.15         36.03         1.52 o
   4  -4   9         29.47         29.10         1.53 o
   5  -4   9          1.53          3.67         0.92 o
   6  -4   9          3.94          6.38         0.93 o
   7  -4   9          0.64          0.57         0.97 o
   8  -4   9          5.17          6.35         1.65 o
   9  -4   9          0.30          0.45         0.85 o
  10  -4   9          0.55          0.15         0.77 o
  -6  -3   9          0.34          0.95         1.33 o
  -5  -3   9          0.00         -0.36         1.31 o
  -4  -3   9         19.91         21.18         4.64 o
  -3  -3   9         11.45         11.05         3.91 o
  -2  -3   9         16.27         10.08         2.53 o
  -1  -3   9          4.89          4.84         1.99 o
   0  -3   9        125.86        158.22         8.42 o
   1  -3   9         61.76         85.98         4.28 o
   2  -3   9        180.68        251.06        16.26 o
   3  -3   9          2.40          3.94         0.91 o
   4  -3   9          0.80          1.90         0.75 o
   5  -3   9         11.86         20.24         1.16 o
   6  -3   9          7.09         11.79         1.19 o
   7  -3   9         35.81         42.99         3.65 o
   8  -3   9          2.01          2.58         1.08 o
   9  -3   9          0.00          0.38         0.76 o
  10  -3   9          0.47         -0.52         0.78 o
  11  -3   9          0.15         -0.23         0.56 o
  -6  -2   9          5.32          4.71         1.65 o
  -5  -2   9          1.32         -0.11         1.06 o
  -4  -2   9          7.28          9.44         1.81 o
  -3  -2   9          1.40          0.36         2.26 o
  -2  -2   9         29.79         32.48         3.48 o
  -1  -2   9          1.85          0.00         2.23 o
   0  -2   9         37.52         27.27         6.21 o
   1  -2   9          7.33         10.75         1.46 o
   2  -2   9          0.48          2.22         0.84 o
   3  -2   9        275.80        327.70        19.00 o
   4  -2   9         19.24         19.30         1.24 o
   5  -2   9         28.87         31.81         1.43 o
   6  -2   9          5.14          3.24         1.12 o
   7  -2   9         35.94         38.10         3.48 o
   8  -2   9          0.86         -0.07         0.90 o
   9  -2   9          4.05          6.09         2.00 o
  10  -2   9          3.30          4.10         0.80 o
  11  -2   9          3.77          3.45         1.35 o
  -6  -1   9          3.58          2.86         1.06 o
  -5  -1   9          0.00          0.12         1.52 o
  -4  -1   9          0.23          0.21         1.12 o
  -3  -1   9          0.92          0.36         3.18 o
  -2  -1   9         11.58         13.16         1.77 o
  -1  -1   9         38.69         41.53         2.80 o
   0  -1   9        706.37        735.53        84.99 o
   1  -1   9        266.49        313.21        16.74 o
   2  -1   9        111.10        113.13         5.69 o
   3  -1   9         16.20         18.24         1.13 o
   4  -1   9         46.76         44.38         1.81 o
   5  -1   9         30.87         35.71         2.07 o
   6  -1   9          8.75         13.71         1.09 o
   7  -1   9          0.08          2.36         0.96 o
   8  -1   9          4.07          3.45         1.07 o
   9  -1   9          1.97          1.46         1.11 o
  10  -1   9          0.00         -0.11         0.84 o
  11  -1   9         15.35         17.06         6.80 o
  -6   0   9         11.24         15.99         2.00 o
  -5   0   9          2.79          3.04         1.16 o
  -4   0   9          2.52          5.54         2.03 o
  -3   0   9          0.12          0.28         1.11 o
  -2   0   9         98.36        113.30         4.38 o
  -1   0   9        105.80        119.82         5.50 o
   0   0   9        342.14        387.42        12.68 o
   1   0   9        237.73        241.25        17.69 o
   2   0   9          6.70          5.27         1.06 o
   3   0   9          8.19          9.99         1.23 o
   4   0   9        116.16        135.31         7.63 o
   5   0   9          0.89          6.11         0.81 o
   6   0   9          6.71         11.02         1.08 o
   7   0   9          1.12          2.26         1.05 o
   8   0   9          2.95          4.13         0.96 o
   9   0   9          4.18          6.27         1.97 o
  10   0   9         12.55         14.80         1.81 o
  11   0   9         51.17         26.52         2.50 o
  12   0   9          0.84          0.54         0.78 o
  -6   1   9          0.57          0.65         1.29 o
  -5   1   9          0.12         -0.31         1.04 o
  -4   1   9          6.84          5.70         2.08 o
  -3   1   9          4.14          3.16         2.07 o
  -2   1   9        122.95        155.30         9.71 o
  -1   1   9        196.54        222.63        13.97 o
   0   1   9          8.49         11.14         1.44 o
   1   1   9          4.81          3.13         1.03 o
   2   1   9          4.47          2.93         1.86 o
   3   1   9         10.17         12.07         2.58 o
   4   1   9          1.73          2.13         0.96 o
   5   1   9          1.53          1.34         0.85 o
   6   1   9         46.92         45.09         2.96 o
   7   1   9         61.51         56.49         4.39 o
   8   1   9          5.75          7.64         1.45 o
   9   1   9         31.73         45.38         5.53 o
  10   1   9        121.14        179.43         7.74 o
  11   1   9          1.04          2.33         1.30 o
  12   1   9          0.39         -0.10         0.58 o
  -6   2   9          0.69          0.96         0.87 o
  -5   2   9          1.16          1.94         1.08 o
  -4   2   9          8.94         12.23         1.80 o
  -3   2   9          8.29          9.31         2.79 o
  -2   2   9        251.82        312.53        11.80 o
  -1   2   9         48.37         51.22         3.63 o
   0   2   9          6.60          6.42         1.15 o
   1   2   9         10.47          7.94         2.37 o
   2   2   9          6.01          7.68         2.78 o
   3   2   9         10.92         12.25         2.27 o
   4   2   9          2.57          3.18         1.49 o
   5   2   9         44.46         48.26         2.11 o
   6   2   9         74.61         54.08         3.46 o
   7   2   9         81.95         87.00         6.89 o
   8   2   9         55.09         65.22         8.32 o
   9   2   9         93.99        134.51        11.68 o
  10   2   9         10.65         17.57         3.64 o
  11   2   9          0.34          0.87         1.40 o
  -6   3   9          0.00         -0.14         0.76 o
  -5   3   9          0.01          0.29         1.02 o
  -4   3   9         11.21         17.91         3.15 o
  -3   3   9        101.30        133.47        19.45 o
  -2   3   9         22.66         21.75         2.04 o
  -1   3   9          1.56          2.04         1.20 o
   0   3   9          1.82          3.05         1.28 o
   1   3   9         52.55         50.54         4.18 o
   2   3   9         30.57         22.60         2.33 o
   3   3   9         18.38         22.41         1.80 o
   4   3   9          0.06          0.09         0.86 o
   5   3   9          4.26          4.80         1.68 o
   6   3   9         71.66         74.28         3.96 o
   7   3   9         23.86         33.78         3.74 o
   8   3   9        684.60        800.66       169.71 o
   9   3   9         14.77         15.73         2.00 o
  10   3   9         21.35         30.17         2.96 o
  11   3   9          4.86          7.14         1.71 o
  -5   4   9          4.99          2.72         1.23 o
  -4   4   9         36.24         33.10         9.20 o
  -3   4   9          8.35          9.03         2.12 o
  -2   4   9         17.91         20.74         2.64 o
  -1   4   9         11.22         14.45         1.60 o
   0   4   9          0.91          2.66         1.40 o
   1   4   9         18.29         20.81         1.85 o
   2   4   9          0.61          1.91         1.75 o
   3   4   9         19.73         17.64         2.10 o
   4   4   9          9.48          9.67         2.35 o
   5   4   9         25.86         27.47         3.04 o
   6   4   9        125.99        150.56         8.28 o
   7   4   9        287.07        320.03        23.14 o
   8   4   9         76.05         68.60        15.19 o
   9   4   9          0.45          0.86         1.92 o
  10   4   9          5.71         12.39         3.79 o
  11   4   9          1.68          3.37         1.05 o
  -5   5   9         26.54         35.46        19.59 o
  -4   5   9          0.60          1.30         0.98 o
  -3   5   9          6.10          7.14         1.73 o
  -2   5   9          1.69          1.39         1.65 o
  -1   5   9          6.81          6.80         1.41 o
   0   5   9         60.84         64.64         4.32 o
   1   5   9         14.79         10.06         2.64 o
   2   5   9          4.38          6.22         1.97 o
   3   5   9         30.88         31.00         2.70 o
   4   5   9         87.52         88.85         5.15 o
   5   5   9         37.04         37.40         3.21 o
   6   5   9        342.42        442.91        12.30 o
   7   5   9          0.06         -0.02         1.50 o
   8   5   9          2.57          3.30         1.38 o
   9   5   9          0.02          0.49         1.01 o
  10   5   9         11.47         16.72         2.80 o
  11   5   9          1.04          1.72         0.89 o
  -4   6   9          0.61          1.40         0.86 o
  -3   6   9          1.52          1.32         1.04 o
  -2   6   9          3.54          4.97         1.22 o
  -1   6   9          0.33          0.58         1.56 o
   0   6   9         56.18         60.94         3.70 o
   1   6   9          0.69          2.79         2.66 o
   2   6   9         57.19         56.45         5.53 o
   3   6   9          5.99          4.00         1.90 o
   4   6   9          5.34          6.23         2.48 o
   5   6   9         20.03         22.36         3.55 o
   6   6   9         67.06         78.00         6.03 o
   7   6   9          0.42          0.38         1.32 o
   8   6   9          9.40          6.87         2.06 o
   9   6   9          0.37          0.07         1.31 o
  10   6   9          2.46          2.71         1.01 o
  11   6   9          1.60          3.45         1.22 o
  -4   7   9          0.05         -0.26         0.84 o
  -3   7   9          0.64          0.36         0.83 o
  -2   7   9          0.05         -0.10         1.00 o
  -1   7   9          0.20          0.31         1.00 o
   0   7   9          2.96          2.46         2.71 o
   1   7   9         19.29         22.62         5.71 o
   2   7   9          0.19         -0.51         3.07 o
   3   7   9          6.09          3.05         2.54 o
   4   7   9         77.14         97.19         5.61 o
   5   7   9          2.08          5.45         1.43 o
   6   7   9          8.34         12.89         2.28 o
   7   7   9          8.31         15.99         3.73 o
   8   7   9          7.32          6.55         1.30 o
   9   7   9          0.59          1.10         0.83 o
  10   7   9          0.68          2.17         0.81 o
  -3   8   9          0.03         -0.25         0.89 o
  -2   8   9          5.14          7.65         4.40 o
  -1   8   9          4.70          7.03         1.42 o
   0   8   9          8.23          9.27         1.95 o
   1   8   9          0.25         -0.36         1.12 o
   2   8   9          6.46          4.50         2.26 o
   3   8   9          0.67          1.79         1.89 o
   4   8   9          1.61          3.64         1.75 o
   5   8   9          5.32          7.48         1.31 o
   6   8   9         38.56         48.77         3.46 o
   7   8   9         24.95         30.79         3.98 o
   8   8   9          0.14          1.29         1.38 o
   9   8   9          6.97          9.48         1.02 o
  -1   9   9          0.29          0.69         0.68 o
   0   9   9          0.00         -0.15         0.77 o
   1   9   9          4.17          4.53         1.32 o
   2   9   9          1.96          2.34         1.90 o
   3   9   9          3.08          4.01         1.62 o
   4   9   9          0.16         -0.16         0.90 o
   5   9   9          1.78          1.00         0.85 o
   6   9   9          5.90          8.24         1.47 o
   7   9   9          9.62         14.76         1.48 o
   8   9   9          2.44          1.41         0.89 o
   0  10   9          0.02          0.65         0.75 o
   1  10   9          0.29          0.78         0.62 o
   2  10   9          0.33         -0.37         0.60 o
   3  10   9          0.05         -0.31         0.82 o
   4  10   9          5.17          7.45         0.91 o
   5  10   9          9.19         11.48         1.55 o
   6  10   9          7.02          7.26         1.28 o
   7  10   9          9.33         12.34         1.82 o
   0  -8  10          0.44          1.19         1.31 o
   1  -8  10          0.03         -0.28         1.46 o
   2  -8  10          0.82          0.64         1.60 o
   3  -8  10          1.11         -0.50         1.69 o
  -2  -7  10          0.02          0.01         1.06 o
  -1  -7  10          0.47          0.21         1.31 o
   0  -7  10          3.12          2.71         1.54 o
   1  -7  10          3.92         -0.44         2.13 o
   2  -7  10          0.92         -1.35         2.33 o
   3  -7  10          0.80         -0.11         1.36 o
   4  -7  10          0.64          0.27         1.45 o
   5  -7  10          0.37          0.99         2.08 o
  -3  -6  10          0.35          1.23         1.12 o
  -2  -6  10          0.16          0.20         1.12 o
  -1  -6  10         12.80         14.47         2.55 o
   0  -6  10          0.00         -0.89         1.67 o
   1  -6  10         12.44         22.54         3.77 o
   3  -6  10          0.05         -0.56         2.02 o
   4  -6  10          5.56          4.19         1.76 o
   5  -6  10         17.39         17.45         7.66 o
  -4  -5  10          2.73          1.90         1.14 o
  -3  -5  10          1.28          1.17         1.39 o
  -2  -5  10         20.42         22.47         7.14 o
  -1  -5  10          3.47          5.16         1.84 o
   0  -5  10          0.73          0.92         1.75 o
   1  -5  10          0.69          1.54         1.26 o
   2  -5  10         11.88         13.56         1.48 o
   3  -5  10         20.02         26.37         2.29 o
   4  -5  10         37.13         42.17         3.30 o
   5  -5  10          8.75         10.77         3.11 o
   6  -5  10          0.53         -1.25         2.18 o
   7  -5  10          0.82          1.56         2.50 o
  -5  -4  10          0.17          1.26         1.17 o
  -4  -4  10          0.40         -0.49         1.33 o
  -3  -4  10          0.33          0.68         1.56 o
  -2  -4  10         32.88         38.71         6.89 o
  -1  -4  10          6.88         10.80         1.79 o
   0  -4  10         20.24         32.49         2.55 o
   1  -4  10         55.50         79.07         5.59 o
   2  -4  10        112.98        174.87        10.61 o
   3  -4  10        109.45        154.21         4.24 o
   4  -4  10         69.42         96.94         3.19 o
   5  -4  10         32.27         48.45         3.00 o
   6  -4  10          3.67          4.70         1.13 o
   7  -4  10          1.75          0.64         1.65 o
   8  -4  10          1.35          0.70         0.88 o
   9  -4  10          5.96          5.90         0.90 o
  10  -4  10          0.04          0.83         1.04 o
  -5  -3  10          1.28          0.06         1.42 o
  -4  -3  10          0.46          2.10         1.54 o
  -3  -3  10          3.00          4.52         1.86 o
  -2  -3  10          4.85          4.78         2.53 o
  -1  -3  10          4.05          3.05         2.00 o
   0  -3  10         27.14         34.60         3.74 o
   1  -3  10          3.18          6.39         1.52 o
   2  -3  10         54.76         86.49         3.85 o
   3  -3  10        199.79        309.35        23.81 o
   4  -3  10         51.92         54.28         2.34 o
   5  -3  10         14.19         18.18         1.68 o
   6  -3  10          4.48          4.11         1.01 o
   7  -3  10          5.94          7.93         1.10 o
   8  -3  10          1.67          3.12         2.26 o
   9  -3  10          0.70          0.26         0.81 o
  10  -3  10          0.00         -0.25         0.67 o
  -5  -2  10          3.39          1.86         1.00 o
  -4  -2  10          1.00          1.85         2.36 o
  -3  -2  10          1.83          4.55         3.05 o
  -2  -2  10          0.49         -0.34         3.02 o
  -1  -2  10          1.02          0.94         2.72 o
   0  -2  10          9.22         14.61         2.38 o
   1  -2  10        238.03        356.13        12.77 o
   2  -2  10        610.55        912.81        18.34 o
   3  -2  10          5.78          5.12         1.15 o
   4  -2  10        112.01        147.96         6.14 o
   5  -2  10          2.20          3.86         0.99 o
   6  -2  10          4.99          3.51         0.95 o
   7  -2  10          0.94          0.38         0.94 o
   8  -2  10          0.29          0.14         1.43 o
   9  -2  10          1.69          1.28         0.85 o
  10  -2  10          0.27         -0.04         0.71 o
  11  -2  10          0.36         -0.18         0.79 o
  -5  -1  10          0.09          0.13         1.45 o
  -3  -1  10          4.02          4.45         1.41 o
  -2  -1  10          0.17          0.80         2.15 o
  -1  -1  10          0.82          1.12         2.24 o
   0  -1  10         29.81         24.54         4.80 o
   1  -1  10        221.29        303.56        10.73 o
   2  -1  10         67.15         72.15         3.58 o
   3  -1  10         12.25         17.33         1.85 o
   4  -1  10          3.68          5.00         0.93 o
   5  -1  10          3.25          5.02         0.96 o
   6  -1  10         18.32         21.58         1.70 o
   7  -1  10          2.79          4.33         1.07 o
   8  -1  10          2.11          3.09         1.08 o
   9  -1  10          6.40          6.03         1.45 o
  10  -1  10          0.05         -1.06         1.06 o
  11  -1  10          0.71          0.13         0.81 o
  -5   0  10          0.50          1.93         1.33 o
  -4   0  10          0.66         -0.48         1.33 o
  -3   0  10          3.33          2.57         1.78 o
  -2   0  10         12.52          6.99         3.76 o
  -1   0  10        144.05        182.22         6.74 o
   0   0  10        352.61        400.33        81.92 o
   1   0  10          6.95          7.86         1.54 o
   2   0  10          0.35          0.72         1.40 o
   3   0  10          0.55          3.41         1.15 o
   4   0  10         35.55         41.99         2.99 o
   5   0  10         90.42         94.90         3.18 o
   6   0  10         53.28         67.44         3.26 o
   7   0  10          4.59          7.30         1.03 o
   8   0  10          4.44          2.97         1.27 o
   9   0  10          5.10          6.25         2.11 o
  10   0  10          7.95          5.04         1.63 o
  11   0  10         19.03         16.74         8.89 o
  -5   1  10          0.43          1.93         1.39 o
  -4   1  10          0.52          2.59         1.77 o
  -3   1  10          8.00          9.11         2.93 o
  -2   1  10          0.38          2.26         3.65 o
  -1   1  10        267.13        326.91        15.71 o
   0   1  10         19.83         19.56         5.37 o
   1   1  10        228.80        263.43        14.72 o
   2   1  10          5.13          6.10         2.86 o
   3   1  10          1.09          1.32         1.27 o
   4   1  10         68.98         54.98         4.09 o
   5   1  10          3.19          5.37         1.31 o
   6   1  10          0.15          1.62         1.30 o
   7   1  10          1.39          3.30         1.57 o
   8   1  10         70.99         49.03         2.95 o
   9   1  10         12.96         16.36         2.83 o
  10   1  10         71.30         73.66        40.93 o
  11   1  10          0.30          0.33         1.00 o
  -5   2  10          0.55          0.09         1.27 o
  -4   2  10          1.16          0.20         0.98 o
  -3   2  10         22.69         21.00         5.13 o
  -2   2  10         98.07         98.28         6.03 o
  -1   2  10         40.43         47.12         3.78 o
   0   2  10          0.33          0.88         1.40 o
   1   2  10          0.29          1.33         1.36 o
   2   2  10          0.27         -1.19         2.02 o
   3   2  10         22.77         18.23         3.46 o
   4   2  10         24.99         12.91         2.34 o
   5   2  10          5.63         11.54         1.43 o
   6   2  10         68.89         72.48         4.23 o
   7   2  10         70.10         82.97         9.98 o
   8   2  10          1.82          1.98         1.68 o
   9   2  10         27.72         39.32         4.09 o
  10   2  10         31.26         34.24        18.91 o
  11   2  10          0.44          1.28         1.40 o
  12   2  10          2.30          0.87         0.83 o
  -5   3  10          1.31          1.32         1.17 o
  -4   3  10          1.80          1.18         0.98 o
  -3   3  10         44.14         55.51        10.55 o
  -2   3  10         14.71         20.70         2.64 o
  -1   3  10         36.34         40.99         4.14 o
   0   3  10          6.89          6.85         1.25 o
   1   3  10         81.89         86.32        13.42 o
   2   3  10          1.14         -1.00         1.51 o
   3   3  10         80.70         93.01         6.84 o
   4   3  10         35.26         24.56         2.47 o
   5   3  10         56.87         54.72         4.82 o
   6   3  10          7.80          8.89         1.46 o
   7   3  10         15.13         12.46         2.42 o
   8   3  10         44.25         61.65         6.17 o
   9   3  10         24.32         33.35         3.80 o
  10   3  10          3.60          4.78         1.80 o
  11   3  10          8.83         10.56         1.80 o
  -4   4  10          3.25          5.19         1.23 o
  -3   4  10          8.65          7.19         1.86 o
  -2   4  10          5.99          6.05         1.26 o
  -1   4  10          0.42          1.26         1.44 o
   0   4  10          0.21          0.29         1.09 o
   1   4  10          1.71          2.35         1.28 o
   2   4  10         21.42         13.68         3.68 o
   3   4  10         15.47         10.68         2.40 o
   4   4  10         37.17         36.13         2.72 o
   5   4  10          0.00         -1.59         3.72 o
   6   4  10          1.72          0.67         2.11 o
   7   4  10          0.27          3.18         1.81 o
   8   4  10         11.43         13.34         6.48 o
   9   4  10         45.52         58.24         2.98 o
  10   4  10         27.47         32.99         2.24 o
  11   4  10          4.44          7.29         1.51 o
  -4   5  10          0.01          0.25         0.81 o
  -3   5  10          1.75          1.50         0.94 o
  -2   5  10          0.02          0.27         1.00 o
  -1   5  10         22.11         32.52         2.78 o
   0   5  10          0.47          0.08         1.42 o
   1   5  10         16.87         20.44         3.94 o
   2   5  10         56.64         48.45         4.60 o
   3   5  10          1.49          0.09         1.87 o
   4   5  10         28.49         25.56         2.47 o
   5   5  10         68.33         61.61         3.88 o
   7   5  10          0.01          1.14         3.24 o
   8   5  10          0.57          3.45         1.72 o
   9   5  10          7.99         13.38         1.53 o
  10   5  10          4.71          6.50         1.24 o
  -3   6  10          1.40          0.98         0.83 o
  -2   6  10          2.50          1.50         0.97 o
  -1   6  10          0.03          0.38         0.99 o
   0   6  10         13.26         14.82         1.52 o
   1   6  10         50.48         57.18         4.59 o
   2   6  10         36.36         41.16         6.55 o
   3   6  10          3.44          4.17         3.13 o
   4   6  10          9.23         13.39         2.99 o
   5   6  10          4.77          4.84         2.28 o
   6   6  10         13.47         17.58         1.97 o
   7   6  10          0.54          3.59         3.35 o
   8   6  10          7.51         14.26         1.90 o
   9   6  10         13.23         16.00         1.41 o
  10   6  10         10.90         12.72         1.56 o
  -3   7  10          3.65          0.91         0.85 o
  -2   7  10          4.78          5.83         2.53 o
  -1   7  10          4.02          8.48         3.27 o
   0   7  10          9.74         13.55         1.33 o
   1   7  10          0.05          0.25         1.20 o
   2   7  10          2.52          2.58         1.23 o
   3   7  10          1.52         -1.09         1.94 o
   4   7  10         10.84          7.85         1.88 o
   5   7  10          1.78          4.55         2.12 o
   6   7  10         31.66         43.87         4.81 o
   7   7  10         55.78         65.11         3.08 o
   8   7  10          4.75          5.87         1.64 o
   9   7  10         14.03         17.59         1.51 o
  -2   8  10          0.47         -0.78         0.78 o
  -1   8  10         24.28         28.64        15.61 o
   0   8  10          0.14         -0.03         0.83 o
   1   8  10          2.04          1.04         1.05 o
   2   8  10          1.85          2.84         1.13 o
   3   8  10          0.41          0.18         1.56 o
   4   8  10          4.78          8.00         1.95 o
   5   8  10          3.80          3.17         1.57 o
   6   8  10          5.20         12.19         1.65 o
   7   8  10          3.78          3.71         1.27 o
   8   8  10          0.76          1.35         0.96 o
   0   9  10          0.18          0.90         0.61 o
   1   9  10          0.00          0.99         0.70 o
   2   9  10          0.10         -0.24         0.87 o
   3   9  10          0.19          0.05         0.66 o
   4   9  10          1.67          3.37         1.49 o
   5   9  10         23.86         28.13         2.34 o
   6   9  10          0.01         -0.07         1.14 o
   7   9  10          2.56          3.73         1.04 o
   8   9  10          1.31          0.47         1.32 o
   3  10  10          0.16         -0.66         1.66 o
   4  10  10          0.02          0.38         1.40 o
   5  10  10          0.05         -0.33         1.27 o
   6  10  10          2.69          2.14         1.36 o
  -1  -7  11          1.94          1.49         1.13 o
   0  -7  11          0.45          0.34         1.46 o
   1  -7  11          0.93          0.32         1.65 o
   2  -7  11          0.09         -0.59         1.67 o
   3  -7  11          0.07          0.09         1.75 o
   4  -7  11          0.05         -1.69         1.83 o
  -2  -6  11          0.00          0.06         1.24 o
  -1  -6  11          0.11          0.08         1.62 o
   0  -6  11         19.64          6.64         2.18 o
   1  -6  11          1.20         -0.11         2.18 o
   2  -6  11          0.01          1.54         2.28 o
   3  -6  11          0.10         -0.61         2.27 o
   4  -6  11          5.41          2.71         2.28 o
   5  -6  11         12.58          2.98         2.35 o
  -3  -5  11          0.01          0.17         1.21 o
  -2  -5  11          1.42          2.82         2.22 o
  -1  -5  11          8.77         11.94         5.46 o
   0  -5  11         12.24         11.32         2.65 o
   1  -5  11          5.92          1.27         2.31 o
   2  -5  11          0.77         -0.84         1.81 o
   3  -5  11          1.21          0.66         1.97 o
   4  -5  11          3.03          1.85         1.59 o
   5  -5  11         15.08          7.48         1.95 o
   6  -5  11          0.81         -0.91         1.66 o
  -4  -4  11          0.17          0.23         1.04 o
  -3  -4  11          0.91          1.43         1.29 o
  -2  -4  11          1.50          2.52         1.44 o
  -1  -4  11          1.21          2.61         1.25 o
   0  -4  11          0.41          0.75         1.35 o
   1  -4  11         11.12         27.71         3.76 o
   2  -4  11          2.37          5.63         1.80 o
   3  -4  11          6.45         10.60         2.51 o
   4  -4  11        104.89        123.25         7.82 o
   6  -4  11          1.83          1.77         1.22 o
   7  -4  11          0.63          0.16         1.33 o
   8  -4  11          0.24          0.68         1.27 o
  -4  -3  11          1.48          0.96         1.37 o
  -3  -3  11          1.28          1.84         1.05 o
  -2  -3  11          0.24         -0.29         1.25 o
  -1  -3  11          3.71          6.70         1.98 o
   0  -3  11          0.54          1.50         1.43 o
   1  -3  11          3.37          5.40         1.87 o
   2  -3  11         11.70         15.37         2.39 o
   3  -3  11         64.99         90.51         4.02 o
   4  -3  11         11.26         13.01         1.85 o
   5  -3  11          8.07          7.04         1.62 o
   6  -3  11          2.84          1.13         1.51 o
   7  -3  11          0.03         -1.17         1.17 o
   8  -3  11          0.00         -0.55         1.00 o
   9  -3  11          0.18          0.30         0.92 o
  10  -3  11          0.15         -0.31         0.72 o
  -4  -2  11          0.73          0.87         1.07 o
  -3  -2  11          2.34          1.12         1.35 o
  -2  -2  11          3.96          4.98         2.21 o
  -1  -2  11          4.55          9.50         2.40 o
   0  -2  11          0.10          0.27         1.67 o
   1  -2  11         16.77         22.70         2.70 o
   2  -2  11        189.30        299.49        20.80 o
   3  -2  11         14.58         22.41         3.28 o
   4  -2  11         21.54         19.64         2.10 o
   5  -2  11         23.65         31.28         2.48 o
   6  -2  11          3.67          3.07         1.03 o
   7  -2  11          0.09         -0.17         2.52 o
   8  -2  11          0.19         -0.44         1.00 o
   9  -2  11          0.20         -0.07         0.96 o
  10  -2  11          0.10         -0.37         0.88 o
  -4  -1  11          0.47          0.82         1.48 o
  -3  -1  11          3.96          3.49         2.01 o
  -2  -1  11          3.68          5.02         1.45 o
  -1  -1  11         15.69         22.13         2.45 o
   0  -1  11         28.36         36.11         5.89 o
   1  -1  11         55.97         77.13         6.41 o
   2  -1  11         32.25         46.34         2.81 o
   3  -1  11        102.47        111.68         4.57 o
   4  -1  11         22.29         31.18         2.66 o
   5  -1  11          2.75          3.63         1.14 o
   6  -1  11          3.84          1.74         1.15 o
   7  -1  11          1.18          0.64         1.02 o
   8  -1  11          0.17          0.16         1.10 o
   9  -1  11          3.50          2.42         0.99 o
  10  -1  11          0.97         -0.17         0.90 o
  11  -1  11          0.62         -0.06         1.01 o
  -3   0  11          2.28          0.25         2.54 o
  -2   0  11         13.42          6.66         3.36 o
   0   0  11         19.90          8.58         2.81 o
   1   0  11          1.65         10.25         6.99 o
   2   0  11          0.32          0.10         1.42 o
   3   0  11          2.29          4.95         1.51 o
   4   0  11          0.58          0.19         1.25 o
   5   0  11         44.43         45.76         2.56 o
   6   0  11         80.74         82.88         4.40 o
   7   0  11         25.26         30.33         9.68 o
   8   0  11          0.26          0.38         1.17 o
   9   0  11          1.07          0.05         1.14 o
  10   0  11          0.71          0.06         0.80 o
  11   0  11          2.74          3.70         1.28 o
  -3   1  11          0.10          0.68         2.19 o
  -2   1  11          0.81          0.55         1.98 o
  -1   1  11         59.17         77.81         5.05 o
   0   1  11         46.31         34.92         4.04 o
   1   1  11          0.38         -1.15         1.87 o
   2   1  11          4.34          1.64         1.91 o
   3   1  11          4.52          4.04         1.36 o
   4   1  11         10.51         13.07         1.84 o
   5   1  11         53.50         56.31         2.86 o
   6   1  11         55.38         51.31         5.53 o
   7   1  11         18.54         18.41         2.58 o
   8   1  11          2.17          2.83         1.37 o
   9   1  11          0.00          0.83         1.21 o
  10   1  11          9.19          3.68         1.81 o
  11   1  11          0.96          0.68         1.16 o
  -4   2  11          0.02          0.05         1.06 o
  -3   2  11          0.01         -0.55         1.84 o
  -2   2  11          0.52         -0.28         1.32 o
  -1   2  11          2.83          4.85         1.73 o
   0   2  11         38.40         26.08         3.76 o
   1   2  11         80.10         90.83         7.80 o
   2   2  11          4.62          2.11         1.80 o
   3   2  11          1.60         -1.03         1.25 o
   4   2  11         14.10          9.17         1.51 o
   5   2  11         13.78          9.83         1.49 o
   6   2  11          0.64         -1.58         1.95 o
   7   2  11         12.72         15.02         2.82 o
   8   2  11          1.10          0.87         1.36 o
   9   2  11          2.57          2.74         2.13 o
  10   2  11          8.96         10.73         5.66 o
  -4   3  11          0.43         -0.37         1.20 o
  -3   3  11          4.83          4.37         1.39 o
  -2   3  11          2.34          1.76         2.51 o
  -1   3  11          0.54          1.05         1.44 o
   0   3  11          1.35          2.63         1.58 o
   1   3  11         28.90         31.90         5.29 o
   2   3  11          4.58          7.46         1.67 o
   3   3  11          2.51          1.51         1.33 o
   4   3  11         26.25         22.05         2.69 o
   5   3  11         27.62         18.20         2.43 o
   6   3  11          1.75          3.82         1.87 o
   7   3  11         13.50         11.72         1.84 o
   8   3  11          0.45          1.34         1.68 o
   9   3  11          0.38          0.29         1.21 o
  10   3  11          0.06          0.25         0.97 o
  -3   4  11          2.66          2.42         1.59 o
  -2   4  11          1.66          0.57         1.24 o
  -1   4  11          5.93          8.36         1.83 o
   0   4  11          0.13          0.89         1.45 o
   1   4  11          0.20          1.19         4.27 o
   2   4  11         29.83         32.09         5.66 o
   3   4  11        167.97         78.33         6.04 o
   4   4  11          0.54          0.30         2.24 o
   5   4  11          0.88          1.22         2.06 o
   6   4  11         32.64         29.42         5.12 o
   7   4  11         13.12         13.51         3.44 o
   8   4  11          0.41          0.56         1.71 o
   9   4  11          0.04          0.22         1.13 o
  10   4  11          0.31          0.34         0.95 o
  -3   5  11          0.86          0.33         0.93 o
  -2   5  11          1.35          0.36         1.70 o
  -1   5  11          2.55          5.03         1.57 o
   0   5  11          8.92         15.87         3.79 o
   1   5  11          3.04          3.84         1.54 o
   2   5  11         74.69         88.47        11.77 o
   3   5  11          3.13          3.56         2.33 o
   4   5  11         34.91         36.45         3.09 o
   5   5  11         31.52         43.18         6.26 o
   6   5  11         11.60         16.65         4.56 o
   7   5  11         10.67         11.05         3.90 o
   8   5  11          9.42         15.03         2.50 o
   9   5  11         40.59         46.35        27.41 o
  10   5  11          1.37          2.54         1.28 o
  -2   6  11          0.31         -0.66         1.09 o
  -1   6  11          0.65          0.09         1.23 o
   0   6  11          3.13          6.30         1.68 o
   1   6  11         36.15         40.03         2.84 o
   2   6  11          0.04          0.36         2.43 o
   3   6  11          4.98          2.11         2.17 o
   4   6  11          0.16         -0.74         2.30 o
   5   6  11         12.69         12.65         2.40 o
   6   6  11          2.44          1.74         2.04 o
   7   6  11          8.99          6.43         3.82 o
   8   6  11         21.95         19.68        13.77 o
   9   6  11          4.19          1.48         1.07 o
  -1   7  11          0.00         -0.48         1.03 o
   0   7  11          5.75         10.71         1.68 o
   1   7  11          6.07          9.51         1.56 o
   2   7  11          2.32          1.57         2.19 o
   3   7  11          2.55          3.78         2.15 o
   4   7  11          0.00          3.70         2.34 o
   5   7  11          0.83         -0.42         1.56 o
   6   7  11          1.24         -1.25         1.34 o
   7   7  11         14.14         19.07         2.25 o
   8   7  11          8.59          3.97         6.03 o
   9   7  11          5.47          1.28         1.17 o
   0   8  11          0.04          0.58         0.93 o
   1   8  11          0.22         -0.12         0.97 o
   2   8  11          3.29          2.27         1.84 o
   3   8  11          4.59          5.20         2.02 o
   4   8  11          0.99          0.71         1.69 o
   5   8  11          1.54          1.11         1.43 o
   6   8  11          0.04          0.36         1.24 o
   7   8  11          0.81          0.91         0.84 o
   8   8  11          3.75          0.54         1.17 o
   2   9  11          0.52          0.52         0.83 o
   3   9  11          0.80          0.36         1.86 o
   4   9  11          0.96          0.79         0.83 o
   5   9  11         24.88         32.05         6.07 o
   6   9  11          0.34          0.45         1.13 o
   7   9  11          0.22         -0.37         0.93 o
   2  -7  12          0.36         -0.97         1.07 o
   3  -7  12          0.10         -0.73         1.13 o
   0  -6  12          0.08         -0.99         1.32 o
   1  -6  12          0.13          0.39         1.66 o
   2  -6  12          1.13         -0.17         1.63 o
   3  -6  12          0.07          0.93         1.73 o
   4  -6  12          0.20          0.85         1.73 o
  -1  -5  12          1.27         -1.47         1.47 o
   0  -5  12          0.50          0.25         1.75 o
   1  -5  12          0.00         -1.44         1.98 o
   2  -5  12          0.38          0.74         2.03 o
   3  -5  12          0.84          0.03         1.68 o
   4  -5  12          0.05         -0.87         1.63 o
   5  -5  12          5.54          3.02         2.09 o
  -2  -4  12          0.30         -1.00         1.40 o
  -1  -4  12          0.00          1.65         1.82 o
   0  -4  12          0.29          1.10         1.96 o
   1  -4  12          0.00          3.17         1.27 o
   2  -4  12          0.87          2.10         1.10 o
   3  -4  12          1.21          1.56         1.15 o
   4  -4  12         33.87         13.64         7.86 o
   5  -4  12          2.44          1.12         1.43 o
   6  -4  12          0.21          0.18         1.38 o
   7  -4  12          0.04         -0.49         2.20 o
  -3  -3  12          1.78         -0.57         1.17 o
  -2  -3  12          2.74          3.67         1.17 o
  -1  -3  12          0.60          0.85         1.23 o
   0  -3  12          9.61         22.04         4.76 o
   1  -3  12          2.12          2.97         1.47 o
   2  -3  12          1.41          1.02         1.26 o
   3  -3  12          9.22         15.82         2.18 o
   4  -3  12         20.76         28.63         2.67 o
   5  -3  12          9.51          5.14         1.53 o
   6  -3  12          0.00         -0.42         1.31 o
   7  -3  12          3.07          2.57         1.39 o
   8  -3  12          1.53          2.60         1.31 o
   9  -3  12          3.03          4.24         2.01 o
  -3  -2  12          3.47          1.59         1.38 o
  -2  -2  12          3.43          5.70         1.83 o
  -1  -2  12          3.00          3.39         1.57 o
   0  -2  12          0.26         -0.03         1.53 o
   1  -2  12          4.25          7.86         2.75 o
   2  -2  12          2.83          4.60         2.60 o
   3  -2  12         11.34         19.72         3.22 o
   4  -2  12         10.95         15.49         2.85 o
   5  -2  12          0.12          0.85         1.69 o
   6  -2  12          0.04         -0.12         1.63 o
   7  -2  12          0.20          0.16         1.26 o
   8  -2  12          2.17          1.85         1.21 o
   9  -2  12          2.29          1.54         1.84 o
  10  -2  12          0.77          1.27         1.02 o
  -3  -1  12          6.33          7.77         2.10 o
  -2  -1  12          2.14          5.49         1.50 o
  -1  -1  12          0.18         -0.12         1.21 o
   0  -1  12          1.62          7.28         3.03 o
   1  -1  12         33.63         53.01         5.78 o
   2  -1  12          4.76          5.40         2.05 o
   3  -1  12          0.14         -2.11         2.93 o
   4  -1  12          0.41         -0.34         1.77 o
   5  -1  12          9.47          9.84         4.82 o
   7  -1  12         13.83         11.99         1.95 o
   8  -1  12         17.74         11.80         2.03 o
   9  -1  12          0.33          0.88         0.84 o
  10  -1  12          0.02          0.07         1.17 o
  -3   0  12          0.14         -0.92         1.59 o
  -2   0  12          0.75          1.78         1.60 o
  -1   0  12          0.00         -1.28         1.83 o
   0   0  12          1.82          0.48         3.08 o
   1   0  12         33.49         46.60         5.62 o
   2   0  12         29.80         35.22         4.28 o
   3   0  12          5.46          5.49         3.24 o
   4   0  12          1.79          1.09         1.70 o
   5   0  12          2.88          0.81         1.79 o
   6   0  12          2.24          2.45         1.83 o
   7   0  12          6.09          5.58         1.98 o
   8   0  12          0.02          0.44         1.17 o
   9   0  12          2.57          0.49         2.51 o
  10   0  12          1.16          0.69         1.00 o
  -3   1  12          0.41          1.03         1.55 o
  -2   1  12          0.16         -0.33         1.58 o
  -1   1  12          0.66          0.99         1.71 o
   0   1  12          0.66          1.41         1.86 o
   1   1  12          4.24          5.96         2.82 o
   2   1  12          2.76          0.47         2.62 o
   3   1  12         43.08         39.44         4.49 o
   4   1  12         15.16         10.55         5.25 o
   5   1  12         12.57          7.07         2.53 o
   6   1  12         52.73         41.90        13.01 o
   7   1  12          1.08          0.68         1.58 o
   8   1  12          1.48          0.88         1.61 o
   9   1  12          0.18         -0.82         1.16 o
  10   1  12          0.12         -0.26         0.96 o
  11   1  12          0.05         -0.89         0.89 o
  -3   2  12          0.20          3.57         2.04 o
  -2   2  12          0.33         -0.63         1.49 o
  -1   2  12          0.60         -0.32         1.68 o
   0   2  12          8.55         10.94         2.00 o
   1   2  12          0.50          1.14         2.15 o
   2   2  12          1.36          0.55         1.56 o
   3   2  12         34.27         32.45         4.31 o
   4   2  12          0.48          0.74         1.67 o
   5   2  12         37.39         34.23         2.80 o
   6   2  12          0.76          0.33         1.75 o
   7   2  12          7.48          6.08         2.85 o
   8   2  12          6.91          1.72         2.11 o
   9   2  12          0.58         -0.63         1.75 o
  10   2  12          0.03         -0.68         1.45 o
  11   2  12          1.18          0.85         0.88 o
  -3   3  12          0.07         -0.42         1.58 o
  -2   3  12          0.36         -1.06         1.41 o
  -1   3  12          2.86          3.14         1.37 o
   0   3  12          2.76          3.72         1.06 o
   1   3  12          0.01         -0.89         1.65 o
   2   3  12          1.66          2.02         2.05 o
   3   3  12          1.75          1.45         1.14 o
   4   3  12         94.54         64.08        26.07 o
   5   3  12         74.36         56.53        16.50 o
   6   3  12          3.67          0.14         2.09 o
   7   3  12          0.65          1.30         2.50 o
   8   3  12          0.67          0.86         1.94 o
   9   3  12          2.35         -0.31         1.70 o
  10   3  12          3.52          5.70         3.19 o
  -2   4  12          0.51         -0.11         1.01 o
  -1   4  12          3.61          3.23         3.21 o
   0   4  12          1.94          3.56         1.90 o
   1   4  12          0.61          0.28         1.28 o
   2   4  12          2.43          1.99         1.32 o
   3   4  12          7.27          9.67         4.16 o
   4   4  12          1.52          0.88         3.93 o
   5   4  12          0.03          2.71         3.78 o
   6   4  12          0.88          1.66         2.54 o
   7   4  12         16.93         14.42         4.76 o
   8   4  12          0.03         -1.89         1.90 o
   9   4  12          1.77          0.09         1.65 o
  10   4  12          4.90          1.85         1.20 o
  -2   5  12          2.56          1.28         1.66 o
  -1   5  12          0.07          0.03         0.99 o
   0   5  12          0.47          0.17         1.20 o
   1   5  12          0.11         -0.25         1.21 o
   2   5  12          5.65          6.79         1.49 o
   3   5  12         26.88         31.80         5.26 o
   4   5  12         10.45          7.73         8.21 o
   5   5  12          0.09         -0.57         1.42 o
   6   5  12          2.03          1.60         1.51 o
   7   5  12          3.23         -0.12         1.88 o
   8   5  12          2.94          0.70         1.72 o
   9   5  12         23.48          3.07         1.57 o
  -1   6  12          0.69          0.85         1.70 o
   0   6  12          0.67          0.95         1.05 o
   1   6  12          4.40          6.61         3.64 o
   2   6  12          5.48         10.11         1.55 o
   3   6  12          0.00          0.45         2.06 o
   4   6  12          1.20         -0.39         1.27 o
   5   6  12         14.07          8.40         3.66 o
   6   6  12          1.64          0.16         2.03 o
   7   6  12          3.86         -0.41         1.74 o
   8   6  12          0.05          1.16         1.56 o
   9   6  12          0.54          0.91         1.12 o
   0   7  12          0.00          0.78         1.45 o
   1   7  12          4.16          5.36         1.18 o
   2   7  12          2.12          3.25         1.16 o
   3   7  12          0.01         -1.59         3.30 o
   4   7  12          1.77          3.19         1.86 o
   5   7  12          2.25          2.19         0.99 o
   6   7  12          0.89          0.52         1.60 o
   7   7  12         34.44          3.43         1.58 o
   8   7  12          0.25          1.16         1.23 o
   2   8  12          0.23          1.26         0.85 o
   3   8  12          5.55          9.34         1.57 o
   4   8  12          1.49          1.59         1.43 o
   5   8  12          1.98          0.65         1.44 o
   6   8  12          0.00         -0.11         1.17 o
   7   8  12          0.00         -0.44         0.98 o
   1  -5  13          2.62          1.80         1.37 o
   2  -5  13          0.74          1.08         1.44 o
   3  -5  13          0.04         -0.34         1.47 o
   4  -5  13          0.75         -0.21         1.51 o
   0  -4  13          0.05         -0.06         1.38 o
   1  -4  13          0.70          0.30         1.63 o
   2  -4  13          0.06         -0.26         1.76 o
   3  -4  13          0.09         -0.91         1.50 o
   4  -4  13          2.76          1.18         1.72 o
   5  -4  13          4.68          3.48         2.74 o
   6  -4  13          4.90          2.94         2.55 o
  -1  -3  13          6.67          2.66         1.36 o
   0  -3  13          1.86          2.58         2.49 o
   1  -3  13          0.04          1.01         1.03 o
   2  -3  13          0.16          0.58         0.96 o
   3  -3  13          5.15          7.11         1.58 o
   4  -3  13          3.21          6.31         2.95 o
   5  -3  13          0.16          0.29         1.66 o
   6  -3  13          0.61          2.58         1.72 o
   7  -3  13          5.21          1.81         1.86 o
   8  -3  13          1.50          1.35         1.69 o
  -1  -2  13          0.76          1.20         1.36 o
   0  -2  13          1.15          4.91         1.89 o
   1  -2  13          2.63          4.54         2.03 o
   2  -2  13          1.08          1.15         1.32 o
   3  -2  13          3.69          9.80         1.78 o
   4  -2  13         15.30         25.52         2.60 o
   5  -2  13          0.89          0.33         1.80 o
   6  -2  13          0.58          0.72         2.57 o
   7  -2  13          1.98          1.65         1.08 o
   8  -2  13          0.01          0.67         0.96 o
   9  -2  13          1.97         -0.29         1.39 o
  -1  -1  13          1.24          1.71         1.57 o
   0  -1  13          1.09          5.43         2.11 o
   1  -1  13          3.05          6.50         2.44 o
   2  -1  13          0.19          1.95         1.81 o
   3  -1  13          3.14          7.13         2.11 o
   4  -1  13          1.42          2.69         1.65 o
   5  -1  13          3.12         -2.55         2.55 o
   6  -1  13          0.33          0.47         1.85 o
   7  -1  13          2.89          1.63         1.12 o
   8  -1  13         25.91          7.41         1.83 o
   9  -1  13          5.84          7.82         4.21 o
  -1   0  13          0.21         -0.37         1.56 o
   0   0  13          0.00          1.08         1.86 o
   1   0  13          0.00         -0.95         1.54 o
   2   0  13         15.46         21.62         3.47 o
   3   0  13         15.97         24.14         2.44 o
   4   0  13          2.49          3.74         1.47 o
   5   0  13          0.44          0.89         1.74 o
   6   0  13          0.89         -2.14         2.14 o
   7   0  13          2.88          1.29         1.29 o
   8   0  13          1.79          1.33         1.08 o
   9   0  13          0.87          0.72         0.98 o
  -1   1  13          0.01         -1.19         1.19 o
   0   1  13          1.88          2.40         1.83 o
   1   1  13          0.63          2.97         1.61 o
   2   1  13          3.27          7.51         1.87 o
   3   1  13          3.84          5.03         1.52 o
   4   1  13          0.11         -0.04         1.19 o
   5   1  13          0.83         -1.06         1.64 o
   6   1  13         14.99          7.63         5.91 o
   7   1  13         14.71          4.03         2.16 o
   8   1  13          2.16          1.11         1.44 o
   9   1  13          0.14          0.21         0.95 o
  10   1  13          0.44          0.12         1.22 o
  -1   2  13          0.32         -0.21         1.10 o
   0   2  13          0.45          0.14         1.22 o
   1   2  13          5.27          3.38         1.91 o
   2   2  13          4.24          2.89         1.41 o
   3   2  13          4.36          5.70         1.45 o
   4   2  13          0.30          0.36         1.07 o
   5   2  13         20.08         10.66         7.03 o
   6   2  13          0.03         -0.83         1.60 o
   7   2  13          1.31          0.25         1.51 o
   8   2  13          0.75          0.21         1.73 o
   9   2  13          1.72          1.04         0.99 o
  10   2  13          0.53          1.22         1.19 o
  -1   3  13          0.53         -1.23         2.07 o
   0   3  13          5.69          8.43         5.37 o
   1   3  13          1.44          1.59         1.09 o
   2   3  13          0.03          0.46         0.97 o
   3   3  13          0.00         -1.14         2.59 o
   4   3  13          1.26          2.89         2.77 o
   5   3  13         24.57         23.00        14.61 o
   6   3  13          7.88          6.08         3.25 o
   7   3  13          0.38          0.34         1.44 o
   8   3  13          0.02         -0.20         1.66 o
   9   3  13          0.33          0.08         1.38 o
  10   3  13          1.26         -0.78         1.02 o
  -1   4  13          1.06          0.15         1.76 o
   0   4  13          0.84         -0.25         1.32 o
   1   4  13          4.18          3.20         2.27 o
   2   4  13          0.36          1.73         2.37 o
   3   4  13          9.39         10.95         2.34 o
   4   4  13          5.20          6.10         2.78 o
   5   4  13          0.61         -0.21         1.39 o
   6   4  13          0.23          0.14         1.41 o
   7   4  13         17.13          4.45         1.93 o
   8   4  13          0.17         -0.90         1.62 o
   9   4  13          1.37          0.81         1.26 o
   0   5  13          0.05         -0.17         2.00 o
   1   5  13          1.03          0.71         1.85 o
   2   5  13          0.33         -0.55         2.19 o
   3   5  13          8.92         10.24         2.18 o
   4   5  13          2.81          4.00         1.89 o
   5   5  13          0.00         -0.13         1.12 o
   6   5  13          0.09          0.76         1.22 o
   7   5  13          2.89          0.17         1.48 o
   8   5  13          1.28          0.30         1.37 o
   9   5  13         18.42          1.34         1.07 o
   1   6  13          2.73          1.79         1.62 o
   2   6  13          6.77          5.73         2.12 o
   3   6  13          0.04          0.64         1.71 o
   4   6  13          2.14          2.00         1.70 o
   5   6  13          8.88          4.52         2.59 o
   6   6  13          1.94          0.76         1.35 o
   7   6  13          1.78         -1.26         1.29 o
   8   6  13          0.70          0.11         1.07 o
   2   7  13          0.04          0.76         1.39 o
   3   7  13          0.02          1.26         1.62 o
   4   7  13          0.09          0.60         1.58 o
   5   7  13          1.47          1.33         1.53 o
   6   7  13          6.35          0.86         1.01 o
   7   7  13         17.57          1.49         0.97 o
   3  -3  14          1.24          0.69         1.86 o
   4  -3  14          0.29         -1.17         2.19 o
   5  -3  14          1.13          0.80         2.18 o
   6  -3  14          0.73          2.26         2.09 o
   1  -2  14          0.13          0.30         0.94 o
   2  -2  14          1.36          4.06         1.33 o
   3  -2  14          0.63          2.17         2.17 o
   4  -2  14          1.79          3.58         2.54 o
   5  -2  14          5.68          4.11         2.49 o
   6  -2  14          2.56          1.13         1.33 o
   7  -2  14          0.78          1.18         1.23 o
   1  -1  14          0.38          0.82         1.10 o
   2  -1  14          0.15         -0.60         1.08 o
   3  -1  14          2.84          7.14         1.36 o
   4  -1  14          2.91          3.74         2.60 o
   5  -1  14          2.07          1.63         1.52 o
   6  -1  14          0.07          0.15         1.52 o
   7  -1  14          0.14         -0.02         1.35 o
   8  -1  14          0.65         -0.32         1.53 o
   0   0  14          1.97          3.66         1.16 o
   1   0  14          0.13          0.75         1.12 o
   2   0  14          0.05          1.36         1.30 o
   3   0  14          2.20          5.18         1.53 o
   5   0  14          0.56          0.84         1.72 o
   6   0  14          0.05          0.78         1.68 o
   7   0  14          5.74          0.63         1.46 o
   8   0  14          0.65         -0.17         1.50 o
   9   0  14          0.94          0.28         1.13 o
   1   1  14          1.55          3.14         1.19 o
   2   1  14         10.64         19.50         2.67 o
   3   1  14          0.82          0.93         1.03 o
   4   1  14          0.02         -0.53         2.59 o
   5   1  14          0.14         -1.33         2.70 o
   6   1  14          0.17         -0.10         1.74 o
   7   1  14          8.50          0.39         1.90 o
   8   1  14          2.34         -0.08         1.61 o
   9   1  14          0.17          0.56         1.20 o
   1   2  14          0.06          0.34         0.72 o
   2   2  14          0.02         -0.12         0.80 o
   3   2  14          2.50          7.18         1.25 o
   4   2  14          0.04         -1.01         2.52 o
   5   2  14          4.54          5.19         2.58 o
   6   2  14          3.06          1.04         2.85 o
   7   2  14          0.39         -0.25         1.61 o
   8   2  14          0.23          0.15         1.39 o
   9   2  14          2.47         -0.64         1.18 o
   1   3  14          0.08         -0.28         1.18 o
   2   3  14          0.53          0.81         1.68 o
   3   3  14          1.43          3.79         2.36 o
   4   3  14          0.14         -0.47         2.36 o
   5   3  14          4.23          3.02         2.45 o
   6   3  14          1.41          0.83         1.36 o
   7   3  14          0.49          2.20         1.46 o
   8   3  14          0.04         -0.40         1.28 o
   9   3  14          1.79          0.05         0.97 o
   2   4  14          0.20         -0.46         1.28 o
   3   4  14          0.25          0.39         1.97 o
   4   4  14          3.79          6.24         2.29 o
   5   4  14          0.59          1.56         2.11 o
   6   4  14          2.15          1.81         1.55 o
   7   4  14          1.21         -0.39         1.26 o
   8   4  14          0.14          0.06         1.13 o
   2   5  14          0.00         -0.39         1.49 o
   3   5  14          0.10          0.16         1.67 o
   4   5  14          0.05          1.10         1.87 o
   5   5  14          0.64          0.84         1.75 o
   6   5  14          0.01         -0.62         0.89 o
   7   5  14          1.19          0.29         1.03 o
   3   6  14          1.05          0.35         1.31 o
   4   6  14          8.18          4.52         1.58 o
   5   6  14          0.21         -0.32         1.39 o
   4  -1  15          9.91         12.14         2.12 o
   5  -1  15          0.01          0.56         1.83 o
   6  -1  15          0.00          0.39         1.58 o
   4   0  15          0.01         -0.23         1.93 o
   5   0  15          0.00          0.32         1.92 o
   6   0  15          0.14         -0.37         1.78 o
   3   1  15          1.10          3.20         1.74 o
   5   1  15          0.01         -0.08         1.88 o
   6   1  15          0.11         -0.08         1.88 o
   3   3  15          0.06         -0.32         1.46 o
   4   3  15          0.02          0.76         1.75 o
   5   3  15          0.19         -0.39         1.72 o
   4   4  15          0.52         -0.25         1.38 o
   5   4  15          0.21         -0.06         1.42 o
                                                
