# Supplementary material for: Crystal structures of three newly synthesized flavanone hydrazones
Source: Acta Crystallogr E Crystallogr Commun. 2023 Feb 28;79(Pt 3):236–40. doi: 10.1107/S2056989023001184 (PMC9993913; doi:10.1107/S2056989023001184)
Supplement: Supplementary file 5 [file e-79-00236-IIsup6.mol]

Compound II.mol
  ChemDraw01092312382D

  0  0  0     0  0              0 V3000
M  V30 BEGIN CTAB
M  V30 COUNTS 34 36 0 0 0
M  V30 BEGIN ATOM
M  V30 1 C -2.500701 -1.592667 0.000000 0
M  V30 2 C -2.500701 -0.767667 0.000000 0
M  V30 3 C -1.786042 -0.355267 0.000000 0
M  V30 4 C -1.071384 -0.767667 0.000000 0
M  V30 5 C -1.071384 -1.592667 0.000000 0
M  V30 6 C -1.785539 -2.004664 0.000000 0
M  V30 7 C -0.356826 -0.355267 0.000000 0
M  V30 8 C 0.357831 -0.767667 0.000000 0
M  V30 9 C 0.357831 -1.592667 0.000000 0
M  V30 10 O -0.356826 -2.004664 0.000000 0
M  V30 11 C 1.071987 -2.005167 0.000000 0
M  V30 12 N -0.356826 0.469733 0.000000 0
M  V30 13 C 1.785640 -1.593672 0.000000 0
M  V30 14 C 2.500197 -2.005167 0.000000 0
M  V30 15 C 2.500197 -2.830066 0.000000 0
M  V30 16 C 1.785640 -3.242567 0.000000 0
M  V30 17 C 1.072490 -2.830066 0.000000 0
M  V30 18 N 0.357329 0.882133 0.000000 0
M  V30 19 C 0.357329 1.707133 0.000000 0
M  V30 20 C 1.071987 2.119634 0.000000 0
M  V30 21 C 1.787048 1.706630 0.000000 0
M  V30 22 C 2.500700 2.119634 0.000000 0
M  V30 23 C 2.500700 2.944533 0.000000 0
M  V30 24 C 1.786544 3.357033 0.000000 0
M  V30 25 C 1.071987 2.944030 0.000000 0
M  V30 26 O -0.356826 2.119634 0.000000 0
M  V30 27 O -1.786042 0.469733 0.000000 0
M  V30 28 O -3.215358 -2.005167 0.000000 0
M  V30 29 O 3.214855 -3.242567 0.000000 0
M  V30 30 O 3.215358 3.357033 0.000000 0
M  V30 31 H 1.071817 0.469664 0.000000 0
M  V30 32 C 0.099672 -2.935262 0.000000 0
M  V30 33 C -0.614805 -3.357033 0.000000 0
M  V30 34 O -1.337323 -2.949015 0.000000 0
M  V30 END ATOM
M  V30 BEGIN BOND
M  V30 1 2 1 2
M  V30 2 1 2 3
M  V30 3 2 3 4
M  V30 4 1 4 5
M  V30 5 2 5 6
M  V30 6 1 6 1
M  V30 7 1 4 7
M  V30 8 1 7 8
M  V30 9 1 8 9
M  V30 10 1 9 10
M  V30 11 1 10 5
M  V30 12 1 9 11
M  V30 13 2 7 12
M  V30 14 2 11 13
M  V30 15 1 13 14
M  V30 16 2 14 15
M  V30 17 1 15 16
M  V30 18 2 16 17
M  V30 19 1 17 11
M  V30 20 1 12 18
M  V30 21 1 18 19
M  V30 22 2 20 21
M  V30 23 1 21 22
M  V30 24 2 22 23
M  V30 25 1 23 24
M  V30 26 2 24 25
M  V30 27 1 25 20
M  V30 28 2 19 26
M  V30 29 1 3 27
M  V30 30 1 1 28
M  V30 31 1 15 29
M  V30 32 1 20 19
M  V30 33 1 23 30
M  V30 34 1 18 31
M  V30 35 1 32 33
M  V30 36 1 33 34
M  V30 END BOND
M  V30 END CTAB
M  END
