# Supplementary material for: Crystal structures of three newly synthesized flavanone hydrazones
Source: Acta Crystallogr E Crystallogr Commun. 2023 Feb 28;79(Pt 3):236–40. doi: 10.1107/S2056989023001184 (PMC9993913; doi:10.1107/S2056989023001184)
Supplement: Supplementary file 6 [file e-79-00236-IIIsup4.hkl]

#
# h,k,l, Fc-squared, Fo-squared, sigma(Fo-squared), status flag
#
data_III
_shelx_title ' ajs3_auto_a.res in P-1'
_shelx_refln_list_code          4
_shelx_F_calc_maximum      142.07
_exptl_crystal_F_000       476.00
_reflns_d_resolution_high  0.7928

loop_
 _space_group_symop_operation_xyz
 'x, y, z'
 '-x, -y, -z'

_cell_length_a     5.0681
_cell_length_b    13.4993
_cell_length_c    17.1144
_cell_angle_alpha  74.392
_cell_angle_beta   86.340
_cell_angle_gamma  88.416

_shelx_F_squared_multiplier     1.000

loop_
 _refln_index_h
 _refln_index_k
 _refln_index_l
 _refln_F_squared_calc
 _refln_F_squared_meas
 _refln_F_squared_sigma
 _refln_observed_status
   1   0   0        180.67        168.74         3.40 o
   2   0   0        241.23        189.59         4.45 o
   3   0   0         47.14         48.03         3.85 o
   4   0   0          7.14          4.16         2.18 o
   5   0   0          2.05          5.68         4.61 o
   6   0   0          2.73          4.55         1.92 o
  -6   1   0          1.61         -2.76         3.24 o
  -5   1   0          3.07          5.57         4.78 o
  -4   1   0         47.19         47.50         5.24 o
  -3   1   0         10.29          8.78         1.81 o
  -2   1   0        133.12        128.15         3.78 o
  -1   1   0       3152.73       2843.95        74.49 o
   0   1   0          1.09          1.88         0.77 o
   1   1   0          2.19          2.55         0.65 o
   2   1   0         10.35         13.95         0.97 o
   3   1   0         15.58         17.10         1.48 o
   4   1   0         50.32         57.62         5.10 o
   5   1   0          4.75          2.28         2.85 o
   6   1   0          2.35          1.27         2.39 o
  -6   2   0          0.46          1.09         2.85 o
  -5   2   0          0.95          8.50         4.85 o
  -4   2   0         25.83         28.10         6.77 o
  -3   2   0          7.31          4.94         2.22 o
  -2   2   0          0.03          1.84         1.16 o
  -1   2   0       2214.12       1980.69        67.70 o
   0   2   0       4208.83       4043.88       137.99 o
   1   2   0        655.98        573.63        10.86 o
   2   2   0         27.05         24.36         1.22 o
   3   2   0          0.82         -0.27         1.41 o
   4   2   0         63.38         62.83         3.69 o
   5   2   0          0.00         -0.05         2.81 o
   6   2   0          3.07          6.11         1.82 o
  -5   3   0         25.71         22.45         3.38 o
  -4   3   0         10.67          9.79         2.12 o
  -3   3   0        149.57        133.71         6.23 o
  -2   3   0        137.90        131.92         5.94 o
  -1   3   0        369.63        321.89        14.55 o
   0   3   0       4369.89       4061.71       118.85 o
   1   3   0        609.64        551.70        11.75 o
   2   3   0        351.88        323.36         7.65 o
   3   3   0        105.03        104.97         3.36 o
   4   3   0         33.03         30.40         2.54 o
   5   3   0         32.37         36.59         5.94 o
   6   3   0          0.48         -1.91         1.91 o
  -5   4   0         13.36         12.84         2.79 o
  -4   4   0         35.71         39.67         2.93 o
  -3   4   0         56.05         44.46         5.95 o
  -2   4   0       1181.92       1270.27        78.34 o
  -1   4   0        213.81        170.30         8.81 o
   0   4   0         88.70         97.05         3.72 o
   1   4   0       4189.56       3900.99        75.50 o
   2   4   0        563.39        608.85        13.33 o
   3   4   0         15.65         15.69         1.39 o
   4   4   0          4.09          6.50         1.81 o
   5   4   0          0.03         -0.92         2.38 o
   6   4   0          0.62          0.76         1.68 o
  -5   5   0          1.02          0.73         3.03 o
  -4   5   0        573.13        562.30        19.59 o
  -3   5   0        193.30        215.02        11.94 o
  -2   5   0         23.05         18.34         3.76 o
  -1   5   0         45.62         45.65         7.36 o
   0   5   0        213.77        165.10         5.82 o
   1   5   0         60.08         52.12         1.90 o
   2   5   0        201.94        210.74         5.88 o
   3   5   0          5.73          8.08         1.23 o
   4   5   0         28.38         43.37         2.88 o
   5   5   0          2.63          1.78         2.78 o
  -5   6   0          3.37          0.37         2.77 o
  -4   6   0         70.33         40.77         7.37 o
  -3   6   0         39.15         39.20         6.56 o
  -2   6   0        236.38        244.67        21.62 o
  -1   6   0        489.41        549.26        32.86 o
   0   6   0        642.75        568.17        17.56 o
   1   6   0        890.44        827.59        25.04 o
   2   6   0          7.63          6.55         1.50 o
   3   6   0          2.61          2.47         1.27 o
   4   6   0          1.14          3.19         1.51 o
   5   6   0          0.68         -1.02         2.19 o
  -5   7   0          0.66          1.12         2.69 o
  -4   7   0          5.53          4.11         3.09 o
  -3   7   0         79.96        112.30        18.43 o
  -2   7   0         53.75         46.45         6.59 o
  -1   7   0        231.06        235.27        18.72 o
   0   7   0        257.52        260.46        10.63 o
   1   7   0         92.42         93.56         3.43 o
   2   7   0          3.97          2.95         1.44 o
   3   7   0          3.41          4.45         1.64 o
   4   7   0          0.49         -0.16         2.02 o
   5   7   0          1.68          4.31         2.08 o
  -5   8   0          0.14         -3.01         3.16 o
  -4   8   0          0.03          0.51         4.94 o
  -3   8   0          3.40          0.30         5.96 o
  -2   8   0        133.34        129.59        10.38 o
  -1   8   0        124.98        132.04         9.89 o
   0   8   0        374.98        508.01        34.36 o
   1   8   0        141.84        143.29         6.68 o
   2   8   0          1.90          5.59         1.80 o
   3   8   0          4.10          1.94         1.72 o
   4   8   0          1.01          1.44         1.76 o
   5   8   0          1.62          3.38         2.86 o
  -5   9   0          0.42         -2.69         2.69 o
  -4   9   0          1.79         -0.42         3.25 o
  -3   9   0         53.52         67.37         8.57 o
  -2   9   0          4.09          0.41         5.61 o
  -1   9   0        112.43        146.19        10.94 o
   0   9   0          7.25          6.54         5.28 o
   1   9   0          4.36          1.63         2.16 o
   2   9   0          3.75          2.29         1.86 o
   3   9   0         19.56         19.39         2.64 o
   4   9   0          0.02          2.34         2.76 o
   5   9   0          0.01          0.54         2.48 o
  -4  10   0         18.93         20.33        11.23 o
  -3  10   0         18.42         26.71         9.91 o
  -2  10   0         10.40          8.94         6.28 o
  -1  10   0         33.10         37.81         7.01 o
   0  10   0          1.10          1.95         3.44 o
   1  10   0          2.66          3.48         2.20 o
   2  10   0          3.81          3.61         2.34 o
   3  10   0          6.06          4.22         2.84 o
   4  10   0          5.32          0.89         2.28 o
  -4  11   0          1.58          0.62         1.95 o
  -3  11   0          0.14         -0.86         7.23 o
  -2  11   0          8.51         20.31         6.68 o
  -1  11   0          1.82         -4.51         6.37 o
   0  11   0          0.01          0.41         2.86 o
   1  11   0          0.02          1.92         2.23 o
   2  11   0          0.58         -0.84         2.53 o
   3  11   0          0.36         -4.93         6.34 o
   4  11   0          5.06         -2.13         2.13 o
  -4  12   0          1.47         -1.20         2.72 o
  -3  12   0          0.02         -3.30         3.53 o
  -2  12   0          3.59          6.74         5.98 o
  -1  12   0          5.93          6.56         6.09 o
   0  12   0          0.07          1.84         3.10 o
   1  12   0          7.84          5.79         2.36 o
   2  12   0          7.60          5.72         2.90 o
   3  12   0          6.59          5.87         2.69 o
   4  12   0          1.34          1.37         2.73 o
  -3  13   0          0.09          0.95         3.64 o
  -2  13   0          1.10         -4.05         6.87 o
  -1  13   0          1.99         -1.83         7.54 o
   0  13   0          1.19          7.39         4.61 o
   1  13   0          0.93          4.76         2.67 o
   2  13   0          6.30          2.47         2.83 o
   3  13   0          0.48          0.62         2.19 o
  -2  14   0         25.33         45.61         8.01 o
  -1  14   0          7.69         10.75         6.62 o
   0  14   0          0.22          0.44         3.49 o
   1  14   0          0.00          4.57         2.58 o
   2  14   0          5.22          5.31         2.39 o
   3  14   0          0.44          0.60         2.45 o
  -1  15   0          0.00         -0.37         2.82 o
   0  15   0          4.33         -0.46         3.66 o
   1  15   0          3.34          7.42         3.60 o
   2  15   0          2.50         -0.81         1.75 o
   0  16   0          3.23          1.90         2.52 o
   1  16   0          0.03         -0.47         2.12 o
  -2 -15   1          5.91          0.78         2.41 o
  -1 -15   1          1.76          0.79         3.47 o
   0 -15   1          0.00          3.34         3.53 o
   1 -15   1          0.72          1.07         2.57 o
  -2 -14   1          3.72          1.27         2.13 o
  -1 -14   1          1.65          2.04         2.72 o
   0 -14   1          2.42          9.86         4.71 o
   1 -14   1          0.01         -0.08         2.19 o
   2 -14   1          1.67          3.54         3.58 o
  -3 -13   1          0.00          0.79         2.26 o
  -2 -13   1          5.89          4.90         2.19 o
  -1 -13   1          0.34         -0.41         2.60 o
   0 -13   1          0.68          2.27         2.89 o
   1 -13   1        118.83        138.06        14.63 o
   2 -13   1         15.74         21.21         7.57 o
  -4 -12   1          0.24         -0.30         2.57 o
  -3 -12   1          0.12         -0.39         2.53 o
  -2 -12   1          2.98          6.04         3.00 o
  -1 -12   1          1.53          2.00         2.64 o
   0 -12   1          0.80          3.07         2.81 o
   1 -12   1          0.05          4.60         9.00 o
   2 -12   1         32.52         32.47         9.01 o
   3 -12   1          0.16          6.88         3.63 o
   4 -12   1          2.56         -0.18         2.47 o
  -4 -11   1          2.09          1.36         3.75 o
  -3 -11   1          2.12          7.44         4.02 o
  -2 -11   1         10.01         12.18         3.14 o
  -1 -11   1         10.95         18.50         2.63 o
   0 -11   1          5.64          6.90         3.43 o
   1 -11   1         31.37         45.32        13.80 o
   2 -11   1          0.10          5.63         6.31 o
   3 -11   1          2.28          5.03         6.71 o
   4 -11   1          2.65          2.25         3.46 o
  -4 -10   1          1.51          2.20         2.67 o
  -3 -10   1          4.07          3.40         2.22 o
  -2 -10   1         28.73         45.73         4.01 o
  -1 -10   1          2.15          6.09         2.25 o
   0 -10   1          6.35          6.21         2.87 o
   1 -10   1          3.95         10.80         6.03 o
   2 -10   1          4.13          9.45         6.17 o
   4 -10   1          3.48          6.43         2.43 o
  -5  -9   1          0.47         -2.43         2.43 o
  -4  -9   1          0.31         -0.93         1.92 o
  -3  -9   1          1.60         -0.35         2.24 o
  -2  -9   1          0.00          0.51         1.91 o
  -1  -9   1         10.04          8.26         2.34 o
   0  -9   1         30.94         39.03         6.45 o
   1  -9   1          6.00          3.79         5.47 o
   2  -9   1         57.29         65.68         8.77 o
   3  -9   1         55.93         86.92        12.12 o
   4  -9   1          0.47         -1.14         2.55 o
   5  -9   1          0.43          2.66         2.52 o
  -5  -8   1          0.00          3.95         2.88 o
  -4  -8   1          0.72          1.82         2.12 o
  -3  -8   1         96.39        117.69         3.89 o
  -2  -8   1          3.05          1.25         1.54 o
  -1  -8   1         14.96         14.75         2.59 o
   0  -8   1        165.48        219.60        18.05 o
   1  -8   1         20.11         18.07         5.71 o
   2  -8   1          1.01          2.11         7.34 o
   3  -8   1         13.67          5.22         9.13 o
   4  -8   1          4.23          1.41         2.73 o
   5  -8   1          0.69         -3.39         3.39 o
  -5  -7   1          0.13          1.90         3.06 o
  -4  -7   1          0.09          0.30         2.13 o
  -3  -7   1          1.47          2.05         1.57 o
  -2  -7   1         32.73         45.62         2.01 o
  -1  -7   1         71.38         69.81         3.41 o
   0  -7   1         54.55         43.32         5.58 o
   1  -7   1         47.19         36.44         8.09 o
   2  -7   1        298.33        388.43        20.40 o
   3  -7   1         31.72         51.11         9.25 o
   4  -7   1         65.74         74.44        31.08 o
   5  -7   1          0.86         -2.13         3.82 o
  -5  -6   1          0.11         -0.36         2.17 o
  -4  -6   1          4.02          3.44         1.61 o
  -3  -6   1          0.82          0.56         1.22 o
  -2  -6   1          0.00         -0.11         1.56 o
  -1  -6   1        122.83        134.75         3.84 o
   0  -6   1         88.11         80.64         6.18 o
   1  -6   1       1395.45       1611.38        69.56 o
   2  -6   1         28.52         23.58         5.56 o
   3  -6   1         82.24        108.44         9.34 o
   4  -6   1         97.84         77.13        18.94 o
   5  -6   1          1.65         -4.11         4.11 o
  -5  -5   1          5.53          4.21         2.17 o
  -4  -5   1          3.38          5.38         1.66 o
  -3  -5   1          0.21          1.34         1.16 o
  -2  -5   1         25.31         23.22         1.48 o
  -1  -5   1        188.83        165.00         4.00 o
   0  -5   1        536.33        550.00        17.15 o
   1  -5   1        722.39        777.02        34.56 o
   2  -5   1        570.22        578.35        37.81 o
   3  -5   1         51.29         54.45         7.71 o
   4  -5   1         69.88         64.13         5.30 o
   5  -5   1          0.01         -4.44         4.44 o
  -6  -4   1          0.60          0.39         1.73 o
  -5  -4   1         12.75         24.16         6.27 o
  -4  -4   1          7.08          7.22         1.67 o
  -3  -4   1          0.23          1.33         1.20 o
  -2  -4   1        139.59        141.41         3.31 o
  -1  -4   1         23.73         20.77         0.97 o
   0  -4   1         25.65         21.98         1.85 o
   1  -4   1         19.69         21.13         4.33 o
   2  -4   1          3.78         -0.65         6.11 o
   3  -4   1         63.37         62.53         9.08 o
   4  -4   1         46.07         44.74         4.04 o
   5  -4   1         16.27         22.17         5.07 o
  -6  -3   1          0.27          1.69         1.97 o
  -5  -3   1          4.54          6.19         2.17 o
  -4  -3   1          4.11          2.39         1.89 o
  -3  -3   1          3.12          1.42         1.17 o
  -2  -3   1        714.93        741.77        18.38 o
  -1  -3   1        475.86        481.50         8.79 o
   0  -3   1        816.90        707.94        16.03 o
   1  -3   1        119.79         98.89         6.40 o
   2  -3   1          9.89          5.23         4.48 o
   3  -3   1         29.28         26.45         3.28 o
   4  -3   1          3.82          6.90         2.04 o
   5  -3   1        196.19        243.13        17.72 o
  -6  -2   1          5.22          4.86         2.16 o
  -5  -2   1          5.83          8.33         3.07 o
  -4  -2   1         10.13         10.95         1.94 o
  -3  -2   1         11.44          7.51         1.64 o
  -2  -2   1         15.89         12.27         1.04 o
  -1  -2   1        200.00        148.83         2.79 o
   0  -2   1        436.31        357.36        12.28 o
   1  -2   1       7525.96       7314.78       343.71 o
   2  -2   1          0.06          4.52         3.82 o
   3  -2   1         62.81         74.64         5.24 o
   4  -2   1         76.22         74.00         4.53 o
   5  -2   1          0.65          4.23         4.49 o
   6  -2   1          0.67          9.39         3.30 o
  -6  -1   1          2.70          6.56         2.29 o
  -5  -1   1          5.29          3.41         3.48 o
  -4  -1   1          0.06          1.55         1.84 o
  -3  -1   1        385.79        392.97        16.35 o
  -2  -1   1        104.22        109.87         2.65 o
  -1  -1   1          6.83          6.53         0.77 o
   0  -1   1       1345.95       1062.58        31.12 o
   1  -1   1        712.88        600.70        18.88 o
   2  -1   1        134.42        116.79         5.03 o
   3  -1   1          0.46          0.31         1.54 o
   4  -1   1         60.46         67.51         7.27 o
   5  -1   1          0.31         -4.40         4.70 o
   6  -1   1          0.98          6.38         3.41 o
  -6   0   1          0.62          1.83         2.11 o
  -5   0   1          0.66          4.48         4.74 o
  -4   0   1         34.50         31.55         3.08 o
  -3   0   1        403.94        406.81        10.63 o
  -2   0   1        788.71        720.43        13.65 o
  -1   0   1        355.13        352.35         5.64 o
   1   0   1          4.70          4.93         0.73 o
   2   0   1         12.56         16.69         1.43 o
   3   0   1         26.02         23.95         2.02 o
   4   0   1         11.33          5.85         2.80 o
   5   0   1         13.84         10.70         4.77 o
   6   0   1          2.68          4.51         2.65 o
  -6   1   1          0.47          0.55         2.17 o
  -5   1   1          0.05         -1.10         4.67 o
  -4   1   1          0.04         -2.26         2.26 o
  -3   1   1          0.39          0.67         1.25 o
  -2   1   1          0.13          1.93         1.09 o
  -1   1   1       9241.75      10188.75       225.35 o
   0   1   1        984.17        888.65        40.59 o
   1   1   1        546.25        528.36        11.10 o
   2   1   1          1.00          2.36         0.93 o
   3   1   1        167.73        155.62         5.73 o
   4   1   1          3.78          4.16         1.94 o
   5   1   1          0.01         -0.46         2.93 o
   6   1   1          5.62         10.06         2.37 o
  -5   2   1          0.24         -2.64         4.50 o
  -4   2   1          0.00         -1.21         2.92 o
  -3   2   1         12.16         15.68         1.75 o
  -2   2   1        222.05        204.47         6.92 o
  -1   2   1        252.90        218.51         6.76 o
   0   2   1         21.79         25.18         3.68 o
   1   2   1      16130.69      21316.38       470.52 o
   2   2   1        345.77        327.36         6.76 o
   3   2   1          3.76          7.32         1.71 o
   4   2   1         16.52         17.74         2.35 o
   5   2   1         15.54          9.82         4.10 o
   6   2   1          0.00         -0.90         1.72 o
  -5   3   1          0.11         -1.64         3.18 o
  -4   3   1          3.38          5.75         2.01 o
  -3   3   1          1.43         -1.53         2.13 o
  -2   3   1        576.79        554.71        15.26 o
  -1   3   1       3405.27       3006.64        83.59 o
   0   3   1       3290.95       3215.60       135.14 o
   1   3   1       2141.07       1986.67        41.09 o
   2   3   1          4.12          3.90         1.00 o
   3   3   1          1.30          2.19         1.28 o
   4   3   1          2.81          1.55         2.05 o
   5   3   1         53.71         74.72        10.76 o
   6   3   1          0.55          0.65         1.54 o
  -5   4   1          1.16         -0.30         4.60 o
  -4   4   1          6.02          6.55         2.28 o
  -3   4   1         19.34         20.84         3.22 o
  -2   4   1          3.13          4.03         1.96 o
  -1   4   1         99.73         80.24         3.78 o
   0   4   1         62.00         74.14         3.27 o
   1   4   1        328.22        254.22         5.12 o
   2   4   1        342.20        377.51         9.82 o
   3   4   1         62.14         71.70         2.76 o
   4   4   1          0.00          1.23         1.93 o
   5   4   1         13.52         11.98         5.08 o
   6   4   1          0.11          1.95         1.64 o
  -5   5   1          0.01         -1.17         3.12 o
  -4   5   1        208.95        187.28        12.26 o
  -3   5   1          3.89          7.05         4.91 o
  -2   5   1         64.79         47.90         3.83 o
  -1   5   1          8.69          6.83         1.48 o
   0   5   1         81.02         52.83         3.11 o
   1   5   1        628.09        557.88        11.71 o
   2   5   1         59.72         55.70         1.79 o
   3   5   1         13.68         15.97         1.37 o
   4   5   1          2.89          2.61         1.61 o
   5   5   1          2.21          6.57         2.57 o
  -5   6   1         25.37         40.65         5.06 o
  -4   6   1          1.09          1.79         2.50 o
  -3   6   1         19.80         13.13         5.45 o
  -2   6   1         50.37         44.78        10.42 o
  -1   6   1        701.11        683.62        30.11 o
   0   6   1        341.87        293.20        11.49 o
   1   6   1         76.08         75.81         3.56 o
   2   6   1        370.66        374.52         9.97 o
   3   6   1         31.14         35.21         1.82 o
   4   6   1         17.47         18.42         1.89 o
   5   6   1          0.05          2.11         2.21 o
  -5   7   1          0.09          1.73         2.06 o
  -4   7   1         14.74          9.22         4.05 o
  -3   7   1        412.66        496.01        25.14 o
  -2   7   1         33.95         36.52         7.87 o
  -1   7   1         67.76         70.33         5.94 o
   0   7   1          7.05          6.44         2.82 o
   1   7   1          1.32          2.00         1.46 o
   2   7   1         45.68         47.93         2.24 o
   3   7   1         27.08         35.33         2.73 o
   4   7   1          0.01          2.04         2.26 o
   5   7   1          0.75          2.44         2.58 o
  -5   8   1          2.07          0.94         3.56 o
  -4   8   1          0.23          0.90         3.10 o
  -3   8   1        304.82        406.61        21.90 o
  -2   8   1        103.76        111.81         9.54 o
  -1   8   1          0.63         -0.29         3.46 o
   0   8   1         66.66         69.58         5.79 o
   1   8   1         26.29         26.12         3.18 o
   2   8   1          0.09         -0.29         1.81 o
   3   8   1          6.49          8.63         1.97 o
   4   8   1          4.33          9.47         2.09 o
   5   8   1          0.18         -2.08         2.86 o
  -5   9   1          0.02         -2.68         2.68 o
  -4   9   1          1.00         -1.33         2.85 o
  -3   9   1        199.65        275.73        21.04 o
  -2   9   1         36.50         49.71         8.10 o
  -1   9   1         99.02        125.90        10.20 o
   0   9   1          9.63          9.52         3.05 o
   1   9   1          7.60          4.91         2.42 o
   2   9   1         10.42         17.30         3.18 o
   3   9   1         15.34         20.68         2.65 o
   4   9   1          1.24          4.44         3.75 o
   5   9   1          0.10          3.86         2.59 o
  -4  10   1          0.26         -1.76         2.43 o
  -3  10   1          0.84          7.65         9.29 o
  -2  10   1          4.77          4.18         6.44 o
  -1  10   1          0.27         -0.59         5.87 o
   0  10   1         12.80         12.22         3.48 o
   1  10   1         46.45         56.81         6.29 o
   2  10   1          5.92          9.56         2.45 o
   3  10   1          0.70          0.08         2.56 o
   4  10   1          5.80          3.32         2.26 o
   5  10   1          0.21          0.17         1.74 o
  -4  11   1          2.52          6.48         2.22 o
  -3  11   1          8.19         11.26         7.41 o
  -2  11   1         29.59         42.85         7.41 o
  -1  11   1          0.94         -1.14         5.92 o
   0  11   1         15.36         15.42         3.74 o
   1  11   1         22.46         23.00         2.68 o
   2  11   1         22.92         29.45         2.96 o
   3  11   1          1.90          0.00         3.70 o
   4  11   1          2.49          0.10         1.94 o
  -4  12   1          6.04          9.89         5.56 o
  -3  12   1          2.72          6.11         3.82 o
  -2  12   1          0.69          0.80         6.12 o
  -1  12   1          9.03         15.66         6.62 o
   0  12   1          3.19          3.83         2.74 o
   1  12   1          2.90          3.12         2.52 o
   2  12   1          5.37          3.21         3.21 o
   3  12   1          1.07         -2.79         2.79 o
   4  12   1          0.61         -1.47         3.09 o
  -3  13   1          4.54         -1.73         1.73 o
  -2  13   1          5.43          8.97         5.32 o
  -1  13   1          1.81         -4.81         8.31 o
   0  13   1          1.01         -3.62         4.68 o
   1  13   1         16.61         14.95         4.49 o
   2  13   1         13.53          8.93         5.28 o
   3  13   1          0.00         -1.03         3.08 o
  -2  14   1         11.56         18.15         7.13 o
  -1  14   1          4.05         -0.42         5.05 o
   0  14   1          0.01          3.60         3.26 o
   1  14   1          1.99          1.24         2.76 o
   2  14   1          5.17         -1.92         3.46 o
   3  14   1          0.17          0.80         2.23 o
  -2  15   1          0.05          0.32         2.27 o
  -1  15   1          0.26          1.26         2.91 o
   0  15   1          6.39          4.86         3.20 o
   1  15   1          0.65         -1.10         2.40 o
   2  15   1          1.03          0.52         1.69 o
  -1  16   1          3.12          1.21         2.20 o
   0  16   1          0.30         -0.94         2.67 o
   1  16   1          0.74          1.63         2.43 o
  -1 -15   2          0.01          1.70         2.78 o
   0 -15   2          0.00         -2.16         3.26 o
   1 -15   2          0.41          1.32         2.45 o
  -2 -14   2          4.87         -0.53         2.08 o
  -1 -14   2          2.05         -1.93         2.45 o
   0 -14   2          0.00         -1.16         2.53 o
   1 -14   2         33.43         45.76         8.28 o
   2 -14   2          4.10          4.17         2.58 o
  -3 -13   2          2.54          0.68         1.81 o
  -2 -13   2         26.37         26.68         3.90 o
  -1 -13   2          0.19         -3.33         3.91 o
   0 -13   2         27.71         26.87         6.72 o
   1 -13   2          0.12          4.35         3.73 o
   2 -13   2          7.00          8.84         3.52 o
   3 -13   2          0.01         -7.87         7.87 o
  -3 -12   2          0.62         -2.37         2.37 o
  -2 -12   2          0.09         -2.82         2.82 o
  -1 -12   2         20.49         31.24         4.52 o
   0 -12   2          5.30          4.04         3.21 o
   2 -12   2          0.38         -3.83         3.85 o
   3 -12   2          3.65         -0.99         3.83 o
  -4 -11   2          0.06         -2.07         3.33 o
  -3 -11   2          4.50          1.90         2.88 o
  -2 -11   2          3.10          1.98         3.65 o
  -1 -11   2          3.39          5.48         2.26 o
   0 -11   2         11.13         11.83         3.50 o
   1 -11   2         63.01         93.00         9.53 o
   2 -11   2         80.58         47.96         7.27 o
   3 -11   2          0.20          0.02         4.81 o
   4 -11   2          0.57         -0.80         3.38 o
  -4 -10   2          0.32         -0.85         1.99 o
  -3 -10   2          0.74          0.96         2.42 o
  -2 -10   2          4.72          3.99         2.93 o
  -1 -10   2          1.12         -1.42         2.29 o
   0 -10   2         35.34         35.41         4.19 o
   1 -10   2          4.32          9.97         7.91 o
   2 -10   2         13.29         21.92         6.93 o
   3 -10   2         18.02         10.24         5.87 o
   4 -10   2          2.46         -1.09         4.00 o
  -4  -9   2          1.26         -1.36         2.33 o
  -3  -9   2         58.74         50.51         3.44 o
  -2  -9   2          3.34          1.39         1.83 o
  -1  -9   2         47.82         67.14         5.18 o
   0  -9   2         14.78         16.93         3.82 o
   1  -9   2          2.61         -0.03         5.45 o
   2  -9   2          0.02          0.09         7.31 o
   3  -9   2          2.99          4.86         8.05 o
   4  -9   2          1.15          0.44         4.56 o
   5  -9   2          2.56         -0.71         2.37 o
  -5  -8   2          0.30         -1.23         2.69 o
  -4  -8   2          8.31         12.31         5.10 o
  -3  -8   2         10.70         15.17         1.88 o
  -2  -8   2          0.23          0.04         1.61 o
  -1  -8   2          0.84          0.55         1.56 o
   0  -8   2         37.32         36.10         4.80 o
   1  -8   2          3.97          2.60         5.10 o
   2  -8   2         52.36         56.79         7.53 o
   3  -8   2         27.79         33.86         9.26 o
   5  -8   2          1.10          2.28         3.12 o
  -5  -7   2          3.12          1.13         3.12 o
  -4  -7   2          5.04          3.51         1.96 o
  -3  -7   2         13.39         19.29         1.89 o
  -2  -7   2          3.52          5.60         1.28 o
  -1  -7   2         17.81         17.44         1.38 o
   0  -7   2        126.05        117.12         8.37 o
   1  -7   2          0.01          6.04         4.96 o
   2  -7   2          0.87         -0.34         5.33 o
   3  -7   2        194.60        233.22        20.17 o
   4  -7   2         40.20         22.24         6.10 o
   5  -7   2          0.19          2.47         3.76 o
  -5  -6   2          2.44          6.53         2.34 o
  -4  -6   2          6.43          8.19         1.95 o
  -3  -6   2          4.53          1.51         1.20 o
  -2  -6   2         13.30         14.94         1.36 o
  -1  -6   2         43.72         46.93         1.85 o
   0  -6   2         51.96         54.62         8.20 o
   1  -6   2        508.28        654.91        31.38 o
   2  -6   2        124.50        125.29        10.66 o
   3  -6   2         62.21         83.43        11.44 o
   4  -6   2         41.20         26.40         3.74 o
   5  -6   2          4.36         -2.46         4.25 o
  -5  -5   2          3.75          3.44         2.42 o
  -4  -5   2          3.84          4.30         1.66 o
  -3  -5   2          4.20          1.63         1.16 o
  -2  -5   2        312.25        352.10        10.74 o
  -1  -5   2        167.74        156.43         4.96 o
   0  -5   2        143.48        146.76         4.29 o
   1  -5   2        519.49        501.18        59.37 o
   2  -5   2          7.07          8.52         6.55 o
   3  -5   2          3.87          6.81         6.36 o
   4  -5   2          0.07         -0.46         2.89 o
   5  -5   2          0.02          3.39         4.17 o
  -6  -4   2          0.53          0.62         1.63 o
  -5  -4   2          4.75          7.97         2.58 o
  -4  -4   2         15.33         15.38         1.72 o
  -3  -4   2          7.99          8.81         1.23 o
  -2  -4   2         28.10         32.50         1.54 o
  -1  -4   2        275.35        223.59         3.82 o
   0  -4   2        139.39        110.82         3.38 o
   1  -4   2          2.64          6.22         2.76 o
   2  -4   2       1044.40       1098.52        48.22 o
   3  -4   2         16.20         11.81         3.40 o
   4  -4   2          4.01          2.07         3.37 o
   5  -4   2         12.80         10.25         4.13 o
  -6  -3   2          0.92          0.91         1.95 o
  -5  -3   2          0.46          2.50         2.55 o
  -4  -3   2          5.60          4.94         1.68 o
  -3  -3   2         90.18        116.41         3.32 o
  -2  -3   2        378.18        370.70         9.00 o
  -1  -3   2          0.45          1.04         0.68 o
   0  -3   2       1065.59        875.36        23.24 o
   1  -3   2       2832.81       2622.12       121.24 o
   2  -3   2        253.23        266.27        19.96 o
   3  -3   2          0.01         -0.27         2.14 o
   4  -3   2         69.84         66.25         4.91 o
   5  -3   2         81.92         74.65         8.23 o
  -6  -2   2          0.14         -1.32         1.95 o
  -5  -2   2          0.01          4.52         4.98 o
  -4  -2   2         12.42         19.84         3.23 o
  -3  -2   2          0.01          0.85         1.15 o
  -2  -2   2        238.51        257.05         5.68 o
  -1  -2   2        348.26        375.99         5.72 o
   0  -2   2        497.39        348.79        10.46 o
   1  -2   2        269.28        232.53        11.42 o
   2  -2   2         87.31         67.40         9.22 o
   3  -2   2         66.60         71.45         3.47 o
   4  -2   2        217.81        194.66        17.62 o
   5  -2   2         16.04         21.32         5.42 o
   6  -2   2          0.01         -0.52         2.84 o
  -6  -1   2          0.17         -1.39         2.06 o
  -5  -1   2          0.11          1.73         4.84 o
  -4  -1   2          9.96         18.15         2.25 o
  -3  -1   2         38.99         53.58         5.26 o
  -2  -1   2         43.76         49.74         1.56 o
  -1  -1   2        528.04        437.00         6.78 o
   0  -1   2        696.29        565.00        10.99 o
   1  -1   2       3516.39       3075.61       106.47 o
   2  -1   2          0.48          0.82         1.51 o
   3  -1   2         11.94         12.16         1.72 o
   4  -1   2          1.52          2.33         2.27 o
   5  -1   2          4.47          7.10         4.71 o
   6  -1   2         10.95          5.94         3.21 o
  -6   0   2         11.89         16.39         1.83 o
  -5   0   2          1.01          2.29         4.85 o
  -4   0   2         12.31         13.10         2.10 o
  -3   0   2        319.73        338.12        18.32 o
  -2   0   2        443.66        423.27         7.95 o
  -1   0   2       2034.71       1742.09        27.10 o
   0   0   2          1.50          1.91         0.42 o
   1   0   2        116.22         89.50         3.12 o
   2   0   2          1.31          1.17         0.94 o
   3   0   2        586.09        573.68        32.28 o
   4   0   2          2.85          4.33         2.22 o
   5   0   2          0.02         -2.80         4.60 o
   6   0   2          0.45          1.13         1.66 o
  -6   1   2          2.15          0.79         1.36 o
  -5   1   2          0.10          1.13         4.53 o
  -4   1   2         16.30         10.35         3.21 o
  -3   1   2         35.60         40.00         2.15 o
  -2   1   2         12.00          7.99         0.99 o
  -1   1   2       8958.87       9550.33       210.93 o
   0   1   2         10.53          7.65         2.05 o
   1   1   2       1692.11       1593.70        46.46 o
   2   1   2         18.95         21.15         1.30 o
   3   1   2        182.95        204.87        11.34 o
   4   1   2          5.02          4.71         1.96 o
   5   1   2          4.29          5.55         2.98 o
   6   1   2          0.05         -0.12         1.65 o
  -6   2   2          0.24         -0.87         2.02 o
  -5   2   2          1.63          4.33         4.71 o
  -4   2   2          0.92         -0.95         2.84 o
  -3   2   2          0.06          0.95         1.17 o
  -2   2   2        763.57        616.65        15.27 o
  -1   2   2        134.97        103.66         2.92 o
   0   2   2       1907.88       1659.06        48.20 o
   1   2   2      20183.37      27255.27       650.01 o
   2   2   2         27.67         29.69         1.48 o
   3   2   2          1.79          0.14         1.75 o
   4   2   2         13.20         17.98         3.67 o
   5   2   2         21.58         28.29        11.20 o
   6   2   2          0.52          0.51         1.58 o
  -5   3   2          0.28          0.92         2.59 o
  -4   3   2          9.67         10.36         3.07 o
  -3   3   2         90.94         85.17        12.03 o
  -2   3   2          0.07          1.64         1.17 o
  -1   3   2      13910.51      15415.09       451.00 o
   0   3   2      10098.68      10831.03       370.68 o
   1   3   2        797.00        762.65        20.43 o
   2   3   2         27.35         28.60         1.44 o
   3   3   2         29.79         29.18         2.38 o
   4   3   2          2.34          3.55         1.93 o
   5   3   2          1.68          2.64         2.17 o
   6   3   2          0.74         -1.07         1.49 o
  -5   4   2         12.42          8.79         2.83 o
  -4   4   2         39.73         38.51         3.35 o
  -3   4   2          2.42          2.65         1.86 o
  -2   4   2         30.98         25.96         2.98 o
  -1   4   2       1167.57       1014.40        29.60 o
   0   4   2       1007.43        854.48        29.23 o
   1   4   2         13.02          7.99         0.89 o
   2   4   2       1006.57       1071.11        29.06 o
   3   4   2         14.87         12.11         1.52 o
   4   4   2        178.41        229.35        12.97 o
   5   4   2          3.54          5.50         2.90 o
  -5   5   2          0.85          1.62         3.11 o
  -4   5   2         29.23         31.34         3.65 o
  -3   5   2        110.66        109.50         8.74 o
  -2   5   2         39.53         32.61         2.71 o
  -1   5   2        447.81        402.88        21.97 o
   0   5   2        237.48        199.77         8.28 o
   1   5   2        228.94        212.87         5.03 o
   2   5   2         67.10         65.54         2.21 o
   3   5   2          3.88          4.33         1.29 o
   4   5   2         34.13         33.86         2.14 o
   5   5   2         11.39          7.45         2.57 o
  -5   6   2          3.48         12.09         3.64 o
  -4   6   2         99.79         91.87        10.01 o
  -3   6   2         67.16         74.99        10.89 o
  -2   6   2         25.36         28.91         4.00 o
  -1   6   2        426.22        377.46        17.49 o
   0   6   2         72.98         62.81         7.46 o
   1   6   2          0.30          2.04         1.07 o
   2   6   2        443.17        446.63        10.60 o
   3   6   2         10.71         11.51         1.46 o
   4   6   2         19.16         23.78         2.21 o
   5   6   2          1.42         -0.25         2.12 o
  -5   7   2          0.14          0.67         2.18 o
  -4   7   2         25.83         26.92         5.03 o
  -3   7   2        277.74        288.52        16.62 o
  -2   7   2        176.88        197.18        12.39 o
  -1   7   2          7.71         12.72         4.75 o
   0   7   2        436.84        398.78        15.24 o
   1   7   2        602.36        577.42        17.89 o
   2   7   2         88.82         73.49         5.55 o
   3   7   2          9.70         12.65         1.95 o
   4   7   2          1.95          1.63         1.89 o
   5   7   2          0.64          0.42         3.13 o
  -5   8   2          8.11          9.53         7.07 o
  -4   8   2         24.49         17.74         3.94 o
  -3   8   2         17.61         17.48         6.08 o
  -2   8   2        110.24        116.00         9.59 o
  -1   8   2          0.50          3.07         3.86 o
   0   8   2         55.92         58.67         6.22 o
   1   8   2         32.77         34.22         3.19 o
   2   8   2          1.96          0.33         1.93 o
   3   8   2          7.41         10.79         1.95 o
   4   8   2          0.46          1.98         2.36 o
   5   8   2          0.00          3.92         3.06 o
  -5   9   2          0.09         -1.29         1.54 o
  -4   9   2         35.42         32.92        20.81 o
  -3   9   2         71.76         95.57         9.25 o
  -2   9   2         87.07        113.92         9.91 o
  -1   9   2          4.88          3.47         3.75 o
   0   9   2        921.81        972.88        34.46 o
   1   9   2         56.05         53.56         3.41 o
   2   9   2          0.09          0.77         1.90 o
   3   9   2          0.04          1.78         2.21 o
   4   9   2          2.66          3.73         3.63 o
   5   9   2          0.21         -0.83         2.54 o
  -4  10   2          0.18         -0.88         1.77 o
  -3  10   2          3.63         19.02         9.76 o
  -2  10   2         19.01         24.41         9.66 o
  -1  10   2         16.28         13.86         7.48 o
   0  10   2         10.69          7.48         3.04 o
   1  10   2         18.70         15.47         3.78 o
   2  10   2          4.62          6.16         2.33 o
   3  10   2          3.68          4.54         2.61 o
   4  10   2          0.80          3.70         2.38 o
   5  10   2          1.46          1.50         1.92 o
  -4  11   2          4.27         -1.86         1.86 o
  -3  11   2          0.01          0.86         6.97 o
  -2  11   2         50.05         54.88         8.05 o
  -1  11   2          7.38          9.74         6.31 o
   0  11   2         35.20         32.92         6.83 o
   1  11   2         28.95         28.85         4.78 o
   2  11   2          2.73          2.79         2.29 o
   3  11   2          0.09         -1.41         2.56 o
   4  11   2          8.54          5.40         1.87 o
  -4  12   2          0.51          0.55         1.68 o
  -3  12   2          3.28         -1.49         6.18 o
  -2  12   2          0.03         -1.27         8.83 o
  -1  12   2          0.96          1.68         6.38 o
   0  12   2          0.55          2.88         2.99 o
   1  12   2         19.29         24.35         3.80 o
   2  12   2          5.23          4.90         3.88 o
   3  12   2          3.01         -1.46         2.34 o
   4  12   2          0.02          0.76         3.15 o
  -3  13   2          0.78         -3.05         3.05 o
  -2  13   2          3.70          2.62         5.42 o
  -1  13   2          1.58          0.00         8.59 o
   0  13   2          0.41          3.39         4.89 o
   1  13   2          0.33         -2.62         3.29 o
   2  13   2         10.73         10.12         4.35 o
   3  13   2          0.18          4.27         3.22 o
  -3  14   2          4.25          3.79         4.22 o
  -2  14   2          1.03         -6.29         6.29 o
  -1  14   2          0.55         -2.63         4.98 o
   0  14   2          0.02         -2.88         4.43 o
   1  14   2          5.84          2.54         2.83 o
   2  14   2          1.48         -2.20         2.57 o
   3  14   2          0.25         -2.44         2.44 o
  -2  15   2          1.67         -2.26         4.66 o
  -1  15   2          3.31         -2.48         3.38 o
   0  15   2          0.11         -1.08         3.27 o
   1  15   2          1.24         -0.51         2.27 o
   2  15   2          3.72          2.68         1.95 o
  -1  16   2          0.17         -1.12         2.63 o
   0  16   2          6.96         -1.36         2.99 o
   1  16   2          1.01          2.07         2.71 o
  -1 -15   3          0.35         -0.27         2.45 o
   0 -15   3          0.45          1.41         2.63 o
  -2 -14   3          9.77         -2.11         3.01 o
  -1 -14   3          0.21          0.05         2.28 o
   0 -14   3          0.20          0.46         1.91 o
   1 -14   3          0.05          2.30         2.16 o
   2 -14   3          0.02          1.19         5.81 o
  -3 -13   3          0.92          0.30         1.86 o
  -2 -13   3          7.03          4.08         2.23 o
  -1 -13   3          0.20         -0.50         3.01 o
   0 -13   3          9.59         12.50         3.94 o
   1 -13   3          6.07          4.02         2.17 o
   2 -13   3         11.76         14.98         6.58 o
  -3 -12   3          0.09         -0.16         2.25 o
  -2 -12   3          1.11         -0.95         2.30 o
  -1 -12   3          7.89          4.94         3.00 o
   0 -12   3         32.72         43.85         9.83 o
   1 -12   3         25.40         21.34         4.08 o
   2 -12   3         12.87          3.27         7.01 o
   3 -12   3          0.25         -1.87         7.24 o
  -3 -11   3          0.10          3.90         2.71 o
  -2 -11   3          1.07         -0.43         3.14 o
  -1 -11   3        107.92        148.32         6.89 o
   0 -11   3          4.35          1.66         3.27 o
   1 -11   3         18.25         13.51         8.14 o
   2 -11   3         39.34         38.84        20.60 o
   3 -11   3          1.04          1.32         5.16 o
   4 -11   3          0.34          0.73         3.17 o
  -4 -10   3          0.11          1.18         2.49 o
  -3 -10   3          0.43         -0.68         5.92 o
  -2 -10   3          4.31          2.94         3.03 o
  -1 -10   3          2.36         -0.27         2.36 o
   0 -10   3         17.69         23.06         4.89 o
   1 -10   3        106.19        122.60        14.28 o
   2 -10   3         19.45         23.37         5.05 o
   3 -10   3          3.71         22.45         8.79 o
   4 -10   3          0.00         -1.01         3.95 o
  -4  -9   3          0.61          1.95         2.23 o
  -3  -9   3          0.69          0.38         2.13 o
  -2  -9   3          0.04         -1.01         1.93 o
  -1  -9   3         17.58         17.50         2.11 o
   0  -9   3         27.90         30.48         3.34 o
   1  -9   3          1.79          2.01         5.64 o
   2  -9   3          9.48         10.04         8.40 o
   3  -9   3          0.22          6.64         5.37 o
   4  -9   3          0.95          5.06         4.65 o
  -5  -8   3          0.27         -2.51         2.51 o
  -4  -8   3         12.69          4.88         3.63 o
  -3  -8   3          7.60          8.08         1.93 o
  -2  -8   3         39.24         48.01         2.88 o
  -1  -8   3          8.47         11.88         1.66 o
   0  -8   3          0.04          3.52         2.76 o
   1  -8   3          0.11         -1.32         5.10 o
   2  -8   3          0.59         -1.53         5.89 o
   3  -8   3          5.22          6.54         4.88 o
   4  -8   3          0.02        -10.46        10.46 o
   5  -8   3          0.48         -2.21         3.05 o
  -5  -7   3          0.10          0.70         2.89 o
  -4  -7   3          5.84          8.72         3.16 o
  -3  -7   3         10.51         13.74         1.67 o
  -2  -7   3         35.95         37.79         1.93 o
  -1  -7   3          0.00          1.23         1.37 o
   0  -7   3          1.96          3.30         2.26 o
   1  -7   3         63.49         80.08        15.00 o
   2  -7   3          6.42         10.68         5.51 o
   3  -7   3          7.39         -0.94         7.94 o
   4  -7   3          4.21          8.46         5.55 o
   5  -7   3          1.67          2.79         3.70 o
  -5  -6   3          4.50          8.32         5.08 o
  -4  -6   3          0.56          0.16         1.84 o
  -3  -6   3         13.41         19.00         1.75 o
  -2  -6   3        166.66        186.97         4.37 o
  -1  -6   3        110.45        106.76         3.67 o
   0  -6   3          3.10          4.52         1.91 o
   1  -6   3         77.29         87.43        10.32 o
   2  -6   3         40.16         51.60        10.25 o
   3  -6   3          5.46          7.89         7.55 o
   4  -6   3         30.14         20.18         6.37 o
   5  -6   3          0.32         -1.06         3.97 o
  -5  -5   3          0.04          1.70         2.28 o
  -4  -5   3          5.92          9.42         2.11 o
  -3  -5   3          3.67          3.81         1.20 o
  -2  -5   3         18.25         20.32         1.81 o
  -1  -5   3         47.94         49.63         1.69 o
   0  -5   3        393.69        327.02         8.09 o
   1  -5   3        422.22        419.11        53.11 o
   2  -5   3         29.71         30.35         5.81 o
   3  -5   3          2.32          2.40         6.92 o
   4  -5   3          8.11         10.82         5.80 o
   5  -5   3          8.37         -3.09         4.24 o
  -5  -4   3          5.37         10.80         2.42 o
  -4  -4   3          0.01         -0.29         1.55 o
  -3  -4   3          0.26          1.22         1.19 o
  -2  -4   3        201.38        221.10         4.89 o
  -1  -4   3         39.10         26.47         1.16 o
   0  -4   3          0.65          0.93         0.96 o
   1  -4   3          2.91          4.40         3.03 o
   2  -4   3       1409.58       1584.25        96.32 o
   3  -4   3          5.24          7.20         6.61 o
   4  -4   3          0.93          0.89         3.30 o
   5  -4   3         12.12          5.23         2.88 o
  -6  -3   3          0.11          2.12         1.87 o
  -5  -3   3          0.00          0.05         2.10 o
  -4  -3   3         12.04         13.80         1.97 o
  -3  -3   3          8.26         12.50         1.40 o
  -2  -3   3        510.84        468.13         9.88 o
  -1  -3   3        127.77        136.12         2.66 o
   0  -3   3        226.28        189.91         4.43 o
   1  -3   3        720.27        701.14        30.94 o
   2  -3   3        260.65        257.25        19.73 o
   3  -3   3        190.71        195.23        14.63 o
   4  -3   3         18.42         15.45         3.73 o
   5  -3   3          1.95          2.82         4.21 o
  -6  -2   3          1.57          4.99         2.06 o
  -5  -2   3          0.51          5.90         2.93 o
  -4  -2   3         12.85         14.44         2.27 o
  -3  -2   3        520.12        580.51        14.99 o
  -2  -2   3          5.32          4.93         1.10 o
  -1  -2   3        156.36        159.77         2.85 o
   0  -2   3          5.57          8.56         1.01 o
   1  -2   3       1102.81        896.09        38.65 o
   2  -2   3        187.52        176.02        13.79 o
   3  -2   3          3.50          2.75         5.72 o
   4  -2   3         12.49         16.63         5.32 o
   5  -2   3         81.89         91.31         9.03 o
  -6  -1   3          7.53          8.89         1.56 o
  -5  -1   3          0.24         -4.01         4.93 o
  -4  -1   3         10.87         14.21         2.18 o
  -3  -1   3         45.50         51.12         2.53 o
  -2  -1   3        271.16        236.82         5.07 o
  -1  -1   3         96.40         84.87         1.69 o
   0  -1   3       3621.82       3176.24        65.61 o
   1  -1   3         86.83         96.74         4.02 o
   2  -1   3        130.35        141.06         4.95 o
   3  -1   3          0.23          1.59         2.94 o
   4  -1   3          0.06         -2.70         3.07 o
   5  -1   3         15.42         15.80         4.87 o
   6  -1   3         14.95         11.63         3.35 o
  -6   0   3          1.50          0.59         1.30 o
  -5   0   3          0.00          4.59         5.08 o
  -4   0   3         19.24         19.34         2.29 o
  -3   0   3          0.53         -1.67         1.67 o
  -2   0   3        176.77        174.16         4.09 o
  -1   0   3         19.09         24.72         0.89 o
   0   0   3         33.78         22.25         1.75 o
   1   0   3        504.75        342.08        16.15 o
   2   0   3         83.29         71.21         3.11 o
   3   0   3         66.15         78.54         4.00 o
   4   0   3          0.01         -1.58         4.00 o
   5   0   3         38.15         45.08         6.49 o
   6   0   3          2.08          2.31         2.45 o
  -6   1   3          6.15          5.80         1.47 o
  -5   1   3          3.44          3.40         5.17 o
  -4   1   3          3.11          3.57         2.23 o
  -3   1   3        131.20        156.54         5.82 o
  -2   1   3        439.49        458.73         8.85 o
  -1   1   3        373.49        297.62         6.16 o
   0   1   3       4270.85       4244.65       184.18 o
   1   1   3        312.02        239.66        12.14 o
   2   1   3        592.14        607.66        15.06 o
   3   1   3          0.08          2.48         1.51 o
   4   1   3          5.40          5.87         3.05 o
   5   1   3          1.84          1.12         2.78 o
   6   1   3          0.96         -0.55         1.45 o
  -6   2   3          2.92          2.73         1.51 o
  -5   2   3          2.02         -1.09         4.69 o
  -4   2   3          1.39          3.39         3.28 o
  -3   2   3        108.87        107.11         4.39 o
  -2   2   3       2249.63       2287.15        50.87 o
  -1   2   3       7883.20       8021.17       176.58 o
   0   2   3        375.33        294.80        11.18 o
   1   2   3         89.44         79.00         2.95 o
   2   2   3        527.25        466.44        13.48 o
   3   2   3          5.64          3.47         1.81 o
   4   2   3         25.97         31.56         3.56 o
   5   2   3          7.38          8.27         3.07 o
   6   2   3          0.14          0.92         3.22 o
  -6   3   3          0.05         -0.76         1.83 o
  -5   3   3          4.68          5.35         2.77 o
  -4   3   3          0.37         -2.14         2.34 o
  -3   3   3        239.17        240.62         9.60 o
  -2   3   3          3.54          4.16         1.34 o
  -1   3   3       1359.03       1297.22        44.07 o
   0   3   3        381.72        260.10         8.11 o
   1   3   3       9562.23      10628.38       436.51 o
   2   3   3        251.52        229.69         6.83 o
   3   3   3         63.22         61.37         3.34 o
   4   3   3         84.18        107.26         6.01 o
   5   3   3          7.75          7.93         2.18 o
   6   3   3          0.00          1.69         2.99 o
  -5   4   3          0.20          0.69         2.71 o
  -4   4   3          4.17          8.60         2.55 o
  -3   4   3         32.08         30.68         3.09 o
  -2   4   3       1217.61       1182.36        40.30 o
  -1   4   3         13.51         16.20         1.84 o
   0   4   3        956.39        796.16        27.61 o
   1   4   3       1980.81       1832.03        37.91 o
   2   4   3       1097.37       1137.86        34.29 o
   3   4   3         53.99         77.44         3.73 o
   4   4   3          3.52          2.61         2.42 o
   5   4   3         23.37         15.32         3.35 o
  -5   5   3          8.02         14.12         3.88 o
  -4   5   3          8.13          5.53         2.39 o
  -3   5   3         42.27         37.55         4.45 o
  -2   5   3         91.30         70.73         5.70 o
  -1   5   3          4.60          2.89         3.57 o
   0   5   3         63.18         57.87         2.56 o
   1   5   3        591.29        493.72        10.64 o
   2   5   3          1.03         -0.01         1.15 o
   3   5   3          0.01          1.24         1.37 o
   4   5   3         35.00         47.21         2.94 o
   5   5   3          4.20          6.85         4.66 o
  -5   6   3          0.52         -1.91         3.09 o
  -4   6   3         69.64         57.99         4.86 o
  -3   6   3          9.01         14.21         5.11 o
  -2   6   3        492.94        522.06        23.84 o
  -1   6   3          4.44          7.07         3.86 o
   0   6   3        242.06        201.08         8.68 o
   1   6   3        196.76        166.27         4.98 o
   2   6   3         55.68         58.79         2.60 o
   3   6   3          0.02          0.64         1.56 o
   4   6   3         54.12         54.82         4.28 o
   5   6   3         20.30          7.58         4.56 o
  -5   7   3          2.45          6.86         3.06 o
  -4   7   3          3.11          4.84         3.94 o
  -3   7   3         70.90         90.65         8.65 o
  -2   7   3         42.53         35.26         4.31 o
  -1   7   3          0.75          1.23         3.57 o
   0   7   3         66.46         55.36         3.58 o
   1   7   3        170.68        165.29         7.46 o
   2   7   3         35.83         22.07         2.80 o
   3   7   3         87.58         93.29         4.13 o
   4   7   3          2.22          3.08         2.50 o
   5   7   3          1.82          2.81         2.50 o
  -5   8   3          3.98          1.76         4.61 o
  -4   8   3         10.45          3.99         3.31 o
  -3   8   3        170.79        202.63        13.44 o
  -2   8   3        214.83        254.47        11.67 o
  -1   8   3         75.01         89.30         5.65 o
   0   8   3        583.05        559.33        25.56 o
   1   8   3          0.00         -1.60         2.39 o
   2   8   3          1.58          0.65         1.86 o
   3   8   3         18.72         22.52         2.64 o
   4   8   3          7.68          9.16         2.92 o
   5   8   3          1.37         -1.72         2.37 o
  -5   9   3          0.16         -1.73         2.12 o
  -4   9   3          0.20         -2.39         2.39 o
  -3   9   3        168.85        234.59        14.93 o
  -2   9   3         68.24         71.85         8.27 o
  -1   9   3          0.00         -0.05         4.09 o
   0   9   3          7.00          7.56         4.43 o
   1   9   3          1.00         -1.28         2.93 o
   2   9   3          1.09          2.57         2.04 o
   3   9   3          0.38          1.29         2.18 o
   4   9   3          4.27          6.13         2.80 o
   5   9   3          0.09         -1.99         2.41 o
  -4  10   3          2.33          0.04         2.08 o
  -3  10   3         11.54         16.29         9.22 o
  -2  10   3         28.30         32.49         6.80 o
  -1  10   3         11.16         15.60         4.20 o
   0  10   3         27.06         22.58         4.01 o
   1  10   3         10.72         13.03         3.06 o
   2  10   3          0.41          3.85         2.53 o
   3  10   3          1.54          0.22         2.15 o
   4  10   3          3.02          2.50         2.10 o
   5  10   3          0.01          0.77         1.95 o
  -4  11   3          1.46          0.27         2.16 o
  -3  11   3         21.24         25.33         8.12 o
  -2  11   3        142.32        180.52        13.14 o
  -1  11   3          4.71          8.10         6.16 o
   0  11   3         31.00         29.85         9.85 o
   1  11   3         63.47         92.90        12.55 o
   2  11   3         22.64         16.43         3.20 o
   3  11   3          0.08         -2.33         3.50 o
   4  11   3          3.80          0.05         1.76 o
  -4  12   3          0.63          1.92         1.80 o
  -3  12   3          0.36         -4.88         5.07 o
  -2  12   3          2.68         -1.27         8.73 o
  -1  12   3          7.02          4.37         6.75 o
   0  12   3          4.16          6.63         6.23 o
   1  12   3          9.82          5.32         5.28 o
   2  12   3          0.02          1.84         3.62 o
   3  12   3          2.95          2.40         2.86 o
   4  12   3          0.02         -0.51         1.90 o
  -3  13   3          0.54          2.28         5.44 o
  -2  13   3          0.89         -3.86         5.59 o
  -1  13   3          8.44         15.36         9.81 o
   0  13   3          0.13         -5.35         8.63 o
   1  13   3          5.51          5.56         3.02 o
   2  13   3          4.29          7.25         6.10 o
   3  13   3          0.80          4.16         3.52 o
  -3  14   3          0.00          1.43         2.25 o
  -2  14   3          0.46          1.60         6.03 o
  -1  14   3          0.07         -4.19         5.44 o
   0  14   3          1.98          2.37         3.91 o
   1  14   3          8.17          3.18         2.86 o
   2  14   3          0.73          4.38         2.87 o
   3  14   3          3.18          4.86         2.67 o
  -2  15   3          0.15         -4.33         4.87 o
  -1  15   3          3.01         -3.31         4.46 o
   0  15   3          0.10          0.98         2.66 o
   1  15   3          0.72         -2.30         2.30 o
   2  15   3          1.55         -1.62         2.66 o
  -1  16   3          0.00          0.84         2.51 o
   0  16   3          0.51          1.78         3.06 o
   1  16   3          1.17          1.36         2.23 o
  -2 -14   4          6.17         -2.44         2.44 o
  -1 -14   4         16.11          0.96         3.28 o
   0 -14   4          0.00         -0.81         1.81 o
   1 -14   4          0.70         -1.89         1.89 o
   2 -14   4          0.02          3.06         2.30 o
  -3 -13   4          0.02          2.42         2.12 o
  -2 -13   4          0.18          1.91         1.87 o
  -1 -13   4          1.53          1.53         2.80 o
   0 -13   4          0.10         -0.10         2.28 o
   1 -13   4          1.49          2.55         1.95 o
   2 -13   4          0.35         -3.83         3.83 o
   3 -13   4          4.56          1.80         2.03 o
  -3 -12   4          0.01          2.50         2.37 o
  -2 -12   4         17.69         13.62         2.78 o
  -1 -12   4         51.24         50.17         6.70 o
   0 -12   4          5.47         10.16         3.71 o
   1 -12   4         50.35         49.39         5.56 o
   2 -12   4          0.03          0.74         6.52 o
   3 -12   4          2.22         -4.97         8.96 o
  -3 -11   4          0.00          0.69         2.57 o
  -2 -11   4          7.87         10.04         3.11 o
  -1 -11   4        147.39        192.08         9.40 o
   0 -11   4         76.66         90.87         7.58 o
   1 -11   4         90.59         92.81        10.24 o
   2 -11   4          0.93          0.90         7.60 o
   3 -11   4          5.32          1.15         4.00 o
   4 -11   4          0.01         -1.05         2.66 o
  -4 -10   4          0.85          0.39         3.08 o
  -3 -10   4          2.74          1.76         6.98 o
  -2 -10   4         15.83         21.96         4.31 o
  -1 -10   4         20.21         22.01         2.78 o
   0 -10   4        137.05        165.74        18.03 o
   1 -10   4         49.63         67.63        11.12 o
   2 -10   4         45.61         43.81        21.41 o
   4 -10   4          0.47          3.51         3.83 o
  -4  -9   4          0.03          0.51         2.16 o
  -3  -9   4          0.55          0.38         2.08 o
  -2  -9   4          5.13          2.36         2.01 o
  -1  -9   4          7.88          7.72         1.99 o
   0  -9   4          8.41         11.85         3.42 o
   1  -9   4          0.94         11.48         4.22 o
   2  -9   4          0.11          1.52         4.49 o
   3  -9   4         23.30         13.37         5.79 o
   4  -9   4          4.47          2.37         4.42 o
  -4  -8   4          8.52          1.17         2.41 o
  -3  -8   4          5.58          6.31         1.98 o
  -2  -8   4         18.97         29.38         2.23 o
  -1  -8   4         33.78         41.39         2.55 o
   0  -8   4         10.41          8.28         2.71 o
   1  -8   4          0.00          1.38         5.46 o
   2  -8   4          9.69         14.01         8.17 o
   3  -8   4          0.00          3.20         4.56 o
   4  -8   4          2.82          1.79         4.33 o
   5  -8   4          6.06         -1.14         2.91 o
  -5  -7   4          3.83         -0.64         2.81 o
  -4  -7   4          1.08          3.38         3.72 o
  -3  -7   4         65.96         87.39         3.07 o
  -2  -7   4          0.00         -0.96         1.54 o
  -1  -7   4         91.18         85.75         3.63 o
   0  -7   4        213.28        233.14        11.97 o
   1  -7   4         24.70         35.80         6.23 o
   2  -7   4         87.39        105.99        12.73 o
   3  -7   4         10.08         14.87         5.06 o
   4  -7   4          2.32         -1.59         7.68 o
   5  -7   4          0.69         -1.77         3.54 o
  -5  -6   4         25.87         37.21        24.22 o
  -4  -6   4          8.71          8.91         2.04 o
  -3  -6   4         24.33         26.86         1.78 o
  -2  -6   4         31.73         38.96         1.80 o
  -1  -6   4        174.22        178.18         6.02 o
   0  -6   4         75.19         73.36         3.69 o
   1  -6   4        208.57        222.16        17.76 o
   2  -6   4        173.10        203.01        17.51 o
   3  -6   4         14.87         18.06         5.03 o
   4  -6   4          2.84         -0.91         4.81 o
   5  -6   4          5.79          4.94         4.05 o
  -5  -5   4          2.35          2.80         4.32 o
  -4  -5   4         14.87         15.12         1.75 o
  -3  -5   4          0.01         -0.16         1.28 o
  -2  -5   4        196.64        200.21         4.43 o
  -1  -5   4        235.06        209.71         5.36 o
   0  -5   4         54.98         43.51         2.11 o
   1  -5   4        196.34        173.44        13.00 o
   2  -5   4          2.83         10.42         7.05 o
   3  -5   4          0.56          5.29         4.38 o
   4  -5   4          8.08         -1.10         5.80 o
   5  -5   4          7.27          5.50         4.38 o
  -5  -4   4          0.61         -0.34         1.75 o
  -4  -4   4          4.53         10.39         1.58 o
  -3  -4   4          0.32         -0.72         1.20 o
  -2  -4   4          4.21          1.98         1.39 o
  -1  -4   4          5.89          4.02         0.88 o
   0  -4   4        856.09        822.04        18.80 o
   1  -4   4         43.56         55.86         7.21 o
   2  -4   4         34.16         48.56         8.09 o
   3  -4   4         21.19         19.04         4.99 o
   4  -4   4          2.04         -1.87         6.14 o
   5  -4   4         18.01         17.56         6.37 o
  -6  -3   4          0.08          1.24         1.61 o
  -5  -3   4          2.55          4.26         1.95 o
  -4  -3   4          1.67          3.65         1.65 o
  -3  -3   4          0.01         -0.60         1.32 o
  -2  -3   4          0.02          1.83         1.05 o
  -1  -3   4        434.85        487.19         8.71 o
   0  -3   4          3.43          2.18         1.07 o
   1  -3   4        333.56        338.92        14.46 o
   2  -3   4         20.17         21.60         6.85 o
   3  -3   4         17.89         16.30         4.70 o
   4  -3   4         45.89         41.27         7.08 o
   5  -3   4          7.98          4.69         2.98 o
  -6  -2   4          0.29         -1.01         1.85 o
  -5  -2   4          0.02          1.67         2.27 o
  -4  -2   4         51.57         55.86         4.83 o
  -3  -2   4         14.32         16.20         1.53 o
  -2  -2   4         80.04         95.44         2.77 o
  -1  -2   4        342.93        334.64         5.31 o
   0  -2   4       1724.71       1521.42        36.76 o
   1  -2   4        250.64        227.24        13.10 o
   2  -2   4        854.36        857.94        52.07 o
   3  -2   4         16.25         17.24         9.78 o
   4  -2   4          2.62          0.49         4.96 o
   5  -2   4         19.25         18.90         5.00 o
  -6  -1   4          0.27         -0.31         1.90 o
  -5  -1   4          5.84         10.97         2.99 o
  -4  -1   4         28.27         30.97         2.76 o
  -3  -1   4        135.63        151.30         4.30 o
  -2  -1   4         54.69         49.97         1.65 o
  -1  -1   4        158.57        138.14         2.49 o
   0  -1   4         26.95         21.24         1.24 o
   1  -1   4          8.12          7.57         1.62 o
   2  -1   4        366.81        372.53        15.03 o
   3  -1   4        360.78        389.91        40.34 o
   4  -1   4          0.54          3.74         3.16 o
   5  -1   4         10.34         15.78         4.99 o
   6  -1   4          2.20          1.06         2.74 o
  -6   0   4          2.62          4.13         1.35 o
  -5   0   4          2.14          1.02         2.69 o
  -4   0   4          0.38          0.98         1.96 o
  -3   0   4        283.21        293.84         7.78 o
  -2   0   4        450.76        459.36        10.30 o
  -1   0   4        128.93        105.44         2.45 o
   0   0   4         20.29         17.75         1.20 o
   1   0   4        209.58        171.90        23.41 o
   2   0   4         60.28         47.81         3.78 o
   3   0   4         98.05        100.59         6.79 o
   4   0   4          0.80          3.87         3.00 o
   5   0   4         12.54         15.23         4.99 o
   6   0   4         19.59         16.89         3.64 o
  -6   1   4          1.86          0.99         1.28 o
  -5   1   4          0.12         -2.33         2.69 o
  -4   1   4          6.02          3.10         2.22 o
  -3   1   4         23.27         25.13         2.19 o
  -2   1   4         31.01         33.39         1.60 o
  -1   1   4        285.74        236.05         4.92 o
   0   1   4         71.42         61.67        19.32 o
   1   1   4         41.58         43.63         4.20 o
   2   1   4       1288.20       1328.55        31.63 o
   3   1   4        233.24        275.27        11.04 o
   4   1   4         14.69         19.75         5.42 o
   5   1   4         17.31         12.49         8.18 o
   6   1   4          6.24          8.86         3.36 o
  -6   2   4          0.97          0.19         1.23 o
  -5   2   4          3.47          3.98         2.71 o
  -4   2   4          0.02          0.38         3.05 o
  -3   2   4         11.66         10.71         2.30 o
  -2   2   4         28.33         23.72         1.53 o
  -1   2   4        344.70        325.16         7.63 o
   0   2   4        216.33        210.16        11.29 o
   1   2   4        407.58        372.65        16.85 o
   2   2   4          2.88          4.29         1.38 o
   3   2   4         72.38         96.16        13.59 o
   4   2   4          0.06         -1.91         2.99 o
   5   2   4          1.78          2.81         2.81 o
   6   2   4          0.26          2.05         2.96 o
  -6   3   4          0.76          0.83         1.76 o
  -5   3   4          6.95          5.85         3.03 o
  -4   3   4          8.21          5.62         2.43 o
  -3   3   4         20.06         24.72         2.62 o
  -2   3   4       3251.41       3428.18       142.86 o
  -1   3   4        253.02        196.38         5.29 o
   0   3   4         73.57         72.46         6.96 o
   1   3   4       4907.21       5080.90       179.78 o
   2   3   4        150.23        165.19         5.14 o
   3   3   4         28.40         34.47         3.48 o
   4   3   4         10.84         10.28         3.57 o
   5   3   4          0.23         -1.13         2.91 o
   6   3   4          0.98          2.18         2.89 o
  -6   4   4          0.29         -1.06         1.56 o
  -5   4   4          3.67          5.57         3.39 o
  -4   4   4         17.41         19.39         2.83 o
  -3   4   4          1.14          6.86         2.74 o
  -2   4   4        484.17        498.40        17.83 o
  -1   4   4       2870.13       2786.65        95.11 o
   0   4   4        258.26        187.38         8.32 o
   1   4   4        265.20        249.59         9.48 o
   2   4   4         16.12         14.48         1.89 o
   3   4   4          1.70          5.99         2.38 o
   4   4   4         50.45         44.68         4.07 o
   5   4   4          0.11          6.48         4.39 o
  -5   5   4          0.11         -3.28         3.28 o
  -4   5   4          0.01         -0.74         2.25 o
  -3   5   4         15.19         19.15         3.94 o
  -2   5   4         25.09         27.18         5.35 o
  -1   5   4        511.94        442.43        28.90 o
   0   5   4         57.85         42.68         2.74 o
   1   5   4        232.20        192.42         5.96 o
   2   5   4        608.87        643.10        17.72 o
   3   5   4        186.74        174.23         7.91 o
   4   5   4        142.19        164.74         8.58 o
   5   5   4          7.24         12.53         3.12 o
   6   5   4          0.10         -0.49         1.63 o
  -5   6   4          2.83          0.77         2.81 o
  -4   6   4         19.79         19.97         3.33 o
  -3   6   4         33.11         37.29         9.58 o
  -2   6   4        439.81        453.09        21.17 o
  -1   6   4          4.68          4.23         6.44 o
   0   6   4         38.78         33.06         3.25 o
   1   6   4          0.72          3.51         1.59 o
   2   6   4        840.22        856.03        21.60 o
   3   6   4        165.77        183.82        12.19 o
   4   6   4          6.41         12.73         2.79 o
   5   6   4          3.67          3.59         4.76 o
  -5   7   4          0.46          0.68         2.82 o
  -4   7   4         24.79         30.48         5.49 o
  -3   7   4          0.70          1.89         5.35 o
  -2   7   4         14.46         17.40         4.46 o
  -1   7   4          2.84          1.72         3.49 o
   0   7   4         18.72         19.72         2.30 o
   1   7   4         23.95         22.73         3.30 o
   2   7   4         28.96         35.56         4.06 o
   3   7   4        126.21        116.30         4.94 o
   4   7   4         51.61         69.11         6.01 o
   5   7   4          0.23         -0.67         2.45 o
  -5   8   4          2.41          1.44         2.53 o
  -4   8   4          2.48          4.11         3.48 o
  -3   8   4        246.85        271.68        16.11 o
  -2   8   4          1.79          1.00         3.81 o
  -1   8   4          1.19          5.73         3.31 o
   0   8   4         92.52        101.00         6.91 o
   1   8   4         17.51         17.95         2.77 o
   2   8   4          0.17          1.72         2.30 o
   3   8   4         54.09         62.49         4.17 o
   4   8   4          2.68          2.02         2.65 o
   5   8   4          0.02          1.16         2.33 o
  -5   9   4          2.20          2.00         2.10 o
  -4   9   4          0.25         -1.83         2.41 o
  -3   9   4         32.70         35.43         7.01 o
  -2   9   4         16.11         25.69         4.63 o
  -1   9   4         23.59         26.84         4.12 o
   0   9   4          0.61         -3.34         3.34 o
   1   9   4          4.14          0.65         3.30 o
   2   9   4          6.82          3.56         2.84 o
   3   9   4         65.99         49.62         3.85 o
   4   9   4          0.57         -2.55         3.26 o
   5   9   4          0.63          1.07         1.96 o
  -4  10   4          3.34          1.85         2.14 o
  -3  10   4          0.96          4.93         8.90 o
  -2  10   4         52.94         82.31        12.49 o
  -1  10   4        207.48        249.02        18.55 o
   0  10   4          8.60          8.81         3.57 o
   1  10   4         51.87         49.05         6.49 o
   2  10   4          0.54          0.31         3.33 o
   3  10   4          4.03          3.46         2.43 o
   4  10   4          0.18          2.99         2.07 o
   5  10   4          0.88          1.68         1.89 o
  -4  11   4          5.17          3.39         2.31 o
  -3  11   4         12.47          0.82         7.15 o
  -2  11   4        184.55        242.70        15.82 o
  -1  11   4         17.71         20.27         4.68 o
   0  11   4          0.72         -1.54         3.60 o
   1  11   4         51.97         58.11        14.80 o
   2  11   4         13.22          6.14         3.36 o
   3  11   4          1.90          4.71         3.16 o
   4  11   4          0.40          1.09         1.82 o
  -4  12   4          0.32          0.82         1.78 o
  -3  12   4          0.89          4.63         4.74 o
  -2  12   4          7.08         13.97         9.69 o
  -1  12   4          8.41         10.80         6.67 o
   0  12   4          0.12         -2.82         6.03 o
   1  12   4          0.06          6.03         8.31 o
   2  12   4          0.19          4.10         3.56 o
   3  12   4          1.06         -1.03         2.87 o
   4  12   4          1.83          1.99         1.98 o
  -3  13   4          0.00         -2.79         5.36 o
  -2  13   4          4.33          6.93         5.40 o
  -1  13   4         36.88         50.98        11.33 o
   0  13   4          2.21          2.23         8.21 o
   1  13   4          0.15          2.19         4.05 o
   2  13   4         16.18          5.13         5.57 o
   3  13   4          0.61          0.08         2.47 o
  -3  14   4          0.40          3.71         2.70 o
  -2  14   4          0.03         -1.16         4.70 o
  -1  14   4          0.63         -3.83         5.95 o
   0  14   4          0.85         -0.39         3.49 o
   1  14   4          0.01         -2.52         2.63 o
   2  14   4          0.03          0.34         3.45 o
   3  14   4          0.48         -2.74         2.74 o
  -2  15   4          0.11         -0.49         4.90 o
  -1  15   4          2.93         -0.58         4.52 o
   0  15   4          6.70          1.31         2.25 o
   1  15   4          0.10          0.74         2.49 o
   2  15   4          0.79          0.44         2.69 o
  -1  16   4          1.50         -1.22         2.41 o
   0  16   4          1.51          1.84         4.16 o
   1  16   4          1.12         -0.06         1.70 o
  -1 -14   5          1.71         -1.40         1.87 o
   0 -14   5          0.81          0.39         2.00 o
   1 -14   5          0.14          1.10         2.65 o
  -2 -13   5         12.99          5.11         4.77 o
  -1 -13   5          2.07         -1.62         2.63 o
   0 -13   5          4.97          4.19         2.58 o
   1 -13   5          0.95         -0.28         2.35 o
   2 -13   5          0.00         -2.60         2.60 o
  -3 -12   5          0.21         -2.83         3.02 o
  -2 -12   5          9.93          3.53         2.19 o
  -1 -12   5          8.25          7.17         3.23 o
   0 -12   5         27.57         32.69         4.18 o
   1 -12   5          0.00          1.69         2.20 o
   2 -12   5          1.01         -1.38         4.07 o
   3 -12   5          0.86          0.62         7.79 o
  -3 -11   5          0.02          1.28         2.60 o
  -2 -11   5          8.94          7.04         2.78 o
  -1 -11   5          4.90          6.66         3.44 o
   0 -11   5         10.32         11.48         3.54 o
   1 -11   5          1.32          2.21         4.11 o
   2 -11   5          6.32          5.84         7.19 o
   3 -11   5          1.42         -0.01         3.65 o
  -4 -10   5          0.26          1.35         2.79 o
  -3 -10   5          0.66          7.53         3.40 o
  -2 -10   5          1.32          2.34         2.32 o
  -1 -10   5        107.39        145.77         5.68 o
   0 -10   5          3.33          2.55         2.26 o
   1 -10   5          6.57          8.77         2.83 o
   2 -10   5         52.79         32.99         6.33 o
   3 -10   5          0.14         -4.41         4.41 o
   4 -10   5          0.03          1.99         3.48 o
  -4  -9   5          0.07         -2.36         3.63 o
  -3  -9   5          0.38         -1.53         2.69 o
  -2  -9   5          1.32          1.07         2.18 o
  -1  -9   5          0.89          1.53         1.97 o
   0  -9   5        912.54       1176.13        51.28 o
   1  -9   5          1.34          3.68         7.40 o
   2  -9   5         13.38         12.02         4.83 o
   3  -9   5          6.32          0.79         4.90 o
   4  -9   5          0.59         -3.99         4.03 o
  -4  -8   5          4.17         -1.05         2.66 o
  -3  -8   5          0.01         -0.44         2.32 o
  -2  -8   5          0.47          0.16         1.64 o
  -1  -8   5         18.62         20.67         2.23 o
   0  -8   5         61.95         71.88         4.72 o
   1  -8   5         40.52         35.32         5.15 o
   2  -8   5          4.96          4.67         4.44 o
   3  -8   5         36.00         27.53         6.96 o
   4  -8   5          2.10          3.17         4.24 o
   5  -8   5          2.19         -1.20         2.61 o
  -4  -7   5          3.86          4.32         4.88 o
  -3  -7   5          4.55          9.55         1.70 o
  -2  -7   5          7.51          9.32         1.78 o
  -1  -7   5         37.04         36.74         2.15 o
   0  -7   5         36.64         36.07         4.78 o
   1  -7   5         11.94         11.67         4.94 o
   2  -7   5         14.05         23.59         5.02 o
   3  -7   5          1.58         -6.34         6.34 o
   4  -7   5          3.51          6.65        10.53 o
   5  -7   5          0.41         -1.39         3.35 o
  -4  -6   5          2.10          2.35         2.56 o
  -3  -6   5          7.24         10.36         1.61 o
  -2  -6   5         27.99         29.56         1.75 o
  -1  -6   5         15.51         18.85         2.37 o
   0  -6   5         85.01         78.37         3.87 o
   1  -6   5         48.94         52.75         8.97 o
   2  -6   5          0.10          0.52         4.04 o
   3  -6   5          0.11          7.85         5.92 o
   4  -6   5          0.37         -3.60         5.10 o
   5  -6   5         10.67          0.34         4.04 o
  -5  -5   5         30.72         34.60        20.82 o
  -4  -5   5          0.02          0.64         1.55 o
  -3  -5   5          3.16          5.79         1.44 o
  -2  -5   5        534.37        613.56        11.65 o
  -1  -5   5          1.05          1.42         1.73 o
   0  -5   5          4.06          3.49         1.33 o
   1  -5   5        372.98        387.31        21.34 o
   2  -5   5        173.88        209.74        11.56 o
   3  -5   5          9.60          9.60         5.48 o
   4  -5   5         18.93         14.57         5.41 o
   5  -5   5          0.73          2.69         4.19 o
  -5  -4   5          0.01         -1.02         1.85 o
  -4  -4   5         48.07         64.31         3.42 o
  -3  -4   5         19.10         20.43         2.16 o
  -2  -4   5         27.08         30.93         1.51 o
  -1  -4   5         42.30         43.31         1.46 o
   0  -4   5         40.22         40.96         1.95 o
   1  -4   5         10.99         11.52         6.14 o
   2  -4   5        438.91        451.58        23.57 o
   3  -4   5         17.93         22.09         7.81 o
   4  -4   5         24.86         16.52         6.01 o
   5  -4   5         14.36          8.08         5.74 o
  -5  -3   5          0.16          2.46         1.86 o
  -4  -3   5          0.09         -0.75         1.77 o
  -3  -3   5         65.89         74.30         2.95 o
  -2  -3   5          0.39          1.50         1.51 o
  -1  -3   5         92.78         84.34         2.17 o
   0  -3   5         30.37         33.19         1.65 o
   1  -3   5        607.40        600.83        26.44 o
   2  -3   5        191.54        216.84        17.06 o
   3  -3   5          1.89         -4.47         4.62 o
   4  -3   5          2.75         -3.80         5.75 o
   5  -3   5          9.14          1.42         2.92 o
  -6  -2   5          0.05          1.34         1.60 o
  -5  -2   5          1.15          0.65         3.18 o
  -4  -2   5         34.42         42.18         4.34 o
  -3  -2   5         27.58         27.87         1.90 o
  -2  -2   5         82.59         75.51         2.45 o
  -1  -2   5        503.30        538.77         8.96 o
   0  -2   5         20.00         18.78         1.48 o
   1  -2   5          3.46          1.56         2.37 o
   2  -2   5        355.99        391.40        18.19 o
   3  -2   5         44.85         34.36         5.31 o
   4  -2   5          0.02          4.74         5.47 o
   5  -2   5          0.01         -2.32         4.00 o
  -6  -1   5          0.27         -1.20         1.73 o
  -5  -1   5          2.84          3.58         3.36 o
  -4  -1   5          0.02          1.10         1.96 o
  -3  -1   5          1.29          1.36         1.36 o
  -2  -1   5          1.78          0.99         1.15 o
  -1  -1   5       1650.55       1516.80        23.13 o
   0  -1   5        192.91        179.09         4.86 o
   1  -1   5         11.08          5.64         1.95 o
   2  -1   5        102.19        105.32         6.57 o
   3  -1   5        110.04        106.53         7.85 o
   4  -1   5         18.48         12.52         3.53 o
   5  -1   5          0.29          1.01         4.14 o
  -6   0   5          4.64          5.49         1.90 o
  -5   0   5          4.11          5.76         3.35 o
  -4   0   5          4.44          6.13         1.92 o
  -3   0   5          7.37          6.43         1.46 o
  -2   0   5        129.83        142.42         4.58 o
  -1   0   5        446.50        416.46         8.45 o
   0   0   5       1097.87        943.17        22.96 o
   1   0   5         11.12         10.00         3.16 o
   2   0   5         64.33         78.76         4.75 o
   3   0   5        331.00        333.51        13.13 o
   4   0   5          0.17         -0.34         4.38 o
   5   0   5          0.14          9.40         4.59 o
   6   0   5         38.05         34.62         4.35 o
  -6   1   5          4.68          5.21         1.88 o
  -5   1   5          0.15          3.75         3.18 o
  -4   1   5         10.14         10.53         2.39 o
  -3   1   5         96.38         96.06         3.90 o
  -2   1   5         75.50         70.00         2.25 o
  -1   1   5        172.74        150.34         4.28 o
   0   1   5        268.82        213.86         5.90 o
   1   1   5        193.41        206.28        10.36 o
   2   1   5          0.42         -0.22         2.41 o
   3   1   5          7.83         11.88         3.55 o
   4   1   5          0.25          3.37         3.02 o
   5   1   5          6.97          6.88         4.42 o
   6   1   5          3.39          1.64         2.84 o
  -6   2   5          1.15         -1.16         1.70 o
  -5   2   5          1.36          3.39         3.32 o
  -4   2   5          5.59          7.97         3.16 o
  -3   2   5         12.74         10.19         1.83 o
  -2   2   5        280.47        285.37         6.55 o
  -1   2   5        453.86        415.33        10.51 o
   0   2   5         35.63         31.95         4.54 o
   1   2   5        307.69        295.83        13.95 o
   2   2   5         53.45         51.49         3.77 o
   3   2   5         13.60         18.86         3.89 o
   4   2   5          2.66          1.51         3.05 o
   5   2   5          6.66          7.13         2.92 o
   6   2   5          0.18          0.55         2.86 o
  -6   3   5          0.26          1.74         1.47 o
  -5   3   5         14.33         12.29         3.73 o
  -4   3   5          7.77          5.43         2.86 o
  -3   3   5         41.85         43.62         2.78 o
  -2   3   5         13.84          7.35         1.64 o
  -1   3   5         91.53         70.94         2.77 o
   0   3   5        670.15        578.54        21.03 o
   1   3   5         26.44         32.54         4.65 o
   2   3   5        557.16        614.67        26.78 o
   3   3   5          5.69          4.46         3.93 o
   4   3   5          1.49         -1.43         3.26 o
   5   3   5          0.05          2.92         3.32 o
   6   3   5          0.20          3.86         2.84 o
  -5   4   5          5.95          4.99         3.27 o
  -4   4   5          0.67          0.16         2.18 o
  -3   4   5          1.21          0.00         1.96 o
  -2   4   5        547.21        495.62        15.49 o
  -1   4   5          3.97          1.80         1.39 o
   0   4   5       1063.12        856.77        30.19 o
   1   4   5          1.69          1.68         5.03 o
   2   4   5          1.55          6.36         3.44 o
   3   4   5          0.56          3.46         2.77 o
   4   4   5          4.44          4.56         5.69 o
   5   4   5          0.71          0.47         3.82 o
  -5   5   5          0.00          2.39         3.11 o
  -4   5   5          4.92          7.06         2.52 o
  -3   5   5         53.81         58.88         4.78 o
  -2   5   5       1463.78       1439.31        60.42 o
  -1   5   5       1980.84       1812.47        62.91 o
   0   5   5         75.34         58.34        10.78 o
   1   5   5          3.12          3.41         3.39 o
   2   5   5       2274.62       2339.94        80.69 o
   3   5   5         67.71         60.29         3.67 o
   4   5   5         23.60         21.37         3.29 o
   5   5   5          0.81          2.80         2.89 o
   6   5   5          0.09         -1.52         1.52 o
  -5   6   5          1.66          2.61         2.91 o
  -4   6   5          0.22          2.83         2.63 o
  -3   6   5          8.02          3.77         8.48 o
  -2   6   5        208.04        242.64        12.66 o
  -1   6   5          8.67         10.51         3.48 o
   0   6   5          4.48          6.11         3.99 o
   1   6   5        408.26        312.27        16.77 o
   2   6   5        501.41        479.18        19.12 o
   3   6   5         28.19         27.75         3.16 o
   4   6   5         13.80         31.81         3.92 o
   5   6   5          1.64          4.85         6.97 o
  -5   7   5          2.28          0.34         2.66 o
  -4   7   5          2.47          0.55         3.60 o
  -3   7   5        209.87        275.66        23.51 o
  -2   7   5         16.21         15.71         6.61 o
  -1   7   5        105.62         85.14         6.50 o
   0   7   5         10.55          5.61         3.96 o
   1   7   5        152.34        145.20         5.61 o
   2   7   5         23.70         19.72         3.92 o
   3   7   5         31.91         36.25         3.30 o
   4   7   5         59.88         44.98         5.82 o
   5   7   5          0.52          1.89         2.40 o
  -5   8   5          0.70          2.26         2.57 o
  -4   8   5          1.37         -1.04         3.49 o
  -3   8   5         90.42         99.96         9.64 o
  -2   8   5        122.45        128.49         8.89 o
  -1   8   5          2.47          6.04         3.28 o
   0   8   5         43.54         42.31         7.44 o
   1   8   5        127.15        143.95        11.05 o
   2   8   5          8.13          2.47         3.06 o
   3   8   5          1.30          1.20         3.10 o
   4   8   5          0.15          0.30         3.13 o
   5   8   5          0.06          0.29         2.45 o
  -5   9   5          0.38          3.48         2.21 o
  -4   9   5          0.04          1.21         2.31 o
  -3   9   5         41.54         56.07         7.53 o
  -2   9   5          3.17          8.95         4.25 o
  -1   9   5         37.91         46.03         5.57 o
   0   9   5         11.88          8.90         3.92 o
   1   9   5          3.74          2.00         3.50 o
   2   9   5         11.41          2.74         5.61 o
   3   9   5          3.55          5.23         2.48 o
   4   9   5          0.02          1.29         2.77 o
   5   9   5          1.51          1.78         2.01 o
  -4  10   5          8.17          3.11         3.75 o
  -3  10   5          0.01         -5.98         8.53 o
  -2  10   5        210.53        234.84        11.63 o
  -1  10   5         44.84         56.42         5.33 o
   0  10   5          9.96          5.72         3.52 o
   1  10   5         12.01         13.26         6.57 o
   2  10   5         54.53         31.84        10.21 o
   3  10   5          0.36          0.30         2.84 o
   4  10   5          3.51          2.11         2.01 o
   5  10   5          0.08          0.54         1.77 o
  -4  11   5          0.37          1.64         1.82 o
  -3  11   5          0.50         -3.93         6.76 o
  -2  11   5        238.03        333.71        19.42 o
  -1  11   5         27.53         43.20         6.14 o
   0  11   5          3.23          2.80         3.77 o
   1  11   5          0.00         -4.07         5.01 o
   2  11   5          6.52          2.74         3.47 o
   3  11   5          1.28         -1.08         3.17 o
   4  11   5          0.60         -2.04         2.25 o
  -4  12   5          0.86         -0.09         1.78 o
  -3  12   5          7.41         14.41         5.06 o
  -2  12   5          0.00         -1.27         9.17 o
  -1  12   5          0.75         -4.32         6.50 o
   0  12   5          3.99          8.46         3.78 o
   1  12   5         34.29         33.71         6.20 o
   2  12   5          6.44         10.10         6.86 o
   3  12   5          0.61         -2.46         2.88 o
   4  12   5          0.13         -0.69         2.53 o
  -3  13   5          1.35          2.25         2.36 o
  -2  13   5          0.57          0.60         5.26 o
  -1  13   5         69.42        122.80        15.62 o
   0  13   5          4.04          9.13         8.90 o
   1  13   5          2.78          2.57         4.06 o
   2  13   5          4.69          8.03         6.23 o
   3  13   5          2.20          1.17         2.57 o
  -3  14   5          0.67          0.18         1.62 o
  -2  14   5          0.58         -3.99         4.82 o
  -1  14   5          2.36         -5.11         5.63 o
   0  14   5          0.24          8.80         5.70 o
   1  14   5          1.74          1.22         2.62 o
   2  14   5          0.21          2.08         3.56 o
   3  14   5          0.11          0.28         4.08 o
  -2  15   5          0.13          1.61         3.63 o
  -1  15   5          1.41          3.36         4.54 o
   0  15   5         11.34          1.04         2.43 o
   1  15   5          4.01          0.00         2.22 o
   2  15   5          0.26         -0.76         2.78 o
  -1  16   5          1.11         -0.15         2.47 o
   0  16   5          0.02         -1.48         2.26 o
   1  16   5          0.19          1.70         2.30 o
   1 -14   6          0.30         -0.66         2.13 o
  -2 -13   6          1.01          1.20         2.56 o
  -1 -13   6          0.59         -1.84         2.31 o
   0 -13   6          6.01          3.74         2.00 o
   1 -13   6          1.85          1.07         3.32 o
   2 -13   6          0.00          0.26         2.42 o
  -3 -12   6          0.64          2.69         2.38 o
  -2 -12   6          0.03          0.22         2.52 o
  -1 -12   6          1.56          3.74         2.99 o
   0 -12   6         15.50         12.71         5.74 o
   1 -12   6          0.50         -0.77         2.61 o
   2 -12   6          1.47          0.26         2.33 o
   3 -12   6          0.85          1.11         2.09 o
  -3 -11   6          0.76         -3.65         3.65 o
  -2 -11   6          0.03         -1.67         2.39 o
  -1 -11   6         70.77         83.71         8.73 o
   0 -11   6          0.27          1.52         2.80 o
   1 -11   6         31.25         33.83         8.22 o
   2 -11   6          0.22         -2.07        11.77 o
   3 -11   6          1.25          1.52         9.04 o
  -3 -10   6          1.15          2.88         3.08 o
  -2 -10   6         26.31         26.55         3.48 o
  -1 -10   6         20.36         25.05         2.83 o
   0 -10   6        111.50        126.30         6.72 o
   1 -10   6          0.00          0.42         3.20 o
   3 -10   6          7.65          2.36         9.82 o
   4 -10   6          1.49          0.24         2.94 o
  -4  -9   6          0.02          1.23         3.25 o
  -3  -9   6          0.54          1.00         2.23 o
  -2  -9   6         11.43         13.28         2.60 o
  -1  -9   6         13.23         23.81         2.60 o
   0  -9   6          0.00          1.78         2.53 o
   1  -9   6          0.00         -2.69         7.45 o
   2  -9   6          7.23          8.20         4.43 o
   3  -9   6          9.55          4.48        12.56 o
   4  -9   6          1.85          5.09         5.87 o
  -4  -8   6          4.40         -0.53         3.94 o
  -3  -8   6          0.71          2.70         2.02 o
  -2  -8   6         14.47         18.00         2.73 o
  -1  -8   6        421.83        561.92        14.98 o
   0  -8   6        408.01        516.30        19.78 o
   1  -8   6        121.33        159.74        10.27 o
   2  -8   6         21.26         25.64         5.24 o
   3  -8   6        100.40         95.38        37.83 o
   4  -8   6          0.00          1.52         4.22 o
  -4  -7   6          0.28         -1.42         2.93 o
  -3  -7   6         17.18         23.33         2.28 o
  -2  -7   6         24.98         27.74         2.74 o
  -1  -7   6          9.16          5.66         1.84 o
   0  -7   6        112.30        131.77         8.85 o
   1  -7   6        189.64        206.07        14.65 o
   2  -7   6         31.25         21.86         5.00 o
   3  -7   6          3.22         -5.73         5.74 o
   4  -7   6          1.13          0.68         4.72 o
   5  -7   6         13.20          0.75         3.12 o
  -3  -6   6         12.14         16.39         1.92 o
  -2  -6   6         12.34         13.34         1.62 o
  -1  -6   6         49.27         44.87         2.20 o
   0  -6   6         30.11         32.04         3.83 o
   1  -6   6         38.67         49.33         7.57 o
   2  -6   6         20.56         19.29         4.65 o
   3  -6   6          0.05         -0.76         5.22 o
   4  -6   6          1.54         -2.07         4.82 o
   5  -6   6         14.47          0.32         3.73 o
  -5  -5   6          9.25         13.68         3.27 o
  -4  -5   6          5.54          6.98         1.97 o
  -3  -5   6          0.02          0.35         1.50 o
  -2  -5   6        205.38        231.07         6.53 o
  -1  -5   6        117.78        135.97         3.93 o
   0  -5   6         12.44         12.65         1.80 o
   1  -5   6        141.04        126.44         8.57 o
   2  -5   6          0.02          2.02         3.86 o
   3  -5   6          0.62          5.34         8.99 o
   4  -5   6          8.66          8.31        11.73 o
   5  -5   6          0.83          2.25         4.31 o
  -5  -4   6          3.13          8.43         2.28 o
  -4  -4   6          2.75          3.81         1.67 o
  -3  -4   6         34.55         41.72         2.18 o
  -2  -4   6          1.37          3.34         1.19 o
  -1  -4   6          8.21          9.21         1.69 o
   0  -4   6        571.89        573.56        13.34 o
   1  -4   6        511.28        567.59        35.60 o
   2  -4   6        218.29        210.40        11.80 o
   3  -4   6          0.00          0.36         6.35 o
   4  -4   6         15.47         16.11         5.95 o
   5  -4   6          0.77          0.37         4.20 o
  -5  -3   6          2.85          5.47         2.21 o
  -4  -3   6         12.71         13.01         2.76 o
  -3  -3   6          2.01          3.04         1.48 o
  -2  -3   6          7.92          9.96         1.20 o
  -1  -3   6       2803.89       2973.24        52.80 o
   0  -3   6        256.14        249.00         6.81 o
   1  -3   6        325.64        317.07        20.54 o
   2  -3   6         24.12         26.56         7.19 o
   3  -3   6         20.29         20.85         5.78 o
   4  -3   6          3.58         -4.53         5.98 o
   5  -3   6          4.84          4.01         2.91 o
  -5  -2   6          0.06          1.70         2.06 o
  -4  -2   6          1.54          1.18         1.81 o
  -3  -2   6          3.85          4.41         1.38 o
  -2  -2   6         13.41          9.46         1.81 o
  -1  -2   6        405.04        411.54         7.84 o
   0  -2   6       1110.07       1115.12        27.34 o
   1  -2   6        840.08        822.95        42.86 o
   2  -2   6          0.37         -4.97         9.59 o
   3  -2   6        239.13        270.45        29.09 o
   4  -2   6          3.14         -0.60         3.14 o
   5  -2   6          0.54         -3.02         3.02 o
  -5  -1   6          1.49          0.12         2.18 o
  -4  -1   6          8.94          7.33         2.29 o
  -3  -1   6         21.57         28.97         2.23 o
  -2  -1   6          0.12          1.24         1.71 o
  -1  -1   6        530.60        511.48         9.18 o
   0  -1   6        466.61        394.50        12.86 o
   1  -1   6          2.45          0.86         3.56 o
   2  -1   6         91.72         82.93         6.52 o
   3  -1   6        160.65        178.44        18.86 o
   4  -1   6          6.11          4.39         3.16 o
   5  -1   6          1.20          0.49         4.13 o
  -6   0   6          2.59          3.38         1.58 o
  -5   0   6          2.33          7.39         2.81 o
  -4   0   6         33.14         37.54         5.86 o
  -3   0   6        136.86        146.90         4.68 o
  -2   0   6        115.43        122.01         3.67 o
  -1   0   6        246.15        213.89         6.92 o
   0   0   6          2.57          0.82         1.08 o
   1   0   6        147.15        116.39         7.19 o
   2   0   6        526.57        540.63        25.06 o
   3   0   6        467.72        552.63        31.15 o
   4   0   6          7.33          6.35         3.43 o
   5   0   6          0.09          0.10         2.08 o
  -6   1   6          0.48          1.98         1.45 o
  -5   1   6          1.25          0.40         3.21 o
  -4   1   6          2.78          3.93         3.13 o
  -3   1   6          1.37          2.09         1.48 o
  -2   1   6        158.65        162.23         4.79 o
  -1   1   6          3.70          2.03         0.82 o
   0   1   6        702.02        618.35        30.68 o
   1   1   6        155.97        177.65         9.52 o
   2   1   6        607.95        704.57        31.27 o
   3   1   6         29.81         39.08         3.65 o
   4   1   6          1.37         -1.29         3.53 o
   5   1   6          0.60         -2.22         2.91 o
   6   1   6          1.18          2.01         2.71 o
  -5   2   6         43.22         64.13         6.63 o
  -4   2   6          2.13         -0.76         2.29 o
  -3   2   6         24.84         34.90         2.84 o
  -2   2   6        143.77        123.75         4.89 o
  -1   2   6        543.57        456.63        13.00 o
   0   2   6         52.89         55.47         4.10 o
   1   2   6       1326.91       1259.12        45.67 o
   2   2   6        686.18        752.45        33.40 o
   3   2   6          0.10          1.55         2.72 o
   4   2   6        122.98        148.00         8.79 o
   5   2   6          0.73          4.13         4.26 o
   6   2   6          0.00          2.74         2.65 o
  -5   3   6          7.02          7.30         3.40 o
  -4   3   6          2.47          2.20         2.99 o
  -3   3   6         12.63         12.63         1.99 o
  -2   3   6         19.23         13.38         1.75 o
  -1   3   6         14.14         18.40         1.57 o
   0   3   6         25.82         18.92         2.55 o
   1   3   6        130.19        142.80        11.80 o
   2   3   6        132.84        145.40         6.73 o
   3   3   6         35.46         28.46         3.51 o
   4   3   6          0.71          1.01         3.18 o
   5   3   6          0.72          1.99         4.22 o
  -5   4   6         16.80         24.50         4.31 o
  -4   4   6          2.02          5.53         2.61 o
  -3   4   6        128.08        147.17         6.82 o
  -2   4   6          4.67          3.72         3.98 o
  -1   4   6          1.17          0.88         2.43 o
   0   4   6        108.60         70.28        10.81 o
   1   4   6       1273.78       1329.02        80.82 o
   2   4   6        455.12        464.66        21.23 o
   3   4   6          2.83          3.39         8.32 o
   4   4   6         17.42         29.94         4.26 o
   5   4   6          2.92          0.92         3.84 o
  -5   5   6          0.24         -3.16         3.16 o
  -4   5   6          2.71         -0.35         2.75 o
  -3   5   6          6.25          4.13         2.30 o
  -2   5   6        641.33        707.82        43.67 o
  -1   5   6       1756.81       1640.70        57.29 o
   0   5   6         12.58          7.25         9.77 o
   1   5   6        368.03        330.89        13.99 o
   2   5   6        634.56        647.57        23.95 o
   3   5   6        148.03        156.96         9.16 o
   4   5   6          2.78          5.15         3.48 o
   5   5   6          2.74          0.19         2.15 o
  -5   6   6          0.19          1.41         2.85 o
  -4   6   6         41.92         51.81         6.72 o
  -3   6   6        204.90        220.16         9.99 o
  -2   6   6         23.81         27.79         4.39 o
  -1   6   6          7.85          4.77         4.34 o
   0   6   6         93.67         73.71         6.33 o
   1   6   6          2.12         -0.24         3.46 o
   2   6   6        232.47        254.41        15.18 o
   3   6   6         22.93         19.52         3.94 o
   4   6   6          1.31          2.62         2.68 o
   5   6   6          1.40          5.26         2.59 o
  -5   7   6          0.12         -1.59         2.71 o
  -4   7   6          0.39          1.92         2.67 o
  -3   7   6         79.63         99.57        13.51 o
  -2   7   6         13.69         17.66         4.37 o
  -1   7   6         27.03         22.33         3.55 o
   0   7   6        405.55        365.66        18.34 o
   1   7   6          5.87          5.50         2.19 o
   2   7   6         68.21         62.19         5.62 o
   3   7   6         57.22         63.67         3.92 o
   4   7   6          7.90          5.73         4.47 o
   5   7   6          0.56          4.18         2.55 o
  -5   8   6          4.31          8.02         2.68 o
  -4   8   6         38.44         29.97         5.16 o
  -3   8   6         69.01         88.42        13.33 o
  -2   8   6          4.53          4.83         4.47 o
  -1   8   6          9.29         11.26         3.50 o
   0   8   6         12.31         11.13         3.67 o
   1   8   6          4.06         -4.03         4.03 o
   2   8   6          3.20          1.62         6.66 o
   3   8   6        671.98        724.32        37.06 o
   4   8   6          0.47          2.13         3.22 o
   5   8   6          2.85          1.80         4.18 o
  -5   9   6          0.04         -1.42         2.01 o
  -4   9   6          0.17         -0.94         2.42 o
  -3   9   6        117.05        150.19        17.34 o
  -2   9   6         14.12         16.72         5.36 o
  -1   9   6        112.64        111.42         6.83 o
   0   9   6          0.46          0.11         3.83 o
   1   9   6         16.60         16.72         4.52 o
   2   9   6          9.15         16.37         6.60 o
   3   9   6         14.55         14.92         3.72 o
   4   9   6          7.90         14.37         5.47 o
   5   9   6          0.06          2.22         1.97 o
  -4  10   6          0.27         -0.35         2.08 o
  -3  10   6          4.83         11.55         8.96 o
  -2  10   6        103.40        113.92         7.59 o
  -1  10   6         47.55         46.25         4.97 o
   0  10   6          0.10         -0.72         3.59 o
   1  10   6         35.24         33.16         7.44 o
   2  10   6         95.72         75.74        13.64 o
   3  10   6         14.39         13.56         3.38 o
   4  10   6          4.11          1.56         2.57 o
   5  10   6          0.16          0.17         1.69 o
  -4  11   6          0.96         -0.96         1.80 o
  -3  11   6          1.69         -2.21         6.82 o
  -2  11   6         10.61          8.58         6.13 o
  -1  11   6          5.94         -2.56         4.96 o
   0  11   6          1.99          1.82         3.75 o
   1  11   6          0.00          4.09         5.72 o
   2  11   6          3.28         -2.36         6.23 o
   3  11   6          1.77          2.84         3.18 o
   4  11   6          0.22          1.32         1.95 o
  -4  12   6          2.59          3.53         3.29 o
  -3  12   6          0.00          4.75         7.27 o
  -2  12   6         48.32         65.59         8.08 o
  -1  12   6         60.42         77.28         9.00 o
   0  12   6          4.76          1.11         3.80 o
   1  12   6         47.08         44.54         7.35 o
   3  12   6          0.15         -0.17         2.89 o
   4  12   6          0.89          9.54         3.60 o
  -3  13   6          6.32          3.12         7.86 o
  -2  13   6          2.57          6.51         5.23 o
  -1  13   6        112.84        147.73        12.02 o
   0  13   6          5.42          2.32         8.61 o
   1  13   6          0.41         -3.10         5.48 o
   2  13   6          0.10          1.87         3.89 o
   3  13   6          0.05          1.52         2.54 o
  -3  14   6          0.30         -0.50         1.40 o
  -2  14   6          6.35          6.63         4.56 o
  -1  14   6          5.46          1.64         5.41 o
   0  14   6          8.02         15.53         5.79 o
   1  14   6          0.90          2.90         3.13 o
   2  14   6          0.85          0.23         2.64 o
   3  14   6          2.08         -1.30         2.97 o
  -2  15   6          2.38         -1.27         3.66 o
  -1  15   6          0.77         -2.20         5.29 o
   0  15   6         17.45          3.26         3.30 o
   1  15   6          0.18          5.47         2.80 o
   2  15   6          0.70          1.10         2.78 o
  -1  16   6          2.17          1.99         2.19 o
   0  16   6          3.37          1.21         1.65 o
   1  16   6          0.23          2.46         2.37 o
   2  16   6          0.01          0.49         2.20 o
  -1 -13   7          0.07          3.15         1.93 o
   0 -13   7          0.00         -2.05         3.07 o
   1 -13   7          6.24          3.32         2.05 o
   2 -13   7          0.52          2.01         2.02 o
  -2 -12   7          3.06          0.31         2.15 o
  -1 -12   7          1.11          1.37         2.57 o
   0 -12   7          0.43          0.82         2.26 o
   1 -12   7          0.08          0.71         2.50 o
   2 -12   7          0.09          0.54         2.13 o
  -3 -11   7          0.75         -3.25         3.25 o
  -2 -11   7          0.68         -0.34         2.69 o
  -1 -11   7         40.14         35.01        13.80 o
   0 -11   7         13.49          9.86         3.53 o
   1 -11   7         19.41         27.38         4.68 o
   2 -11   7          0.11          2.79        10.47 o
   3 -11   7          2.76          5.89         8.19 o
  -3 -10   7          1.07          3.04         3.64 o
  -2 -10   7          1.75         -0.41         2.11 o
  -1 -10   7         16.95         22.89         3.11 o
   0 -10   7         85.03         95.56         8.20 o
   1 -10   7          7.01          5.93         3.35 o
   2 -10   7          0.04         -1.12        12.27 o
   3 -10   7          1.04          1.75        10.29 o
  -3  -9   7          0.04          2.14         2.51 o
  -2  -9   7          0.04          2.42         3.48 o
  -1  -9   7          1.13          1.25         2.43 o
   0  -9   7         87.50        109.29         5.92 o
   1  -9   7          3.82          6.04         7.67 o
   2  -9   7          3.33         -1.75         4.78 o
   3  -9   7          0.02         -4.78         4.78 o
   4  -9   7          0.01          3.51         5.94 o
  -3  -8   7          9.22         14.90         4.66 o
  -2  -8   7          0.78          0.95         2.25 o
  -1  -8   7        309.94        393.77        12.10 o
   0  -8   7        140.15        205.75         8.11 o
   1  -8   7          0.52          0.87         7.37 o
   2  -8   7         17.78         26.70         6.19 o
   3  -8   7         63.11         56.28        27.63 o
   4  -8   7         22.44         21.78        13.03 o
  -4  -7   7          0.45         -3.43         3.99 o
  -3  -7   7          0.21          0.28         1.97 o
  -2  -7   7         23.11         27.98         2.39 o
  -1  -7   7         22.38         26.84         2.87 o
   0  -7   7         16.71         20.92         3.29 o
   1  -7   7        190.79        225.55        30.45 o
   2  -7   7         52.77         64.08         6.62 o
   3  -7   7         25.03         24.79         6.15 o
   4  -7   7          0.21          0.72         4.47 o
   5  -7   7          6.83         -2.73         2.81 o
  -4  -6   7          0.46          0.87         2.31 o
  -3  -6   7         30.50         32.37         2.44 o
  -2  -6   7          6.14          8.74         1.80 o
  -1  -6   7        129.41        137.65         4.54 o
   0  -6   7         79.09         85.06         6.65 o
   1  -6   7         15.53         23.42         4.34 o
   2  -6   7         14.62         17.54         4.77 o
   3  -6   7          0.71         -3.12         5.38 o
   4  -6   7          1.47         12.10        10.79 o
   5  -6   7          0.18         -3.56         3.56 o
  -4  -5   7         11.25          8.99         3.85 o
  -3  -5   7         35.25         42.86         3.21 o
  -2  -5   7        109.67        119.30         4.67 o
  -1  -5   7         39.09         31.31         1.77 o
   0  -5   7        121.67        125.20         7.48 o
   1  -5   7         41.79         44.26         4.18 o
   2  -5   7         41.74         49.50         7.39 o
   3  -5   7          0.01         -1.96         5.40 o
   4  -5   7         60.01         62.66        34.95 o
   5  -5   7          2.22         -2.49         4.11 o
  -5  -4   7          0.11         -1.95         2.69 o
  -4  -4   7         18.80         16.54         2.63 o
  -3  -4   7         36.88         44.94         3.04 o
  -2  -4   7          0.04          1.11         1.26 o
  -1  -4   7         18.16         15.56         1.56 o
   0  -4   7         89.82         83.22         3.83 o
   1  -4   7         45.02         55.82         6.11 o
   2  -4   7          1.42         -4.87         4.87 o
   3  -4   7          2.72          3.18         5.05 o
   4  -4   7         12.46         13.62        13.26 o
   5  -4   7          7.96          2.02         4.55 o
  -5  -3   7          6.98          8.90         2.24 o
  -4  -3   7        142.94        190.15        19.55 o
  -3  -3   7         28.61         31.78         2.06 o
  -2  -3   7         39.85         40.01         1.83 o
  -1  -3   7        797.78        829.95        20.57 o
   0  -3   7        161.58        178.53         6.57 o
   1  -3   7         45.30         43.32         5.67 o
   2  -3   7        149.35        162.67        21.38 o
   3  -3   7         20.36         22.20         5.41 o
   4  -3   7         19.21         23.94         6.70 o
   5  -3   7          1.86          2.40         2.77 o
  -5  -2   7          3.12          5.15         2.15 o
  -4  -2   7          0.96          0.40         2.05 o
  -3  -2   7         40.13         47.06         2.88 o
  -2  -2   7        400.67        416.03         8.34 o
  -1  -2   7          7.99         10.92         1.01 o
   0  -2   7          0.17         -0.36         2.12 o
   1  -2   7         82.46         83.27         5.18 o
   2  -2   7         68.39         78.69        10.59 o
   3  -2   7         62.66         61.66         9.69 o
   4  -2   7          1.46          3.83         5.61 o
   5  -2   7          1.90         -0.49         2.99 o
  -5  -1   7          3.65          5.34         2.15 o
  -4  -1   7          0.27         -0.47         1.87 o
  -3  -1   7          3.17          2.15         1.63 o
  -2  -1   7          1.71         -1.26         1.60 o
  -1  -1   7        367.49        377.74         7.96 o
   0  -1   7        525.06        515.18        14.29 o
   1  -1   7          8.94          5.49         3.13 o
   2  -1   7        168.99        169.66        16.92 o
   3  -1   7         77.19         77.04         7.33 o
   4  -1   7          1.22          1.27         3.19 o
   5  -1   7          0.08         -0.09         3.01 o
  -5   0   7          0.19          0.67         2.08 o
  -4   0   7         66.22         58.71         5.66 o
  -3   0   7         47.80         42.94         3.83 o
  -2   0   7         29.93         34.98         3.73 o
  -1   0   7        352.44        314.42         7.08 o
   0   0   7       1465.94       1298.93        30.70 o
   1   0   7         33.05         28.41         4.38 o
   2   0   7         27.83         28.46         4.70 o
   3   0   7         64.13         67.35         6.63 o
   4   0   7          3.41          3.26         3.34 o
   5   0   7         12.72         16.61         3.95 o
  -5   1   7          0.12         -1.93         2.14 o
  -4   1   7          9.29          4.65         2.87 o
  -3   1   7        114.80        125.76         9.36 o
  -2   1   7        170.52        149.56         5.11 o
  -1   1   7        326.32        333.55         8.99 o
   0   1   7        887.95        805.46        43.11 o
   1   1   7        276.40        263.71        17.66 o
   2   1   7          3.69          6.22         3.87 o
   3   1   7         27.83         26.10         7.92 o
   4   1   7          8.70          4.63         3.50 o
   5   1   7          9.42          7.53         2.97 o
  -5   2   7         11.00         11.38         3.62 o
  -4   2   7         20.75         13.87         5.45 o
  -3   2   7          1.55          0.27         1.60 o
  -2   2   7         40.76         40.51         2.69 o
  -1   2   7         27.62         27.53         1.88 o
   0   2   7        466.03        435.85        27.74 o
   1   2   7        671.26        593.42        38.05 o
   2   2   7        107.01        126.95         8.30 o
   3   2   7         30.33         33.76         3.74 o
   4   2   7        108.99        112.11        33.57 o
   5   2   7          4.33          2.07         2.94 o
  -5   3   7          5.48          5.27         3.08 o
  -4   3   7         41.62         49.04         5.65 o
  -3   3   7          0.00          1.13         1.89 o
  -2   3   7          0.38         -0.01         1.41 o
  -1   3   7          4.34          2.88         1.28 o
   0   3   7          3.53          2.73         2.00 o
   1   3   7       1052.38       1166.27        66.57 o
   2   3   7         52.45         46.22         8.72 o
   3   3   7         85.69        108.08         6.21 o
   4   3   7          0.02          6.27         3.36 o
   5   3   7         11.98         16.13         3.37 o
  -5   4   7         10.22         12.94         3.52 o
  -4   4   7         16.38         11.02         3.81 o
  -3   4   7         10.88         10.06         2.08 o
  -2   4   7         64.66         63.20         6.74 o
  -1   4   7         29.51         30.87         2.34 o
   0   4   7         51.58         39.44        10.38 o
   1   4   7          1.11          7.15         5.67 o
   2   4   7        106.17        122.66        12.30 o
   3   4   7          6.84          1.13         3.72 o
   4   4   7         16.54         29.87         4.23 o
   5   4   7          0.76          0.72         2.62 o
  -5   5   7          0.73         -0.35         2.80 o
  -4   5   7         17.58         17.49         3.14 o
  -3   5   7          0.00          4.04         2.69 o
  -2   5   7          9.49         11.11         4.79 o
  -1   5   7         42.84         29.67         3.87 o
   0   5   7         50.81         38.23         4.59 o
   1   5   7        425.17        409.85        16.84 o
   2   5   7        115.72        104.30        25.14 o
   3   5   7         63.16         59.82         4.81 o
   4   5   7          0.31         -1.58         3.35 o
   5   5   7          1.19          0.78         2.26 o
  -5   6   7          0.01         -2.89         2.89 o
  -4   6   7         22.59         18.43         4.72 o
  -3   6   7        188.71        217.14         9.36 o
  -2   6   7         44.66         40.34         3.89 o
  -1   6   7         24.43         20.89         5.09 o
   0   6   7          4.42          2.05         4.14 o
   1   6   7          5.25          0.67         3.88 o
   2   6   7        510.32        584.87        32.01 o
   3   6   7          0.34          3.23         4.41 o
   4   6   7         22.96         23.38         4.86 o
   5   6   7          0.02          0.92         2.42 o
  -5   7   7          0.01          1.15         2.47 o
  -4   7   7          1.72         -0.54         3.40 o
  -3   7   7         21.07         25.56         3.67 o
  -2   7   7         27.34         35.98         4.95 o
  -1   7   7          0.00          1.76         3.63 o
   0   7   7       1341.65       1388.49        83.57 o
   1   7   7         47.90         45.49         5.01 o
   2   7   7          0.07          0.58         3.04 o
   3   7   7        228.65        230.17        10.64 o
   4   7   7          0.95          0.57         4.15 o
   5   7   7          0.35         -2.34         2.34 o
  -5   8   7          0.38         -0.24         2.13 o
  -4   8   7          0.42          0.46         2.32 o
  -3   8   7         82.21        101.47        13.67 o
  -2   8   7         70.88         64.75         6.35 o
  -1   8   7        157.64        158.48         8.17 o
   0   8   7          1.78          4.73         4.52 o
   1   8   7         59.08         74.60         6.89 o
   2   8   7          1.17          1.12         4.72 o
   3   8   7         52.99         61.90         4.49 o
   4   8   7          0.75         -0.95         3.01 o
   5   8   7          0.54          1.20         2.49 o
  -5   9   7          0.15          0.54         1.68 o
  -4   9   7          0.73          1.59         4.05 o
  -3   9   7          2.57         -4.51         8.82 o
  -2   9   7          3.67          1.03         4.54 o
  -1   9   7          5.81          6.18         3.42 o
   0   9   7         10.46          3.94         3.99 o
   1   9   7         49.21         55.56         8.43 o
   2   9   7        258.73        234.06        23.57 o
   3   9   7         45.05         50.47         3.85 o
   4   9   7          4.75          0.61         4.65 o
   5   9   7          0.75          0.60         1.81 o
  -4  10   7          0.13          3.29         2.15 o
  -3  10   7         19.55         21.05         9.01 o
  -2  10   7         25.75         33.82         5.06 o
  -1  10   7          2.95          1.27         3.86 o
   0  10   7         16.44         19.56         6.06 o
   1  10   7          1.60          1.53         4.00 o
   2  10   7          2.14          0.74         6.22 o
   3  10   7          2.37          6.70         5.57 o
   4  10   7         11.39          2.68         4.53 o
  -4  11   7          2.36          2.70         1.85 o
  -3  11   7          4.93          4.13         7.94 o
  -2  11   7        152.61        206.88        14.18 o
  -1  11   7          6.75          8.90         4.19 o
   0  11   7         11.61         15.43         4.13 o
   1  11   7         28.10         29.71         8.27 o
   2  11   7         31.63         26.50         6.01 o
   3  11   7          8.03         13.79         4.56 o
   4  11   7          0.26         -1.33         2.11 o
  -4  12   7          2.98          3.94         3.05 o
  -3  12   7          7.19          7.71         9.23 o
  -2  12   7          0.06          1.57         5.70 o
  -1  12   7         56.74         72.92        12.27 o
   0  12   7          2.72         10.01         4.18 o
   1  12   7          0.04         -2.97         5.05 o
   2  12   7          0.02          9.88         7.13 o
   3  12   7          0.00          1.12         2.80 o
   4  12   7          0.03         -0.37         3.62 o
  -3  13   7          0.86          1.08         2.37 o
  -2  13   7          0.48          0.09         4.84 o
  -1  13   7          0.87         -0.13         5.93 o
   0  13   7          1.74          0.49         5.17 o
   1  13   7          9.82         14.28         7.64 o
   2  13   7          0.00          1.06         9.36 o
   3  13   7          0.55          0.31         2.60 o
  -3  14   7          4.07          8.41         2.47 o
  -2  14   7         20.78         32.03         5.56 o
  -1  14   7         26.49         37.66         9.29 o
   0  14   7          5.06          7.28         5.55 o
   1  14   7          0.49          2.29         3.87 o
   2  14   7         16.88         13.75         3.00 o
   3  14   7          1.98          1.09         2.02 o
  -2  15   7          0.64         -0.59         3.54 o
  -1  15   7          0.12         -0.77         4.47 o
   0  15   7         13.56         24.37        12.61 o
   1  15   7          1.55          4.78         3.03 o
   2  15   7          0.26          0.03         2.83 o
  -1  16   7          1.65         -2.13         2.13 o
   0  16   7          0.08          2.53         2.13 o
   1  16   7          0.17          1.55         2.36 o
   2  16   7          0.07         -0.25         2.18 o
   0 -13   8          1.07          0.93         2.71 o
   1 -13   8          4.95          3.52         2.39 o
  -2 -12   8          0.99         -0.53         2.34 o
  -1 -12   8          2.46          1.52         3.08 o
   0 -12   8          0.76          1.04         2.50 o
   1 -12   8          2.88         -0.03         2.33 o
   2 -12   8          0.07          0.09         2.75 o
  -3 -11   8          7.06         -0.96         2.10 o
  -2 -11   8          1.84          0.38         2.39 o
  -1 -11   8          1.72          3.60         2.88 o
   0 -11   8          0.09         -1.53         2.92 o
   1 -11   8          1.23          1.42         3.15 o
   2 -11   8          1.13          3.70         3.89 o
   3 -11   8          0.06         -0.40         2.03 o
  -3 -10   8          0.60          1.64         3.27 o
  -2 -10   8          0.93         -0.96         2.17 o
  -1 -10   8          5.44          9.56         5.19 o
   0 -10   8          1.10          4.27         2.89 o
   1 -10   8          0.01         -2.09        11.46 o
   2 -10   8          4.36          5.00         3.11 o
   3 -10   8          7.26         30.47         9.79 o
  -3  -9   8          3.13          0.52         2.45 o
  -2  -9   8          0.87          1.13         3.13 o
  -1  -9   8         64.15         70.15         4.79 o
   0  -9   8        111.42        149.81        11.25 o
   1  -9   8          7.47          6.83        12.76 o
   2  -9   8         22.54         14.21        13.22 o
   3  -9   8          3.22          6.07         4.25 o
   4  -9   8          0.21          3.47         3.17 o
  -3  -8   8          4.78          2.55         2.72 o
  -2  -8   8          0.07         -0.85         2.81 o
  -1  -8   8         76.60         88.47         4.73 o
   0  -8   8        107.29        143.96         6.35 o
   1  -8   8         31.21         25.24        13.08 o
   2  -8   8          6.03          3.71         5.32 o
   3  -8   8          5.98          1.12        11.88 o
   4  -8   8          0.79         -1.30         4.49 o
  -3  -7   8          4.93          4.67         2.48 o
  -2  -7   8        123.95        153.77         5.83 o
  -1  -7   8        231.79        303.58         9.01 o
   0  -7   8          6.21          6.20         2.71 o
   2  -7   8          4.29          4.17         5.10 o
   3  -7   8         12.66         11.48         8.41 o
   4  -7   8          0.13         -2.23         4.13 o
  -4  -6   8          4.83          1.76         3.20 o
  -3  -6   8          1.88          2.22         2.32 o
  -2  -6   8         15.78         19.11         2.26 o
  -1  -6   8         80.72         91.47         5.72 o
   0  -6   8         20.73         24.14         2.43 o
   1  -6   8        408.54        467.12        30.41 o
   2  -6   8         16.75         14.68         9.53 o
   3  -6   8         11.78          9.07         6.24 o
   4  -6   8         89.90         67.41        41.54 o
   5  -6   8          4.55         -3.02         3.02 o
  -4  -5   8          3.86          2.88         2.02 o
  -3  -5   8          1.36          0.92         1.55 o
  -2  -5   8        239.18        290.53         8.35 o
  -1  -5   8        144.60        141.03         4.08 o
   0  -5   8         28.49         24.21         2.30 o
   1  -5   8         35.01         36.55         4.43 o
   2  -5   8         60.12         61.35        12.84 o
   3  -5   8         45.97         34.78         6.67 o
   4  -5   8         25.61         52.77        12.62 o
   5  -5   8          7.27          1.91         3.90 o
  -4  -4   8          6.83          2.61         3.54 o
  -3  -4   8          8.93          9.53         1.84 o
  -2  -4   8        155.66        150.05         5.20 o
  -1  -4   8          3.57          4.90         1.25 o
   0  -4   8        180.05        201.27         8.06 o
   1  -4   8          1.98          0.49         3.52 o
   2  -4   8          4.08         -3.64         4.88 o
   3  -4   8         20.80         15.34         5.70 o
   4  -4   8         51.98         34.10         8.95 o
   5  -4   8          0.52          3.75         4.16 o
  -5  -3   8          2.28         -0.45         2.36 o
  -4  -3   8        112.14         89.73        11.09 o
  -3  -3   8         74.41         89.24         4.25 o
  -2  -3   8          1.13          1.89         1.26 o
  -1  -3   8         21.58         17.63         1.77 o
   0  -3   8        112.65        121.00         5.52 o
   1  -3   8         23.77         23.13        10.35 o
   2  -3   8          1.12         -1.23         4.53 o
   3  -3   8         20.21         25.10         6.21 o
   4  -3   8         47.55         52.14         6.90 o
   5  -3   8          5.94          2.88         6.01 o
  -5  -2   8          0.35          1.75         2.54 o
  -4  -2   8         22.57         24.14         3.03 o
  -3  -2   8          8.67          7.68         1.67 o
  -2  -2   8         50.54         46.06         1.93 o
  -1  -2   8        118.54        134.20         4.04 o
   0  -2   8          9.27          7.37         1.83 o
   1  -2   8          7.94          7.23         3.26 o
   2  -2   8          8.88          8.02         4.63 o
   3  -2   8        134.53        158.79        11.01 o
   4  -2   8          1.46          1.25         5.77 o
   5  -2   8          1.26         -1.95         2.91 o
  -5  -1   8          0.00          0.73         1.90 o
  -4  -1   8         14.75         14.25         2.83 o
  -3  -1   8         26.88         32.00         2.05 o
  -2  -1   8         33.47         30.69         1.77 o
  -1  -1   8         75.49         75.55         2.67 o
   0  -1   8       3708.24       4006.01       135.64 o
   1  -1   8         36.78         33.61         3.87 o
   2  -1   8          0.02          2.51         4.17 o
   3  -1   8          7.93         11.25         4.83 o
   4  -1   8         11.68          6.86         5.98 o
   5  -1   8          1.45         -0.82         2.98 o
  -5   0   8          0.01          2.63         1.93 o
  -4   0   8          1.11          1.14         2.01 o
  -3   0   8          8.76          7.83         1.88 o
  -2   0   8        138.02        136.17         4.78 o
  -1   0   8        471.68        435.52        10.37 o
   0   0   8          3.38          2.62         1.71 o
   1   0   8        114.66        130.60         8.39 o
   2   0   8         27.17         48.77        11.15 o
   3   0   8         10.00         21.39         5.18 o
   4   0   8         17.91          8.80         6.26 o
   5   0   8          0.04         -0.94         3.85 o
  -5   1   8          3.27          1.71         2.01 o
  -4   1   8          1.44          1.26         2.30 o
  -3   1   8         39.09         37.15         3.55 o
  -2   1   8         94.83         96.57         4.66 o
  -1   1   8        374.33        314.93         7.23 o
   0   1   8       1155.87       1244.08        53.40 o
   1   1   8         13.62         15.04         6.55 o
   2   1   8         56.50         64.21        11.15 o
   3   1   8         22.16         21.67         5.36 o
   4   1   8         20.25         24.36         6.95 o
   5   1   8          0.20         -0.73         2.64 o
  -5   2   8          4.53          6.97         2.17 o
  -4   2   8          2.54         -1.09         2.40 o
  -3   2   8          4.83          5.98         2.04 o
  -2   2   8        119.10        114.45         4.24 o
  -1   2   8         90.23         90.10         3.12 o
   0   2   8        137.97         93.80         8.11 o
   1   2   8          0.00         -0.10         4.08 o
   2   2   8         13.00         21.04         9.27 o
   3   2   8         40.74         58.62         6.80 o
   4   2   8         32.58         33.13         4.05 o
   5   2   8          2.95          4.62         2.79 o
  -5   3   8          3.29          3.48         3.65 o
  -4   3   8         12.16         15.62         4.11 o
  -3   3   8         27.68         35.87         2.94 o
  -2   3   8          9.95          9.46         1.65 o
  -1   3   8        442.86        376.82         9.83 o
   0   3   8          2.80          2.15         2.27 o
   1   3   8          4.36          6.48         4.90 o
   2   3   8          6.67         12.01         8.65 o
   3   3   8         52.06         56.71         4.21 o
   4   3   8          1.13          4.85         4.33 o
   5   3   8          0.01         -0.30         2.12 o
  -5   4   8         17.11         22.00         3.78 o
  -4   4   8         13.88         10.62         4.25 o
  -3   4   8         47.39         49.29         5.09 o
  -2   4   8         88.66         87.80         4.53 o
  -1   4   8         23.18         22.46         3.51 o
   0   4   8         36.05         33.04         5.75 o
   1   4   8        246.80        254.03        14.26 o
   2   4   8        213.37        247.78        20.05 o
   3   4   8          1.43          0.24         4.02 o
   4   4   8         18.22         20.37         3.75 o
   5   4   8          9.89          5.45         3.84 o
  -5   5   8          3.25          2.52         2.65 o
  -4   5   8         15.30         28.28         5.37 o
  -3   5   8          5.67          3.91         2.59 o
  -2   5   8         21.69         17.38         3.74 o
  -1   5   8          0.38         -1.38         3.19 o
   0   5   8        108.72         91.72         6.52 o
   1   5   8        775.52        893.52        56.57 o
   2   5   8          1.58          6.38         6.67 o
   3   5   8         50.72         46.06         6.34 o
   4   5   8         11.89         20.53         3.89 o
   5   5   8          0.00          0.20         4.69 o
  -5   6   8          0.03          1.16         2.50 o
  -4   6   8         33.53         23.04         7.82 o
  -3   6   8          3.32          4.45         2.94 o
  -2   6   8          8.36          3.30         3.42 o
  -1   6   8        130.40        138.70         8.49 o
   0   6   8         30.26         28.29         8.92 o
   1   6   8          9.22         14.64         4.95 o
   2   6   8        123.95        141.11        12.00 o
   3   6   8          1.08          4.81         4.56 o
   4   6   8          0.44          3.61         4.24 o
   5   6   8          1.14          0.74         2.43 o
  -5   7   8          0.10          3.06         2.34 o
  -4   7   8         18.32         25.55         5.10 o
  -3   7   8          9.85         19.06         2.85 o
  -2   7   8         12.16         12.69         4.18 o
  -1   7   8         69.07         64.82         5.38 o
   0   7   8         99.68         91.15         7.73 o
   1   7   8          0.32          5.15         4.20 o
   2   7   8         55.35         38.55         5.09 o
   3   7   8          1.49          1.00         3.84 o
   4   7   8         13.89         18.62         6.11 o
   5   7   8          0.19          2.58         2.23 o
  -5   8   8          0.34         -0.62         1.95 o
  -4   8   8          4.28          5.43         4.89 o
  -3   8   8          0.76         -1.39         3.56 o
  -2   8   8          0.13          3.77         4.22 o
  -1   8   8         62.67         59.92         5.12 o
   0   8   8          0.10          1.42         7.97 o
   1   8   8         73.46         75.63         7.34 o
   2   8   8        100.50         77.87         6.25 o
   3   8   8        169.29        239.67        13.17 o
   4   8   8          0.00          1.74         3.00 o
   5   8   8          0.07         -2.01         2.01 o
  -4   9   8         17.39         22.31         8.87 o
  -3   9   8          2.58         -4.30         8.32 o
  -2   9   8          4.49          6.75         4.88 o
  -1   9   8         34.77         37.00         4.55 o
   0   9   8         47.00         50.19         5.25 o
   1   9   8         36.97         33.66         5.61 o
   2   9   8        237.27        255.67        25.68 o
   3   9   8          1.71          3.61         2.49 o
   4   9   8         13.80          6.67         6.93 o
   5   9   8          0.41          3.59         1.82 o
  -4  10   8         18.29         24.71        12.63 o
  -3  10   8          3.86          2.76         3.56 o
  -2  10   8         17.67         24.81         5.50 o
  -1  10   8          4.10         -1.64         3.88 o
   0  10   8         17.26         18.87         4.86 o
   1  10   8          2.00         -0.94         3.90 o
   2  10   8         16.87          8.77         5.67 o
   3  10   8          5.08          3.59         3.79 o
   4  10   8          4.02          0.84         2.35 o
  -4  11   8          1.74          2.94         1.63 o
  -3  11   8          1.58         -0.74         3.11 o
  -2  11   8         23.15         18.60         5.65 o
  -1  11   8          1.11          2.56         3.94 o
   0  11   8         16.76         16.86         4.28 o
   1  11   8          0.29          3.49         4.16 o
   2  11   8        112.42         72.33         7.58 o
   3  11   8         17.29         15.41         4.28 o
   4  11   8         11.18          4.55         4.14 o
  -4  12   8          1.27          2.90         1.94 o
  -3  12   8          0.00          0.21         2.11 o
  -2  12   8          0.15          7.10         7.53 o
  -1  12   8          0.29         -8.43         8.43 o
   0  12   8          1.27          3.96         5.58 o
   1  12   8          2.28          4.04         5.53 o
   2  12   8         23.23         23.61         4.56 o
   3  12   8          2.35          2.95         2.74 o
   4  12   8          0.17         -0.35         3.50 o
  -3  13   8          9.22          3.29         4.02 o
  -2  13   8          1.39         -4.08         4.95 o
  -1  13   8         40.03         60.31         6.64 o
   0  13   8         19.48         35.53         8.17 o
   1  13   8          0.01          1.02         7.92 o
   2  13   8          0.89          3.17         3.32 o
   3  13   8          0.03          0.55         2.42 o
  -3  14   8          0.93          1.58         1.84 o
  -2  14   8          4.71          4.36         4.29 o
  -1  14   8         42.17         54.60         7.07 o
   0  14   8          2.29          4.88         5.39 o
   1  14   8          0.30         -1.17         4.59 o
   2  14   8          4.61          5.79         2.50 o
   3  14   8          0.04         -1.50         1.92 o
  -2  15   8          0.03          0.32         3.27 o
  -1  15   8          0.03         -0.20         5.26 o
   0  15   8          0.52         -4.63         4.63 o
   1  15   8          1.29          0.26         2.78 o
   2  15   8          0.64          1.51         4.03 o
  -1  16   8          2.20          0.78         1.92 o
   0  16   8          6.30         -0.52         1.88 o
   1  16   8          1.54         -2.44         2.44 o
  -1 -12   9          2.29          2.69         2.72 o
   0 -12   9          0.00         -2.74         3.19 o
   1 -12   9          1.73          2.66         2.12 o
  -2 -11   9          3.29          3.47         2.28 o
  -1 -11   9          5.57          0.04         2.40 o
   0 -11   9          0.00         -0.85         2.68 o
   1 -11   9          0.01         -1.71         2.51 o
   2 -11   9         10.12          2.39         5.64 o
  -3 -10   9          0.03         -2.06         2.61 o
  -2 -10   9          3.29          1.37         1.88 o
  -1 -10   9          0.30         -1.60         2.23 o
   0 -10   9         20.97         32.84         3.21 o
   1 -10   9          0.65          1.76         2.88 o
   2 -10   9          0.46          0.70         2.02 o
   3 -10   9          7.84          2.39         6.30 o
  -3  -9   9         10.06          2.28         2.42 o
  -2  -9   9          4.85          3.41         2.29 o
  -1  -9   9          2.43          2.92         2.95 o
   0  -9   9         54.71         65.11        14.00 o
   1  -9   9         18.88         25.83         4.51 o
   2  -9   9         14.20         27.23        12.47 o
   3  -9   9          0.40          6.47         9.73 o
  -3  -8   9          2.48          1.17         2.98 o
  -2  -8   9          0.13         -1.17         2.48 o
  -1  -8   9          3.88          5.08         2.37 o
   0  -8   9          2.20          5.69         2.71 o
   1  -8   9         60.84         63.22         7.71 o
   2  -8   9         26.77         19.82        14.03 o
   3  -8   9         10.13          9.46         7.92 o
   4  -8   9          1.88          4.36         4.03 o
  -3  -7   9          2.16         -0.13         2.08 o
  -2  -7   9          9.55         14.17         3.74 o
  -1  -7   9         74.04         95.82         4.61 o
   0  -7   9        237.19        324.13        13.42 o
   1  -7   9        116.91        163.68        20.13 o
   2  -7   9          1.48          5.01         5.55 o
   3  -7   9          2.12          4.65        12.15 o
   4  -7   9          0.23          2.06         3.95 o
  -3  -6   9          2.37          2.81         2.28 o
  -2  -6   9         93.25        114.24         5.76 o
  -1  -6   9          3.43          4.85         2.08 o
   0  -6   9        356.71        425.47        13.03 o
   1  -6   9        375.54        566.58        41.76 o
   2  -6   9         31.68         40.21         9.24 o
   3  -6   9          5.13          0.93         5.26 o
   4  -6   9          0.13         -0.38         5.68 o
  -4  -5   9          8.47          2.26         2.11 o
  -3  -5   9          3.53          2.17         2.39 o
  -2  -5   9        103.43        132.84         5.03 o
  -1  -5   9         99.95        113.94         4.36 o
   0  -5   9         33.62         33.05         3.04 o
   1  -5   9        115.81        141.09        10.21 o
   2  -5   9          0.76         -1.10        15.11 o
   3  -5   9         62.86         78.84         9.89 o
   4  -5   9         79.94         44.43        35.30 o
   5  -5   9          1.72          3.95         4.08 o
  -4  -4   9          0.23          0.21         1.62 o
  -3  -4   9          5.65          7.12         1.91 o
  -2  -4   9         81.09         86.39         3.59 o
  -1  -4   9         10.33          5.99         1.51 o
   0  -4   9          4.64          4.84         4.10 o
   1  -4   9         16.38         17.34         4.10 o
   2  -4   9          0.03         -3.67         6.64 o
   3  -4   9         20.67         23.40         6.50 o
   4  -4   9         22.20         31.38        11.74 o
   5  -4   9          4.90         -3.21         3.21 o
  -4  -3   9          1.37          2.50         3.19 o
  -3  -3   9         81.54        107.96         4.25 o
  -2  -3   9          4.73          6.54         1.52 o
  -1  -3   9          5.76          6.50         1.45 o
   0  -3   9          0.94          2.14         1.75 o
   1  -3   9        229.99        289.05        15.43 o
   2  -3   9          2.00          7.25         9.44 o
   3  -3   9        133.81        159.60        12.09 o
   4  -3   9         11.45          7.70         8.06 o
   5  -3   9          0.19          0.29         2.17 o
  -5  -2   9          0.02          2.25         1.76 o
  -4  -2   9         44.00         29.85         3.98 o
  -3  -2   9        155.02        173.30         6.42 o
  -2  -2   9          9.02         12.26         1.69 o
  -1  -2   9         15.37         16.88         1.75 o
   0  -2   9         30.07         31.36         4.85 o
   1  -2   9        253.08        240.38        21.30 o
   2  -2   9         14.90         22.00         5.33 o
   3  -2   9         68.26         76.17         8.04 o
   4  -2   9         38.27         33.85         8.53 o
   5  -2   9          0.91         -1.12         2.74 o
  -5  -1   9          0.01         -0.80         1.74 o
  -4  -1   9         38.56         30.46        12.40 o
  -3  -1   9        291.24        355.39        11.79 o
  -2  -1   9         72.88         76.09         2.93 o
  -1  -1   9         33.12         33.20         1.90 o
   0  -1   9         69.58         66.43         4.50 o
   1  -1   9          0.29         -6.70         9.43 o
   2  -1   9          5.52          4.05         4.40 o
   3  -1   9         80.35        102.86         8.95 o
   4  -1   9          0.08         -3.94         5.37 o
   5  -1   9          4.54         -2.82         3.64 o
  -5   0   9          0.00          0.03         1.75 o
  -4   0   9         18.51         19.48         2.48 o
  -3   0   9         23.83         28.37         2.67 o
  -2   0   9          5.71          4.00         1.38 o
  -1   0   9        829.29        880.88        21.88 o
   0   0   9        163.09        143.63         8.06 o
   1   0   9        163.69        182.65        10.89 o
   2   0   9         22.85         26.87         5.28 o
   3   0   9         72.59         89.88         8.42 o
   4   0   9          3.57          3.43         6.36 o
   5   0   9          2.00          1.74         3.80 o
  -5   1   9          0.52          1.80         2.31 o
  -4   1   9          7.08          5.34         2.02 o
  -3   1   9         42.00         49.87         3.36 o
  -2   1   9          0.53          1.08         1.65 o
  -1   1   9         58.21         51.18         3.15 o
   0   1   9        410.39        445.31        17.18 o
   1   1   9        202.84        216.44        36.35 o
   2   1   9         45.06         34.50         5.62 o
   3   1   9         26.76         27.14         6.05 o
   4   1   9         18.82          8.48         6.33 o
   5   1   9          5.16          3.47         2.56 o
  -5   2   9          0.66          0.91         2.55 o
  -4   2   9         13.58          9.48         2.70 o
  -3   2   9         69.18         74.73         4.74 o
  -2   2   9         28.70         38.13         2.68 o
  -1   2   9          0.04          0.01         1.53 o
   0   2   9        126.57        131.93         5.84 o
   1   2   9         79.42         75.27        11.23 o
   2   2   9         98.24         99.98         8.10 o
   3   2   9          8.79          0.09         5.15 o
   4   2   9          3.62          5.17         8.45 o
   5   2   9          6.72         10.62         4.63 o
  -5   3   9         10.36         11.18         3.07 o
  -4   3   9          5.25          6.44         3.72 o
  -3   3   9          4.32          3.11         2.12 o
  -2   3   9        295.09        331.46        19.56 o
  -1   3   9         62.54         61.15         3.28 o
   0   3   9          0.03          4.81         5.09 o
   1   3   9        235.19        238.95        19.06 o
   2   3   9         87.51         95.28         8.41 o
   3   3   9         15.25          5.17         6.12 o
   4   3   9         53.07         35.42         5.33 o
   5   3   9          0.12          1.51         2.60 o
  -5   4   9          0.04         -1.46         2.38 o
  -4   4   9          9.35          8.56         3.68 o
  -3   4   9          0.06         -0.12         1.97 o
  -2   4   9        127.30        127.33         5.92 o
  -1   4   9        115.13        112.64         4.69 o
   0   4   9         13.99          7.64         5.43 o
   1   4   9         34.25         34.12        11.15 o
   2   4   9         82.93         98.51         8.85 o
   3   4   9          1.39          3.39         3.95 o
   4   4   9          0.03         -1.23         4.27 o
   5   4   9         12.65         15.17         2.96 o
  -5   5   9          0.63          0.55         2.36 o
  -4   5   9          0.03         -6.18         8.57 o
  -3   5   9         17.50         22.74         5.67 o
  -2   5   9          0.01          2.00         2.00 o
  -1   5   9          9.48         10.85         5.06 o
   0   5   9          0.40          0.34         4.24 o
   1   5   9         48.08         64.98         8.41 o
   2   5   9         80.32         85.61         9.46 o
   3   5   9          4.66          6.03         4.04 o
   4   5   9          3.13         16.56         5.22 o
   5   5   9          0.60          1.03         2.55 o
  -5   6   9          2.72          2.72         2.28 o
  -4   6   9         72.48         75.75         6.65 o
  -3   6   9         24.53         25.19         3.66 o
  -2   6   9         24.68         21.02         4.08 o
  -1   6   9          0.26         -3.63         3.63 o
   0   6   9        328.21        355.51        17.81 o
   1   6   9          7.08          6.24         5.33 o
   2   6   9         27.14         30.99         6.87 o
   3   6   9         35.23         52.79         6.83 o
   4   6   9          6.92         15.43        11.71 o
   5   6   9          2.59         -1.88         3.00 o
  -5   7   9          0.00         -1.49         2.01 o
  -4   7   9          3.58          3.35         2.31 o
  -3   7   9         56.14         61.68         4.27 o
  -2   7   9          3.08          7.01         4.85 o
  -1   7   9          0.92          4.29         3.66 o
   0   7   9         54.48         55.56        16.31 o
   1   7   9         50.28         34.03         4.97 o
   2   7   9          0.07         -2.69         4.37 o
   3   7   9         31.68         34.35         7.07 o
   4   7   9          0.98          2.42         3.22 o
   5   7   9          0.20         -2.07         2.07 o
  -5   8   9          1.90          1.00         1.64 o
  -4   8   9          0.16         -1.82         2.14 o
  -3   8   9         81.27         84.26         9.91 o
  -2   8   9          3.53          2.06         5.46 o
  -1   8   9         24.89         24.76         4.84 o
   0   8   9         43.58         35.27         5.86 o
   1   8   9          4.52          7.49         4.91 o
   2   8   9          7.82          6.95         2.89 o
   3   8   9         97.25        131.34         9.66 o
   4   8   9          0.00          3.66         3.09 o
   5   8   9          0.01          0.40         1.86 o
  -4   9   9         14.14         15.48         3.75 o
  -3   9   9          5.47          8.66         3.60 o
  -2   9   9          8.74         12.86         4.84 o
  -1   9   9          0.45         -0.21         3.75 o
   0   9   9         41.67         37.85         5.02 o
   1   9   9          5.06         10.93         9.62 o
   2   9   9         18.50         35.72        14.67 o
   3   9   9          4.87          4.84         3.13 o
   4   9   9          2.58          0.01         2.63 o
   5   9   9          0.39         -1.15         1.84 o
  -4  10   9          1.07          0.60         1.91 o
  -3  10   9         15.07         17.71         4.23 o
  -2  10   9          0.77         -0.92         7.81 o
  -1  10   9          5.38          9.48         3.95 o
   0  10   9          9.38         10.06         4.97 o
   1  10   9         21.45         22.61         5.52 o
   2  10   9         87.94         65.67         8.64 o
   3  10   9          0.20          3.78         3.70 o
   4  10   9         15.76          6.97         5.70 o
  -4  11   9          7.50         11.79         7.27 o
  -3  11   9          0.12          0.93         2.18 o
  -2  11   9          9.35         13.26         5.27 o
  -1  11   9          0.00          0.82         3.99 o
   0  11   9          5.18          9.11         4.86 o
   1  11   9          0.01         -0.62         4.23 o
   2  11   9          5.78          2.92         6.93 o
   3  11   9          0.08          1.62         3.40 o
   4  11   9         14.41          8.95         4.00 o
  -3  12   9          4.02          2.03         1.97 o
  -2  12   9         12.39         14.09         7.60 o
  -1  12   9          9.12          4.69         6.21 o
   0  12   9          3.26          0.45         5.32 o
   1  12   9         98.49        107.01        16.18 o
   2  12   9          5.35         13.96         6.36 o
   3  12   9          6.87          7.24         2.76 o
   4  12   9          0.27         -0.99         3.17 o
  -3  13   9          0.76         -0.73         1.62 o
  -2  13   9          0.00         -3.28         6.85 o
  -1  13   9         30.31         41.01         6.44 o
   0  13   9          0.10         -0.63         3.71 o
   1  13   9          8.18          6.13         8.00 o
   2  13   9          1.07         -3.39         3.39 o
   3  13   9          0.02          1.46         2.26 o
  -2  14   9          0.52          2.37         4.09 o
  -1  14   9          6.15          1.79         4.88 o
   0  14   9          2.44          3.67         7.54 o
   1  14   9          4.83          4.16         3.61 o
   2  14   9          0.04          0.23         2.28 o
   3  14   9          0.59          2.30         3.18 o
  -2  15   9          1.09          5.73         4.82 o
  -1  15   9          1.85          0.90         4.03 o
   0  15   9          4.84          5.77         5.30 o
   1  15   9          0.33         -0.36         2.74 o
   2  15   9          0.04          0.11         1.99 o
  -1  16   9          0.18          0.43         4.36 o
   0  16   9         20.47          4.46         2.12 o
   1  16   9          2.49          3.61         3.99 o
   0 -12  10          0.03         -1.82         2.67 o
  -1 -11  10          1.32          1.46         3.02 o
   0 -11  10          0.01         -2.88         3.54 o
   1 -11  10          1.06         -2.03         2.33 o
   2 -11  10          1.23          3.18         1.84 o
  -2 -10  10          2.34         -1.41         2.12 o
  -1 -10  10         12.05          8.51         3.42 o
   0 -10  10          6.98          6.34         2.27 o
   1 -10  10          1.97          3.77         2.51 o
   2 -10  10          0.21          0.43         6.09 o
  -3  -9  10          0.01         -0.24         2.07 o
  -2  -9  10          8.04          6.46         2.11 o
  -1  -9  10          1.19          0.75         2.24 o
   0  -9  10         24.37         30.37         6.50 o
   1  -9  10          0.16         -0.02         3.65 o
   2  -9  10          7.41          2.65         2.12 o
   3  -9  10          2.86          4.08         8.89 o
  -3  -8  10          6.48          0.48         2.62 o
  -2  -8  10          0.19         -2.25         2.29 o
  -1  -8  10          0.09          0.11         3.20 o
   0  -8  10          0.11         -1.18         2.64 o
   1  -8  10          8.06         12.36         2.99 o
   2  -8  10          3.93         -0.98         3.49 o
   3  -8  10          0.45         -2.24         2.35 o
  -3  -7  10          6.54          2.13         2.79 o
  -2  -7  10         48.82         48.46         5.82 o
  -1  -7  10          1.73         -1.66         2.63 o
   0  -7  10         55.64         70.20         6.88 o
   1  -7  10          0.00         -1.63         4.01 o
   2  -7  10          0.19          0.50         5.01 o
   3  -7  10          4.91          5.32        16.11 o
   4  -7  10          0.18          0.35         3.46 o
  -3  -6  10         25.60         17.15         4.95 o
  -2  -6  10         44.10         49.22         3.35 o
  -1  -6  10          9.19          9.31         2.74 o
   0  -6  10         24.09         31.16         2.82 o
   1  -6  10          2.72         -0.17         2.64 o
   2  -6  10        127.59        142.66        12.90 o
   3  -6  10         13.18         14.70        12.41 o
   4  -6  10          0.18         -1.16         4.07 o
  -4  -5  10          0.44         -1.61         2.47 o
  -3  -5  10          7.36          8.82         2.56 o
  -2  -5  10          0.09          0.75         2.09 o
  -1  -5  10          6.83          6.76         1.74 o
   0  -5  10         13.47         21.15         2.73 o
   1  -5  10        411.74        553.49        22.16 o
   2  -5  10         19.57         27.08         6.22 o
   3  -5  10          4.24          4.85         5.48 o
   4  -5  10          2.25          4.60         8.61 o
  -4  -4  10          8.54          3.00         2.85 o
  -3  -4  10         55.58         75.48         6.65 o
  -2  -4  10        209.65        248.41         9.60 o
  -1  -4  10        114.45        135.81         4.77 o
   0  -4  10          2.92          2.55         2.08 o
   1  -4  10        281.10        341.72        22.74 o
   2  -4  10        261.00        385.81        34.19 o
   3  -4  10          9.71         -0.66         6.22 o
   4  -4  10         27.39          9.83         6.46 o
   5  -4  10          0.45          2.70         4.26 o
  -4  -3  10          1.11          1.59         1.78 o
  -3  -3  10          2.28          0.62         1.82 o
  -2  -3  10          7.20         10.75         1.84 o
  -1  -3  10         18.08         18.28         1.87 o
   0  -3  10         22.67         27.33         2.64 o
   1  -3  10         11.25         11.81         6.55 o
   2  -3  10          4.96          7.27         5.39 o
   3  -3  10         78.90        105.47         9.53 o
   4  -3  10         24.55         29.91        11.37 o
   5  -3  10         14.41         -1.52         4.94 o
  -4  -2  10         18.86         32.79         8.09 o
  -3  -2  10         38.20         58.78         3.36 o
  -2  -2  10          1.84          2.10         1.56 o
  -1  -2  10          7.66          7.68         2.09 o
   0  -2  10         43.60         51.05         4.39 o
   1  -2  10         24.95         25.42         6.98 o
   2  -2  10          4.83         -3.15         5.12 o
   3  -2  10         20.49         24.22         6.56 o
   4  -2  10         30.20         12.18        13.14 o
   5  -2  10          3.88          4.02         2.59 o
  -5  -1  10          0.40          0.93         2.31 o
  -4  -1  10          6.89         10.59         3.62 o
  -3  -1  10         72.57         95.35         5.14 o
  -2  -1  10        271.77        294.04         7.62 o
  -1  -1  10         39.36         42.95         3.19 o
   0  -1  10         15.79         20.95         3.14 o
   1  -1  10         44.29         45.40         6.13 o
   2  -1  10         11.20         11.76         7.57 o
   3  -1  10         77.39         96.72         8.97 o
   4  -1  10          0.82         -1.30         7.10 o
   5  -1  10          0.06          0.70         2.95 o
  -5   0  10          0.36          0.97         2.25 o
  -3   0  10        432.41        499.93        17.06 o
  -2   0  10          3.47          2.74         1.42 o
  -1   0  10        134.48        169.21        13.64 o
   0   0  10        173.05        146.90         7.91 o
   1   0  10         13.91         12.54        12.08 o
   2   0  10          1.92          5.95        15.41 o
   3   0  10          5.99          4.91         5.76 o
   4   0  10          2.60          4.79        11.15 o
   5   0  10          1.07          0.39         3.73 o
  -5   1  10          0.00          1.77         2.34 o
  -4   1  10          5.40          5.76         3.64 o
  -3   1  10         78.08         81.46         3.64 o
  -2   1  10         89.52         82.15         3.69 o
  -1   1  10          7.43          8.42         3.03 o
   0   1  10        140.15        121.54         7.18 o
   1   1  10         40.06         20.04         9.74 o
   2   1  10         11.01         17.32         5.41 o
   3   1  10          0.44          3.12         7.71 o
   4   1  10          4.62         -0.52         4.32 o
   5   1  10          0.46         -2.52         2.53 o
  -5   2  10          0.28          2.54         2.26 o
  -4   2  10          1.95          3.17         8.60 o
  -3   2  10          1.25          0.89         1.80 o
  -2   2  10         25.39         26.46         2.38 o
  -1   2  10        316.99        327.48        10.09 o
   0   2  10         51.71         50.07         4.96 o
   1   2  10          9.79         10.95         8.83 o
   2   2  10         70.33         70.65         7.38 o
   3   2  10          0.95          3.21         5.43 o
   4   2  10         11.52          8.10         8.89 o
   5   2  10          3.64          1.05         2.43 o
  -5   3  10          0.02          0.51         2.30 o
  -4   3  10          2.24          1.05         8.53 o
  -3   3  10          1.25         -2.50         2.50 o
  -2   3  10         95.69         90.18        12.00 o
  -1   3  10        239.54        230.57         9.89 o
   0   3  10          4.48          0.75         5.22 o
   1   3  10        350.14        426.72        30.08 o
   2   3  10         16.04          8.01         6.05 o
   3   3  10          2.89         -4.00         6.43 o
   4   3  10          0.94          3.19         5.34 o
   5   3  10          0.61          0.18         3.30 o
  -5   4  10          0.79         -1.22         2.27 o
  -4   4  10          0.71         -9.13         9.13 o
  -3   4  10          0.41         -0.64         2.49 o
  -2   4  10         56.37         67.91         4.04 o
  -1   4  10         40.31         32.02         3.88 o
   0   4  10          0.02         10.47        10.61 o
   1   4  10         43.55         42.48         7.45 o
   2   4  10          0.29         -0.83         8.04 o
   3   4  10          0.32         15.27         9.85 o
   5   4  10          0.32         -1.38         1.84 o
  -5   5  10          2.04          6.30         2.30 o
  -4   5  10          8.60          8.10         3.38 o
  -3   5  10          0.18         -0.10         2.08 o
  -2   5  10          5.76          5.88         2.13 o
  -1   5  10         70.49         59.52         5.21 o
   0   5  10        260.62        271.20        14.16 o
   1   5  10         15.98         19.08         6.12 o
   2   5  10          5.53          1.87         9.50 o
   3   5  10          3.52          1.55         4.03 o
   4   5  10          5.48         23.67        13.20 o
   5   5  10          2.17          0.64         2.31 o
  -5   6  10          0.20          2.19         1.92 o
  -4   6  10         25.75         24.90         4.05 o
  -3   6  10          0.06         -0.51         2.55 o
  -2   6  10          4.23          7.15         2.34 o
  -1   6  10         35.77         31.56         4.48 o
   0   6  10        197.59        219.09        12.67 o
   1   6  10         15.80         20.13         7.85 o
   2   6  10         11.13         12.72         7.41 o
   3   6  10          0.24          4.33         7.02 o
   4   6  10          0.27          3.48         2.93 o
   5   6  10          5.50         -2.93         2.93 o
  -5   7  10          0.15          2.92         1.68 o
  -4   7  10          0.07          0.38         3.01 o
  -3   7  10          1.65          3.01         2.66 o
  -2   7  10          1.55         -1.47         5.59 o
  -1   7  10         68.18         64.25         5.99 o
   0   7  10         27.02         29.60        10.63 o
   1   7  10         20.56         15.98         4.80 o
   2   7  10          8.96         19.62         5.19 o
   3   7  10          3.14          6.39         5.20 o
   4   7  10          0.02         -3.02         3.06 o
   5   7  10          0.14         -1.20         2.61 o
  -4   8  10         11.85         15.97         4.15 o
  -3   8  10         57.74         58.69         5.09 o
  -2   8  10          0.00          0.53         5.66 o
  -1   8  10          7.25          4.04         4.22 o
   0   8  10        248.14        264.74        15.55 o
   1   8  10         32.30         40.84         6.38 o
   2   8  10          0.30         -1.61         3.02 o
   3   8  10          7.18         12.87         4.23 o
   4   8  10          0.25          1.70         2.26 o
   5   8  10          0.81          1.38         2.27 o
  -4   9  10         11.99         20.42         3.38 o
  -3   9  10          4.08          5.38         3.74 o
  -2   9  10          0.12          0.56         5.82 o
  -1   9  10          2.58          7.68         4.01 o
   0   9  10          2.85          9.04         4.44 o
   1   9  10         11.40         17.81         5.60 o
   2   9  10          8.01         -6.28        13.79 o
   4   9  10          0.04         -1.77         2.53 o
   5   9  10          1.16         -0.61         1.53 o
  -4  10  10          5.72          9.24         3.97 o
  -3  10  10          1.59          1.13         2.36 o
  -1  10  10          3.48          7.27         4.02 o
   0  10  10          5.50          9.76         4.81 o
   1  10  10         35.06         35.45         6.42 o
   2  10  10          6.29          6.37         5.52 o
   3  10  10          0.14          4.64         5.60 o
   4  10  10         16.10         10.52        11.58 o
  -4  11  10          1.88          2.88         1.94 o
  -3  11  10          0.87          2.29         2.15 o
  -2  11  10          1.03          2.02         3.86 o
  -1  11  10          0.20         -0.90         5.23 o
   0  11  10          3.12         10.35         4.08 o
   1  11  10        116.17        131.64        13.27 o
   2  11  10          0.22         14.89         7.87 o
   3  11  10         18.70         12.56         3.24 o
   4  11  10          2.54          3.87         3.74 o
  -3  12  10          0.13          3.01         1.95 o
  -2  12  10         14.46         12.67         3.92 o
  -1  12  10         14.80         22.31         6.85 o
   0  12  10          0.26          1.62         4.34 o
   1  12  10         31.33         24.63         5.06 o
   2  12  10          8.63          5.21         5.69 o
   3  12  10          0.01          0.41         3.63 o
   4  12  10          0.24          2.96         2.99 o
  -3  13  10          0.14         -0.25         2.05 o
  -2  13  10          8.14         19.25         7.78 o
  -1  13  10         12.61         27.66         5.25 o
   0  13  10          4.77         12.07         4.75 o
   1  13  10          4.51         -4.03         7.66 o
   2  13  10          0.22          0.05         3.27 o
   3  13  10          0.18         -1.30         3.81 o
  -2  14  10          0.04          2.71         2.27 o
  -1  14  10          5.21          5.75         4.65 o
   0  14  10          0.28          1.85         3.80 o
   1  14  10         14.09          2.06         3.39 o
   2  14  10          0.91          0.72         2.20 o
   3  14  10          0.48          0.62         2.90 o
  -2  15  10          0.33          3.62         4.22 o
  -1  15  10          1.54          1.39         4.03 o
   0  15  10         22.18         26.14         5.14 o
   1  15  10          3.79          1.63         3.55 o
   2  15  10          0.05          0.09         2.17 o
  -1  16  10          0.14         -1.16         3.95 o
   0  16  10          6.97          2.02         1.72 o
   1  16  10          0.00          2.02         2.73 o
   0 -11  11          2.72         -1.64         2.96 o
   1 -11  11          1.03          1.08         2.86 o
  -1 -10  11          0.00          2.41         2.38 o
   0 -10  11          1.60          3.08         2.36 o
   1 -10  11          0.13          1.84         1.80 o
   2 -10  11          3.84          2.59         2.04 o
  -2  -9  11          0.06         -0.71         2.00 o
  -1  -9  11          1.41         -1.44         2.56 o
   0  -9  11          2.38          2.02         2.23 o
   1  -9  11          0.11         -1.23         2.40 o
   2  -9  11         14.26          9.30         2.89 o
   3  -9  11          1.05          1.45         1.97 o
  -3  -8  11          0.08          0.84         2.45 o
  -2  -8  11          0.00          0.45         2.08 o
  -1  -8  11          0.01          2.95         4.41 o
   0  -8  11          6.98          8.69         3.25 o
   1  -8  11         33.63         58.04        13.78 o
   2  -8  11          3.18          4.41         8.93 o
   3  -8  11          0.07          0.69         8.48 o
  -3  -7  11          0.91          3.48         3.19 o
  -2  -7  11          3.39          2.18         3.68 o
  -1  -7  11         17.12         22.82         5.41 o
   0  -7  11          0.68          1.39         2.94 o
   1  -7  11         48.95         55.66         6.30 o
   2  -7  11         36.20         25.06        15.34 o
   3  -7  11          0.05         -3.00         4.59 o
  -3  -6  11          1.63          0.29         2.68 o
  -2  -6  11          1.33          2.96         1.90 o
  -1  -6  11         13.29         13.84         3.35 o
   0  -6  11          4.94          6.31         2.17 o
   1  -6  11          9.20         14.00         2.70 o
   2  -6  11          1.64          0.30         5.48 o
   3  -6  11         17.36          9.78        14.81 o
   4  -6  11          0.52         -2.71         3.75 o
  -3  -5  11          7.53          7.16         3.27 o
  -2  -5  11          1.14         -0.91         2.38 o
  -1  -5  11          6.12          7.27         2.11 o
   0  -5  11          0.75          0.42         1.99 o
   1  -5  11        476.13        536.28        26.05 o
   2  -5  11          8.66          4.47         6.15 o
   3  -5  11          0.08          0.90         8.24 o
   4  -5  11          2.66          0.63         4.83 o
  -4  -4  11          0.33          3.15         2.80 o
  -3  -4  11          5.08          9.67         3.95 o
  -2  -4  11        103.36        137.02         6.39 o
  -1  -4  11          7.73          4.79         1.77 o
   0  -4  11          7.32          9.97         2.09 o
   1  -4  11         59.68         56.97         4.40 o
   2  -4  11         36.96         41.98         7.16 o
   3  -4  11         50.26         49.38         7.57 o
   4  -4  11          0.08         -0.83         4.67 o
  -4  -3  11          7.37          1.08         2.74 o
  -3  -3  11         94.19        114.00        10.52 o
  -2  -3  11          0.00          2.31         2.34 o
  -1  -3  11         58.12         63.85         3.00 o
   0  -3  11         27.49         20.44         2.73 o
   1  -3  11         27.54         34.68        11.52 o
   2  -3  11        364.80        527.73        26.36 o
   3  -3  11         53.08         59.26         9.64 o
   4  -3  11          1.91          2.51         8.97 o
  -4  -2  11          0.38         -1.22         1.70 o
  -3  -2  11         17.40         26.95         2.48 o
  -2  -2  11         28.67         36.29         2.78 o
  -1  -2  11          0.41          1.18         1.57 o
   0  -2  11          3.14          4.13         2.88 o
   1  -2  11          0.05         -4.97         4.97 o
   2  -2  11        182.22        220.47        22.42 o
   3  -2  11          1.21          3.12         5.82 o
   4  -2  11          8.54          3.47         9.90 o
   5  -2  11          0.23         -1.62         2.34 o
  -4  -1  11         10.75         17.14         2.62 o
  -3  -1  11          1.48          2.79         1.83 o
  -2  -1  11         53.62         60.56         3.79 o
  -1  -1  11          0.21          0.23         1.66 o
   0  -1  11         47.33         43.72         6.65 o
   1  -1  11         19.76         15.79         7.00 o
   2  -1  11         55.05         47.80         7.29 o
   3  -1  11        168.21        186.92        12.88 o
   4  -1  11          1.13         -2.31         5.21 o
   5  -1  11          0.76          1.66         2.63 o
  -5   0  11          0.06          2.61         1.99 o
  -4   0  11          0.00         -1.14         2.20 o
  -3   0  11        317.57        358.64        16.84 o
  -2   0  11          0.09         -1.82         1.82 o
  -1   0  11         88.81        105.75         5.20 o
   0   0  11         83.71         82.37        11.96 o
   1   0  11         46.92         60.98         7.72 o
   2   0  11        157.68        180.02        16.14 o
   3   0  11         35.07         45.47         7.37 o
   4   0  11          0.00         -1.54         5.05 o
   5   0  11          0.12          1.37         3.18 o
  -5   1  11          0.51          2.33         1.95 o
  -4   1  11          1.07         -2.61         3.12 o
  -3   1  11         21.05         19.85         3.12 o
  -2   1  11        143.80        163.42         5.86 o
  -1   1  11         53.73         53.07         3.66 o
   0   1  11          8.21          2.28         5.21 o
   1   1  11          0.27         -6.49        10.08 o
   2   1  11        100.15        104.20        14.85 o
   3   1  11          0.02          0.20         5.89 o
   4   1  11          3.28          1.27         6.25 o
   5   1  11          0.23          2.21         2.26 o
  -5   2  11          2.06          3.01         2.09 o
  -4   2  11          0.00          4.72         2.94 o
  -3   2  11         14.40         18.49         3.20 o
  -2   2  11        293.57        304.51        11.31 o
  -1   2  11         21.54         31.52         3.17 o
   0   2  11         12.06         13.03         6.09 o
   1   2  11        446.05        514.17        25.21 o
   2   2  11          9.72          7.27        10.83 o
   3   2  11          6.06          5.15         6.82 o
   4   2  11          0.04         11.92         9.27 o
   5   2  11          0.32         -1.33         2.63 o
  -5   3  11          0.01         -0.39         1.87 o
  -4   3  11          0.07         -1.81         2.04 o
  -3   3  11          0.00          0.51         2.47 o
  -2   3  11        377.16        385.03        13.69 o
  -1   3  11         19.78         18.98         2.82 o
   0   3  11         89.78         83.08        10.88 o
   1   3  11        494.69        553.54        26.99 o
   2   3  11          6.48          1.25         6.40 o
   3   3  11         11.05          4.91         9.30 o
   4   3  11          6.16         13.90         7.85 o
   5   3  11          0.17          3.35         2.35 o
  -5   4  11          0.22         -1.47         1.92 o
  -4   4  11          0.10         -0.40         5.83 o
  -3   4  11          8.30          7.08         2.47 o
  -2   4  11        187.05        199.51         8.45 o
  -1   4  11         10.83          9.13         2.14 o
   0   4  11         11.52         13.89         7.56 o
   1   4  11         21.84         20.85         5.89 o
   2   4  11          0.03         -0.94         8.53 o
   3   4  11          6.69         16.03         8.34 o
   4   4  11          2.63          2.58         7.55 o
   5   4  11          0.22         -1.49         1.74 o
  -5   5  11          0.34         -0.33         1.68 o
  -4   5  11          6.25          6.09         3.18 o
  -3   5  11          0.12         -0.27         1.94 o
  -2   5  11         11.57         11.09         2.32 o
  -1   5  11        133.68        118.57         7.28 o
   0   5  11          0.82         -2.83         4.34 o
   1   5  11          0.44         -1.83         5.78 o
   2   5  11         24.36         40.77        17.69 o
   3   5  11          0.13          8.14         8.61 o
   4   5  11         25.78         17.25         4.86 o
   5   5  11          6.01          0.93         1.98 o
  -4   6  11          0.02          1.58         2.89 o
  -3   6  11          0.50         -0.70         2.57 o
  -2   6  11          8.87         13.27         2.50 o
  -1   6  11         81.89         92.45         6.63 o
   0   6  11         18.83         11.05         4.85 o
   1   6  11          0.72          0.91         7.59 o
   2   6  11          2.25          4.68         6.99 o
   3   6  11         18.61         13.22         4.69 o
   4   6  11          0.21         -3.37         4.15 o
   5   6  11          0.07          1.48         2.53 o
  -4   7  11          0.20          1.03         2.78 o
  -3   7  11          7.82          2.93         3.48 o
  -2   7  11         10.67         10.43         2.59 o
  -1   7  11         43.30         49.58         6.84 o
   0   7  11         73.43         77.34         7.95 o
   1   7  11          4.15          4.70         4.67 o
   2   7  11         12.06          9.89         4.97 o
   3   7  11         13.70         13.60         5.63 o
   4   7  11          0.08         -0.36         2.77 o
   5   7  11          0.47          2.05         2.35 o
  -4   8  11          0.05         -0.92         2.67 o
  -3   8  11         68.34         60.19         6.90 o
  -2   8  11          1.57          3.88         2.28 o
  -1   8  11         11.06         11.07         4.48 o
   0   8  11         25.67         21.38         5.89 o
   1   8  11         11.25          8.59         5.29 o
   2   8  11          0.61         -2.83         2.83 o
   3   8  11          0.60         -0.43         8.08 o
   4   8  11          1.51          3.13         2.16 o
   5   8  11          0.73          0.75         1.86 o
  -4   9  11          0.50          5.91         6.94 o
  -3   9  11          1.59          1.37         5.48 o
  -2   9  11          0.00         -0.52         2.53 o
  -1   9  11         13.56         13.49         4.06 o
   0   9  11         36.00         37.71         5.35 o
   1   9  11         19.73         25.01         6.13 o
   2   9  11          5.19          5.22        13.74 o
   3   9  11          1.41          2.58         3.86 o
   4   9  11          0.04         -0.06         2.38 o
  -4  10  11          0.56          1.52         5.13 o
  -3  10  11          0.15          1.99         2.40 o
  -2  10  11         11.10          8.78         4.57 o
  -1  10  11          7.45          4.86         3.99 o
   0  10  11          0.36         -0.34         4.60 o
   1  10  11        100.94        120.35        13.94 o
   2  10  11          0.66         -1.26        13.69 o
   3  10  11          0.34          3.14         4.89 o
   4  10  11          2.92          1.69         3.52 o
  -3  11  11          0.09          1.52         2.88 o
  -2  11  11          0.56          4.62         2.91 o
  -1  11  11          0.25          1.00         4.44 o
   0  11  11          9.83          3.10         7.56 o
   1  11  11         10.47         15.06         8.17 o
   2  11  11          0.25          3.75         6.39 o
   3  11  11          0.85         -0.50         4.99 o
   4  11  11          2.31         -2.69         3.29 o
  -3  12  11          0.20         -0.89         2.38 o
  -2  12  11          5.41          5.90         3.17 o
  -1  12  11          0.07          2.00         4.53 o
   0  12  11         10.34         11.32         6.98 o
   1  12  11          0.01          0.41         4.03 o
   2  12  11          2.74         -2.26         4.22 o
   3  12  11          3.39          2.57         2.86 o
  -2  13  11          2.65          0.46         3.71 o
  -1  13  11          7.42         16.60         6.66 o
   0  13  11          8.99          7.12         4.42 o
   1  13  11         27.27         27.60         8.46 o
   2  13  11          6.97          4.67         3.22 o
   3  13  11          0.07         -1.20         3.66 o
  -2  14  11          0.23         -5.50         5.59 o
  -1  14  11          7.67          0.94         7.15 o
   0  14  11          0.45          0.43         3.81 o
   1  14  11          3.47          2.40         3.27 o
   2  14  11          0.46         -1.30         2.06 o
  -1  15  11          0.34          1.23         3.53 o
   0  15  11          0.54          3.71         4.19 o
   1  15  11          0.76         -0.16         2.79 o
   2  15  11          1.61         -0.61         2.72 o
   1  16  11          1.21          3.23         2.32 o
  -1 -10  12          1.53         -1.97         1.97 o
   0 -10  12          0.68          1.52         1.96 o
   1 -10  12          0.08          1.32         2.46 o
  -2  -9  12          0.12         -2.42         2.42 o
  -1  -9  12          0.32          0.19         2.16 o
   0  -9  12          9.94          6.51         2.58 o
   1  -9  12          0.28         -1.05         1.97 o
   2  -9  12          0.87         -0.58         2.18 o
  -3  -8  12          0.11          1.14         1.85 o
  -2  -8  12          1.77          2.93         2.95 o
  -1  -8  12          0.24         -0.04         2.50 o
   0  -8  12          5.58          6.05         2.91 o
   1  -8  12          0.04          1.38         2.63 o
   2  -8  12          0.20          0.57         2.83 o
   3  -8  12          6.23          1.82         5.72 o
  -3  -7  12          0.51         -2.09         2.59 o
  -2  -7  12          1.80          1.15         2.57 o
  -1  -7  12          4.70          7.52         8.79 o
   0  -7  12          1.80          4.63         2.95 o
   1  -7  12         59.30         68.22         5.29 o
   2  -7  12          4.82          1.90        10.36 o
   3  -7  12          0.64          4.30         8.94 o
  -3  -6  12          1.66         -0.39         2.96 o
  -2  -6  12         15.09         13.62        12.49 o
  -1  -6  12          0.01         -1.56         2.81 o
   0  -6  12         30.26         32.44         3.14 o
   1  -6  12         90.85        104.61         8.31 o
   2  -6  12         38.16         53.96        13.98 o
   3  -6  12          0.00         -5.72         5.72 o
   4  -6  12          1.06          5.85         4.63 o
  -3  -5  12          0.06         -0.24         2.13 o
  -2  -5  12         53.59         50.40         4.59 o
  -1  -5  12          2.18          7.61         3.39 o
   0  -5  12          2.08          4.84         3.13 o
   1  -5  12          5.15          9.20         3.05 o
   2  -5  12          0.52         -4.51         5.56 o
   3  -5  12          1.75          0.16         5.11 o
   4  -5  12          0.18         -1.11         7.20 o
  -4  -4  12          0.21         -1.72         2.09 o
  -3  -4  12          0.06         -2.32         2.32 o
  -2  -4  12         13.16         11.90         4.00 o
  -1  -4  12         11.49         14.64         2.19 o
   0  -4  12         12.02         10.89         2.34 o
   1  -4  12         20.55         23.51        19.45 o
   2  -4  12         22.09         26.77         7.74 o
   3  -4  12          9.27         14.99        12.26 o
   4  -4  12          4.69         -1.32         8.11 o
  -4  -3  12          0.02          1.18         2.26 o
  -3  -3  12         62.33         94.86        11.76 o
  -2  -3  12          9.74          7.77         2.58 o
  -1  -3  12          0.47          2.51         2.01 o
   0  -3  12          0.02         -1.62         2.42 o
   1  -3  12         28.28         55.60         8.86 o
   2  -3  12        836.49       1279.85        57.72 o
   3  -3  12          3.29          0.58         6.15 o
   4  -3  12          0.20         -0.32         6.10 o
  -4  -2  12          4.71         -1.00         2.61 o
  -3  -2  12          4.57          3.85         2.54 o
  -2  -2  12          9.05          9.58         2.98 o
  -1  -2  12          0.37          1.83         1.93 o
   0  -2  12         17.41         21.00         3.79 o
   1  -2  12        264.20        345.05        28.34 o
   2  -2  12          7.91          2.54         6.03 o
   3  -2  12        108.02        132.83        32.26 o
   4  -2  12          3.69          9.46         9.21 o
  -4  -1  12         10.32         12.19        10.04 o
  -3  -1  12         32.16         38.74         5.38 o
  -2  -1  12         46.32         59.67         5.08 o
  -1  -1  12         14.33         14.41         2.12 o
   0  -1  12          5.13          6.00         3.16 o
   1  -1  12          1.36         -0.97        10.69 o
   2  -1  12         24.35         23.63         6.55 o
   3  -1  12        126.96        138.07        14.13 o
   4  -1  12          0.25         -3.99         9.22 o
   5  -1  12          0.07         -0.33         4.82 o
  -4   0  12          0.13          1.44         2.65 o
  -3   0  12          6.61          7.04         2.22 o
  -2   0  12         26.34         37.63         4.62 o
  -1   0  12         45.94         48.76         3.63 o
   0   0  12         35.18         27.67         3.41 o
   1   0  12         37.33         42.77        12.10 o
   2   0  12        594.50        771.38        71.89 o
   3   0  12         52.58         67.41        16.53 o
   4   0  12          2.45         -0.82         9.23 o
   5   0  12          2.93         -2.32         3.82 o
  -4   1  12          0.25         -0.08         1.99 o
  -3   1  12          5.32         12.83         4.28 o
  -2   1  12         38.84         28.57         3.16 o
  -1   1  12          1.44          2.82         2.08 o
   0   1  12         95.18         94.07         5.00 o
   1   1  12         43.17         50.18         7.59 o
   2   1  12          1.55         13.38        13.04 o
   3   1  12         60.04         67.80        14.34 o
   5   1  12          3.03          0.31         2.96 o
  -4   2  12          0.07         -0.38         2.02 o
  -3   2  12          1.48         -1.02         2.42 o
  -2   2  12        905.10        999.75        32.33 o
  -1   2  12         33.64         29.51         3.25 o
   0   2  12         41.99         45.49         5.96 o
   1   2  12         22.41         23.39         6.99 o
   2   2  12         48.57         52.23         8.33 o
   3   2  12          0.20         -0.37         6.94 o
   5   2  12          0.87         -0.24         2.93 o
  -4   3  12          2.66          1.24         1.88 o
  -3   3  12         74.82         71.19         7.69 o
  -2   3  12          4.34          3.52         3.25 o
  -1   3  12          4.24          2.97         2.06 o
   0   3  12         14.48          9.70         4.50 o
   1   3  12          0.70          5.05         5.94 o
   2   3  12        115.72        143.83        11.68 o
   3   3  12          2.53          4.21        10.11 o
   4   3  12          1.01          8.03        13.49 o
   5   3  12          1.73          1.69         2.13 o
  -4   4  12          0.00          4.12         2.77 o
  -3   4  12          9.53          6.98         2.39 o
  -2   4  12          5.01          4.59         9.30 o
  -1   4  12         90.52         82.24         5.18 o
   0   4  12         86.47         61.10         6.76 o
   1   4  12         61.50         78.84        10.08 o
   2   4  12          8.59         25.89         8.26 o
   3   4  12         18.44         23.11         8.51 o
   4   4  12          7.70         13.31        13.41 o
   5   4  12          1.24         -0.40         1.52 o
  -4   5  12          0.03          0.18         5.68 o
  -3   5  12          2.25          1.98         3.59 o
  -2   5  12         19.45         20.43         3.59 o
  -1   5  12         22.22         19.87         5.51 o
   0   5  12         12.11          7.95         4.81 o
   1   5  12          5.07          5.25         6.30 o
   2   5  12        150.28        176.23        17.69 o
   3   5  12          8.34         20.05         9.30 o
   4   5  12          3.39          2.49         3.81 o
   5   5  12          0.81         -1.24         2.22 o
  -4   6  12          0.55          2.66         4.10 o
  -2   6  12         10.72         11.99         5.08 o
  -1   6  12         97.63        101.18         7.59 o
   0   6  12         45.19         47.08         6.14 o
   1   6  12          3.54          3.34         4.83 o
   2   6  12          9.12         14.27         7.30 o
   3   6  12         15.83         18.52        14.33 o
   4   6  12          0.00          1.33         3.51 o
   5   6  12          0.60         -1.48         2.18 o
  -4   7  12          0.00         -0.75         6.83 o
  -3   7  12          1.50         -0.50         3.15 o
  -2   7  12          9.18         11.23         3.24 o
  -1   7  12          6.08          4.23         4.63 o
   0   7  12          7.02         10.07         5.84 o
   1   7  12         19.74         16.46         6.77 o
   2   7  12          6.18         10.51         5.21 o
   3   7  12          5.21          7.09         4.52 o
   4   7  12          0.00         -0.89         3.49 o
   5   7  12          0.00          0.20         1.96 o
  -4   8  12          0.19         -1.33         6.14 o
  -3   8  12          5.00          0.50         2.19 o
  -2   8  12          2.69          1.04         3.40 o
  -1   8  12         22.21         31.18         5.37 o
   0   8  12          4.40          3.89         5.42 o
   1   8  12         33.73         39.33         6.84 o
   2   8  12          0.06         -0.72         4.74 o
   3   8  12         10.80          6.20         2.90 o
   4   8  12          0.36         -1.94         2.58 o
  -4   9  12          0.00          3.32         5.41 o
  -3   9  12          7.51          2.21         2.99 o
  -2   9  12          7.77         16.80         6.19 o
  -1   9  12          9.79         14.47         4.09 o
   0   9  12          0.79          1.53         4.45 o
   1   9  12          1.10         -0.92         5.49 o
   2   9  12          0.02         -4.01        14.30 o
   3   9  12          0.02          0.02         2.83 o
   4   9  12          0.58          2.73         2.20 o
  -3  10  12          0.32          1.94         2.97 o
  -2  10  12         84.91         80.04        15.91 o
  -1  10  12          0.07          3.18        11.98 o
   0  10  12          4.14          7.44         4.62 o
   1  10  12         20.03         16.52         5.79 o
   2  10  12          3.22          6.35        13.82 o
   3  10  12          1.23         -4.93         4.93 o
   4  10  12          4.29         -0.56         2.59 o
  -3  11  12          6.62          1.91         2.46 o
  -2  11  12         10.76          7.45         6.71 o
  -1  11  12          2.33          6.91         3.79 o
   0  11  12          8.18         14.60         5.03 o
   1  11  12          5.56          8.33         4.56 o
   2  11  12          0.39          6.80        13.01 o
   3  11  12          0.28          0.61         3.45 o
  -2  12  12          4.11          5.92         2.43 o
  -1  12  12          6.33          3.55         6.81 o
   0  12  12          8.98         20.21         5.05 o
   1  12  12          0.37         -1.34         4.92 o
   2  12  12          4.58         -5.04         6.47 o
   3  12  12          0.86          0.77         2.64 o
  -2  13  12          1.10         10.79         6.33 o
  -1  13  12          0.01          2.73         4.60 o
   0  13  12          0.42         -3.44         3.44 o
   1  13  12         14.12         12.81         5.69 o
   2  13  12          2.76          0.02         4.00 o
   3  13  12          0.01          3.53         3.38 o
  -2  14  12          0.12          1.51         4.79 o
  -1  14  12         14.41         19.32         4.81 o
   0  14  12         21.64         36.34         5.17 o
   1  14  12          0.56          3.25         3.02 o
   2  14  12          2.17          4.50         2.29 o
  -1  15  12          2.78         -0.54         4.83 o
   0  15  12         15.96         16.49         5.30 o
   1  15  12          0.56         -0.81         2.61 o
  -1  -9  13          0.33         -2.55         2.55 o
   0  -9  13          0.01         -1.67         2.06 o
   1  -9  13          0.39         -1.39         2.68 o
   2  -9  13          1.32         -0.17         1.49 o
  -2  -8  13          0.92         -2.55         2.55 o
  -1  -8  13          3.82         -1.87         3.29 o
   0  -8  13          1.00         -0.58         2.45 o
   1  -8  13          3.71         -0.15         2.40 o
   2  -8  13          1.28          2.47         2.40 o
   3  -8  13          2.34          0.57         1.44 o
  -3  -7  13          1.05          0.20         1.80 o
  -2  -7  13          5.24          2.64         2.96 o
  -1  -7  13          0.70          0.92         3.44 o
   0  -7  13          5.57          5.85         2.60 o
   1  -7  13          2.33          3.28         3.91 o
   2  -7  13          3.52          3.50         4.25 o
   3  -7  13          0.62         -1.70         2.25 o
  -3  -6  13          0.68         -1.47         2.55 o
  -2  -6  13          0.05         -2.73         3.57 o
  -1  -6  13          8.95          6.26         7.85 o
   0  -6  13          5.91          3.05         3.27 o
   1  -6  13          0.14          2.78         6.90 o
   2  -6  13          0.92          6.53        11.02 o
   3  -6  13          0.68          2.86         8.82 o
  -3  -5  13          3.49          0.78         1.78 o
  -2  -5  13          1.27         -6.12         8.01 o
  -1  -5  13          3.24          3.36         3.65 o
   0  -5  13          0.56         -0.35         3.03 o
   1  -5  13          5.34          5.34         4.92 o
   2  -5  13         34.54         65.42        13.83 o
   3  -5  13          0.14          3.41        10.20 o
   4  -5  13          2.89          0.75         4.67 o
  -3  -4  13          5.42          2.47         3.67 o
  -2  -4  13          1.00         -1.80         3.57 o
  -1  -4  13         30.17         35.55         5.77 o
   0  -4  13          1.70          2.11         2.37 o
   1  -4  13         57.04         67.82         9.25 o
   2  -4  13         12.33          9.13        10.60 o
   3  -4  13          0.55         -5.70         5.86 o
   4  -4  13          0.58          0.24         4.34 o
  -4  -3  13          2.15          0.90         1.95 o
  -3  -3  13         12.96          6.02         2.45 o
  -2  -3  13          6.63          7.16         2.84 o
  -1  -3  13         23.61         18.93         2.57 o
   0  -3  13          0.05         -1.15         2.36 o
   1  -3  13          9.81          9.76         9.15 o
   2  -3  13        147.98        164.09        15.17 o
   3  -3  13         16.04         11.42        11.68 o
   4  -3  13          0.05         -4.84         4.84 o
  -4  -2  13          4.05         -2.29         2.29 o
  -3  -2  13          3.11          3.41         3.16 o
  -2  -2  13          0.30          0.13         2.92 o
  -1  -2  13         26.47         32.05         2.88 o
   0  -2  13          0.96         -0.93         1.82 o
   1  -2  13         62.24         79.55        15.30 o
   2  -2  13         16.02         17.24         6.22 o
   3  -2  13         49.35         32.33         8.92 o
   4  -2  13          0.86         -5.48         5.48 o
  -4  -1  13          1.71         -0.60         2.59 o
  -2  -1  13          0.02         -2.61         2.61 o
  -1  -1  13          2.12          1.01         1.87 o
   0  -1  13          3.69          7.14         3.21 o
   1  -1  13          0.47         16.59        11.91 o
   2  -1  13          0.10          1.15        12.34 o
   3  -1  13        180.36        215.50        22.27 o
   4  -1  13          1.91         -4.62         5.91 o
   5  -1  13          0.13         12.93         6.58 o
  -4   0  13          7.79         -0.96         2.68 o
  -3   0  13          0.56          2.25         4.01 o
  -2   0  13         12.00         11.26         2.74 o
  -1   0  13          4.71          2.94         2.31 o
   0   0  13          2.70          5.61         3.10 o
   1   0  13         22.12         29.77         7.54 o
   2   0  13        377.99        485.82        37.54 o
   3   0  13          0.47         -2.15        11.53 o
   4   0  13          1.62         -6.38         7.93 o
   5   0  13          3.96         16.91         7.46 o
  -4   1  13         10.75          5.26         2.86 o
  -3   1  13          0.18         -0.27         3.61 o
  -2   1  13          0.18         -3.24         3.24 o
  -1   1  13          0.04          2.70         2.04 o
   0   1  13          4.94          9.57         2.98 o
   1   1  13        133.50        149.06        11.92 o
   2   1  13         41.32         50.00         8.60 o
   3   1  13         10.84          9.27         9.69 o
   4   1  13          0.05          3.39         8.39 o
   5   1  13          0.18          3.22         9.42 o
  -4   2  13          0.85         -0.32         2.58 o
  -3   2  13          2.56          0.14         3.43 o
  -2   2  13        151.26        150.13         7.86 o
  -1   2  13         18.75         13.18         2.80 o
   0   2  13         33.24         42.23         8.65 o
   1   2  13         10.72         11.98         7.16 o
   2   2  13        164.66        170.24        14.19 o
   3   2  13          8.77          6.36         9.95 o
   4   2  13          3.46          9.53         7.54 o
   5   2  13          0.06         -1.78         1.78 o
  -4   3  13          0.88         -0.90         2.39 o
  -3   3  13         33.57         16.42         8.97 o
  -2   3  13          1.57          3.87         3.65 o
  -1   3  13         19.37         21.62         3.00 o
   0   3  13          8.94          4.89         7.80 o
   1   3  13         19.68         24.38         7.08 o
   2   3  13         18.84         19.81         8.13 o
   3   3  13          9.35         18.56        10.63 o
   4   3  13         10.14         14.07         4.09 o
   5   3  13          2.14          0.51         1.36 o
  -4   4  13          0.33          3.07         3.30 o
  -3   4  13         10.82          2.32         4.08 o
  -2   4  13          7.24          4.06         3.33 o
  -1   4  13        514.60        572.88        25.60 o
   0   4  13         38.49         34.94         8.99 o
   1   4  13         12.29         18.70         6.89 o
   2   4  13         17.59         35.03         9.21 o
   3   4  13          0.01         14.98        11.02 o
   4   4  13          7.69          5.18         3.28 o
   5   4  13          1.47         -0.03         1.55 o
  -4   5  13          0.09         -3.10         6.98 o
  -3   5  13          1.06          4.45         6.73 o
  -2   5  13         92.82        105.86        18.59 o
  -1   5  13         91.23         91.56         8.52 o
   0   5  13        101.78         98.17         8.95 o
   1   5  13         26.77         41.13         7.68 o
   2   5  13         30.59         28.08         7.80 o
   3   5  13         20.22         20.98        13.24 o
   4   5  13          0.00          1.82         3.37 o
   5   5  13          0.02         -2.20         2.20 o
  -4   6  13          1.04          0.72         6.59 o
  -3   6  13         11.83         25.32         7.01 o
  -2   6  13          2.55          2.56         2.86 o
  -1   6  13        222.63        273.21        21.92 o
   0   6  13          0.07          0.04         5.18 o
   1   6  13         69.57         57.85         6.67 o
   2   6  13         46.77         58.88        11.70 o
   3   6  13          3.95          3.48         4.78 o
   4   6  13          2.18         -0.02         3.85 o
   5   6  13          2.28          0.38         1.87 o
  -4   7  13          0.11         -1.95         6.12 o
  -3   7  13          6.80         15.17        10.17 o
  -2   7  13         12.26          7.39         3.68 o
  -1   7  13          3.75          6.09         4.13 o
   0   7  13         16.99         20.53         6.11 o
   1   7  13          0.75         -4.79         5.24 o
   2   7  13          8.18          3.88         5.09 o
   3   7  13          6.85          9.33         3.98 o
   4   7  13          0.82          2.24         3.82 o
  -4   8  13          0.03          0.56         5.52 o
  -3   8  13          1.81          8.13         8.63 o
  -2   8  13          1.45          2.03         5.48 o
  -1   8  13         86.32        101.17        10.47 o
   0   8  13         24.86         28.60         6.91 o
   1   8  13          6.66          2.58         5.52 o
   2   8  13          8.94          2.60         9.85 o
   3   8  13          0.30         -1.96         2.71 o
   4   8  13          1.12          0.53         2.07 o
  -3   9  13         11.97          7.77         3.50 o
  -2   9  13          1.48          3.73         3.30 o
  -1   9  13          4.96          4.25         4.80 o
   0   9  13          6.53         10.60         4.66 o
   1   9  13          2.13          4.22         5.48 o
   2   9  13          2.22          7.82         7.66 o
   3   9  13          0.29          0.30         4.71 o
   4   9  13          1.84         -1.24         2.30 o
  -3  10  13          1.58         -5.64         7.48 o
  -2  10  13          2.85          3.51         5.57 o
  -1  10  13         22.47         31.50        12.27 o
   0  10  13          0.23         -3.10         7.16 o
   1  10  13          3.88         -1.39        13.11 o
   2  10  13          0.12         -1.25        13.81 o
   3  10  13          0.94          0.86         4.09 o
   4  10  13          2.10         -0.70         3.53 o
  -3  11  13          5.24          8.63         6.68 o
  -2  11  13          7.77         11.16         4.37 o
  -1  11  13          9.35         13.48         7.46 o
   0  11  13          0.00          3.82         3.99 o
   1  11  13          3.64         -0.12         4.11 o
   2  11  13          0.15          3.75         7.08 o
   3  11  13          0.51          3.29         3.24 o
  -3  12  13          0.76          0.50         4.99 o
  -2  12  13          0.02         -2.83         3.65 o
  -1  12  13         10.12         10.62         4.66 o
   0  12  13          0.01         -4.35         4.38 o
   1  12  13          1.49         -4.05         4.05 o
   2  12  13          5.61          3.96         6.58 o
   3  12  13          0.17         -1.45         2.43 o
  -2  13  13          1.40         -1.17         5.64 o
  -1  13  13          4.94          5.03         3.82 o
   0  13  13          2.02          4.68         3.32 o
   1  13  13          0.70         -1.19         4.44 o
   2  13  13          2.24          2.47         3.83 o
  -1  14  13          1.52          5.44         5.66 o
   0  14  13         16.86         25.36         4.14 o
   1  14  13          0.35         -0.16         2.74 o
   2  14  13          0.35          1.68         2.20 o
  -1  15  13          6.49          7.93         4.23 o
   0  15  13          0.27          5.36         3.84 o
   1  15  13          0.02          0.37         3.19 o
   0  -9  14          6.71         -1.46         1.98 o
   1  -9  14          1.09          0.18         1.90 o
  -2  -8  14          0.21          1.03         1.47 o
  -1  -8  14          3.45         -2.57         2.68 o
   0  -8  14          0.03         -0.96         2.68 o
   1  -8  14          0.03          1.52         2.09 o
   2  -8  14          0.22         -1.05         1.58 o
  -2  -7  14          0.07         -1.16         2.54 o
  -1  -7  14          0.40          0.38         3.13 o
   0  -7  14          2.88          0.81         3.31 o
   1  -7  14          7.61          1.42         2.44 o
   2  -7  14          0.38          2.68         2.66 o
   3  -7  14          0.94         -0.95         1.68 o
  -3  -6  14          0.28         -1.30         1.67 o
  -2  -6  14          0.76          0.37         2.95 o
  -1  -6  14          1.09          2.76         7.32 o
   0  -6  14          0.02         -0.66         3.28 o
   1  -6  14          2.80         -0.23         3.19 o
   2  -6  14          2.32          2.88         2.95 o
   3  -6  14          7.02          2.04         2.15 o
  -3  -5  14          2.01         -0.27         2.36 o
  -2  -5  14          1.38         -0.15         5.49 o
  -1  -5  14          2.52         -2.77         7.80 o
   0  -5  14         35.81         32.33         4.65 o
   1  -5  14          2.22         -1.45         2.69 o
   2  -5  14         13.75         19.94        11.42 o
   3  -5  14          6.14          3.10         6.21 o
  -3  -4  14          0.13         -1.45         1.71 o
  -2  -4  14          1.46          0.94         2.28 o
  -1  -4  14         17.35         11.11         4.08 o
   0  -4  14          2.94          5.31         2.35 o
   1  -4  14          2.15         -0.38         2.16 o
   2  -4  14          5.97         11.18        11.21 o
   3  -4  14          4.89          5.81         7.69 o
   4  -4  14          0.76         -0.38         4.75 o
  -3  -3  14          0.10          0.20         1.97 o
  -2  -3  14          2.00          1.92         8.07 o
  -1  -3  14         22.40         17.61         2.63 o
   0  -3  14        125.42        113.82        13.96 o
   2  -3  14          5.70          7.64        12.57 o
   3  -3  14          6.84         -0.90        10.03 o
   4  -3  14          2.23         -0.41         4.25 o
  -4  -2  14          6.90         -0.38         1.70 o
  -3  -2  14         20.27          4.66         4.60 o
  -2  -2  14          8.32          3.36         3.79 o
  -1  -2  14          3.91          1.43         2.09 o
   0  -2  14          0.96          1.23         1.85 o
   1  -2  14          5.92         -5.00         5.82 o
   2  -2  14          1.90          9.10        12.24 o
   3  -2  14          1.46         -0.97        10.57 o
   4  -2  14          0.05         12.28         6.66 o
  -4  -1  14          0.35         -1.33         1.95 o
  -3  -1  14          7.35          3.94         3.72 o
  -2  -1  14          2.00          5.65         2.73 o
  -1  -1  14         19.38         18.95         2.39 o
   0  -1  14         33.79         32.75         4.68 o
   1  -1  14         21.24         25.26         7.66 o
   2  -1  14        136.13         56.79        12.59 o
   3  -1  14        164.72        190.53        20.15 o
   4  -1  14          1.35          1.31         6.92 o
  -4   0  14         17.19          0.74         2.15 o
  -3   0  14          1.76          1.00         3.33 o
  -2   0  14          3.86          1.81         2.56 o
  -1   0  14          7.43         10.01         2.22 o
   0   0  14          0.78          0.63         3.24 o
   1   0  14         25.14         29.66         7.98 o
   2   0  14        158.78        171.67        29.97 o
   3   0  14         16.08         -0.86        11.05 o
   4   0  14          0.08          6.48         7.58 o
  -4   1  14          0.10         -0.52         2.13 o
  -3   1  14          0.34         -2.24         8.98 o
  -2   1  14         17.03         15.78         5.14 o
  -1   1  14          0.27          2.68         3.48 o
   0   1  14         71.24         61.76        12.06 o
   1   1  14        289.32        316.65        30.59 o
   2   1  14        108.44        116.24        15.11 o
   3   1  14         21.83         17.91        18.26 o
   4   1  14         25.78         23.00        17.99 o
   5   1  14          0.10          6.30         5.96 o
  -4   2  14         10.50          3.52         2.36 o
  -3   2  14          0.84         -9.49         9.49 o
  -2   2  14         36.34         45.55         5.70 o
  -1   2  14         55.39         65.48         4.89 o
   0   2  14         33.53         29.81        17.26 o
   1   2  14         51.77         66.97         7.19 o
   2   2  14          8.09         -4.74         7.77 o
   3   2  14          0.25         11.85         9.85 o
   4   2  14          3.14         10.35         7.02 o
   5   2  14          0.07          2.13         6.20 o
  -4   3  14          0.01         -2.06         2.12 o
  -3   3  14          0.23          5.72         6.38 o
  -2   3  14         72.92         70.64         5.40 o
  -1   3  14          6.08          7.68         3.04 o
   0   3  14         14.28         18.85        14.30 o
   1   3  14        600.75        760.59        46.67 o
   2   3  14         43.98         54.41        18.91 o
   3   3  14          3.16         10.45         8.21 o
   4   3  14          6.21          9.15         6.39 o
   5   3  14          0.18          0.30         6.26 o
  -4   4  14          7.61          1.65         1.88 o
  -3   4  14          6.75          8.70         6.64 o
  -2   4  14         87.01         78.57        10.40 o
  -1   4  14        190.60        219.18        12.93 o
   0   4  14          7.52         13.30         5.74 o
   1   4  14         58.02         71.63         8.89 o
   2   4  14          7.73         13.15         7.49 o
   3   4  14          8.48         10.09         7.07 o
   4   4  14          0.05         -0.05         2.99 o
   5   4  14          1.37         -1.24         1.49 o
  -3   5  14          4.89          3.26         2.80 o
  -2   5  14         46.45         38.41        15.75 o
  -1   5  14         31.82         37.49         7.58 o
   0   5  14         48.03         55.28         7.52 o
   1   5  14          1.18         -1.93         9.66 o
   2   5  14         21.05         39.80         8.81 o
   3   5  14          2.40         -1.71         7.28 o
   4   5  14          0.35         -3.08         3.08 o
  -4   6  14          1.06         -0.60         5.95 o
  -3   6  14          7.95          1.46         2.52 o
  -2   6  14          8.38          1.73         2.97 o
  -1   6  14        136.00        176.14        10.14 o
   0   6  14         49.29         55.68         7.67 o
   1   6  14          3.29          2.10         5.55 o
   2   6  14         58.36         63.68         7.16 o
   3   6  14          0.66          7.70         4.84 o
   4   6  14          0.07          1.85         3.03 o
  -4   7  14          1.23         -3.70         5.35 o
  -3   7  14          0.52         -2.94         9.05 o
  -2   7  14          0.32         -2.32         2.75 o
  -1   7  14         18.33         22.80         6.12 o
   0   7  14          0.49          5.55         5.93 o
   1   7  14          1.79          1.46         5.53 o
   2   7  14          7.09          6.86        14.10 o
   3   7  14         36.53         21.15        11.69 o
   4   7  14          0.00          2.61         3.28 o
  -3   8  14          6.01         14.48         8.50 o
  -2   8  14          5.13          5.68         5.12 o
  -1   8  14          7.05          2.46         5.83 o
   0   8  14         64.94         77.15         7.04 o
   1   8  14          0.37          5.89         6.27 o
   2   8  14          2.97          4.07         4.93 o
   3   8  14         15.75         15.66         3.92 o
   4   8  14          0.36          0.00         1.88 o
  -3   9  14          4.84         -0.81         7.30 o
  -2   9  14         10.38         18.79         5.86 o
  -1   9  14          5.68          0.83         4.29 o
   0   9  14          2.71          4.21         6.66 o
   1   9  14          0.00         -5.68        13.23 o
   2   9  14         15.60         18.06         9.62 o
   3   9  14          0.21          0.10         9.33 o
   4   9  14          1.22          1.07         1.87 o
  -3  10  14          0.02          2.06         6.36 o
  -2  10  14          1.20          0.90         5.05 o
  -1  10  14          1.75          1.07         5.95 o
   0  10  14          1.68          2.54         4.59 o
   1  10  14          0.86         -1.63         4.26 o
   2  10  14          2.84          0.43         4.81 o
   3  10  14          0.22          5.03         6.72 o
  -3  11  14          0.90          1.63         5.14 o
  -2  11  14          2.69          1.61         4.62 o
  -1  11  14          1.69          7.17         4.20 o
   0  11  14          3.76          5.57         4.49 o
   1  11  14          0.53          3.81         5.27 o
   2  11  14          1.16         -2.06         5.59 o
   3  11  14          0.10          0.03         2.97 o
  -2  12  14          1.08          6.60         4.07 o
  -1  12  14          1.59          7.21         5.07 o
   0  12  14          5.33          6.62         3.42 o
   1  12  14          2.35          4.58         3.83 o
   2  12  14          1.16          4.27         6.07 o
   3  12  14          0.18         -2.18         2.21 o
  -2  13  14          2.39         10.23         5.38 o
  -1  13  14          2.09         -4.59         4.59 o
   0  13  14          0.45          2.49         3.07 o
   1  13  14          1.42          2.00         3.94 o
   2  13  14          3.47          3.66         3.54 o
  -1  14  14          0.02         -0.56         4.85 o
   0  14  14          0.55         -2.70         3.11 o
   1  14  14          0.27          2.83         4.44 o
   2  14  14          0.57          0.62         3.22 o
   0  15  14          1.68         -2.09         3.96 o
  -1  -8  15          0.53          1.25         1.71 o
   0  -8  15          0.02         -2.00         2.29 o
   1  -8  15          0.24         -0.61         1.84 o
  -1  -7  15          6.79         -2.72         2.72 o
   0  -7  15          0.12         -0.97         2.72 o
   1  -7  15          0.01          2.03         2.89 o
   2  -7  15          0.76         -0.42         2.16 o
  -2  -6  15          1.05         -2.53         2.53 o
  -1  -6  15          1.51         -0.14         2.72 o
   0  -6  15          0.85          0.05         2.81 o
   1  -6  15          0.13          1.78         3.24 o
   2  -6  15          0.00          1.73         2.55 o
   3  -6  15         10.11          0.76         1.53 o
  -2  -5  15          0.14          0.34         2.90 o
  -1  -5  15          6.04          3.61         3.30 o
   0  -5  15          0.07         -0.46         2.18 o
   1  -5  15         20.89         22.86         8.35 o
   2  -5  15          0.03          0.82         2.86 o
   3  -5  15          4.60          3.62         2.23 o
  -3  -4  15          0.00          0.21         1.94 o
  -2  -4  15          0.86         -0.13         2.78 o
  -1  -4  15          3.75          3.12         3.38 o
   0  -4  15         31.51         51.04        10.72 o
   1  -4  15          4.16          4.84         2.51 o
   2  -4  15          6.12         17.21         3.16 o
   3  -4  15          5.55         -2.10         5.13 o
  -3  -3  15          0.00          0.14         1.55 o
  -2  -3  15          6.07          5.46         2.17 o
  -1  -3  15          2.76          2.12         8.60 o
   0  -3  15          3.85          2.34         2.49 o
   1  -3  15          0.69         -0.68         2.11 o
   2  -3  15          6.02          7.10         9.45 o
   3  -3  15          2.23         -3.96         5.50 o
   4  -3  15          1.75         -2.11         4.36 o
  -3  -2  15          1.09         -0.51         1.90 o
  -2  -2  15          1.06          1.44         2.30 o
  -1  -2  15         54.72         53.84         8.51 o
   0  -2  15          5.95          2.96         2.58 o
   1  -2  15          1.36         -1.16         3.28 o
   2  -2  15          2.45         -2.02        11.16 o
   3  -2  15          4.03          6.53         8.11 o
   4  -2  15          0.15         -3.26         5.55 o
  -3  -1  15          5.19          2.34         1.95 o
  -2  -1  15          5.55          6.82         8.58 o
  -1  -1  15         27.28         29.48         3.59 o
   0  -1  15         53.77         45.36         3.11 o
   1  -1  15         40.20         25.21        19.78 o
   2  -1  15          4.99         10.04         7.26 o
   3  -1  15          5.86         -3.84         6.30 o
   4  -1  15          2.11          6.74         5.51 o
  -4   0  15          2.96         -0.65         1.44 o
  -3   0  15          5.24          1.66         2.94 o
  -2   0  15          1.11          0.67         3.25 o
  -1   0  15          0.73          0.57         2.44 o
   0   0  15         10.63          7.57         2.45 o
   1   0  15          0.41         -1.18         3.23 o
   2   0  15          5.48          4.08         7.26 o
   3   0  15         53.54         55.37        12.55 o
   4   0  15          0.77          1.22         2.32 o
  -4   1  15         10.81          2.10         1.70 o
  -3   1  15          1.26          1.33         3.42 o
  -2   1  15          0.24          2.10         4.03 o
  -1   1  15          2.99          4.19         2.74 o
   0   1  15         20.34         29.14         8.95 o
   1   1  15          6.01         17.06         6.97 o
   2   1  15         32.80         51.03        16.75 o
   4   1  15         26.54         19.22         6.91 o
  -4   2  15          0.12         -0.17         1.63 o
  -3   2  15          1.03          5.30         3.28 o
  -2   2  15          0.64         -0.32         3.44 o
  -1   2  15          0.41         -0.22         2.88 o
   0   2  15         54.28         44.97        12.01 o
   1   2  15         42.54         54.89        13.80 o
   2   2  15         12.94         11.50        10.98 o
   3   2  15         58.85         92.88        15.84 o
   4   2  15          0.00         -0.85         2.78 o
  -4   3  15          0.00          0.15         1.48 o
  -3   3  15          0.02         -5.45         5.88 o
  -2   3  15         14.81         10.12         4.16 o
  -1   3  15         59.52         65.63         4.85 o
   0   3  15         60.78         56.54        16.58 o
   1   3  15         65.89         66.93        15.09 o
   2   3  15         22.65         33.27        14.96 o
   3   3  15          1.15         14.95        11.58 o
   4   3  15         15.11         19.63         7.11 o
  -3   4  15          7.43          5.13         4.89 o
  -2   4  15          2.02          3.72         4.04 o
  -1   4  15         10.82         10.75         3.31 o
   0   4  15         37.77         40.97         7.11 o
   1   4  15          6.97          9.08         7.66 o
   2   4  15         11.69         25.21         9.58 o
   3   4  15          0.55          8.06        12.54 o
   4   4  15          0.01         -1.70         2.92 o
  -3   5  15          0.36         -1.65         2.59 o
  -2   5  15          4.93          0.66         3.54 o
  -1   5  15        111.86        120.83        14.97 o
   0   5  15          4.30         -1.71         5.34 o
   1   5  15         48.09         54.13        10.83 o
   2   5  15         26.93         28.22         9.57 o
   3   5  15          0.45         -4.55        12.17 o
   4   5  15          1.11          3.13         3.68 o
  -3   6  15          1.92          0.99         2.45 o
  -2   6  15          0.48         -0.12         3.13 o
  -1   6  15         64.90         93.82        13.52 o
   0   6  15        191.25        233.22        46.01 o
   1   6  15         37.56         40.63         6.49 o
   2   6  15          1.74         10.13         5.39 o
   3   6  15          0.18          0.06         4.48 o
   4   6  15          0.83          0.47         2.57 o
  -3   7  15          0.86         -4.26         7.29 o
  -2   7  15          0.45          4.97         4.29 o
  -1   7  15         26.18         29.13         7.04 o
   0   7  15         13.76          9.47        14.24 o
   1   7  15          9.45         17.14        14.28 o
   2   7  15          0.50         -4.71         5.09 o
   3   7  15         14.90         15.99         4.25 o
   4   7  15          0.09         -2.92         2.92 o
  -3   8  15          1.22          1.54         7.19 o
  -2   8  15          1.28         -1.96         2.32 o
  -1   8  15         15.00         16.29         5.20 o
   0   8  15         98.44         98.74        10.52 o
   1   8  15          8.69         17.90         6.28 o
   2   8  15         10.33          8.70         5.64 o
   3   8  15          7.43          4.76         6.89 o
   4   8  15          0.32          0.19         1.91 o
  -3   9  15          0.03         -5.36         6.56 o
  -2   9  15          8.90         11.58         4.51 o
  -1   9  15          5.04          2.10         5.73 o
   0   9  15          1.04          2.58         4.15 o
   1   9  15          6.07         10.83         5.57 o
   2   9  15          8.14          2.35         5.36 o
   3   9  15          0.01         -1.74        10.53 o
  -3  10  15          0.16         -4.92         5.53 o
  -2  10  15          5.35          9.48         4.32 o
  -1  10  15          0.00          2.27         3.73 o
   0  10  15          9.50          7.50         5.74 o
   1  10  15         27.52         29.75         6.17 o
   2  10  15          1.63          3.81         4.36 o
   3  10  15          2.46         -2.72         9.61 o
  -2  11  15         31.49         48.35         5.13 o
  -1  11  15          2.30         -1.33         4.89 o
   0  11  15          0.02          1.10         3.50 o
   1  11  15          0.11         -3.80         4.04 o
   2  11  15          0.06         -0.36         5.27 o
   3  11  15          1.01          4.12         4.44 o
  -2  12  15          5.59         10.00         5.99 o
  -1  12  15          0.82          4.01         4.87 o
   0  12  15          0.28         -3.10         3.10 o
   1  12  15          6.89          9.08         3.28 o
   2  12  15          0.06          2.48         5.09 o
   3  12  15          0.72          3.50         3.16 o
  -1  13  15          4.62          5.83         3.35 o
   0  13  15          0.25          2.40         2.73 o
   1  13  15          0.00          3.92         3.79 o
   2  13  15          0.61         -0.92         3.05 o
  -1  14  15          0.44          2.53         4.07 o
   0  14  15          0.41          5.62         4.88 o
   1  14  15          0.02         -0.03         2.79 o
   0  -7  16          1.72         -1.75         2.18 o
   1  -7  16          5.29          0.20         1.86 o
  -1  -6  16          0.57         -1.59         2.64 o
   0  -6  16          0.03         -2.83         2.83 o
   1  -6  16          6.24         -0.28         2.52 o
   2  -6  16          0.76         -0.78         1.99 o
  -2  -5  16         10.84         -0.68         2.12 o
  -1  -5  16          0.15          0.21         4.88 o
   0  -5  16          0.59          0.09         2.75 o
   1  -5  16          1.48          0.67         2.91 o
   2  -5  16          3.14         -0.78         2.51 o
  -2  -4  16          0.54         -1.18         2.58 o
  -1  -4  16          1.26          0.76         2.92 o
   0  -4  16          1.32         -0.27         2.61 o
   1  -4  16          1.72          3.46         2.14 o
   2  -4  16          4.47          2.42         2.63 o
   3  -4  16          1.63          0.75         1.92 o
  -2  -3  16          0.85          3.45         2.74 o
  -1  -3  16          8.15          3.79         5.68 o
   0  -3  16          6.95          6.83         2.44 o
   1  -3  16          1.36          3.02         1.98 o
   2  -3  16          1.76          2.50         1.78 o
   3  -3  16          4.18          2.79         3.41 o
  -3  -2  16          0.01         -0.22         1.94 o
  -2  -2  16          0.49          0.24         2.03 o
  -1  -2  16         22.83         12.88         8.35 o
   0  -2  16         54.17         61.74        12.67 o
   1  -2  16         19.42         16.10         6.72 o
   2  -2  16         10.43          3.35         3.56 o
   3  -2  16          1.14          6.48         5.17 o
  -3  -1  16          1.48         -1.11         2.40 o
  -2  -1  16          0.01          0.69         2.13 o
  -1  -1  16          0.51         -2.25         9.80 o
   0  -1  16          7.50          4.76         2.03 o
   1  -1  16          7.09          2.36         3.02 o
   2  -1  16          0.46         -2.02         6.61 o
   3  -1  16          0.18          2.52         9.55 o
   4  -1  16          0.00         -2.42         5.09 o
  -3   0  16          4.03          0.33         2.67 o
  -2   0  16          9.83          8.32         4.13 o
  -1   0  16         17.02         19.89         3.38 o
   0   0  16         73.42         63.91        15.13 o
   1   0  16          0.06         -0.45         8.25 o
   2   0  16          6.25         20.76         8.85 o
   3   0  16         18.77         20.25        13.78 o
   4   0  16          0.20          1.98         4.80 o
  -3   1  16          5.33          3.89         2.76 o
  -2   1  16          6.95          4.11         5.98 o
  -1   1  16         13.95         14.58         2.79 o
   0   1  16          5.72          6.88         3.38 o
   1   1  16         80.89         58.21        44.51 o
   2   1  16          0.05         -3.87         8.27 o
   3   1  16          4.72          8.62         5.98 o
   4   1  16          0.18          0.42         2.09 o
  -3   2  16          0.03         -1.83         2.72 o
  -2   2  16          2.17          3.40         6.24 o
  -1   2  16          6.05          7.83         2.52 o
   0   2  16         20.19         24.13        10.34 o
   1   2  16        191.91        109.09        17.24 o
   2   2  16          0.28          0.82         7.95 o
   3   2  16          0.73         10.49         6.27 o
   4   2  16         18.28         19.45         8.91 o
  -3   3  16          1.22         -2.79         2.79 o
  -2   3  16          1.22          8.54         9.88 o
  -1   3  16          4.15          3.28         3.16 o
   0   3  16         25.97         31.53         4.39 o
   1   3  16         15.79          6.14        11.57 o
   2   3  16          9.14          6.09         7.12 o
   3   3  16          2.71          9.47         6.25 o
   4   3  16          6.38          6.39         2.68 o
  -3   4  16          1.22         -0.88         2.65 o
  -2   4  16         14.10          7.77         6.61 o
  -1   4  16         26.74         35.84        10.16 o
   0   4  16        157.02        184.68        11.65 o
   1   4  16        183.22        218.20        21.74 o
   2   4  16          0.27          5.00         7.30 o
   3   4  16          0.33          7.65         6.55 o
   4   4  16          2.20          2.81         2.61 o
  -3   5  16          3.69          1.04         2.28 o
  -2   5  16          5.94          6.66         6.63 o
  -1   5  16        110.12        134.73        12.32 o
   0   5  16          3.84          7.91         4.30 o
   1   5  16          0.03          0.86        13.03 o
   2   5  16          8.24          8.64         9.08 o
   3   5  16          0.69          4.67         4.52 o
   4   5  16          0.01          2.52         2.44 o
  -3   6  16          2.58         -0.53         2.10 o
  -2   6  16          1.73         -1.30         2.76 o
  -1   6  16          2.74          4.35         4.74 o
   0   6  16         30.73         34.20         7.46 o
   1   6  16          9.22          9.43         5.90 o
   2   6  16          0.22          3.19         5.35 o
   3   6  16          0.02         -1.53         4.25 o
   4   6  16          0.00          1.65         2.51 o
  -3   7  16          7.90         22.31         7.35 o
  -2   7  16          0.06          0.94         2.69 o
  -1   7  16          5.92         15.94         6.14 o
   0   7  16          2.29          2.43         4.37 o
   1   7  16         13.92         13.73         6.13 o
   2   7  16          7.04          6.16         5.01 o
   3   7  16          3.88          3.68         2.83 o
   4   7  16          0.16          1.25         1.92 o
  -3   8  16          0.86          0.62         6.05 o
  -2   8  16          0.26          0.45         2.16 o
  -1   8  16          3.93          5.50         5.56 o
   0   8  16        100.29        116.34         9.86 o
   1   8  16          0.11          4.25         6.00 o
   2   8  16         31.48         50.41         7.81 o
   3   8  16          4.07          3.95         2.79 o
  -3   9  16          0.00         -1.02         5.05 o
  -2   9  16          4.92          9.29         3.83 o
  -1   9  16          1.82         -4.29         5.37 o
   0   9  16          0.11          2.87         4.25 o
   1   9  16          0.03          4.70         5.89 o
   2   9  16          0.87         -3.95         5.99 o
   3   9  16          0.67         -3.71         9.78 o
  -2  10  16          1.29          5.04         3.53 o
  -1  10  16          4.29          7.03         5.35 o
   0  10  16          0.02          1.56         3.50 o
   1  10  16          3.97         10.85         4.11 o
   2  10  16          9.66          7.88        10.86 o
   3  10  16          0.02          4.42         4.78 o
  -2  11  16          1.33          2.09         5.24 o
  -1  11  16          0.38         -0.77         4.45 o
   0  11  16          0.01         -3.23         3.23 o
   1  11  16          0.15         -3.81         3.81 o
   2  11  16          0.21         -3.40         5.29 o
   3  11  16          0.11         -2.86         3.79 o
  -1  12  16          0.95         -2.36         4.00 o
   0  12  16          1.82          2.35         3.20 o
   1  12  16          0.08          0.47         2.81 o
   2  12  16          0.35         -0.17         3.30 o
  -1  13  16          8.44          3.20         4.61 o
   0  13  16          0.05          2.05         3.90 o
   1  13  16          0.09          3.39         3.19 o
   2  13  16          0.31          0.33         3.07 o
   0  14  16          0.30         -1.22         3.79 o
   0  -6  17          0.07          1.33         1.81 o
   1  -6  17          4.17         -0.85         1.66 o
  -1  -5  17          0.44         -0.88         2.14 o
   0  -5  17          0.37         -2.63         2.63 o
   1  -5  17          5.84         -0.49         2.28 o
   2  -5  17          0.52         -0.64         1.60 o
  -1  -4  17          2.49          3.19         4.32 o
   0  -4  17          1.48         -1.09         2.54 o
   1  -4  17          2.82          4.11         2.80 o
   2  -4  17          2.21         -0.65         2.23 o
  -2  -3  17          0.15         -1.40         1.95 o
  -1  -3  17          0.17         -0.45         2.67 o
   0  -3  17          3.33          0.62         2.01 o
   1  -3  17          0.50          0.54         1.86 o
   2  -3  17          1.99          0.93         1.62 o
  -2  -2  17          0.08         -1.47         2.04 o
  -1  -2  17          0.20          2.50         2.88 o
   0  -2  17          0.05         -0.27         2.20 o
   1  -2  17         10.04         10.05         3.98 o
   2  -2  17          7.81         14.53         8.57 o
   3  -2  17          7.94         -2.00         3.34 o
  -3  -1  17          0.53          0.17         1.47 o
  -2  -1  17          0.34         -0.17         2.53 o
  -1  -1  17          3.13          1.09         2.94 o
   0  -1  17         11.66         10.95         3.39 o
   1  -1  17          7.09          9.11         3.19 o
   2  -1  17          2.58          2.82         2.48 o
   3  -1  17          7.79          5.36         5.61 o
  -3   0  17          7.71         -2.16         2.16 o
  -2   0  17          2.88          2.86         2.89 o
  -1   0  17          6.14          6.59         2.51 o
   0   0  17          4.05          5.32         5.36 o
   1   0  17          0.00         -1.10         9.82 o
   2   0  17          0.63          2.67         5.31 o
   3   0  17          2.27          4.35        10.11 o
  -3   1  17          6.67         -0.51         2.25 o
  -2   1  17         13.29          4.53         4.56 o
  -1   1  17          6.53          5.91         3.10 o
   0   1  17          3.93         -2.76         3.91 o
   1   1  17          0.94          3.05        13.38 o
   2   1  17          2.15          4.18         7.48 o
   3   1  17          2.66          9.56        12.46 o
  -3   2  17          0.35         -0.82         2.22 o
  -2   2  17          5.77          0.73         4.74 o
  -1   2  17          0.29          4.07         6.70 o
   0   2  17          8.10          7.47         2.82 o
   1   2  17          6.41         -9.78        13.73 o
   2   2  17          0.44         10.29         8.15 o
   3   2  17          1.05          2.99         8.51 o
   4   2  17         13.47         18.54         7.33 o
  -3   3  17          3.49          1.37         2.23 o
  -2   3  17          0.05          1.23         2.99 o
  -1   3  17          9.28          9.48         2.42 o
   0   3  17         30.29         33.12         3.68 o
   1   3  17          2.38         15.93        14.55 o
   2   3  17          3.32         14.34         8.59 o
   3   3  17          9.54          8.91         7.87 o
   4   3  17          6.66          7.49         7.31 o
  -3   4  17          0.30          3.91         2.41 o
  -2   4  17          0.12         -1.55         3.99 o
  -1   4  17          7.80         14.34         3.24 o
   0   4  17          1.84          3.85         3.83 o
   1   4  17         11.28         14.46         6.25 o
   2   4  17          0.44         -2.99         8.57 o
   3   4  17          0.41          0.83         4.02 o
   4   4  17          0.15         -4.88         5.05 o
  -3   5  17          1.52          0.67         2.00 o
  -2   5  17          3.55          2.46         3.80 o
  -1   5  17         53.93         80.94         8.84 o
   0   5  17        157.69        229.82        14.49 o
   1   5  17          1.61         -1.91         5.54 o
   2   5  17          5.75          6.06         4.89 o
   3   5  17          0.00         -1.87         4.07 o
   4   5  17          0.01          3.42         4.71 o
  -3   6  17          0.23         -1.70         1.70 o
  -2   6  17          0.02         -0.79         2.59 o
  -1   6  17          5.31          8.34         5.36 o
   0   6  17         29.66         37.52         6.79 o
   1   6  17          3.16         -2.71         5.32 o
   2   6  17          0.15          0.08         5.76 o
   3   6  17          5.92         -1.21         4.48 o
  -2   7  17          1.02         -2.14         3.03 o
  -1   7  17         23.79         35.18         6.45 o
   0   7  17         52.20         65.44         8.85 o
   1   7  17          0.84          2.81         5.97 o
   2   7  17          1.66          6.36         4.60 o
   3   7  17          0.65          2.65         5.29 o
  -2   8  17          0.49          4.14         3.54 o
  -1   8  17          7.93          0.44         5.02 o
   0   8  17         47.74         51.18         7.96 o
   1   8  17          1.73          4.70         5.94 o
   2   8  17          0.03         -1.69         4.55 o
   3   8  17          0.81          8.77         9.44 o
  -2   9  17          0.75         -4.70         4.70 o
  -1   9  17          0.37         -3.29         4.95 o
   0   9  17          6.65         -0.96         5.30 o
   1   9  17          0.24          0.94         3.84 o
   2   9  17          0.76          1.88         6.29 o
   3   9  17          0.50          4.10         8.09 o
  -2  10  17          0.16         -0.63         5.94 o
  -1  10  17          0.12          0.30         1.92 o
   0  10  17          0.34          3.87         4.64 o
   1  10  17         20.96         27.80         4.13 o
   2  10  17          0.44         -0.76         4.75 o
   3  10  17          0.82          1.28         3.93 o
  -1  11  17          1.39         -1.95         4.13 o
   0  11  17          0.09         -2.70         3.29 o
   1  11  17          1.69          2.99         3.21 o
   2  11  17          0.75          2.15         4.72 o
   0  12  17          0.18          1.72         2.71 o
   1  12  17          1.62          2.52         2.37 o
   2  12  17          1.40         -0.39         3.55 o
   1  13  17          0.01         -3.30         3.30 o
   0  -4  18          0.14          0.20         2.01 o
   1  -4  18          2.33          0.37         1.95 o
  -1  -3  18          5.60          3.99         4.16 o
   0  -3  18          0.83          1.54         2.26 o
   1  -3  18          4.12          6.08         3.99 o
  -1  -2  18          0.73         -4.50         6.16 o
   0  -2  18          5.28          4.00         3.04 o
   1  -2  18          0.02          2.28         1.71 o
   2  -2  18          0.20          0.49         1.96 o
  -2  -1  18          5.51          4.95         4.75 o
  -1  -1  18          8.05         22.70         7.81 o
   0  -1  18          1.35          5.41         2.88 o
   1  -1  18          0.67          0.35         2.48 o
   2  -1  18          1.18          1.17         2.33 o
   3  -1  18          0.16          2.52         1.52 o
  -2   0  18          1.32         -1.15         2.41 o
  -1   0  18          1.03          1.89         5.63 o
   0   0  18          7.12         10.20         4.11 o
   1   0  18          3.30          6.12         2.78 o
   2   0  18          0.05          1.32         2.33 o
  -2   1  18          2.37         -1.02         2.71 o
  -1   1  18         15.46          8.55         4.41 o
   0   1  18          3.31          2.16         1.82 o
   1   1  18         19.52         25.33         3.78 o
   2   1  18          0.05         -2.84         6.40 o
   3   1  18          0.26          3.84         9.53 o
  -3   2  18          0.00         -0.81         1.46 o
  -2   2  18          3.52          0.36         2.78 o
  -1   2  18          0.22          1.08         2.64 o
   0   2  18          7.50          8.24         2.40 o
   1   2  18         27.52         32.75         4.62 o
   2   2  18          0.08          0.92        11.59 o
   3   2  18          0.59          0.70         9.89 o
  -3   3  18          0.00         -0.33         1.57 o
  -2   3  18         13.79          4.01         6.94 o
  -1   3  18          5.08          3.32         2.78 o
   0   3  18          1.82          4.36         2.52 o
   1   3  18          4.48          5.54         3.03 o
   2   3  18          0.00          4.85        12.22 o
   3   3  18          0.60         -0.08         3.87 o
  -2   4  18          1.31          3.25         4.99 o
  -1   4  18         14.45          5.88         3.03 o
   0   4  18         10.17         15.63         3.77 o
   1   4  18          0.71          3.59         3.12 o
   2   4  18         13.43         24.88        11.98 o
   3   4  18          1.27         -0.27         3.73 o
  -2   5  18          0.06         -1.15         2.52 o
  -1   5  18          0.37          0.74         2.42 o
   0   5  18         55.47         74.77        10.63 o
   1   5  18          0.94          2.90         3.21 o
   2   5  18          0.21         -4.43         4.43 o
   3   5  18          0.45         -1.40         2.19 o
  -2   6  18          0.02         -1.14         2.44 o
  -1   6  18         46.65         66.07         9.04 o
   0   6  18          6.66          9.96         5.81 o
   1   6  18          0.14         -3.55         5.30 o
   2   6  18          0.13          7.03         8.47 o
   3   6  18          0.01         -0.66         2.22 o
  -2   7  18          0.00          1.79         2.14 o
  -1   7  18         30.97         29.71        19.92 o
   0   7  18         91.69        128.43         9.66 o
   1   7  18          9.74         13.49         5.48 o
   2   7  18          0.78          9.04         4.67 o
   3   7  18          0.16          1.30         8.33 o
  -2   8  18          0.06         -0.57         2.28 o
  -1   8  18          0.52         -1.87         2.30 o
   0   8  18         11.31         17.54         5.82 o
   1   8  18          0.08          0.53         3.63 o
   2   8  18          0.04         -2.22         5.65 o
   3   8  18          0.13         -3.25         7.51 o
  -2   9  18          1.99          4.07         5.77 o
  -1   9  18          2.72         -0.02         2.02 o
   0   9  18          9.13          9.00         5.08 o
   1   9  18         20.84         26.18         5.00 o
   2   9  18          0.00         -0.02         2.95 o
   3   9  18          0.72          3.64         2.96 o
  -1  10  18          0.18          0.19         1.59 o
   0  10  18          0.67          5.42         4.33 o
   1  10  18         32.18         29.36        10.80 o
   2  10  18          0.01         -1.02         4.38 o
   0  11  18          6.30         12.38         4.20 o
   1  11  18         17.90         16.86         7.91 o
   2  11  18          0.09          1.91         3.49 o
   1  12  18          0.05          0.33         3.20 o
   0  -2  19          0.02          3.08         5.24 o
   1  -2  19          0.67         -0.50         1.99 o
  -1  -1  19          0.35          2.67         5.35 o
   0  -1  19          2.34          7.81         6.86 o
   1  -1  19          1.41          3.22         4.31 o
   2  -1  19          0.22          2.15         1.79 o
  -1   0  19          1.92          4.94         6.15 o
   0   0  19          0.08          1.85         4.46 o
   1   0  19          0.20          0.40         1.98 o
   2   0  19          6.20         13.25         2.64 o
  -2   1  19          0.25         -0.42         1.87 o
  -1   1  19          6.35          6.83         4.48 o
   0   1  19          0.12          0.49         2.45 o
   1   1  19          0.08         -1.19         2.03 o
   2   1  19          0.12         -0.90         3.90 o
   3   1  19          0.22         -0.32         1.29 o
  -2   2  19          1.63         -0.25         2.18 o
  -1   2  19          0.09         -2.08         2.40 o
   0   2  19          3.54          2.10         1.67 o
   1   2  19          0.21          2.89         2.62 o
   2   2  19          1.34          1.78         1.83 o
   3   2  19          0.96          0.18         1.50 o
  -2   3  19          2.80          0.27         2.39 o
  -1   3  19          0.01          2.18         3.06 o
   0   3  19          0.00          0.69         1.65 o
   1   3  19          0.03          1.40         2.77 o
   2   3  19          2.00          4.38         4.42 o
   3   3  19          2.45         -2.61         7.27 o
  -2   4  19          0.07         -0.86         2.17 o
  -1   4  19          0.05         -2.26         2.49 o
   0   4  19          4.40          4.35         2.75 o
   1   4  19          1.97          4.54         2.27 o
   2   4  19         10.93         19.15         4.44 o
   3   4  19          0.28         -0.54         7.21 o
  -2   5  19          0.63         -2.19         2.19 o
  -1   5  19          4.30          0.34         2.76 o
   0   5  19          1.36          0.85         4.15 o
   1   5  19          6.67          9.50         4.15 o
   2   5  19          0.04         -2.60         4.32 o
   3   5  19          0.49          5.90         7.10 o
  -2   6  19          0.66          0.26         3.18 o
  -1   6  19         15.82         26.27         5.59 o
   0   6  19          3.39          3.42         4.17 o
   1   6  19          2.53          0.68         5.77 o
   2   6  19          2.34          5.03         2.09 o
   3   6  19          0.88         -2.49         6.82 o
  -2   7  19          1.17         -1.46         2.39 o
  -1   7  19          0.12          0.27         2.01 o
   0   7  19          0.07         -2.48         4.10 o
   1   7  19          5.08          9.97         4.54 o
   2   7  19          0.35          1.07         4.13 o
   3   7  19          0.93          0.43         6.02 o
  -1   8  19         19.85          4.16         5.20 o
   0   8  19         25.33         29.45         5.69 o
   1   8  19          4.37          5.67         7.79 o
   2   8  19          1.59         -0.29         2.72 o
  -1   9  19          9.92          0.62         5.61 o
   0   9  19          0.00         -1.96         4.20 o
   1   9  19          8.77          9.36         4.36 o
   2   9  19          0.42          0.75         3.44 o
  -1  10  19          0.29          6.68         5.74 o
   0  10  19          2.47          2.23         3.61 o
   1  10  19          0.00          2.39         3.57 o
   2  10  19          0.13         -0.63         3.04 o
   1  -1  20          3.61          4.86         1.92 o
   0   0  20          0.31          7.23         5.60 o
   1   0  20          2.49          2.88         2.10 o
   0   1  20          0.68          6.20         5.99 o
   1   1  20          6.85         10.66         3.62 o
   2   1  20          4.31          4.81         1.85 o
  -1   2  20          1.41          0.93         2.11 o
   0   2  20          2.27          4.19         2.34 o
   1   2  20          0.65          0.06         1.83 o
   2   2  20          0.47         -0.41         1.66 o
  -1   3  20          0.79         -0.26         2.27 o
   0   3  20          1.72          2.06         1.68 o
   1   3  20          1.65          0.39         1.86 o
   2   3  20          0.04         -1.04         1.71 o
  -1   4  20          0.08         -0.09         2.27 o
   0   4  20          0.06          0.80         2.27 o
   1   4  20          1.71          1.47         1.87 o
   2   4  20          2.97          1.96         1.64 o
  -1   5  20          0.43         -1.93         2.23 o
   0   5  20          1.07          1.32         2.13 o
   1   5  20          1.83          2.44         1.66 o
   2   5  20          0.05         -0.38         1.38 o
  -1   6  20          1.87         -1.23         1.98 o
   0   6  20          0.01          1.51         1.90 o
   1   6  20          0.67          6.02         4.36 o
   2   6  20          2.81          4.47         7.44 o
  -1   7  20          1.71          0.01         1.84 o
   0   7  20          2.58          4.07         1.86 o
   1   7  20          0.01          1.54         3.91 o
   2   7  20          1.19          8.77         7.23 o
  -1   8  20          6.31          0.68         1.64 o
   0   8  20          4.13         -0.15         2.17 o
   1   8  20          0.35         -2.76         3.73 o
   2   8  20          0.76         -4.81         6.40 o
   0   9  20          1.10          1.51         1.73 o
   0   4  21          0.87          1.28         1.74 o
   0   5  21          0.01         -0.98         1.83 o
   0   6  21          0.05          1.15         1.77 o
   1   6  21          0.36         -0.80         1.43 o
   0   7  21          0.00          1.04         1.67 o
                                                
