# Supplementary material for: Crystal structures of three newly synthesized flavanone hydrazones
Source: Acta Crystallogr E Crystallogr Commun. 2023 Feb 28;79(Pt 3):236–40. doi: 10.1107/S2056989023001184 (PMC9993913; doi:10.1107/S2056989023001184)
Supplement: Supplementary file 7 [file e-79-00236-IIIsup7.mol]

Compound III.mol
  ChemDraw01092312402D

 35 39  0  0  0  0  0  0  0  0999 V2000
   -1.7718   -2.8705    0.0000 C   0  0  0  0  0  0  0  0  0  0  0  0
   -1.7718   -2.0504    0.0000 C   0  0  0  0  0  0  0  0  0  0  0  0
   -1.0613   -1.6403    0.0000 C   0  0  0  0  0  0  0  0  0  0  0  0
   -0.3509   -2.0504    0.0000 C   0  0  0  0  0  0  0  0  0  0  0  0
   -0.3509   -2.8705    0.0000 C   0  0  0  0  0  0  0  0  0  0  0  0
   -1.0609   -3.2801    0.0000 C   0  0  0  0  0  0  0  0  0  0  0  0
    0.3596   -1.6403    0.0000 C   0  0  0  0  0  0  0  0  0  0  0  0
    1.0701   -2.0504    0.0000 C   0  0  0  0  0  0  0  0  0  0  0  0
    1.0701   -2.8705    0.0000 C   0  0  0  0  0  0  0  0  0  0  0  0
    0.3596   -3.2801    0.0000 O   0  0  0  0  0  0  0  0  0  0  0  0
    1.7805   -3.2806    0.0000 C   0  0  0  0  0  0  0  0  0  0  0  0
    0.3596   -0.8201    0.0000 N   0  0  0  0  0  0  0  0  0  0  0  0
    2.4900   -2.8715    0.0000 C   0  0  0  0  0  0  0  0  0  0  0  0
    3.2005   -3.2806    0.0000 C   0  0  0  0  0  0  0  0  0  0  0  0
    3.2005   -4.1007    0.0000 C   0  0  0  0  0  0  0  0  0  0  0  0
    2.4900   -4.5108    0.0000 C   0  0  0  0  0  0  0  0  0  0  0  0
    1.7810   -4.1007    0.0000 C   0  0  0  0  0  0  0  0  0  0  0  0
    1.0701   -0.4101    0.0000 N   0  0  0  0  0  0  0  0  0  0  0  0
    1.0701    0.4101    0.0000 C   0  0  0  0  0  0  0  0  0  0  0  0
    1.0701    2.0504    0.0000 C   0  0  0  0  0  0  0  0  0  0  0  0
    1.0701    2.8710    0.0000 C   0  0  0  0  0  0  0  0  0  0  0  0
    0.3596    3.2806    0.0000 C   0  0  0  0  0  0  0  0  0  0  0  0
   -0.3509    2.8705    0.0000 C   0  0  0  0  0  0  0  0  0  0  0  0
   -0.3509    2.0504    0.0000 C   0  0  0  0  0  0  0  0  0  0  0  0
    0.3601    1.6408    0.0000 C   0  0  0  0  0  0  0  0  0  0  0  0
    1.7801    3.2811    0.0000 C   0  0  0  0  0  0  0  0  0  0  0  0
    1.7801    4.1012    0.0000 C   0  0  0  0  0  0  0  0  0  0  0  0
    1.0696    4.5108    0.0000 C   0  0  0  0  0  0  0  0  0  0  0  0
    0.3596    4.1007    0.0000 C   0  0  0  0  0  0  0  0  0  0  0  0
    0.3596    0.8201    0.0000 O   0  0  0  0  0  0  0  0  0  0  0  0
    1.7801    0.8201    0.0000 C   0  0  0  0  0  0  0  0  0  0  0  0
    1.7801    1.6403    0.0000 O   0  0  0  0  0  0  0  0  0  0  0  0
   -2.4862   -1.6379    0.0000 O   0  0  0  0  0  0  0  0  0  0  0  0
   -3.2005   -2.0504    0.0000 C   0  0  0  0  0  0  0  0  0  0  0  0
    1.7845   -0.8226    0.0000 H   0  0  0  0  0  0  0  0  0  0  0  0
  1  2  2  0      
  2  3  1  0      
  3  4  2  0      
  4  5  1  0      
  5  6  2  0      
  6  1  1  0      
  4  7  1  0      
  7  8  1  0      
  8  9  1  0      
  9 10  1  0      
 10  5  1  0      
  9 11  1  0      
  7 12  2  0      
 11 13  2  0      
 13 14  1  0      
 14 15  2  0      
 15 16  1  0      
 16 17  2  0      
 17 11  1  0      
 12 18  1  0      
 18 19  1  0      
 20 21  2  0      
 21 22  1  0      
 22 23  2  0      
 23 24  1  0      
 24 25  2  0      
 25 20  1  0      
 21 26  1  0      
 26 27  2  0      
 27 28  1  0      
 28 29  2  0      
 29 22  1  0      
 19 30  2  0      
 19 31  1  0      
 31 32  1  0      
 32 20  1  0      
  2 33  1  0      
 33 34  1  0      
 18 35  1  0      
M  END
