# Supplementary material for: Crystal structures of three newly synthesized flavanone hydrazones
Source: Acta Crystallogr E Crystallogr Commun. 2023 Feb 28;79(Pt 3):236–40. doi: 10.1107/S2056989023001184 (PMC9993913; doi:10.1107/S2056989023001184)
Supplement: Supplementary file 11 [file e-79-00236-sup11.txt]

   0   0  -1 67842.7 2023.80  16
   0   0  -1 73344.8 2031.44   1
   0   0  -1 78191.8 2025.75  15
   0   0  -1 71530.8 2036.55  10
   0   0  -1 72452.9 2026.09  11
   0   0  -1 72201.2 2034.45   9
   0   0  -1 78582.4 2035.39   6
   0   0  -2 18008.6 495.619  15
   0   0  -2 15975.3 501.532   8
   0   0  -2 15629.6 508.073   9
   0   0  -2 15760.2 489.934  24
   0   0  -2 15908.0 490.197  21
   0   0  -2 16602.4 496.002  11
   0   0  -2 14918.8 511.995  10
   0   0  -2 17070.6 510.674   6
   0   0  -2 16306.7 484.039  25
   0   0   2 15319.4 465.018   3
   0   0  -2 16041.5 453.136   5
   0   0  -2 16157.9 487.972  20
   0   0  -2 16358.4 507.136   1
   0   0  -3 148971. 4305.97  20
   0   0  -3 151875. 4357.53  10
   0   0  -3 158738. 4317.90  11
   0   0  -3 165174. 4316.41  15
   0   0  -3 160777. 4332.95   8
   0   0  -3 157091. 4344.28   9
   0   0  -3 155081. 4340.13   1
   0   0  -3 156692. 4302.04  25
   0   0  -3 151416. 4311.89  24
   0   0  -3 153012. 4313.97  21
   0   0  -3 154529. 4250.74   5
   0   0  -3 153124. 4262.89  14
   0   0  -3 157463. 4284.72  23
   0   0  -4 27248.4 827.415  19
   0   0   4 24718.1 766.053  22
   0   0  -4 26802.6 868.357   9
   0   0  -4 26221.9 849.026   8
   0   0  -4 26562.1 863.585   1
   0   0  -4 27071.5 834.243  24
   0   0  -4 27066.7 820.375  25
   0   0  -4 27094.9 886.338  10
   0   0  -4 29310.9 846.662  11
   0   0  -4 27257.4 838.731  15
   0   0  -4 26937.0 831.258  20
   0   0  -4 26238.1 833.867  21
   0   0  -4 25189.9 761.945  14
   0   0  -4 28020.6 798.915  23
   0   0  -5 1327.30 122.312  19
   0   0   5 1099.18 78.0218  22
   0   0  -5 1510.07 143.467   8
   0   0  -5 1206.46 137.507   1
   0   0  -5 1236.81 121.029  24
   0   0  -5 1244.95 111.522  25
   0   0  -5 1302.05 157.522  10
   0   0  -5 1182.54 120.681  20
   0   0  -5 1288.43 126.186  21
   0   0  -5 1432.30 123.424  15
   0   0  -5 994.601 67.3081  14
   0   0  -5 1344.35 103.893  23
   0   0  -6 1551.45 165.926   8
   0   0  -6 1664.37 149.682  15
   0   0  -6 1610.18 153.259  24
   0   0  -6 1350.30 134.206  25
   0   0  -6 1614.61 152.252  26
   0   0  -6 1833.45 131.181  23
   0   0  -6 1572.61 171.983  12
   0   0  -6 1326.98 141.229  20
   0   0  -6 1423.38 152.892  21
   0   0  -6 1693.37 157.200  19
   0   0   6 1365.44 93.3808  22
   0   0  -7 47117.6 1504.36   8
   0   0  -7 46310.8 1482.50  24
   0   0  -7 45713.6 1455.55  25
   0   0  -7 46278.1 1476.13  26
   0   0  -7 44570.5 1497.51  12
   0   0  -7 47842.4 1574.81  10
   0   0  -7 45031.8 1473.72  21
   0   0  -7 44958.9 1465.71  20
   0   0  -7 47990.0 1469.74  19
   0   0  -7 45759.3 1540.17   1
   0   0  -7 46194.7 1400.13  23
   0   0  -8 1326.17 175.721  21
   0   0  -8 1390.16 186.212  19
   0   0  -8 1240.67 193.875   7
   0   0  -8 1428.69 211.779  12
   0   0  -8 1209.12 153.528  15
   0   0  -8 1195.54 135.619  23
   0   0  -9 4528.20 369.177  12
   0   0  -9 4354.89 300.803  25
   0   0  -9 3972.17 308.979  26
   0   0  -9 4399.14 373.809   7
   0   0  -9 4559.15 331.583  19
   0   0  -9 4173.82 260.966  23
   0   0  -9 4479.92 334.131  24
   0   0 -10 919.430 174.456  24
   0   0 -10 1081.77 151.211  23
   0   0 -10 933.116 236.266  12
   0   0 -10 1043.33 189.428  26
   0   0 -10 908.456 158.423  25
   0   0 -10 1055.45 207.115  19
   0   0 -10 1034.17 216.094   7
   0   0 -11 1292.45 213.013  24
   0   0 -11 1686.13 188.810  23
   0   0 -11 1415.24 250.192  19
   0   0 -11 1716.10 274.820   7
   0   0 -11 1975.54 254.055  26
   0   0 -11 1842.07 221.852  25
   0   0 -11 2096.08 302.076  12
   0   0 -12 141.024 110.279  23
   0   0 -12 187.474 152.445   7
   0   0 -12 177.579 195.627  19
   0   0 -12 339.534 161.401  26
   0   0 -12 222.949 190.252  12
   0   0 -12 253.558 131.156  18
   0   0 -13-77.6168 197.879  19
   0   0 -13 41.1437 114.906  26
   0   0 -13-16.4249 104.454  18
   0   0 -13-57.4924 97.3253  23
   0   0 -14 750.236 138.431  23
   0   0 -14 1665.93 272.529  12
   0   0 -14 1469.83 184.385  18
   0   0 -14 499.988 197.945  19
   0   0 -15 40.0030 138.972  19
   0   0 -15 33.3574 79.6816  23
   0   0 -16 8.65019 100.147  19
   0   1 -16 86.0632 110.734  19
   0   1 -15 210.944 84.3647  23
   0   1 -15 300.002 168.411  19
   0   1 -14 193.686 96.3579  23
   0   1 -14 273.785 202.335  12
   0   1 -14 352.730 204.280  19
   0   1 -13 1132.24 204.701  26
   0   1 -13 1096.76 233.315  19
   0   1 -13 1076.18 168.499  18
   0   1 -13 947.617 149.978  23
   0   1 -12 631.243 136.214  23
   0   1 -12 864.253 188.616  26
   0   1 -12 641.220 147.403  18
   0   1 -12 634.565 230.661  12
   0   1 -12 626.531 151.443  25
   0   1 -12 869.481 224.572  19
   0   1 -11 4255.74 334.113  25
   0   1 -11 4322.44 358.424  26
   0   1 -11 3920.91 268.502  23
   0   1 -11 4896.45 440.969  12
   0   1 -11 5253.22 433.750   7
   0   1 -11 4321.90 326.853  18
   0   1 -11 4197.50 370.958  19
   0   1 -10 2889.27 278.216  26
   0   1 -10 2998.55 263.686  25
   0   1 -10 3763.03 363.407  12
   0   1 -10 3664.07 321.401  19
   0   1 -10 2865.54 291.187  21
   0   1 -10 2539.55 305.180   7
   0   1 -10 2246.61 225.956  18
   0   1 -10 2781.07 216.832  23
   0   1 -10 2776.17 289.598  24
   0   1  -9 3894.50 354.017   1
   0   1  -9 4041.92 325.284   8
   0   1  -9 3717.27 278.184  25
   0   1  -9 4258.63 309.282  26
   0   1  -9 4549.06 371.897  12
   0   1  -9 4275.82 323.311  21
   0   1  -9 4122.56 315.218  19
   0   1  -9 3843.82 313.558  24
   0   1  -9 3977.28 243.501  23
   0   1  -9 3689.97 336.816   7
   0   1  -8 1613.31 193.401  21
   0   1  -8 1570.09 182.477  19
   0   1  -8 1906.74 233.624   1
   0   1  -8 1606.83 198.535   8
   0   1  -8 1597.48 205.396   7
   0   1  -8 1881.87 230.050  12
   0   1  -7 66.4771 84.2760  21
   0   1  -7 19.3560 85.8472  19
   0   1  -7 148.067 91.5681   7
   0   1  -7 113.886 89.2538   8
   0   1  -7 163.275 84.1582  24
   0   1  -7 86.6503 100.511  12
   0   1  -7 173.550 75.4874  25
   0   1  -7 99.4591 64.5191  23
   0   1  -7 241.285 106.846   1
   0   1  -6 20544.3 712.493  15
   0   1  -6 20523.7 758.148   7
   0   1  -6 20746.0 738.310  24
   0   1  -6 20963.3 661.067  23
   0   1  -6 19879.8 750.539   8
   0   1  -6 19175.3 617.928  14
   0   1  -6 20523.7 697.941  25
   0   1  -6 21235.0 753.820  12
   0   1  -6 21033.8 729.603  21
   0  -1   5 270.413 45.2618  27
   0   1  -5 295.603 75.6105  24
   0   1  -5 291.930 81.4476   7
   0   1  -5 341.850 71.2309  15
   0   1  -5 341.924 74.0139  21
   0   1  -5 321.300 60.5941  23
   0   1  -5 409.048 88.5482   1
   0   1  -5 343.900 66.1518  11
   0   1  -5 330.409 62.8644  25
   0   1  -4 2104.91 141.271  21
   0   1  -4 2530.96 134.396  11
   0  -1   4 2189.25 109.839   5
   0   1  -4 2270.06 116.238  23
   0   1  -4 2163.64 155.149   7
   0   1  -4 2336.48 142.320  15
   0   1  -4 2376.80 107.215   3
   0   1  -4 2405.81 155.761  24
   0   1  -4 2363.53 132.644  25
   0  -1   4 2003.35 98.1051  27
   0   1  -4 2188.16 155.462   1
   0   1  -3 17681.2 537.152   3
   0   1  -3 18361.7 536.811  23
   0   1  -3 19227.3 588.962  24
   0   1  -3 18539.8 566.487  15
   0  -1   3 17089.5 525.115  27
   0  -1   3 19081.9 543.132   5
   0   1  -3 17392.4 550.679  11
   0   1  -3 18905.0 590.020   7
   0   1  -3 17738.8 549.807  25
   0   1  -3 17316.3 586.122   1
   0   1  -2 22080.7 666.294   7
   0   1  -2 21174.8 633.255  25
   0   1  -2 21185.2 660.446  24
   0   1  -2 21238.4 623.693  23
   0   1  -2 21583.1 643.694  15
   0  -1   2 21937.2 626.070  27
   0   1  -2 22325.1 636.195  11
   0  -1   2 22535.8 634.797  17
   0  -1   2 23218.6 641.400   5
   0  -1   1 37421.5 1070.22  17
   0  -1   1 38600.4 1073.38   5
   0  -1   0 170078. 4824.00   5
   0  -1   0 171921. 4826.78  17
   0   1   0 171173. 4847.96   4
   0  -1  -1 41447.6 1233.06  15
   0  -1  -1 42594.9 1232.60   2
   0  -1  -1 43874.6 1253.28  26
   0  -1  -1 44925.7 1240.65  25
   0  -1  -1 47163.8 1253.75  13
   0   1   1 43610.8 1230.02  22
   0  -1  -1 43896.2 1239.94  17
   0  -1  -1 44914.0 1240.41  19
   0   1   1 47882.3 1250.36   4
   0  -1  -2 3074.12 115.310  17
   0  -1  -2 2919.83 129.866  16
   0  -1  -2 3025.09 158.236   6
   0  -1  -2 3192.46 130.482  13
   0   1   2 2883.05 107.947  22
   0  -1  -2 2917.36 131.856  19
   0  -1  -2 3244.93 135.637  25
   0  -1  -2 2915.38 140.702  26
   0  -1  -2 3020.11 164.353   9
   0  -1  -2 2883.30 130.609  15
   0  -1  -3 4959.85 249.945   9
   0  -1  -3 5025.20 209.207  25
   0  -1  -3 4408.00 212.902  26
   0  -1  -3 5155.62 211.637  19
   0  -1  -3 4950.83 208.262  16
   0  -1  -3 5009.13 239.671   6
   0  -1  -3 4812.02 208.502  24
   0   1   3 4672.01 166.928  22
   0  -1  -3 5377.78 183.250  13
   0  -1  -3 4921.17 210.764  20
   0  -1  -3 4907.57 206.968  15
   0  -1  -4 14278.9 484.900  19
   0  -1  -4 13402.3 488.194  26
   0  -1  -4 13385.9 476.011  25
   0  -1  -4 14576.1 492.005  24
   0  -1  -4 13518.1 500.056   8
   0  -1  -4 14018.7 533.293   9
   0  -1  -4 13889.8 486.821  16
   0  -1  -4 13413.7 451.956  23
   0  -1  -4 14173.9 484.282  15
   0  -1  -4 13777.4 492.946  21
   0  -1  -4 13667.2 484.450  20
   0   1   4 12993.6 412.885  22
   0  -1  -4 14402.2 532.956   6
   0  -1  -5 90448.3 2714.81   9
   0  -1  -5 92094.3 2673.58   8
   0  -1  -5 98748.9 2718.45   6
   0  -1  -5 91048.2 2642.24  25
   0  -1  -5 91988.0 2659.10  26
   0  -1  -5 97823.6 2654.58  19
   0  -1  -5 94624.8 2650.95  15
   0  -1  -5 91677.6 2655.97  21
   0  -1  -5 89465.3 2644.20  20
   0  -1  -5 90081.0 2723.97  10
   0   1   5 88164.5 2545.72  22
   0  -1  -5 93642.1 2655.58  24
   0  -1  -5 92029.4 2603.98  23
   0  -1  -6 14664.1 583.532  26
   0  -1  -6 14803.9 568.813  25
   0  -1  -6 15319.8 581.734  24
   0  -1  -6 14220.0 587.226  12
   0  -1  -6 15023.3 531.332  23
   0  -1  -6 15933.2 581.416  19
   0  -1  -6 14627.2 578.723  20
   0  -1  -6 15515.8 575.725  15
   0  -1  -7 23694.8 822.386  19
   0  -1  -7 22749.2 828.294  20
   0  -1  -7 21678.4 837.659  12
   0  -1  -7 21213.4 808.081  24
   0  -1  -7 22368.8 804.211  25
   0  -1  -7 21776.2 824.253  26
   0  -1  -7 22643.7 915.554  10
   0  -1  -8 446.077 105.697  23
   0  -1  -8 388.064 148.316  12
   0  -1  -8 624.109 186.656  10
   0  -1  -8 445.452 106.129  25
   0  -1  -8 417.396 116.294  20
   0  -1  -8 363.569 128.307  19
   0  -1  -8 273.895 95.7058  15
   0  -1  -9 165.299 119.198  26
   0  -1  -9-73.9208 141.254  19
   0  -1  -9 62.8174 92.4657  20
   0  -1  -9 48.7247 88.8887  23
   0  -1  -9-35.8471 138.936  12
   0  -1  -9 185.201 174.195  10
   0  -1  -9 21.4056 128.115   7
   0  -1  -9 29.1276 81.3509  25
   0  -1  -9-30.6511 87.1762  15
   0  -1  -9 98.2276 82.5465  24
   0  -1 -10 3544.85 258.330  23
   0  -1 -10 3312.34 320.715  19
   0  -1 -10 3938.60 308.846  25
   0  -1 -10 3305.45 312.679  24
   0  -1 -10 3376.34 318.142  26
   0  -1 -10 3206.81 343.758  12
   0  -1 -10 3946.50 385.151   7
   0  -1 -11 246.344 120.956  24
   0  -1 -11 27.2103 157.581   7
   0  -1 -11 188.562 177.922  19
   0  -1 -11 125.736 137.102  26
   0  -1 -11 317.577 122.019  23
   0  -1 -11 46.1356 180.581  12
   0  -1 -12 34.9907 109.668  18
   0  -1 -12-20.7857 99.9325  24
   0  -1 -12 151.542 125.327  26
   0  -1 -12-19.5627 189.263  19
   0  -1 -12-47.4868 180.477  12
   0  -1 -12 120.092 111.058  23
   0  -1 -12 169.092 165.932   7
   0  -1 -13-95.0395 197.041  19
   0  -1 -13 46.8386 99.9069  23
   0  -1 -13 130.964 164.174   7
   0  -1 -13-50.8986 113.893  18
   0  -1 -14 335.901 187.720  19
   0  -1 -14 217.270 113.613  18
   0  -1 -14 339.543 120.414  23
   0  -1 -14 275.942 176.161  12
   0  -1 -15 252.794 145.260  19
   0  -1 -15 8.29305 80.2505  23
   0  -1 -16 72.0389 55.6226  23
   0   2 -16 157.483 124.363  19
   0   2 -15 268.250 180.758  12
   0   2 -15 14.3258 160.801  19
   0   2 -14 1066.87 264.497  12
   0   2 -14 507.931 112.312  23
   0   2 -14 959.200 173.720  26
   0   2 -13 136.379 172.698  19
   0   2 -13-39.2124 113.494  26
   0   2 -13 10.6930 86.0153  23
   0   2 -12-51.4286 99.2370  25
   0   2 -12 19.8945 183.964  19
   0   2 -12-102.723 219.108  12
   0   2 -12 19.9631 115.562  26
   0   2 -12-10.5318 84.7207  23
   0   2 -11 101.131 134.034  21
   0   2 -11 16.3293 80.4510  25
   0   2 -11 19.1194 175.604  19
   0   2 -11-48.8232 208.285  12
   0   2 -11 89.8127 92.9100  23
   0   2 -11 71.4347 86.8878  18
   0   2 -11 75.2593 121.357  26
   0   2 -10 251.412 156.055  19
   0   2 -10-14.8025 85.7331  25
   0   2 -10 152.550 101.484  26
   0   2 -10 183.596 133.881  21
   0   2 -10 88.2470 191.216  12
   0   2 -10 116.746 89.3277  18
   0   2 -10 105.510 130.336   7
   0   2 -10 239.206 140.864   1
   0   2 -10 133.478 85.0649  23
   0   2  -9 990.421 176.671  19
   0   2  -9 1113.88 149.630  25
   0   2  -9 855.522 135.630  18
   0   2  -9 1213.59 189.314   7
   0   2  -9 895.355 180.832   8
   0   2  -9 1037.24 197.402   1
   0   2  -9 811.370 115.128  23
   0   2  -9 1015.88 223.051  12
   0   2  -9 1036.06 184.359  21
   0   2  -9 915.194 160.013  26
   0   2  -8 13978.0 593.381  25
   0   2  -8 15601.8 711.210   1
   0   2  -8 15739.9 695.141  12
   0   2  -8 14875.9 584.126  18
   0   2  -8 14983.7 683.817   8
   0   2  -8 15561.2 631.079  19
   0   2  -8 14953.8 676.049   7
   0   2  -8 14877.9 645.550  21
   0   2  -7 15632.7 616.666  21
   0   2  -7 15092.8 579.090  25
   0   2  -7 15638.6 659.435  12
   0   2  -7 15515.9 665.572   1
   0   2  -7 16006.3 655.728   7
   0   2  -7 14536.2 555.736  18
   0   2  -7 14862.3 628.502  24
   0   2  -7 15098.1 527.434  23
   0   2  -6 658.769 89.0947  18
   0   2  -6 946.015 128.163  24
   0   2  -6 730.279 81.7748  23
   0   2  -6 820.042 146.017  12
   0   2  -6 830.431 132.521   7
   0   2  -6 702.341 95.4739  25
   0   2  -6 550.536 98.1229  21
   0   2  -6 833.766 107.139  15
   0  -2   6 718.943 75.5317  27
   0   2  -6 897.909 130.613   1
   0   2  -5 36461.7 1109.85   3
   0  -2   5 36514.0 1092.81  27
   0   2  -5 37177.1 1125.51  18
   0   2  -5 38635.4 1118.73  11
   0   2  -5 35598.9 1187.48  24
   0   2  -5 38354.5 1102.19  23
   0   2  -5 40085.8 1205.78   7
   0   2  -5 36930.0 1206.86   1
   0   2  -5 37813.2 1196.67  12
   0   2  -5 38559.9 1155.69  15
   0   2  -5 36978.3 1134.64  25
   0  -2   5 38384.4 1122.82   5
   0   2  -4 94551.4 2769.34  18
   0   2  -4 98406.7 2761.32  11
   0  -2   4 98313.7 2755.03  27
   0   2  -4 103829. 2839.46   7
   0   2  -4 104400. 2839.99  12
   0   2  -4 96808.0 2793.86  15
   0   2  -4 98948.4 2749.85  23
   0   2  -4 101073. 2786.83   3
   0   2  -4 93850.8 2773.75  25
   0  -2   4 103764. 2787.61   5
   0   2  -3 59168.0 1604.31  12
   0   2  -3 53874.7 1530.52  23
   0  -2   3 55706.3 1551.07  27
   0  -2   3 57568.6 1579.01   5
   0   2  -3 54465.3 1543.80  11
   0  -2   3 57346.1 1566.86  17
   0   2  -3 53191.2 1550.92  18
   0   2  -3 51431.7 1549.68  25
   0   2  -2 47421.1 1268.40  12
   0  -2   2 47385.1 1274.69   5
   0  -2   2 46201.0 1263.24  17
   0   2  -1 21414.6 619.107  12
   0   2  -1 20242.4 685.894   4
   0  -2   1 21387.7 645.614   5
   0  -2   1 20747.8 643.276  17
   0  -2   0 56140.6 1465.87   5
   0  -2   0 57917.8 1472.58  17
   0   2   0 55953.9 1524.56   4
   0  -2  -1 9949.83 326.166   5
   0   2   1 11248.1 377.263   4
   0  -2  -1 9384.53 300.972  15
   0  -2  -1 9108.93 296.413   2
   0  -2  -1 10483.4 334.514  17
   0   2   2 14380.5 468.175   4
   0  -2  -2 13285.1 420.745   5
   0  -2  -2 13336.5 437.064  19
   0  -2  -2 13731.2 428.711  17
   0  -2  -2 12917.3 435.976  25
   0  -2  -2 13111.4 428.742  15
   0  -2  -3 4513.17 201.697  16
   0  -2  -3 4442.26 243.777   6
   0  -2  -3 4308.14 183.238  23
   0  -2  -3 4537.72 168.511   5
   0   2   3 4647.09 210.643   4
   0  -2  -3 4615.78 207.559  19
   0  -2  -3 4116.82 251.659   9
   0  -2  -3 4428.37 175.294  17
   0  -2  -3 4505.26 222.333  26
   0  -2  -3 4637.52 208.110  25
   0  -2  -3 4493.09 203.861  15
   0  -2  -4 45762.7 1349.26  25
   0  -2  -4 45656.3 1372.71  26
   0  -2  -4 44508.7 1266.43  17
   0  -2  -4 46803.6 1347.79  16
   0  -2  -4 48722.8 1427.97   6
   0  -2  -4 42013.7 1254.83   5
   0   2   4 45660.9 1333.09   4
   0  -2  -4 45376.1 1349.32  24
   0  -2  -4 45458.3 1315.86  23
   0  -2  -4 46463.7 1439.32   9
   0  -2  -4 46453.4 1347.61  15
   0  -2  -4 46209.8 1347.93  19
   0  -2  -5 40598.5 1288.35  26
   0  -2  -5 40799.3 1262.78  25
   0  -2  -5 40859.3 1220.53  23
   0  -2  -5 39632.7 1259.74  16
   0  -2  -5 42181.2 1263.68  19
   0   2   5 38467.2 1229.25   4
   0  -2  -5 41018.7 1261.96  15
   0  -2  -5 41718.3 1279.85  20
   0  -2  -5 41296.3 1270.41  24
   0  -2  -6 295.287 110.359  19
   0  -2  -6 188.213 130.435   9
   0  -2  -6 399.599 155.252  10
   0  -2  -6 277.818 108.278  12
   0   2   6 214.400 65.6890   4
   0  -2  -6 255.480 136.575   6
   0  -2  -6 313.091 101.239  25
   0  -2  -6 371.460 116.790  24
   0  -2  -6 288.555 87.2520  23
   0  -2  -6 418.733 105.188  15
   0  -2  -6 203.797 109.653  26
   0  -2  -6 316.496 110.755  20
   0  -2  -7 65979.8 2100.33  12
   0  -2  -7 69159.1 2101.04  24
   0  -2  -7 70168.1 2227.15  10
   0  -2  -7 68595.1 2208.10   9
   0  -2  -7 67003.3 2082.54  15
   0  -2  -8 11079.9 529.265  19
   0  -2  -8 11271.2 539.288  20
   0  -2  -8 11658.2 637.654  10
   0  -2  -8 10246.0 508.866  25
   0  -2  -8 10636.4 543.346  26
   0  -2  -8 11451.8 526.942  15
   0  -2  -8 9932.57 534.389  12
   0  -2  -8 11001.7 465.577  23
   0  -2  -9 1862.53 184.580  23
   0  -2  -9 1877.45 238.439  19
   0  -2  -9 1796.27 224.747  20
   0  -2  -9 1803.96 209.467  25
   0  -2  -9 2006.07 228.315  24
   0  -2  -9 1715.76 227.720  26
   0  -2  -9 1601.88 230.028  12
   0  -2  -9 1620.23 278.215  10
   0  -2 -10-11.5001 107.771  23
   0  -2 -10 27.5758 182.728  10
   0  -2 -10-87.1278 186.376  19
   0  -2 -10 37.8608 109.585  20
   0  -2 -10-51.8161 152.540   7
   0  -2 -10 433.683 180.348  12
   0  -2 -10 19.0761 102.531  24
   0  -2 -10 80.4938 116.491  26
   0  -2 -11 1336.36 246.718  12
   0  -2 -11 943.068 235.900  19
   0  -2 -11 1015.79 168.436  23
   0  -2 -11 1175.52 204.370  24
   0  -2 -11 1480.42 273.685   7
   0  -2 -12-21.8863 169.651  12
   0  -2 -12 38.4204 193.711  19
   0  -2 -12 20.2042 97.1264  24
   0  -2 -12-49.0290 109.446  23
   0  -2 -12 28.9002 148.986   7
   0  -2 -13 237.169 157.718   7
   0  -2 -13-143.183 181.314  12
   0  -2 -14 960.950 164.194  18
   0  -2 -14 517.959 182.611  19
   0  -2 -14 499.773 125.396  23
   0  -2 -14 857.010 188.387   7
   0  -2 -15 491.091 110.732  18
   0  -2 -15 108.572 82.3794  23
   0  -2 -16-32.0822 47.2624  23
   0   3 -16-9.70458 105.871  19
   0   3 -15 794.101 193.577  19
   0   3 -14 205.831 195.197  12
   0   3 -14 193.459 120.175  26
   0   3 -14 171.247 174.710  19
   0   3 -13 37.5313 106.740  26
   0   3 -13-38.5660 175.883  19
   0   3 -12 1923.50 324.223  12
   0   3 -12 1855.27 245.654  26
   0   3 -12 1705.48 204.944  25
   0   3 -12 1872.87 260.472  21
   0   3 -12 2020.48 288.058  19
   0   3 -11 4503.16 274.892  23
   0   3 -11 5347.59 353.090  25
   0   3 -11 4665.77 370.118  26
   0   3 -11 4696.34 441.571  12
   0   3 -11 5342.32 459.238   1
   0   3 -11 5104.92 405.950  21
   0   3 -11 5541.27 415.194  19
   0   3 -10 24.6263 121.342   1
   0   3 -10 153.248 101.950  26
   0   3 -10 143.047 84.2709  25
   0   3 -10 156.764 181.769  12
   0   3 -10 153.332 127.036  21
   0   3 -10 66.3162 123.504  19
   0   3 -10 75.6020 74.5167  23
   0   3  -9 5329.33 270.821  23
   0   3  -9 6507.25 460.832  12
   0   3  -9 5640.64 385.933  21
   0   3  -9 5915.72 445.433   1
   0   3  -9 5614.23 369.963  19
   0   3  -9 5624.71 421.045   8
   0   3  -9 5185.51 329.373  25
   0   3  -8 21027.1 764.445  18
   0   3  -8 22322.2 918.840   1
   0   3  -8 22449.0 899.159  12
   0   3  -8 22730.9 854.389  21
   0   3  -8 21157.0 789.243  25
   0   3  -7 8043.38 434.164  12
   0   3  -7 7546.58 299.867  23
   0   3  -7 7133.23 330.101  18
   0   3  -7 7045.27 419.953   1
   0   3  -7 7586.87 348.639  25
   0   3  -6 741.890 122.817   1
   0  -3   6 560.556 82.3068  27
   0   3  -6 512.972 80.7158  18
   0   3  -6 572.061 69.6349  23
   0  -3   6 630.799 98.7932   5
   0   3  -6 545.271 82.4007  25
   0  -3   5 49094.4 1399.85   5
   0   3  -5 44886.3 1352.94  18
   0   3  -5 44344.2 1312.18  11
   0  -3   5 47018.4 1350.38  27
   0   3  -5 44323.7 1315.84  23
   0   3  -5 49685.1 1455.47  12
   0   3  -5 49123.5 1398.90   3
   0   3  -5 45617.3 1363.58  25
   0  -3   4 596.233 76.3175  27
   0   3  -4 514.548 49.6600  11
   0   3  -4 651.986 107.842  12
   0   3  -4 499.281 74.4819   3
   0   3  -4 496.457 59.7505  25
   0  -3   4 506.161 94.8563   5
   0   3  -4 487.074 46.7033  23
   0   3  -3 235.437 26.8980  23
   0  -3   3 169.795 72.5857   5
   0  -3   3 165.238 55.3651  27
   0   3  -3 210.168 65.0285  12
   0  -3   3 186.288 73.5691  17
   0   3  -2 10315.2 356.021  12
   0  -3   2 10313.8 380.834   5
   0  -3   2 9812.36 373.281  17
   0   3  -1 4248.48 160.725  12
   0   3  -1 3818.90 238.734   4
   0  -3   1 3960.80 201.341  17
   0  -3   1 4304.42 211.543   5
   0   3   0 62.8642 75.4037   4
   0  -3   0 11.4088 21.0319  15
   0  -3   0 155.516 88.3304  17
   0  -3   0 121.495 84.2079   5
   0  -3   0 49.3896 18.8951  23
   0  -3  -1 9300.04 309.515  23
   0  -3  -1 9781.43 310.052   2
   0  -3  -1 11028.2 374.271  17
   0  -3  -1 10750.7 369.892   5
   0  -3  -1 10042.0 318.612  15
   0   3   1 11376.0 443.925   4
   0   3   2 9728.89 402.813   4
   0  -3  -2 9912.07 346.585  17
   0  -3  -2 9525.73 336.601   5
   0  -3  -2 8790.73 316.430  15
   0  -3  -2 8597.90 303.531  23
   0  -3  -3 11454.2 420.488  15
   0  -3  -3 12323.4 411.556   5
   0   3   3 13087.1 499.397   4
   0  -3  -3 11904.0 407.502  23
   0  -3  -3 12497.4 420.099  17
   0  -3  -3 11943.2 437.782  19
   0  -3  -3 12452.8 430.487  16
   0  -3  -4 8818.15 350.625  16
   0  -3  -4 8104.70 412.115   6
   0  -3  -4 7394.19 331.545  15
   0   3   4 8750.31 393.214   4
   0  -3  -4 8664.68 297.399   5
   0  -3  -4 8310.34 323.019  23
   0  -3  -4 7886.10 424.231   9
   0  -3  -4 8469.83 358.298  19
   0  -3  -4 8698.12 307.618  17
   0  -3  -5 2702.62 213.293  20
   0  -3  -5 3121.69 199.674  15
   0  -3  -5 2944.55 210.232  19
   0  -3  -5 2885.07 178.186  23
   0  -3  -5 3191.06 269.806   9
   0   3   5 2750.77 210.885   4
   0  -3  -5 2563.74 185.097  12
   0  -3  -5 2690.27 249.789   6
   0  -3  -5 2849.43 202.340  24
   0  -3  -5 3380.83 210.980  25
   0  -3  -5 2806.47 196.762  16
   0  -3  -5 2961.49 227.156  26
   0  -3  -6 94258.1 2833.48  26
   0  -3  -6 96639.0 2792.92  25
   0  -3  -6 96848.3 2808.17  24
   0  -3  -6 97204.0 2899.43   6
   0  -3  -6 84396.4 2759.05  12
   0  -3  -6 98545.3 2794.60  19
   0  -3  -6 96691.9 2921.01   9
   0  -3  -6 94571.0 2784.38  16
   0  -3  -7 9684.31 532.062   6
   0  -3  -7 8807.10 385.335  23
   0  -3  -7 8451.03 419.746  15
   0  -3  -7 7735.72 418.367  12
   0  -3  -7 8265.08 454.968  26
   0  -3  -7 8970.75 533.072   9
   0  -3  -7 7559.35 418.856  19
   0  -3  -7 8522.46 447.826  20
   0  -3  -7 8601.95 525.578  10
   0  -3  -8 1878.52 224.951  12
   0  -3  -8 1759.34 217.512  20
   0  -3  -8 1649.04 218.866  19
   0  -3  -8 1798.27 173.112  23
   0  -3  -8 1513.28 195.039  24
   0  -3  -8 1947.07 198.952  15
   0  -3  -8 1953.34 285.737  10
   0  -3  -8 1726.60 269.305   9
   0  -3  -9 51.0227 98.4559  24
   0  -3  -9 64.9567 90.1472  23
   0  -3  -9 25.8320 175.621  10
   0  -3  -9 70.6750 132.952  12
   0  -3  -9-32.3572 148.591  19
   0  -3  -9-18.3073 111.326  20
   0  -3 -10 201.771 128.408  20
   0  -3 -10 231.353 155.163  12
   0  -3 -10-71.1524 174.270  19
   0  -3 -10 165.790 113.963  23
   0  -3 -10 313.303 207.708  10
   0  -3 -10 232.546 117.941  24
   0  -3 -11 348.752 187.341  19
   0  -3 -11 229.992 169.439   7
   0  -3 -11 264.568 121.510  23
   0  -3 -11 250.555 149.077  20
   0  -3 -11 324.937 131.209  24
   0  -3 -12 1056.22 164.224  23
   0  -3 -12 1216.01 237.356  19
   0  -3 -13 1078.71 246.879   7
   0  -3 -13 939.809 204.550  19
   0  -3 -14 41.0511 108.100   7
   0  -3 -14 28.2357 86.4552  23
   0  -3 -14 108.638 97.9341  18
   0  -3 -15 247.244 79.3914  23
   0  -3 -15 653.646 110.004  18
   0   4 -16 53.2847 104.147  19
   0   4 -15 65.1261 138.616  19
   0   4 -14 556.002 173.859  19
   0   4 -14 636.195 231.601  12
   0   4 -13 689.007 254.017  12
   0   4 -13 353.110 125.070  26
   0   4 -13 490.237 190.538  19
   0   4 -13 535.411 171.914  21
   0   4 -12 100.591 217.944  12
   0   4 -12-18.7271 110.267  26
   0   4 -12 321.751 193.347  19
   0   4 -12 64.8955 129.473  21
   0   4 -11-129.052 148.044  21
   0   4 -11 55.5192 105.266  26
   0   4 -11 24.3866 212.964  12
   0   4 -11 27.7717 140.023   1
   0   4 -11 37.5748 161.563  19
   0   4 -10 2693.04 276.474  19
   0   4 -10 2728.45 303.515  21
   0   4 -10 2928.17 247.621  25
   0   4 -10 2562.67 320.364   1
   0   4 -10 3316.60 349.478  12
   0   4 -10 2195.68 292.176   8
   0   4  -9 1095.20 184.796  21
   0   4  -9 1415.56 258.207  12
   0   4  -9 1126.42 202.158   1
   0   4  -9 1126.32 148.140  25
   0   4  -8 5942.88 378.425  21
   0   4  -8 6397.47 420.036  12
   0   4  -8 5647.98 411.819   1
   0  -4   7 1113.76 142.362   5
   0   4  -7 1209.41 130.191  25
   0   4  -7 1179.06 176.634   1
   0   4  -7 1331.51 195.355  12
   0  -4   6 31.0063 73.6308  27
   0   4  -6-13.7543 66.1237   1
   0   4  -6 20.1611 42.7431  25
   0  -4   6 9.10487 80.1140   5
   0   4  -6 53.8885 47.3019   3
   0   4  -5 38673.0 1231.37   3
   0  -4   5 37368.3 1168.49  27
   0   4  -5 37598.4 1160.03  25
   0  -4   4 537.650 93.9159  27
   0   4  -4 825.156 119.539  12
   0   4  -4 578.992 65.9746  25
   0  -4   4 807.825 112.073  17
   0  -4   3 1091.06 127.263   5
   0   4  -3 1168.91 114.159  12
   0  -4   3 1157.55 113.961  27
   0  -4   3 1104.03 122.234  17
   0   4  -2 1781.51 114.877  12
   0  -4   2 1744.70 152.093  17
   0  -4   2 1539.16 146.875   5
   0   4  -1 38231.8 1258.23   4
   0  -4   1 39193.6 1169.09   5
   0  -4   1 35286.5 1152.57  17
   0   4   0 5308.18 310.111   4
   0  -4   0 4025.02 131.839   2
   0  -4   0 5385.21 243.857   5
   0  -4   0 3927.55 134.292  15
   0  -4   0 4968.62 234.531  17
   0  -4  -1 461.038 47.7213  15
   0  -4  -1 484.277 46.5277  23
   0  -4  -1 601.196 96.8178   5
   0  -4  -1 575.873 101.861  17
   0   4   1 673.941 132.519   4
   0  -4  -2 14530.5 457.406   5
   0   4   2 14442.5 571.979   4
   0  -4  -2 12464.9 386.474  23
   0  -4  -2 14597.0 462.117  17
   0  -4  -2 12259.6 395.660  15
   0  -4  -3 28507.7 851.009   5
   0  -4  -3 25724.0 794.425  12
   0  -4  -3 26189.2 813.780  23
   0   4   3 28450.9 986.007   4
   0  -4  -3 28320.6 855.950  17
   0  -4  -3 25409.8 828.674  15
   0  -4  -4 29789.2 960.686  16
   0  -4  -4 31104.8 923.731   5
   0  -4  -4 30211.5 954.742  15
   0  -4  -4 28217.4 918.227  12
   0   4   4 31172.9 1085.90   4
   0  -4  -4 30868.2 1111.35   9
   0  -4  -4 30622.0 934.812  17
   0  -4  -4 30273.4 975.051  19
   0  -4  -4 28739.3 922.662  23
   0  -4  -5 6509.88 328.729  16
   0  -4  -5 6099.34 341.156  24
   0  -4  -5 6711.38 323.932  15
   0  -4  -5 7175.95 443.629   9
   0  -4  -5 7006.88 350.823  19
   0  -4  -5 6693.13 301.031  23
   0  -4  -5 7836.78 437.350   6
   0  -4  -6 1847.98 248.598   6
   0  -4  -6 1824.71 244.229   9
   0  -4  -6 1459.06 188.763  20
   0  -4  -6 1722.44 182.482  16
   0  -4  -7 16514.7 704.139  24
   0  -4  -7 16152.7 709.447  20
   0  -4  -7 15980.2 614.509  23
   0  -4  -7 16031.1 677.990  19
   0  -4  -7 16686.9 788.622   6
   0  -4  -7 16506.6 666.933  15
   0  -4  -7 16453.6 810.937   9
   0  -4  -8 553.426 149.292  20
   0  -4  -8 608.906 204.896   9
   0  -4  -8 650.474 212.154  10
   0  -4  -8 394.548 156.832  19
   0  -4  -8 372.677 113.785  23
   0  -4  -8 507.654 113.181  15
   0  -4  -8 460.117 135.154  24
   0  -4  -9 1600.28 237.314  20
   0  -4  -9 1467.81 292.383  10
   0  -4  -9 1517.28 212.386  24
   0  -4  -9 1035.31 159.496  23
   0  -4  -9 1335.56 231.091  19
   0  -4 -10 841.391 183.010  24
   0  -4 -10 1382.72 285.938  10
   0  -4 -10 1004.59 157.226  23
   0  -4 -10 873.359 196.225  20
   0  -4 -10 1237.75 231.148  19
   0  -4 -11 2195.31 282.170  19
   0  -4 -11 2301.55 263.786  24
   0  -4 -11 1963.57 264.908  20
   0  -4 -11 2502.04 338.191   7
   0  -4 -11 2442.92 221.682  23
   0  -4 -12 691.310 220.953   7
   0  -4 -12 505.568 127.450  23
   0  -4 -13 168.680 153.251   7
   0  -4 -13-15.4102 109.890  18
   0  -4 -13 82.0009 90.2013  23
   0  -4 -14 18.2354 103.723   7
   0  -4 -14 16.2996 78.8444  23
   0  -4 -14-24.3929 91.7724  18
   0  -4 -15 31.2632 55.8520  23
   0  -4 -15 398.435 88.5544  18
   0   5 -16 7.41212 78.0658  19
   0   5 -15 11.6412 120.677  19
   0   5 -14 407.945 166.794  19
   0   5 -13 161.322 208.787  12
   0   5 -12 358.265 135.564  26
   0   5 -12 735.450 208.545  19
   0   5 -12 688.238 235.288  12
   0   5 -12 452.197 185.361   1
   0   5 -12 717.648 193.310  21
   0   5 -11 92.7093 164.435  19
   0   5 -11 190.602 193.421  12
   0   5 -11 311.277 163.885   1
   0   5 -11 154.385 146.231  21
   0   5 -10 181.326 157.577   8
   0   5 -10 294.512 155.870  19
   0   5 -10 199.671 186.313  12
   0   5 -10 106.557 134.386   1
   0   5 -10 102.208 122.423  21
   0   5  -9 7326.18 461.281  21
   0   5  -9 6610.99 495.128   1
   0   5  -9 7902.09 506.503  12
   0   5  -8 854.229 184.918   1
   0   5  -8 930.499 197.620  12
   0  -5   7 11267.6 475.105  27
   0   5  -7 12107.1 609.643   1
   0   5  -7 13388.8 597.682  12
   0  -5   7 11890.5 534.013   5
   0  -5   6 7801.95 400.182   5
   0   5  -6 6899.95 388.306  12
   0  -5   6 6753.90 328.840  27
   0  -5   5 854.670 145.732   5
   0  -5   5 677.689 114.729  27
   0   5  -5 714.266 131.772  12
   0  -5   4 7156.49 351.819  17
   0  -5   4 6638.53 311.969  27
   0   5  -4 7069.97 328.974  12
   0  -5   4 6763.08 348.218   5
   0  -5   3 632.800 105.831  27
   0  -5   3 495.471 112.435  17
   0  -5   3 674.316 129.520   5
   0   5  -3 570.378 91.0832  12
   0  -5   2 17021.2 628.815  17
   0  -5   1 44107.4 1374.74  17
   0  -5   0 255374. 7135.60  17
   0  -5  -1 26571.7 888.192  17
   0  -5  -2 15555.4 506.786  23
   0  -5  -2 17728.5 610.678  17
   0  -5  -3 4666.73 220.928  15
   0   5   3 5259.98 369.049   4
   0  -5  -3 5041.25 260.745   5
   0  -5  -3 4538.24 209.806  23
   0  -5  -3 4909.84 264.865  17
   0  -5  -4 842.715 97.2804  23
   0   5   4 1236.34 183.482   4
   0  -5  -4 987.765 181.767   9
   0  -5  -4 977.179 104.417  15
   0  -5  -4 796.931 114.659  16
   0  -5  -4 914.142 121.671  17
   0  -5  -4 843.491 178.632   6
   0   5   5 7315.65 462.777   4
   0  -5  -5 7408.49 480.788   9
   0  -5  -5 6788.31 351.176  16
   0  -5  -5 7448.55 459.432   6
   0  -5  -5 6936.86 338.484  15
   0  -5  -6 1630.61 164.456  15
   0  -5  -6 1994.67 274.393   6
   0  -5  -6 1586.44 150.192  23
   0  -5  -6 1935.72 205.370  24
   0  -5  -6 1863.37 267.594   9
   0  -5  -6 1691.81 201.057  20
   0  -5  -7 104.404 109.110  20
   0  -5  -7 146.301 106.333  24
   0  -5  -7 154.947 176.488   6
   0  -5  -7-24.2773 138.124   9
   0  -5  -7 102.210 88.2669  23
   0  -5  -7 140.245 71.2799  15
   0  -5  -8 3751.35 394.921  10
   0  -5  -8 3187.78 299.338  24
   0  -5  -8 3782.06 325.439  20
   0  -5  -8 3044.71 233.006  23
   0  -5  -8 3460.39 385.028   9
   0  -5  -9 2509.56 269.753  24
   0  -5  -9 2371.33 356.729  10
   0  -5  -9 1947.44 194.974  23
   0  -5  -9 2106.42 275.234  20
   0  -5 -10 366.683 116.169  23
   0  -5 -10 463.458 148.724  24
   0  -5 -10 415.731 165.077  20
   0  -5 -10 745.108 240.047  10
   0  -5 -11 202.735 204.276  10
   0  -5 -11 358.689 148.900  20
   0  -5 -11 193.267 106.078  23
   0  -5 -11 395.865 187.505   7
   0  -5 -12 323.092 113.824  23
   0  -5 -12 951.604 218.039   7
   0  -5 -13-42.5834 127.436   7
   0  -5 -13 8.76117 82.1108  23
   0  -5 -13-110.544 105.037  18
   0  -5 -14 377.503 126.925   7
   0  -5 -14 499.140 108.575  18
   0  -5 -14 85.9641 66.9490  23
   0   6 -15 154.531 106.466  19
   0   6 -14 596.945 157.695  19
   0   6 -13 98.7376 132.672   1
   0   6 -13-49.0488 149.128  19
   0   6 -13 37.4446 125.684  21
   0   6 -12 137.687 156.635   1
   0   6 -12 136.040 188.789  12
   0   6 -12-85.2740 146.736  21
   0   6 -12-126.932 160.736  19
   0   6 -11 92.3422 195.405  12
   0   6 -11 18.0063 144.855  19
   0   6 -11-177.009 148.543  21
   0   6 -10 771.363 203.322   1
   0   6 -10 421.350 216.150  12
   0   6 -10 157.269 135.908  19
   0   6 -10 541.470 166.394  21
   0   6  -9 1748.65 257.941   1
   0   6  -9 1729.32 263.150  12
   0   6  -9 1459.63 225.768  21
   0   6  -8 10337.3 629.882   1
   0   6  -8 12220.2 615.065  12
   0   6  -7 1913.73 253.270   1
   0  -6   7 2100.11 237.140   5
   0  -6   7 1934.40 193.182  27
   0   6  -7 2414.51 246.683  12
   0   6  -6 1419.21 174.692   3
   0  -6   6 1379.86 202.939   5
   0   6  -6 948.297 161.413  12
   0   6  -5 1052.56 152.464   3
   0  -6   5 816.105 159.619   5
   0  -6   4 1987.14 183.404  27
   0  -6   4 1981.37 214.390   5
   0  -6   3 9970.73 426.165  27
   0  -6   3 9574.24 468.390   5
   0  -6   2 27915.6 987.389   5
   0  -6   1 12764.4 535.901  17
   0  -6   1 12264.4 537.235   5
   0  -6   0 39420.2 1322.71  17
   0  -6   0 40578.5 1336.33   5
   0  -6  -1 395.966 123.102  17
   0   6   1 430.151 136.078   4
   0  -6  -1 268.321 117.803   5
   0  -6  -2 925.902 146.207  17
   0   6   2 676.404 157.437   4
   0  -6  -2 882.781 138.440   5
   0  -6  -3 6242.69 330.521  17
   0  -6  -3 5557.13 312.647   5
   0   6   3 6216.25 447.766   4
   0  -6  -4 535.064 186.507   6
   0   6   4 493.786 147.336   4
   0  -6  -4 420.628 158.788   9
   0  -6  -5 1960.88 284.472   6
   0  -6  -5 1899.58 267.998   9
   0   6   5 1989.13 259.185   4
   0  -6  -6 8800.94 482.922  24
   0  -6  -6 7728.59 372.110  23
   0  -6  -6 9637.45 594.595   6
   0  -6  -6 9347.60 516.185  20
   0  -6  -6 9652.97 609.422   9
   0  -6  -7 10030.2 549.379  24
   0  -6  -7 11292.2 665.032   6
   0  -6  -7 11454.0 676.513   9
   0  -6  -7 10752.3 583.531  20
   0  -6  -8 461.342 117.511  23
   0  -6  -8 809.224 239.067  10
   0  -6  -8 536.257 215.019   9
   0  -6  -8 412.969 173.961  20
   0  -6  -8 661.678 173.045  24
   0  -6  -9 536.157 120.739  23
   0  -6  -9 591.715 159.649  24
   0  -6  -9 526.521 173.952  20
   0  -6  -9 597.228 234.173  10
   0  -6 -10 195.565 147.747  20
   0  -6 -10 53.6136 87.0546  23
   0  -6 -11-101.998 115.000  23
   0  -6 -11-26.2167 138.065   7
   0  -6 -11 158.778 186.537  10
   0  -6 -12 104.319 87.7034  23
   0  -6 -12 90.8210 142.340   7
   0  -6 -13 34.2941 88.6121  18
   0  -6 -13-37.7406 62.3407  23
   0  -6 -13-51.9828 111.758   7
   0  -6 -14-22.4895 56.9835  18
   0   7 -14 839.591 161.124  19
   0   7 -14 1759.74 200.292  21
   0   7 -13 34.0207 111.277  21
   0   7 -13 98.2677 133.318  19
   0   7 -13 313.453 142.426   1
   0   7 -12 77.9594 142.450   1
   0   7 -11 409.347 159.089  21
   0   7 -11 391.371 161.857  19
   0   7 -11 306.568 161.644   1
   0   7 -10 21.2284 116.355  21
   0   7 -10-68.7808 144.362  19
   0   7 -10 27.8246 146.526   1
   0   7  -9 1877.71 258.098  21
   0   7  -9 1977.66 296.214   1
   0   7  -8 1945.38 270.280   1
   0  -7   8 2233.20 220.657  27
   0  -7   7 5190.16 380.597   5
   0  -7   7 5367.19 338.310  27
   0   7  -6 340.077 115.338   3
   0  -7   6 399.380 130.788  27
   0  -7   6 415.857 170.877   5
   0  -7   5 3768.29 271.764  27
   0   7  -5 3838.57 326.191   3
   0  -7   5 4333.66 343.472   5
   0  -7   4 22468.3 824.353  27
   0  -7   4 22318.1 894.689   5
   0  -7   3 6644.74 358.109  27
   0  -7   3 6545.35 401.033   5
   0  -7   2 18890.6 730.043  27
   0  -7   2 19414.8 783.577  17
   0  -7   2 20882.1 803.502   5
   0  -7   1 4287.80 281.568  27
   0  -7   1 4776.61 331.283   5
   0  -7   1 4834.67 324.308  17
   0  -7   0 49103.2 1610.60   5
   0  -7   0 49816.2 1609.09  17
   0  -7  -1 3518.91 276.166   5
   0   7   1 3222.02 330.834   4
   0  -7  -1 2804.59 258.872  17
   0  -7  -2 12743.0 578.254   5
   0  -7  -2 13383.9 586.918  17
   0   7   3 4314.19 390.392   4
   0  -7  -3 3120.45 253.220   5
   0  -7  -4 502.572 194.505   9
   0  -7  -4 289.311 120.010  27
   0   7   4 562.031 165.101   4
   0  -7  -4 297.598 181.668   6
   0   7   5 4912.19 418.939   4
   0  -7  -5 3950.61 401.671   9
   0  -7  -5 4445.39 417.087   6
   0  -7  -6 5908.92 409.757  24
   0  -7  -6 6341.18 500.488   6
   0  -7  -6 5610.28 422.974  20
   0  -7  -6 6857.82 524.242   9
   0  -7  -7 798.919 198.721  20
   0  -7  -7 280.821 202.898   9
   0  -7  -7 358.707 225.801   6
   0  -7  -7 435.503 152.847  24
   0  -7  -8 4493.37 366.892  24
   0  -7  -8 5763.37 502.414   9
   0  -7  -8 5019.87 411.349  20
   0  -7  -8 5400.06 502.139  10
   0  -7  -9 216.753 124.476  24
   0  -7  -9 239.110 153.344  20
   0  -7 -10 260.220 177.052  10
   0  -7 -11 51.9000 120.519  20
   0  -7 -11 7.85291 68.0582  23
   0  -7 -11 22.5984 126.225   7
   0  -7 -12 61.6107 59.0892  23
   0  -7 -12 281.240 103.929  18
   0  -7 -12 219.572 129.022   7
   0  -7 -13 141.663 75.0111  18
   0  -7 -13 85.9014 83.4887   7
   0   8 -13 87.3140 95.2067  21
   0   8 -13 211.253 122.174   1
   0   8 -13 88.0670 109.785  19
   0   8 -12 181.088 137.839  21
   0   8 -12 351.095 161.271   1
   0   8 -12 295.563 136.359  19
   0   8 -11 3989.92 406.789   1
   0   8 -10 125.018 128.705  21
   0   8 -10 54.5653 127.874   1
   0   8 -10 176.644 131.502  19
   0  -8   8 92.0010 131.037  27
   0   8  -8 77.5906 141.780   1
   0  -8   7 1861.20 273.993   5
   0  -8   7 1252.27 194.437  27
   0  -8   6 1577.19 212.230  27
   0  -8   6 1307.40 245.149   5
   0   8  -6 1483.68 219.245   3
   0  -8   5 596.983 154.333  27
   0  -8   5 527.730 203.264   5
   0   8  -5 649.959 151.350   3
   0  -8   4 1763.93 215.505  27
   0  -8   4 1721.78 265.824   5
   0  -8   3 986.445 179.878  27
   0  -8   3 864.128 208.432   5
   0  -8   2 1363.35 192.822  27
   0  -8   2 1447.42 240.947   5
   0  -8   1 387.819 147.941  27
   0  -8   1 580.995 174.812   5
   0  -8   0 5391.13 341.085  27
   0  -8   0 5895.80 391.325   5
   0  -8  -1 5397.39 341.532  27
   0  -8  -1 5203.86 363.220   5
   0  -8  -2 444.250 143.123  27
   0  -8  -2 330.986 147.715   5
   0  -8  -3 1085.88 174.027  27
   0  -8  -3 802.280 210.741   9
   0  -8  -3 1163.23 244.564   6
   0  -8  -3 1170.93 190.603   5
   0  -8  -4 627.021 205.261   9
   0  -8  -4 638.608 146.158  27
   0  -8  -4 804.383 235.169   6
   0  -8  -5 21543.2 1055.57   9
   0  -8  -5 22338.1 938.604  24
   0  -8  -5 24243.0 1072.52   6
   0  -8  -6 55641.4 2040.59   9
   0  -8  -6 58025.1 1944.28  20
   0  -8  -6 52581.1 1866.78  24
   0  -8  -6 57088.5 2015.92   6
   0  -8  -7 19135.4 975.008   9
   0  -8  -7 19879.1 899.857  20
   0  -8  -7 18642.3 847.042  24
   0  -8  -7 18535.9 937.236   6
   0  -8  -8 1294.47 257.940   9
   0  -8  -8 1171.25 263.208  10
   0  -8  -8 1104.68 191.327  24
   0  -8  -8 1098.71 227.022  20
   0  -8  -9 1087.33 253.807  10
   0  -8 -10 2041.42 277.619  10
   0  -8 -10 1764.03 254.657   7
   0  -8 -10 1632.51 229.297  20
   0  -8 -11 265.102 126.046   7
   0  -8 -11 13.7566 92.3869  20
   0  -8 -12 16.3252 66.8243  18
   0   9 -13 257.575 108.120   1
   0   9 -13 91.1894 87.6078  21
   0   9 -12 414.055 142.383   1
   0   9 -12 197.622 113.473  21
   0   9 -11 69.8021 132.372   1
   0   9 -11 125.354 126.257  21
   0   9 -10-76.0075 133.428   1
   0   9 -10-27.4257 109.327  19
   0   9  -9 1619.11 263.909   1
   0   9  -9 1620.04 238.944  21
   0   9  -9 1021.59 178.971  19
   0  -9   8 985.652 185.747  27
   0   9  -7 3101.57 342.037   1
   0  -9   7 3086.40 287.315  27
   0  -9   6 2083.33 291.559   5
   0   9  -6 2495.22 295.917   3
   0  -9   6 2280.71 253.887  27
   0  -9   5-83.3060 193.880   5
   0  -9   5 29.2473 150.778  27
   0   9  -5 51.0324 86.7397   3
   0  -9   4 1250.11 257.047   5
   0  -9   4 992.498 194.392  27
   0   9  -4 1069.83 206.305   3
   0  -9   3 3009.93 338.995   5
   0  -9   3 2879.60 284.862  27
   0  -9   2 81.3501 201.587   5
   0  -9   2 185.317 160.756  27
   0  -9   1 514.615 212.933   5
   0  -9   1 211.315 153.181  27
   0  -9   0 5499.71 430.177   5
   0  -9   0 5609.86 378.225  27
   0  -9  -1 6174.83 434.427   5
   0  -9  -1 5986.38 383.287  27
   0  -9  -2 204.810 145.773   5
   0  -9  -2 405.013 174.358   9
   0  -9  -2 173.384 141.358  27
   0  -9  -3 313.464 170.964   9
   0  -9  -3 359.027 207.566   6
   0  -9  -3 205.530 144.356  27
   0  -9  -4 2860.73 346.390   9
   0  -9  -4 2570.34 240.140  27
   0  -9  -4 3142.23 361.960   6
   0  -9  -5 484.931 174.400  20
   0  -9  -5 319.299 204.777   6
   0  -9  -5 522.219 168.063  24
   0  -9  -5 212.050 166.469   9
   0  -9  -6 1591.94 253.717  20
   0  -9  -6 1607.47 226.298  24
   0  -9  -7 14985.8 731.226  24
   0  -9  -7 18324.1 882.103   9
   0  -9  -7 16672.6 872.929  10
   0  -9  -7 16763.6 798.112  20
   0  -9  -8 3150.55 353.510  10
   0  -9  -8 2811.53 299.804  20
   0  -9  -9 16.9176 109.117  20
   0  -9  -9 59.6655 104.740   7
   0  -9 -10-13.5759 93.4539  20
   0  -9 -10-79.4902 109.435   7
   0  -9 -11-76.5351 59.8691  18
   0  10 -13-7.60982 54.2606  21
   0  10 -12 588.572 131.562   1
   0  10 -12 472.446 113.741  21
   0  10 -11 1356.07 212.604   1
   0  10 -11 2149.96 227.084  21
   0  10 -10 353.324 140.711   1
   0  10 -10 299.621 131.783  21
   0  10  -9 1632.88 253.762   1
   0  10  -9 1472.53 222.572  21
   0  10  -8 24.8177 138.621   1
   0  10  -7 1040.01 203.943   1
   0 -10   7 913.294 193.309  27
   0 -10   6 4600.46 356.914  27
   0 -10   5 1466.88 241.735  27
   0  10  -4 8767.28 602.314   3
   0 -10   4 7988.61 548.584   5
   0 -10   4 8170.11 482.891  27
   0  10  -3 2196.56 296.157   3
   0 -10   3 1627.03 286.644   5
   0 -10   3 1977.02 261.151  27
   0 -10   2 42.8360 195.367   5
   0 -10   2 109.124 162.482  27
   0 -10   1-20.8157 188.539   5
   0 -10   1 15.3924 157.837  27
   0 -10   0 39.7550 162.750   5
   0 -10   0 166.287 159.240  27
   0 -10  -1 485.818 179.193   5
   0 -10  -1 660.536 186.000  27
   0 -10  -2 770.720 186.286  27
   0 -10  -3 509.570 158.886  27
   0 -10  -4 2585.29 281.954  24
   0 -10  -4 3105.55 319.476  20
   0 -10  -4 3005.71 346.447   6
   0 -10  -5 1747.04 234.876  24
   0 -10  -5 1690.19 243.598  20
   0 -10  -5 1814.49 273.731   6
   0 -10  -6 4422.56 339.164  24
   0 -10  -6 4548.46 416.788  10
   0 -10  -7 784.636 177.119  20
   0 -10  -8 293.928 133.274  20
   0 -10  -9 49.9425 95.8468  20
   0 -10  -9-21.6541 53.1927  18
   0 -10 -10-8.63742 65.6527  20
   0  11 -12-28.2816 48.6711  21
   0  11 -11 330.993 110.246   1
   0  11 -11 276.210 95.2083  21
   0  11 -10 1398.78 199.072   1
   0  11 -10 1642.78 191.966  21
   0  11  -9 1142.92 188.426   1
   0  11  -9 1127.63 177.529  21
   0  11  -8 21.6093 111.400   1
   0 -11   8-44.5045 115.955  27
   0  11  -7-22.5323 105.585   1
   0 -11   7 169.003 136.927  27
   0  11  -6 1961.18 251.225   3
   0 -11   5 1335.80 219.332  27
   0  11  -5 1258.23 221.100   3
   0 -11   4 31.1775 167.574  27
   0  11  -4 55.1454 98.3098   3
   0 -11   3 500.226 185.256  27
   0 -11   3 395.909 219.815   5
   0  11  -3 457.171 160.081   3
   0  11  -2 8041.13 575.880   3
   0 -11   2 7156.09 501.404   5
   0  11  -1 3047.09 356.248   3
   0 -11   1 2695.13 321.837   5
   0 -11   1 2583.53 280.609  27
   0 -11   0 18.7475 167.423   5
   0 -11   0 207.055 159.798  27
   0 -11  -1 1653.46 226.746  27
   0 -11  -2 2370.21 247.528  27
   0  11   3 2053.01 277.960   3
   0 -11  -4 124.829 104.768  24
   0  11   4 70.2498 87.2220   3
   0 -11  -4 35.9448 119.110  20
   0  11   5 556.585 134.164   3
   0 -11  -5 441.829 158.806  20
   0 -11  -6 15.0411 103.528  20
   0 -11  -7 13.1892 91.8813  20
   0 -11  -8 125.841 86.6542  20
   0 -11  -9-27.5601 52.3759  20
   0  12 -10 406.407 86.9056  21
   0  12  -9 229.684 100.332   1
   0  12  -9 363.827 98.6121  21
   0  12  -8 1882.56 216.710   1
   0  12  -8 2094.62 207.085  21
   0 -12   8 1916.58 175.148  27
   0 -12   7 193.440 127.310  27
   0  12  -7 254.124 107.052   1
   0 -12   6 305.133 145.761  27
   0  12  -6 346.348 129.476   1
   0 -12   5 12.8463 143.507  27
   0  12  -5 20.5620 69.8969   3
   0 -12   4 2381.19 257.694  27
   0  12  -4 2666.68 303.581   3
   0  12  -3 102.654 103.257   3
   0  12  -2 1871.19 268.435   3
   0  12  -1 3317.17 357.755   3
   0  12   0 1792.64 266.635   3
   0 -12   0 1135.63 196.254  27
   0  12   1 468.355 152.926   3
   0 -12  -1 618.516 161.388  27
   0  12   2 183.744 115.811   3
   0 -12  -2 122.114 119.461  20
   0 -12  -2-105.857 126.206  27
   0 -12  -3 14.6711 108.118  20
   0  12   3 20.6811 83.1815   3
   0 -12  -4 82.0762 109.051  20
   0  12   4-35.3387 75.9742   3
   0 -12  -5 952.631 146.007  20
   0 -12  -6 465.799 105.734  20
   0 -12  -7 67.5805 59.3425  20
   0  13  -8 488.320 88.5755  21
   0  13  -7 27.8316 72.6013  21
   0 -13   7-65.3692 81.3417  27
   0  13  -6 13.6568 65.6516   1
   0 -13   6-40.3707 95.4709  27
   0  13  -5 28.9753 73.0465   1
   0 -13   5-9.31935 106.018  27
   0  13  -4-16.0670 62.2760   3
   0  13  -4-15.2419 75.0847   1
   0 -13   4-110.678 115.986  27
   0  13  -3 418.110 117.817   3
   0 -13   3 437.482 148.149  27
   0  13  -2 19.3497 68.9891   3
   0 -13   2 62.6317 125.455  27
   0 -13   1 2984.79 243.075  27
   0 -13   1 2442.42 207.151  20
   0  13   0 78.2545 84.1719   3
   0 -13   0 158.605 77.1461  20
   0 -13   0 55.8420 117.563  27
   0  13   1 18.3138 70.9811   3
   0 -13  -1 20.9806 71.3200  20
   0  13   2 16.0293 62.1367   3
   0 -13  -2 80.5388 71.7931  20
   0 -13  -3-8.89432 61.9615  20
   0 -13  -4 15.3832 55.4647  20
   0 -14   5 88.9221 61.5188  27
   0 -14   4-45.5079 71.0576  27
   0 -14   3-72.3769 69.8557  27
   0 -14   2 896.821 114.688  27
   0 -14   1-5.44852 66.7779  27
   1 -14  -1 298.664 83.1708  24
  -1  14   0 14.1480 56.9039   3
   1 -14   0-8.96147 65.3341  24
   1 -14   1 460.207 109.783  27
  -1  14  -1 633.611 122.541   3
   1 -14   2-48.1869 94.1744  27
  -1  14  -2 14.6470 60.9782   3
   1 -14   3 404.076 113.350  27
  -1  14  -3 547.455 110.863   3
   1 -14   4 987.011 136.193  27
  -1  14  -4 932.641 131.413   1
   1 -14   5 217.002 98.8358  27
  -1  14  -6 602.460 89.6864  21
   1 -14   6 380.229 91.0251  27
   1 -13  -5-24.5094 60.8471  20
   1 -13  -4 300.959 88.9299  20
   1 -13  -3 68.2252 89.8218  24
   1 -13  -3 53.0849 80.7012  20
  -1  13   3-16.4390 66.1211   3
   1 -13  -2 37.9828 97.2456  24
   1 -13  -2 149.025 89.7665  20
  -1  13   2 155.151 90.9277   3
   1 -13  -1 281.005 99.8922  20
  -1  13   1 774.928 167.327   3
   1 -13  -1 600.177 133.532  27
   1 -13   0 698.950 127.366  20
   1 -13   0 883.252 161.960  27
   1 -13   1-11.8211 135.133  27
  -1  13  -1 299.991 121.584   3
   1 -13   2 134.071 142.959  27
  -1  13  -2 113.404 106.322   3
   1 -13   3 292.975 149.833  27
  -1  13  -3 299.949 122.134   3
   1 -13   4 94.8822 143.125  27
  -1  13  -4 78.5998 89.6432   3
   1 -13   5 267.340 141.782  27
  -1  13  -5 171.947 88.8113   3
  -1  13  -5 208.029 105.556   1
   1 -13   6 2048.73 203.466  27
  -1  13  -6 1524.21 200.333   1
   1 -13   7 8.60424 103.407  27
  -1  13  -7 14.8067 82.7036   1
  -1  13  -8 1391.58 165.581   1
   1 -13   8 1240.27 127.637  27
  -1  13  -8 1468.45 153.585  21
  -1  13  -9 441.242 84.6542  21
   1 -12  -8 28.4543 51.8677  20
   1 -12  -7 10.1281 70.5565  20
   1 -12  -6 1141.76 159.772  20
  -1  12   5-15.8754 56.5987   3
   1 -12  -5 27.6912 91.7458  20
   1 -12  -5-26.5074 95.5711  24
   1 -12  -4 518.099 144.612  20
   1 -12  -4 547.534 138.674  24
   1 -12  -4 591.242 171.900   6
  -1  12   4 690.016 151.613   3
   1 -12  -3 1927.47 229.527  20
   1 -12  -3 1406.40 205.329  24
   1 -12  -3 1914.55 257.794   6
  -1  12   3 1953.13 260.492   3
   1 -12  -2 507.793 181.066   6
  -1  12   2 674.020 170.004   3
   1 -12  -2 403.084 141.934  27
   1 -12  -2 406.573 138.264  20
  -1  12   1 137.633 122.041   3
   1 -12  -1 97.6046 118.641  20
  -1  12   0 341.176 136.992   3
   1 -12   1-163.015 167.083  27
  -1  12  -1-29.0498 116.850   3
   1 -12   2 743.987 196.437  27
  -1  12  -2 905.299 216.356   3
   1 -12   3 1553.31 233.885  27
  -1  12  -3 1677.30 273.963   3
  -1  12  -4 1039.95 207.312   3
  -1  12  -5 676.071 159.558   3
  -1  12  -6 170.837 125.743   1
   1 -12   6-40.0399 149.108  27
  -1  12  -7 794.302 167.653   1
   1 -12   7 531.193 154.340  27
  -1  12  -8 1397.47 186.974  21
  -1  12  -8 1311.47 199.058   1
   1 -12   8 1377.70 178.152  27
  -1  12  -9 16.0992 81.1706   1
  -1  12  -9-36.6658 86.1505  21
  -1  12 -10 861.674 125.437  21
  -1  12 -10 964.239 145.748   1
  -1  12 -11 508.202 83.0350  21
   1 -11  -9 49.2367 72.5810  20
   1 -11  -8 130.274 102.966  20
   1 -11  -7-30.9890 110.484  20
   1 -11  -6 1624.71 218.936  24
   1 -11  -6 1849.63 231.138  20
   1 -11  -6 1683.27 254.973   6
  -1  11   5 1591.24 226.560   3
   1 -11  -5 1462.29 219.955  20
   1 -11  -5 1416.87 261.389   6
  -1  11   4 3275.71 346.206   3
   1 -11  -4 2955.66 296.158  24
   1 -11  -4 2929.97 351.747   6
  -1  11   3 632.541 173.303   3
   1 -11  -3 1029.58 247.516   6
   1 -11  -3 574.029 164.230  20
   1 -11  -3 600.060 158.301  27
   1 -11  -2 368.000 216.033   6
  -1  11   2 290.112 143.167   3
   1 -11  -2 317.832 159.526  27
   1 -11  -1 3362.97 306.786  27
   1 -11   0 1877.54 247.064  27
   1 -11   1 5018.78 378.467  27
   1 -11   2 5048.06 381.889  27
   1 -11   3 82.1520 174.855  27
  -1  11  -4 389.183 154.722   3
   1 -11   4 424.514 191.772  27
  -1  11  -5 2238.08 299.135   3
   1 -11   5 2061.36 269.500  27
  -1  11  -6-24.2823 90.4193   3
   1 -11   6 230.692 165.319  27
  -1  11  -7 3129.42 339.231   1
   1 -11   8 113.723 137.902  27
  -1  11  -8 159.589 120.118   1
  -1  11  -9-81.1078 106.068  21
   1 -11   9 136.679 120.670  27
  -1  11  -9 84.1374 110.771   1
  -1  11 -10 167.216 113.023   1
  -1  11 -10 84.3667 93.2291  21
  -1  11 -11 464.483 113.806  21
  -1  11 -11 285.518 103.528   1
  -1  11 -12 157.765 70.5655  21
   1 -10 -10-57.4551 85.5919  20
   1 -10  -9 44.9943 101.971  20
   1 -10  -8 679.851 150.271  24
   1 -10  -8 884.670 183.594  20
   1 -10  -7 96.2103 137.217  20
   1 -10  -7 44.2772 173.261   6
   1 -10  -6 2993.83 307.952  24
   1 -10  -6 3978.20 354.587  20
   1 -10  -6 3604.32 391.009   6
   1 -10  -5 413.958 160.709  20
   1 -10  -5 411.314 164.701  24
  -1  10   5 273.642 116.932   3
   1 -10  -4 236.369 216.971   6
   1 -10  -4 285.497 158.241  20
   1 -10  -3 25.8889 127.532  27
   1 -10  -3 78.8298 211.373   6
   1 -10  -2 13.7567 137.930  27
   1 -10  -1 2061.95 244.012  27
   1 -10   0 427.851 179.879  27
   1 -10   0 517.467 195.861   5
   1 -10   1 408.460 177.136  27
   1 -10   1 518.766 214.879   5
  -1  10  -1 530.354 173.972   3
   1 -10   2 4898.01 430.053   5
  -1  10  -2 6361.90 510.219   3
   1 -10   2 5659.70 394.093  27
   1 -10   3 14120.3 747.161   5
   1 -10   3 13653.8 664.244  27
   1 -10   4 175.894 178.666  27
  -1  10  -4 115.579 124.294   3
   1 -10   5 1718.62 257.459  27
  -1  10  -5 1720.00 262.035   3
   1 -10   6 5493.44 392.128  27
   1 -10   7 136.963 153.502  27
  -1  10  -8 431.492 164.267   1
   1 -10   8 564.223 165.962  27
  -1  10  -9 147.747 135.029   1
  -1  10 -10-45.1617 116.409   1
  -1  10 -10 17.2262 104.749  21
  -1  10 -10-12.9220 110.251  19
   1 -10  11-29.0021 103.932  22
  -1  10 -11 122.704 111.836  21
  -1  10 -11 139.176 111.066   1
  -1  10 -12-24.0058 82.6206  21
  -1  10 -12 109.828 90.8277   1
  -1  10 -13 31.4186 57.2712  21
   1  -9 -11 316.738 85.5542  18
   1  -9 -10-34.2239 86.7112  18
   1  -9 -10 64.3028 105.112  20
   1  -9  -9 294.605 135.964   7
   1  -9  -9 320.375 114.508  24
   1  -9  -9 265.662 148.721  20
   1  -9  -7 1116.23 243.856  10
   1  -9  -7 1147.56 215.908  24
   1  -9  -7 934.493 252.556   6
   1  -9  -7 784.569 195.258  20
   1  -9  -6 719.804 198.261   9
   1  -9  -6 460.750 165.871  24
   1  -9  -6 237.646 147.402  20
   1  -9  -6 619.476 249.365   6
   1  -9  -5 7319.53 480.363  24
   1  -9  -5 6637.70 503.818   9
   1  -9  -5 7346.81 570.765   6
   1  -9  -5 7038.61 486.958  20
   1  -9  -4 1709.64 305.446   6
   1  -9  -3 2296.90 232.937  27
   1  -9  -2 1085.15 199.557   5
   1  -9  -2 1515.96 202.666  27
   1  -9  -1 284.138 156.819   5
   1  -9  -1 284.566 142.005  27
   1  -9   0 735.751 198.241   5
   1  -9   0 1134.79 197.166  27
   1  -9   1 18.1479 157.279   5
   1  -9   1 40.4011 135.801  27
   1  -9   2 224.780 182.418   5
   1  -9   2 192.106 140.042  27
   1  -9   3 2092.27 278.396   5
   1  -9   3 2314.50 251.831  27
  -1   9  -3 2442.07 301.988   3
   1  -9   4 2237.60 297.707   5
  -1   9  -4 1785.57 258.723   3
   1  -9   4 1814.54 240.479  27
   1  -9   5 59.9872 165.100   5
   1  -9   5 163.875 160.940  27
  -1   9  -5-26.5276 94.5754   3
   1  -9   6 346.247 163.081  27
  -1   9  -6 523.224 149.609   3
   1  -9   7 1727.73 226.218  27
   1  -9   8 19324.9 796.809  27
  -1   9  -9 32880.3 1363.51   1
  -1   9 -10 2140.55 295.700   1
  -1   9 -11 2865.44 321.188   1
  -1   9 -11 2141.94 237.553  19
  -1   9 -11 2495.66 271.140  21
  -1   9 -12 2958.55 269.836  21
  -1   9 -12 3220.58 310.265   1
  -1   9 -13 1293.34 157.558  21
  -1   9 -13 1692.81 196.915   1
   1  -8 -13 953.645 103.615  18
   1  -8 -12 317.741 120.897   7
   1  -8 -12 576.331 111.697  18
   1  -8 -11 390.571 142.206  20
   1  -8 -11 59.0605 110.077   7
   1  -8 -11 191.426 98.0961  18
   1  -8 -10 352.924 152.254  20
   1  -8 -10 262.885 122.701  24
   1  -8 -10 437.911 158.898   7
   1  -8  -9 2729.83 308.684  20
   1  -8  -9 2811.30 288.488  24
   1  -8  -9 2660.86 333.179  10
   1  -8  -9 2422.96 304.045   7
   1  -8  -8 9202.07 556.419  24
   1  -8  -8 9403.47 577.056  20
   1  -8  -7 4471.19 393.920  20
   1  -8  -7 4526.96 454.556   6
   1  -8  -7 4113.15 421.393  10
   1  -8  -7 4563.17 387.877  24
   1  -8  -7 4605.27 430.719   9
   1  -8  -6 455.398 179.043   9
   1  -8  -6 749.925 251.489   6
   1  -8  -6 737.160 186.024  24
   1  -8  -6 496.633 174.456  20
   1  -8  -5 5120.28 430.878   9
   1  -8  -5 5025.23 392.621  20
   1  -8  -5 5840.47 497.966   6
   1  -8  -4 22202.4 985.914   9
   1  -8  -3 700.092 173.927   9
   1  -8  -3 575.218 145.376   5
   1  -8  -3 836.040 145.605  27
   1  -8  -2 3332.44 320.025   9
   1  -8  -2 3944.14 276.689  27
   1  -8  -2 3898.16 298.581   5
   1  -8  -1 317.847 123.167  27
   1  -8  -1 145.015 126.799   5
   1  -8   0-33.4717 109.269  27
   1  -8   0-45.3966 131.145   5
   1  -8   1 170.837 126.671  27
   1  -8   1 15.6612 149.658   5
   1  -8   2 21515.3 815.558  27
   1  -8   2 22157.2 898.694   5
  -1   8  -3 2670.09 293.353   3
   1  -8   3 2851.75 247.997  27
   1  -8   3 2671.65 287.392   5
  -1   8  -4 3772.01 347.858   3
   1  -8   4 3372.05 321.211   5
   1  -8   4 3863.78 284.974  27
   1  -8   5 616.129 187.026   5
  -1   8  -5 547.472 147.956   3
   1  -8   5 579.488 162.189  27
  -1   8  -6-22.3512 79.6853   3
   1  -8   6 67.2695 134.116  27
   1  -8   7 465.673 157.016  27
   1  -8   8 14534.1 643.141  27
  -1   8  -8 13931.7 769.392   1
  -1   8  -9 13165.8 753.041   1
  -1   8 -10 11271.0 684.998   1
  -1   8 -10 10282.3 592.382  21
  -1   8 -11-51.8033 118.134   1
  -1   8 -12 2306.67 288.905   1
  -1   8 -12 2029.08 244.356  19
  -1   8 -12 2265.28 264.033  21
  -1   8 -13 2662.09 274.372   1
  -1   8 -13 2715.83 247.268  21
  -1   8 -14 36.9413 99.2786  19
   1  -7 -14 246.708 64.7419  18
   1  -7 -13 1183.15 145.766  18
   1  -7 -13 748.632 144.235   7
   1  -7 -12-40.1640 112.172   7
   1  -7 -12-14.5981 67.0424  23
   1  -7 -12-66.8961 97.5463  18
   1  -7 -11 9.24835 83.2008  23
   1  -7 -11 24.1422 134.862   7
   1  -7 -11 272.013 114.144  24
   1  -7 -11 58.1864 121.586  20
   1  -7 -10 611.940 192.181   7
   1  -7 -10 129.498 165.087  10
   1  -7 -10 720.526 191.003  20
   1  -7 -10 379.184 143.100  24
   1  -7  -9 75.8016 92.4118  23
   1  -7  -9 123.904 142.150  24
   1  -7  -9 22.5505 134.978  20
   1  -7  -8 12849.5 737.908  10
   1  -7  -8 13522.6 685.369  20
   1  -7  -8 13858.8 782.089   6
   1  -7  -8 12181.9 648.988  24
   1  -7  -7 920.976 278.243   6
   1  -7  -7 801.023 187.123  24
   1  -7  -7 934.410 228.016   9
   1  -7  -7 991.042 229.095  10
   1  -7  -7 948.152 210.486  20
   1  -7  -6 3726.60 373.962   9
   1  -7  -6 4009.50 423.607   6
   1  -7  -6 3350.24 310.755  24
   1  -7  -6 3538.21 328.717  20
   1  -7  -5 1088.10 190.320  20
   1  -7  -5 1081.93 251.541   6
   1  -7  -5 1081.04 165.167  16
   1  -7  -5 939.814 200.018   9
   1  -7  -4 175.467 104.523  16
   1  -7  -4 100.656 116.599   9
   1  -7  -3 2203.17 253.107   9
   1  -7  -3 2737.36 221.717   5
   1  -7  -2 4108.68 328.147   9
   1  -7  -2 4477.15 296.972   5
   1  -7  -1 1514.77 195.598   5
   1  -7   0 6881.21 394.906   5
   1  -7   1 1471.95 200.316   5
   1  -7   2 13167.9 603.800   5
   1  -7   3 7025.35 411.950   5
   1  -7   4 2458.37 218.975  27
  -1   7  -4 2481.44 253.521   3
   1  -7   4 2893.29 274.369   5
   1  -7   5 1193.31 165.567  27
   1  -7   5 1258.30 196.404   5
  -1   7  -5 1476.39 204.984   3
  -1   7  -6 113.574 81.4111   3
   1  -7   6-11.6088 117.738  27
   1  -7   7 385.279 137.977  27
  -1   7  -8 17483.2 851.960   1
   1  -7   8 17469.9 707.485  27
  -1   7  -9 20320.6 986.121   1
  -1   7  -9 19910.6 905.927  21
  -1   7  -9 22160.1 929.073  12
  -1   7 -10 6854.67 534.499   1
  -1   7 -10 7029.19 478.644  21
  -1   7 -10 7886.55 515.923  12
  -1   7 -11 887.679 198.193  21
  -1   7 -11 756.745 190.276  19
  -1   7 -11 1034.21 231.590   1
  -1   7 -12 705.910 199.134   1
  -1   7 -12 1436.81 254.343  12
  -1   7 -13 1266.06 199.489  21
  -1   7 -13 1246.19 212.377   1
  -1   7 -13 726.715 185.081  19
  -1   7 -14 130.187 124.700  19
  -1   7 -15 290.708 93.8249  19
   1  -6 -14 1081.92 138.314  18
   1  -6 -13 969.704 184.889   7
   1  -6 -13 1275.03 172.297  18
   1  -6 -12 1462.85 243.101   7
   1  -6 -12 1879.72 224.288  18
   1  -6 -11 216.470 157.050   7
   1  -6 -11 531.532 153.024  24
   1  -6 -11 514.105 174.218  20
   1  -6 -10 20.2306 119.112  24
   1  -6 -10-22.6494 131.111  20
   1  -6 -10-35.2133 98.5454  23
   1  -6  -9 2001.62 273.986  20
   1  -6  -9 2116.29 274.959  24
   1  -6  -9 1562.76 180.475  23
   1  -6  -9 2088.02 310.677  10
   1  -6  -8 1065.35 275.225   6
   1  -6  -8 1195.17 223.424  20
   1  -6  -8 866.977 143.346  23
   1  -6  -8 1173.55 213.670  24
   1  -6  -8 1171.85 167.266  15
   1  -6  -8 1220.88 258.423  10
   1  -6  -7 4332.56 429.020   6
   1  -6  -7 5217.02 442.131  10
   1  -6  -7 5532.96 399.072  20
   1  -6  -7 4695.92 312.416  15
   1  -6  -7 4508.57 329.296  16
   1  -6  -7 5184.32 382.927  24
   1  -6  -7 5481.38 449.155   9
   1  -6  -7 3976.28 261.348  23
   1  -6  -6 4317.61 252.379  23
   1  -6  -6 4970.69 301.839  15
   1  -6  -6 4471.81 334.027  24
   1  -6  -6 5185.78 338.324  16
   1  -6  -6 4827.78 417.745   6
   1  -6  -6 5429.36 370.394  20
   1  -6  -6 5415.63 419.217   9
   1  -6  -5 2057.97 204.888  16
   1  -6  -5 2080.13 260.727   9
   1  -6  -5 1968.14 274.926   6
   1  -6  -5 2356.85 231.010  20
   1  -6  -4 11969.1 440.229  27
   1  -6  -4 10215.6 401.472  23
   1  -6  -4 11307.8 580.489   9
   1  -6  -3 5967.40 290.223  27
   1  -6  -3 6264.16 393.389   9
   1  -6  -2 38776.3 1239.70  27
   1  -6  -2 42131.1 1296.26   5
   1  -6  -1 81746.5 2423.32  27
   1  -6  -1 85481.9 2473.29   5
   1  -6   0 24929.8 836.500  27
   1  -6   0 25583.4 881.863   5
   1  -6   1 51852.9 1586.75  27
   1  -6   1 52947.2 1637.87   5
   1  -6   2 1318.00 151.265  27
   1  -6   2 1780.29 195.089   5
   1  -6   3 15451.2 588.214  27
   1  -6   3 16410.3 654.335   5
  -1   6  -4 70718.6 2191.27   3
   1  -6   4 71052.5 2141.97   5
   1  -6   4 66631.1 2054.96  27
   1  -6   5 1110.35 175.171   5
  -1   6  -5 1020.03 151.743   3
  -1   6  -6 1378.68 181.923  12
  -1   6  -6 1213.03 168.350   3
  -1   6  -7 5424.15 396.281   1
   1  -6   7 4828.15 302.004  27
  -1   6  -7 5435.62 371.211  12
  -1   6  -8 1078.81 209.449  12
  -1   6  -8 693.721 169.632   1
  -1   6  -9 2067.26 256.062  21
  -1   6  -9 2672.90 299.608  12
  -1   6  -9 1901.14 269.939   1
  -1   6 -10 6307.74 444.813  21
  -1   6 -10 6029.36 489.941   1
  -1   6 -10 6647.84 492.999  12
  -1   6 -11-74.4663 162.593  19
  -1   6 -11-206.786 189.724  12
  -1   6 -11-42.5791 131.486  21
  -1   6 -12 527.592 181.830   1
  -1   6 -12 325.468 147.004  21
  -1   6 -12 240.455 176.988  19
  -1   6 -13 724.374 226.359  12
  -1   6 -13 478.312 154.371  21
  -1   6 -13 673.628 190.934  19
  -1   6 -14 179.654 142.650  19
  -1   6 -14 362.721 179.182  12
  -1   6 -15-70.8346 100.304  19
   1  -5 -15 499.760 89.7179  18
   1  -5 -14 291.748 105.779  18
   1  -5 -14 87.9687 70.1577  23
   1  -5 -13 1311.34 222.506   7
   1  -5 -13 1141.54 184.242  18
   1  -5 -12 568.357 195.772   7
   1  -5 -11 3023.95 328.878  20
   1  -5 -11 2704.48 296.331  24
   1  -5 -11 2242.61 217.557  23
   1  -5 -10 2546.75 295.534  24
   1  -5 -10 2445.71 223.381  23
   1  -5 -10 2755.32 354.957   7
   1  -5 -10 3471.12 398.134  10
   1  -5 -10 2471.79 302.424  20
   1  -5  -9 7049.80 471.228  24
   1  -5  -9 5856.38 351.400  23
   1  -5  -9 7436.39 433.997  15
   1  -5  -9 6728.66 477.621  20
   1  -5  -9 7483.49 558.785  10
   1  -5  -8 7492.30 545.116   6
   1  -5  -8 7143.97 366.376  23
   1  -5  -8 8023.81 559.791  10
   1  -5  -8 7385.71 468.099  24
   1  -5  -8 7623.77 427.211  15
   1  -5  -8 6741.18 455.566  20
   1  -5  -8 7561.28 460.971  19
   1  -5  -7 12000.0 572.431  16
   1  -5  -7 12907.5 697.209   6
   1  -5  -7 11379.6 487.954  23
   1  -5  -7 12779.0 688.598  10
   1  -5  -7 13322.3 628.845  20
   1  -5  -7 12407.9 608.470  24
   1  -5  -7 12295.6 557.194  15
   1  -5  -7 13018.0 602.179  19
   1  -5  -7 13805.1 709.120   9
   1  -5  -6 16421.9 598.217  23
   1  -5  -6 16494.6 716.250  20
   1  -5  -6 16413.9 679.940  16
   1  -5  -6 16931.3 705.819  24
   1  -5  -6 16783.3 781.962   9
   1  -5  -6 17101.0 798.185   6
   1  -5  -6 17155.7 667.567  15
   1  -5  -5 1490.97 145.633  15
   1  -5  -5 1435.47 164.627  16
   1  -5  -5 1424.37 178.425  20
   1  -5  -5 1225.53 118.320  23
   1  -5  -5 1537.59 214.207   9
   1  -5  -5 1066.72 195.681   6
   1  -5  -4 3325.21 223.598  16
   1  -5  -4 3203.06 272.733   9
   1  -5  -4 3200.25 179.195  27
   1  -5  -4 2881.44 195.501  15
   1  -5  -4 3042.92 169.112  23
   1  -5  -3 1418.93 121.413   2
   1  -5  -3 1169.52 93.4175  23
  -1   5   3 1434.12 171.368   4
   1  -5  -3 1589.78 125.892  27
   1  -5  -3 1302.04 118.164  15
   1  -5  -3 1381.03 130.331   5
   1  -5  -2 5484.75 238.622  15
   1  -5  -2 5021.07 206.969  23
   1  -5  -2 5551.05 236.947   2
   1  -5  -2 6049.05 257.597  27
  -1   5   2 6719.56 365.666   4
   1  -5  -2 6457.22 285.581   5
   1  -5  -1 45203.3 1229.05  27
   1  -5  -1 39158.7 1171.51  15
   1  -5  -1 37743.7 1142.23  23
   1  -5  -1 48440.3 1275.19   5
   1  -5   0-14.8212 83.1717   5
   1  -5   0 43.4989 33.3331  15
   1  -5   0 22.2934 73.8674  27
   1  -5   1 29048.8 915.308  27
  -1   5  -2 5585.41 224.014  12
   1  -5   2 5469.49 265.271  27
  -1   5  -3 26329.5 825.748  12
   1  -5   3 25361.7 837.166  27
   1  -5   4 29.0083 88.2068   5
  -1   5  -4 23.1893 67.0036  12
   1  -5   4 116.726 83.5154  27
   1  -5   5 3285.27 240.686   5
  -1   5  -5 3174.54 228.790  12
   1  -5   5 3397.98 217.341  27
   1  -5   6 16458.8 621.251  27
  -1   5  -6 16297.2 678.774   3
   1  -5   7 4404.57 266.460  27
  -1   5  -7 5147.26 344.379  12
  -1   5  -7 5035.18 354.372   1
  -1   5  -8-39.9494 113.616   1
  -1   5  -8 86.7073 135.708  12
  -1   5  -9 17.4965 97.7270  21
  -1   5  -9-45.5962 120.057   1
  -1   5  -9 20.2284 155.284  12
  -1   5 -10 533.532 164.201  21
  -1   5 -10 720.234 188.442   1
  -1   5 -10 934.904 245.808  12
  -1   5 -11-93.6943 152.084  19
  -1   5 -11-84.0601 156.513  21
  -1   5 -11-54.2665 136.811   1
  -1   5 -11 168.822 197.441  12
  -1   5 -12 135.144 167.558  19
  -1   5 -12 390.140 165.419  21
  -1   5 -12 364.893 225.122  12
  -1   5 -12 457.195 180.761   1
  -1   5 -13-22.7834 200.466  12
  -1   5 -14-76.2683 145.753  19
  -1   5 -14 354.717 189.481  12
  -1   5 -15 35.0395 119.771  19
  -1   5 -16 14.6016 76.8939  19
   1  -4 -15 28.0179 72.3934  18
   1  -4 -15-6.21791 59.0303  23
   1  -4 -14 108.280 111.758  18
   1  -4 -14-8.98432 85.2973  23
   1  -4 -13 159.422 102.639  24
   1  -4 -13 402.018 141.852  18
   1  -4 -13 199.292 158.487   7
   1  -4 -13 56.5159 98.0629  23
   1  -4 -12 818.643 174.042  24
   1  -4 -12 554.285 157.188  18
   1  -4 -12 457.773 204.221  19
   1  -4 -12 689.828 216.859   7
   1  -4 -12 486.162 125.990  23
   1  -4 -11 12.3484 98.4535  23
   1  -4 -11 44.3094 128.257  20
   1  -4 -11-29.0589 156.190   7
   1  -4 -11 57.5388 199.894  19
   1  -4 -11 217.490 130.178  24
   1  -4 -10 2268.87 223.177  23
   1  -4 -10 2593.90 295.639  24
   1  -4 -10 2639.48 356.670  10
   1  -4 -10 3084.57 282.505  15
   1  -4 -10 2422.32 310.808  19
   1  -4 -10 2725.15 346.977   7
   1  -4 -10 3004.87 324.916  20
   1  -4  -9 1606.91 277.192  10
   1  -4  -9 1547.99 233.354  20
   1  -4  -9 1818.30 209.249  15
   1  -4  -9 1133.91 225.334  19
   1  -4  -9 1336.81 219.909  24
   1  -4  -9 1518.18 173.757  23
   1  -4  -8 10413.3 467.707  23
   1  -4  -8 11626.3 658.495   6
   1  -4  -8 10339.4 562.668  24
   1  -4  -8 11575.6 550.212  25
   1  -4  -8 11917.0 674.603  10
   1  -4  -8 11635.5 589.006  20
   1  -4  -8 11736.7 551.146  15
   1  -4  -8 11402.9 574.585  19
   1  -4  -7 1253.84 178.626  16
   1  -4  -7 1354.87 162.029  15
   1  -4  -7 1482.86 238.646   6
   1  -4  -7 1357.21 191.506  26
   1  -4  -7 1186.88 154.815  25
   1  -4  -7 1320.77 187.313  20
   1  -4  -7 1340.41 223.008  10
   1  -4  -7 1588.14 234.471   9
   1  -4  -7 971.815 178.199  19
   1  -4  -7 1323.88 138.517  23
   1  -4  -7 1304.59 180.219  24
   1  -4  -6 26776.7 1051.88   9
   1  -4  -6 29054.8 1076.37   6
   1  -4  -6 26310.6 940.823  25
   1  -4  -5 32374.2 1065.28  19
   1  -4  -5 34478.3 1085.59  24
   1  -4  -5 33255.0 1156.77   9
   1  -4  -5 31963.1 1059.38  16
   1  -4  -5 31453.0 1148.71   6
   1  -4  -5 30317.7 1009.22  12
   1  -4  -5 31710.1 1041.41  25
   1  -4  -5 30433.0 984.309  23
   1  -4  -5 33113.7 1088.25  20
   1  -4  -5 31625.3 1046.17  15
  -1   4   4 2758.74 204.340   4
   1  -4  -4 2724.45 157.812  12
   1  -4  -4 2626.51 188.089  16
   1  -4  -4 2586.17 176.520  15
   1  -4  -4 2699.74 150.927  23
   1  -4  -4 2727.94 176.764  25
   1  -4  -4 2491.99 198.000  19
   1  -4  -4 2679.71 139.120  27
   1  -4  -3 24607.4 773.596  15
   1  -4  -3 23390.7 767.930   2
  -1   4   3 25122.0 856.822   4
   1  -4  -3 23856.7 770.507  25
   1  -4  -3 22413.2 731.387  23
   1  -4  -3 25498.0 758.768   5
   1  -4  -3 24737.2 741.006  27
   1  -4  -3 24472.4 865.655   9
   1  -4  -2 9691.92 349.321  15
  -1   4   2 10852.3 452.263   4
   1  -4  -2 9896.06 427.602   9
   1  -4  -2 10985.0 378.289   5
   1  -4  -2 10472.9 355.481  27
   1  -4  -2 10152.8 351.027   2
   1  -4  -2 8992.28 321.677  23
   1  -4  -1 3130.19 153.411  27
   1  -4  -1 3545.42 178.088   5
   1  -4  -1 2679.38 127.077  15
   1  -4  -1 2430.56 108.881  23
   1  -4   0 69135.5 1971.41   5
   1  -4   0 66854.6 1938.03  27
  -1   4  -1 48107.0 1366.88  12
   1  -4   1 50064.8 1458.06   5
   1  -4   1 48517.0 1421.12  27
   1  -4   2 23662.0 765.860   5
   1  -4   2 22412.5 722.790  27
   1  -4   3 8385.85 311.911  27
  -1   4  -3 7472.27 246.263  25
  -1   4  -3 8767.86 369.093   3
   1  -4   3 8541.34 353.492   5
  -1   4  -3 7106.10 228.602  23
   1  -4   4 1552.11 126.066  27
  -1   4  -4 1273.76 84.7179  25
  -1   4  -4 1430.17 145.359   3
   1  -4   4 1335.16 142.137   5
  -1   4  -4 1314.07 74.5428  23
  -1   4  -5 13215.8 520.780   3
  -1   4  -5 12753.1 436.449  25
   1  -4   5 12954.0 467.908  27
  -1   4  -5 12088.0 404.618  23
  -1   4  -6 38.6402 75.8408   1
  -1   4  -6 106.418 51.2574  25
   1  -4   6 13.3884 73.3908  27
  -1   4  -6 36.8397 43.5712  23
  -1   4  -6 10.1214 42.1509   3
  -1   4  -7 5955.82 368.562  12
  -1   4  -7 5117.61 349.310   1
   1  -4   7 5418.32 278.536  27
  -1   4  -8 7156.65 459.438   1
  -1   4  -8 7695.93 460.367  12
  -1   4  -8 6939.33 409.884  21
  -1   4  -9 10636.2 616.954   1
  -1   4  -9 11031.1 565.537  21
  -1   4  -9 11234.3 615.754  12
  -1   4 -10 19.1424 119.982  21
  -1   4 -10 24.5169 117.859   1
  -1   4 -10 68.7689 148.995  19
  -1   4 -10-47.3384 88.1365  26
  -1   4 -10-22.5920 183.347  12
  -1   4 -11 483.015 182.232  19
  -1   4 -11 449.932 168.636   1
  -1   4 -11 243.596 140.113  21
  -1   4 -11 499.197 238.701  12
  -1   4 -12 428.162 164.523  21
  -1   4 -12 354.868 188.809  19
  -1   4 -12 784.104 240.479  12
  -1   4 -13 751.790 199.126  19
  -1   4 -13 865.824 261.994  12
  -1   4 -14 370.972 174.759  19
  -1   4 -14 723.406 241.334  12
  -1   4 -15 12.6227 130.870  19
  -1   4 -15 204.082 169.548  12
  -1   4 -16-33.2351 97.8423  19
   1  -3 -15 134.926 79.2390  23
   1  -3 -15 471.349 111.256  18
   1  -3 -14 194.668 112.577  23
   1  -3 -14 398.236 130.966  18
   1  -3 -13 845.051 219.254   7
   1  -3 -12 3253.14 356.376  19
   1  -3 -12 3737.03 278.604  23
   1  -3 -12 3694.84 337.261  18
   1  -3 -12 3885.42 358.825  24
   1  -3 -11 84.2800 169.533  12
   1  -3 -11 143.915 163.765   7
   1  -3 -11 49.5285 107.380  23
   1  -3 -11 156.180 193.516  19
   1  -3 -11 330.096 137.989  24
   1  -3 -10 148.868 184.420  19
   1  -3 -10-26.6217 151.427   7
   1  -3 -10 40.9558 118.543  20
   1  -3 -10 20.6076 115.107  24
   1  -3 -10 45.4983 104.470  23
   1  -3 -10 36.3333 93.6567  15
   1  -3 -10 17.6704 100.513  25
   1  -3 -10 96.9796 160.149  12
   1  -3 -10-21.0850 130.203  26
   1  -3  -9 10005.2 517.313  15
   1  -3  -9 9062.26 527.014  12
   1  -3  -9 9102.87 538.036  20
   1  -3  -9 8831.51 534.262  26
   1  -3  -9 9329.78 498.643  25
   1  -3  -9 9073.41 527.994  19
   1  -3  -9 10632.2 633.842  10
   1  -3  -9 9722.54 437.812  23
   1  -3  -9 10114.9 616.804   7
   1  -3  -9 8979.74 516.801  24
   1  -3  -8 9427.74 422.805  23
   1  -3  -8 9251.95 509.120  20
   1  -3  -8 10576.8 535.939  26
   1  -3  -8 8650.87 463.972  25
   1  -3  -8 9877.56 515.501  24
   1  -3  -8 10225.3 583.025  10
   1  -3  -8 9617.18 481.003  15
   1  -3  -8 9389.79 504.893  19
   1  -3  -8 8999.48 492.281  12
   1  -3  -7 124.859 115.464  12
   1  -3  -7 17.8625 128.812  10
   1  -3  -7-17.0033 131.807   6
   1  -3  -7 12.3362 120.818  19
   1  -3  -7 53.9035 84.4766  20
   1  -3  -7 77.7644 71.9215  23
   1  -3  -7 36.0210 71.8749  15
   1  -3  -6 418.622 110.901  20
   1  -3  -6 359.822 107.791  26
   1  -3  -6 341.101 122.624  19
   1  -3  -6 527.793 141.308   6
   1  -3  -6 447.243 134.445  10
   1  -3  -6 391.985 130.030   9
   1  -3  -6 299.251 99.7098  16
   1  -3  -6 266.596 103.197  24
   1  -3  -6 362.087 88.6705  25
   1  -3  -6 383.994 98.0838  15
   1  -3  -6 415.126 108.748  12
   1  -3  -6 323.943 80.3292  23
   1  -3  -5 1360.99 159.524  19
   1  -3  -5 1374.09 141.781  12
   1  -3  -5 1309.05 128.514  25
   1  -3  -5 1358.48 149.864  26
   1  -3  -5 1411.40 147.831  16
   1  -3  -5 1306.38 141.755  24
   1  -3  -5 1265.32 113.496  23
  -1   3   5 1126.87 111.221   4
   1  -3  -5 1215.88 148.076  20
   1  -3  -5 1268.09 135.368  15
   1  -3  -4 16095.4 572.325  20
   1  -3  -4 16410.9 571.685  19
   1  -3  -4 15738.1 566.314  24
   1  -3  -4 15614.6 614.225   9
   1  -3  -4 15473.2 507.628  23
   1  -3  -4 15748.3 554.845  16
   1  -3  -4 15512.9 549.851  15
   1  -3  -4 16268.2 607.237  11
   1  -3  -4 15508.9 575.145  26
   1  -3  -4 16305.0 547.454  25
   1  -3  -4 14580.8 466.179  27
   1  -3  -4 14435.8 532.383  12
  -1   3   4 15495.9 552.903   4
   1  -3  -3 17371.8 599.176  11
   1  -3  -3 15800.2 509.262  23
   1  -3  -3 16557.2 606.526   9
   1  -3  -3 15063.6 519.927  12
   1  -3  -3 16301.4 543.349   2
   1  -3  -3 15353.1 534.475  15
   1  -3  -3 16727.2 496.341  27
   1  -3  -3 17574.1 578.232  26
   1  -3  -3 15923.3 536.707  25
  -1   3   3 16727.7 576.027   4
   1  -3  -3 16067.7 500.689   5
   1  -3  -3 16154.5 558.191  19
   1  -3  -2 9735.79 363.651  19
  -1   3   2 9805.72 386.645   4
   1  -3  -2 10257.6 387.679  11
   1  -3  -2 9900.81 365.842  26
   1  -3  -2 9514.55 335.502  25
   1  -3  -2 9248.82 314.116  23
   1  -3  -2 10548.3 341.879   5
   1  -3  -2 9719.31 333.396  15
   1  -3  -2 9197.43 332.590   2
   1  -3  -2 10206.8 324.204  27
   1  -3  -2 9828.51 391.905   9
   1  -3  -1 2720.95 140.330   5
   1  -3  -1 2391.39 119.463  27
   1  -3  -1 2523.95 143.585  11
   1  -3  -1 2380.66 109.687  15
   1  -3  -1 2168.75 103.291  25
   1  -3  -1 2231.47 96.0395  23
   1  -3   0 37665.9 1066.61   5
   1  -3   0 35709.3 1039.17  27
   1  -3   0 34214.6 1044.86  11
   1  -3   1 166.037 58.3355  27
   1  -3   1 190.215 72.5985   5
   1  -3   2 13533.0 446.872  27
  -1   3  -2 13755.2 495.599   3
   1  -3   2 13778.7 478.219   5
  -1   3  -3 32908.9 979.107   3
   1  -3   3 31884.7 946.383   5
   1  -3   3 30568.1 911.455  27
   1  -3   4 40354.0 1174.12  27
  -1   3  -4 38349.3 1129.62  18
  -1   3  -4 42471.4 1232.66   3
  -1   3  -4 38975.2 1151.25  25
  -1   3  -5 29697.4 894.822  25
  -1   3  -5 30203.5 948.814   3
   1  -3   5 29117.0 892.267  27
  -1   3  -5 27366.5 862.549  18
  -1   3  -5 30806.0 942.599   7
  -1   3  -5 27884.0 862.430  23
  -1   3  -6 9110.60 380.010   3
  -1   3  -6 7668.85 337.126  25
  -1   3  -6 8001.13 413.659   1
  -1   3  -6 7511.33 312.461  18
  -1   3  -6 8908.81 391.051   7
   1  -3   6 8335.96 333.830  27
  -1   3  -6 8082.08 312.621  23
  -1   3  -7 8025.79 436.011   1
  -1   3  -7 7740.03 352.509  25
  -1   3  -7 7322.33 324.792  18
  -1   3  -7 7736.07 319.129  23
  -1   3  -8 4177.48 327.085  12
  -1   3  -8 4384.46 265.219  25
  -1   3  -8 4312.58 332.156   1
  -1   3  -8 4513.18 305.814  21
  -1   3  -8 4025.45 301.455   7
  -1   3  -9 4000.11 298.565  26
  -1   3  -9 4110.15 281.296  25
  -1   3  -9 4335.32 364.928  12
  -1   3  -9 3975.21 240.747  23
  -1   3  -9 4752.60 345.944  21
  -1   3  -9 4445.03 338.358   7
  -1   3  -9 4609.29 376.327   1
  -1   3 -10 710.008 164.259  21
  -1   3 -10 1280.44 256.674  12
  -1   3 -10 885.941 143.123  25
  -1   3 -10 756.278 120.467  23
  -1   3 -10 668.329 182.033  19
  -1   3 -10 1060.85 211.814   1
  -1   3 -10 1093.55 171.141  26
  -1   3 -11 711.657 153.618  26
  -1   3 -11 935.895 262.605  12
  -1   3 -11 748.042 190.809   1
  -1   3 -11 640.731 201.217  19
  -1   3 -11 646.509 165.308  21
  -1   3 -11 444.060 106.351  23
  -1   3 -12 220.163 186.340  19
  -1   3 -12 51.8817 201.095  12
  -1   3 -12 78.7812 81.3498  23
  -1   3 -13 510.680 200.723  19
  -1   3 -14 98.9235 158.570  19
  -1   3 -14 240.090 204.578  12
  -1   3 -15-169.993 151.398  19
  -1   3 -15 142.573 168.109  12
  -1   3 -16 8.63810 103.398  19
   1  -2 -15 770.918 133.365  18
   1  -2 -15 363.746 99.5333  23
   1  -2 -14 3823.79 273.073  23
   1  -2 -14 3565.83 339.960  19
   1  -2 -13 5397.46 442.404  12
   1  -2 -13 4067.77 375.826  19
   1  -2 -13 5265.66 457.234   7
   1  -2 -13 4608.70 363.545  18
   1  -2 -13 4433.44 386.215  24
   1  -2 -13 3929.71 288.418  23
   1  -2 -12 1187.34 175.218  23
   1  -2 -12 1424.75 246.763  26
   1  -2 -12 1382.75 276.939  19
   1  -2 -12 1327.03 261.761   7
   1  -2 -12 1039.01 208.249  18
   1  -2 -12 1180.47 257.304  12
   1  -2 -12 1577.85 245.967  24
   1  -2 -11 4169.07 299.838  23
   1  -2 -11 4578.99 396.075  26
   1  -2 -11 5482.35 478.703   7
   1  -2 -11 4652.87 372.358  25
   1  -2 -11 5127.30 414.859  24
   1  -2 -11 4738.92 415.874  12
   1  -2 -11 4494.08 399.670  19
   1  -2 -10 5003.90 395.016  19
   1  -2 -10 5103.73 364.528  15
   1  -2 -10 4619.82 300.148  23
   1  -2 -10 5205.22 392.222  24
   1  -2 -10 4275.71 396.302  12
   1  -2 -10 4959.33 444.425   7
   1  -2 -10 5058.49 393.734  26
   1  -2 -10 5541.41 377.849  25
   1  -2  -9-52.3017 104.346  26
   1  -2  -9 29.9337 86.6439  25
   1  -2  -9 31.3149 77.1342  15
   1  -2  -9 47.9987 82.5584  23
   1  -2  -9 52.5960 109.893  24
   1  -2  -9 17.1892 102.882  20
   1  -2  -9 63.0053 150.495  19
   1  -2  -9 232.553 157.400  12
   1  -2  -9 66.9030 139.783   7
   1  -2  -8 9342.89 505.259  12
   1  -2  -8 10086.6 563.868   7
   1  -2  -8 10532.6 485.692  25
   1  -2  -8 10180.5 508.979  26
   1  -2  -8 9527.88 567.864  10
   1  -2  -8 10080.5 485.053  15
   1  -2  -8 10400.0 507.633  19
   1  -2  -8 8886.35 410.432  23
   1  -2  -8 9257.74 492.998  24
   1  -2  -8 9686.92 505.823  20
   1  -2  -7 64.4698 102.805  12
   1  -2  -7 81.7120 119.159  10
   1  -2  -7 129.285 74.1765  25
   1  -2  -7-24.6455 86.8793  26
   1  -2  -7 61.5507 88.7848  24
   1  -2  -6 8315.29 394.508  20
   1  -2  -6 8274.81 379.882  19
   1  -2  -6 7650.94 382.506  24
   1  -2  -6 7418.60 374.728  16
   1  -2  -6 8599.14 438.207   6
   1  -2  -6 7605.21 366.099  15
   1  -2  -6 7715.54 322.977  23
   1  -2  -6 8250.66 373.042  25
   1  -2  -6 7977.53 388.521  26
   1  -2  -6 7047.15 377.289  12
   1  -2  -5 33980.0 1091.38  20
   1  -2  -5 35871.9 1082.09  15
   1  -2  -5 36601.0 1090.03  19
  -1   2   5 29358.7 981.525   4
   1  -2  -5 34907.0 1094.78  24
   1  -2  -5 33599.9 1137.63   9
   1  -2  -5 35209.2 1088.61  16
   1  -2  -5 33177.3 1083.88  12
   1  -2  -5 33777.0 1132.10   6
   1  -2  -5 34717.2 1147.61  10
   1  -2  -5 34842.3 1122.29  11
   1  -2  -5 34917.9 1068.76  25
   1  -2  -5 34712.0 1093.74  26
   1  -2  -5 34967.9 1026.39  23
   1  -2  -4 6041.17 279.459  20
   1  -2  -4 5631.25 262.357  15
   1  -2  -4 6539.34 278.843  19
  -1   2   4 4980.64 217.262   4
   1  -2  -4 5929.29 273.251  24
   1  -2  -4 5802.87 302.753   9
   1  -2  -4 6043.10 269.157  16
   1  -2  -4 5632.83 269.036  12
   1  -2  -4 5447.26 298.314   6
   1  -2  -4 5888.95 273.646  26
   1  -2  -4 5919.97 256.417  25
   1  -2  -4 5716.00 292.272  11
   1  -2  -4 5448.45 293.550  10
   1  -2  -4 5740.71 228.814  23
   1  -2  -3 32972.5 964.885  20
   1  -2  -3 31097.7 959.157  19
  -1   2   3 29184.5 923.310   4
   1  -2  -3 30367.0 988.812   9
   1  -2  -3 32135.1 916.794  23
   1  -2  -3 30434.7 951.683  16
   1  -2  -3 32132.3 941.739  25
   1  -2  -3 32251.6 962.280  26
   1  -2  -3 30894.9 939.649  15
   1  -2  -3 31730.6 959.245  24
   1  -2  -3 31188.3 946.704  12
   1  -2  -3 30816.7 947.768   2
   1  -2  -3 30743.3 986.365  11
   1  -2  -2 18746.0 568.175   2
   1  -2  -2 17284.0 560.049  15
   1  -2  -2 18009.5 546.850  23
   1  -2  -2 18755.6 534.736  27
   1  -2  -2 18232.1 564.434  12
   1  -2  -2 18359.7 587.180  19
   1  -2  -2 19444.4 584.552  26
   1  -2  -2 18639.1 562.841  25
   1  -2  -2 18208.2 600.973   9
   1  -2  -2 17800.8 607.962  11
   1  -2  -1 6392.05 205.286  27
   1  -2  -1 6041.85 243.472  11
   1  -2  -1 5929.80 197.311  23
   1  -2  -1 5904.51 228.233   9
   1  -2  -1 5985.84 201.636  25
   1  -2  -1 6187.34 221.024  26
   1  -2  -1 6153.93 216.612   5
   1  -2   0 18075.4 563.412  11
   1  -2   0 18072.4 540.012   9
   1  -2   0 19141.7 552.631  27
   1  -2   0 19636.3 570.485   5
   1  -2   1 48812.4 1348.37  27
   1  -2   1 49041.9 1366.53   5
  -1   2  -1 48187.3 1390.26   3
   1  -2   1 46122.9 1323.40  11
  -1   2  -2 14185.2 439.610   7
  -1   2  -2 14879.6 493.561   3
   1  -2   2 14644.5 453.785  27
  -1   2  -3 99049.7 2777.30   7
  -1   2  -3 103085. 2809.72   3
  -1   2  -3 95695.9 2751.56  25
   1  -2   3 99979.4 2763.37  27
  -1   2  -4 10206.4 370.308   3
   1  -2   4 8641.60 322.398  27
  -1   2  -4 9299.33 334.189  25
  -1   2  -4 8976.29 371.360   1
  -1   2  -4 9616.93 362.969   7
  -1   2  -5 17.5889 63.4448   1
  -1   2  -5 7.82408 55.1840   7
  -1   2  -5 38.6902 43.2964  25
  -1   2  -5 45.4121 41.8856   3
  -1   2  -6 4380.95 246.543  21
  -1   2  -6 3962.45 211.544   3
  -1   2  -6 3965.01 200.336  23
  -1   2  -6 4153.21 260.125   7
  -1   2  -6 4199.58 224.894  25
  -1   2  -7 397.120 96.7159  26
  -1   2  -7 476.458 110.446  21
  -1   2  -7 619.574 129.864   1
  -1   2  -7 357.709 102.265   8
  -1   2  -7 460.409 89.3476  23
  -1   2  -7 388.604 88.3227  25
  -1   2  -8 24975.9 974.792   1
  -1   2  -8 23864.6 885.464  26
  -1   2  -8 26054.7 968.460   7
  -1   2  -8 24678.5 953.163  12
  -1   2  -8 22934.5 900.039  21
  -1   2  -9 60574.8 1955.81  26
  -1   2  -9 58732.7 1921.46  25
  -1   2  -9 62606.3 1967.82  19
  -1   2  -9 62536.4 1989.02  21
  -1   2  -9 62484.3 2073.26   1
  -1   2  -9 63524.6 2046.29   7
  -1   2  -9 58776.3 1849.37  23
  -1   2  -9 65012.0 2057.40  12
  -1   2 -10 2067.75 205.541  18
  -1   2 -10 1827.34 259.157   7
  -1   2 -10 2097.23 214.213  25
  -1   2 -10 2258.21 254.950  21
  -1   2 -10 2014.69 186.708  23
  -1   2 -10 2584.57 320.236  12
  -1   2 -10 2019.05 251.454  19
  -1   2 -10 2485.28 249.460  26
  -1   2 -10 2223.35 282.627   1
  -1   2 -11 450.881 155.419   7
  -1   2 -11 437.571 224.961  12
  -1   2 -11 498.007 194.440  19
  -1   2 -11 212.486 106.275  23
  -1   2 -11 289.766 127.961  26
  -1   2 -12 130.381 204.071  12
  -1   2 -12-19.5319 158.522  19
  -1   2 -12 131.494 121.168  26
  -1   2 -12 42.0361 92.4828  23
  -1   2 -13-18.8101 166.741  19
  -1   2 -13 71.9804 91.1599  23
  -1   2 -14 153.548 194.462  12
  -1   2 -14 266.170 178.848  19
  -1   2 -14 72.2734 84.7149  23
  -1   2 -15-71.0389 159.724  12
  -1   2 -15 26.0016 138.346  19
  -1   2 -16 82.8324 99.5744  19
   1  -1 -15 377.856 107.887  23
   1  -1 -15 572.591 182.233  19
   1  -1 -14 4296.97 296.354  23
   1  -1 -14 4574.27 384.065  19
   1  -1 -13 12048.4 669.939  19
   1  -1 -13 13267.2 642.770  18
   1  -1 -13 11506.9 544.210  23
   1  -1 -13 13036.9 690.750  26
   1  -1 -12 3501.41 313.467  25
   1  -1 -12 3504.63 382.552   7
   1  -1 -12 3720.39 387.773  12
   1  -1 -12 2828.72 341.987  19
   1  -1 -12 2692.96 321.474  24
   1  -1 -12 2907.91 291.778  18
   1  -1 -12 2710.94 243.155  23
   1  -1 -12 3147.81 341.888  26
   1  -1 -11-18.1950 107.133  25
   1  -1 -11 80.9847 166.699   7
   1  -1 -11 91.6518 180.996  12
   1  -1 -11 77.2992 185.802  19
   1  -1 -11 66.1622 111.201  24
   1  -1 -11 222.109 125.914  18
   1  -1 -11 21.1112 132.328  26
   1  -1 -11-11.6569 102.573  23
   1  -1 -10 19.9154 95.7399  24
   1  -1 -10-34.6008 78.9013  15
   1  -1 -10 24.7087 145.477   7
   1  -1 -10 121.745 153.029  19
   1  -1 -10-41.6208 91.5538  23
   1  -1 -10-32.9432 100.161  25
   1  -1 -10-20.8908 165.019  12
   1  -1 -10-56.6865 125.209  26
   1  -1  -9 4410.32 372.314   7
   1  -1  -9 4329.55 309.139  15
   1  -1  -9 4048.29 323.942  19
   1  -1  -9 4243.72 336.849  24
   1  -1  -9 3840.59 313.503  26
   1  -1  -9 3767.97 288.458  25
   1  -1  -9 3760.13 244.492  23
   1  -1  -9 3679.84 338.675  12
   1  -1  -8 34.2356 110.421   8
   1  -1  -8-51.0410 112.291  19
   1  -1  -8 41.6075 89.4730  20
   1  -1  -8 119.288 72.5636  23
   1  -1  -8 51.1664 72.7863  15
   1  -1  -8 329.911 153.863  12
   1  -1  -8 143.892 119.201   7
   1  -1  -7 21144.6 859.742   7
   1  -1  -7 22183.7 800.360  19
   1  -1  -7 21261.5 721.978  23
   1  -1  -7 20724.3 824.247  12
   1  -1  -7 21420.0 810.358  20
   1  -1  -7 20702.9 809.414  21
   1  -1  -7 22722.4 885.689  10
   1  -1  -7 22431.4 814.454  24
   1  -1  -7 20911.8 776.283  25
   1  -1  -7 22241.2 811.263  26
   1  -1  -6 6601.52 372.934   8
   1  -1  -6 6350.41 317.600  25
   1  -1  -6 6935.07 345.871  26
   1  -1  -6 6648.77 348.546  20
   1  -1  -6 6794.12 350.979  21
   1  -1  -6 6760.24 350.526  11
   1  -1  -6 7210.65 335.971  15
   1  -1  -6 6795.24 288.078  23
   1  -1  -6 6911.43 364.704  12
   1  -1  -6 6893.47 346.234  24
   1  -1  -6 6989.90 340.341  19
   1  -1  -5 1923.83 186.360  10
   1  -1  -5 1957.72 169.334  11
   1  -1  -5 2097.63 186.574   1
   1  -1  -5 2367.09 169.808  19
   1  -1  -5 2155.78 154.047  25
   1  -1  -5 2086.21 170.154  20
   1  -1  -5 2037.69 166.600  21
   1  -1  -5 2287.12 195.110   8
   1  -1  -5 2278.65 168.460  16
   1  -1  -5 2249.23 191.447   6
   1  -1  -5 2280.69 134.507  23
   1  -1  -5 2484.22 183.642  12
   1  -1  -5 2175.85 170.337  24
   1  -1  -5 2493.93 171.681  15
   1  -1  -4 4337.26 242.678  10
   1  -1  -4 4164.70 235.731  11
   1  -1  -4 4088.20 241.930   1
   1  -1  -4 4291.82 222.872  21
   1  -1  -4 4562.84 228.503  20
   1  -1  -4 4114.32 210.363  19
   1  -1  -4 4488.93 204.561  25
   1  -1  -4 4214.80 247.061   8
   1  -1  -4 4311.31 218.354  16
   1  -1  -4 4228.03 237.088   6
   1  -1  -4 4394.54 185.795  23
   1  -1  -4 4234.30 221.216  24
   1  -1  -4 3872.69 221.787  12
   1  -1  -4 4873.39 219.690  15
   1  -1  -3 119773. 3413.69  12
   1  -1  -3 119132. 3427.43  10
   1  -1  -3 123919. 3436.51  11
   1  -1  -3 124688. 3439.92   1
   1  -1  -3 125937. 3406.10   2
   1  -1  -3 123503. 3407.75  21
   1  -1  -3 125878. 3408.26  20
   1  -1  -3 127486. 3386.46  25
   1  -1  -3 124934. 3399.14  19
   1  -1  -3 125777. 3452.39   8
  -1   1   3 116002. 3337.68   3
   1  -1  -3 127800. 3408.76  16
   1  -1  -3 128817. 3367.14  23
   1  -1  -3 124710. 3392.86  15
  -1   1   3 116925. 3319.72   5
   1  -1  -3 119117. 3422.40   6
   1  -1  -3 124550. 3407.83  24
   1  -1  -2 161070. 4366.76  19
  -1   1   2 152481. 4339.98   3
   1  -1  -2 163730. 4341.18  23
   1  -1  -2 153532. 4403.86   8
   1  -1  -2 154415. 4397.83  11
   1  -1  -2 153155. 4377.10  10
   1  -1  -2 156523. 4351.03  25
   1  -1  -2 160263. 4360.14   2
   1  -1  -2 158824. 4366.91  24
   1  -1  -2 157024. 4372.69  12
   1  -1  -2 156682. 4367.99  21
   1  -1  -2 158500. 4369.78  20
   1  -1  -2 160919. 4353.04  15
   1  -1  -1 295358. 8167.48  20
   1  -1  -1 322255. 8158.45  23
   1  -1  -1 299742. 8172.20  19
   1  -1  -1 289625. 8199.20   8
   1  -1  -1 291445. 8175.48   7
   1  -1  -1 288429. 8161.76  10
  -1   1   1 289844. 8173.47   3
   1  -1   0 42181.3 1096.49  27
  -1   1   0 40888.7 1122.32   3
   1  -1   1 82998.4 2278.32  27
  -1   1  -1 82001.6 2307.16   3
  -1   1  -1 81192.5 2278.71  10
  -1   1  -2 23542.0 700.721  25
  -1   1  -2 24626.2 739.238  10
  -1   1  -2 23300.5 687.888  20
  -1   1  -2 26408.4 745.403   3
  -1   1  -2 23632.8 719.309   9
   1  -1   2 25673.1 710.551  27
  -1   1  -2 22944.1 713.204   1
  -1   1  -3 14913.7 465.764  25
  -1   1  -3 15820.6 494.437   3
  -1   1  -3 14949.2 515.851  10
  -1   1  -3 14325.7 454.794  20
   1  -1   3 14269.2 455.080  27
  -1   1  -3 14138.4 485.944   1
  -1   1  -3 13579.6 468.780  24
  -1   1  -3 15009.5 494.997   9
  -1   1  -4 467.032 66.5567   3
  -1   1  -4 432.211 65.7891  25
  -1   1  -4 423.035 68.1965  24
  -1   1  -4 567.094 75.1962  21
  -1   1  -4 493.387 83.3328   1
  -1   1  -4 500.085 69.3059  20
  -1   1  -4 605.393 91.4201   9
  -1   1  -4 468.950 98.6817  10
  -1   1  -5 13026.8 524.174   1
  -1   1  -5 13690.4 528.616   9
  -1   1  -5 13357.8 484.005   8
   1  -1   5 12786.6 454.581  22
  -1   1  -5 13701.9 464.901  14
  -1   1  -5 13473.2 479.282  20
  -1   1  -5 14511.4 563.431  10
  -1   1  -5 13775.4 489.591  26
  -1   1  -5 13200.5 479.910  25
  -1   1  -5 12509.9 466.651   3
  -1   1  -5 13574.9 497.418  24
  -1   1  -5 13798.3 497.016  21
  -1   1  -6 233.004 76.2024  21
   1  -1   6 177.058 68.5432  22
  -1   1  -6 235.871 79.3871  24
  -1   1  -6 257.950 56.5031  14
  -1   1  -6 257.108 77.9317   8
  -1   1  -6 140.325 62.3374  20
  -1   1  -6 328.800 78.7984  26
  -1   1  -6 304.731 73.5273  25
  -1   1  -7 151.096 98.0936   1
  -1   1  -7 226.308 85.3000  24
  -1   1  -7 337.976 89.2944  25
  -1   1  -7 172.308 71.6559  23
  -1   1  -7 222.989 132.733  10
  -1   1  -7 250.050 84.1489  26
   1  -1   7 186.250 71.8331  22
  -1   1  -7 222.468 91.2634  21
  -1   1  -7 39.1934 110.098  19
  -1   1  -8 1354.04 171.209  19
  -1   1  -8 1371.11 200.523   7
  -1   1  -8 1349.02 190.700   1
  -1   1  -8 1138.86 159.674  24
  -1   1  -8 1080.56 134.802  23
  -1   1  -9 6351.21 431.578   7
  -1   1  -9 5509.15 367.114  21
  -1   1  -9 5495.83 346.526  25
  -1   1  -9 5702.07 309.751  23
  -1   1  -9 5180.33 358.555  24
  -1   1  -9 5561.56 363.821  19
  -1   1  -9 5283.78 399.366  12
  -1   1  -9 5517.95 359.478  26
  -1   1 -10 6951.01 432.872  26
  -1   1 -10 6811.61 450.165  19
  -1   1 -10 7290.24 506.959   7
  -1   1 -10 7116.80 495.778  12
  -1   1 -10 6578.37 362.006  23
  -1   1 -11 2862.40 306.994  19
  -1   1 -11 2181.17 209.129  23
  -1   1 -11 2244.65 257.070  26
  -1   1 -11 2356.64 329.003  12
  -1   1 -11 2214.31 294.600   7
  -1   1 -12 1820.09 210.032  18
  -1   1 -12 1665.62 254.218  19
  -1   1 -12 1707.90 264.398   7
  -1   1 -12 1394.11 180.067  23
  -1   1 -12 1439.45 229.483  26
  -1   1 -12 1979.97 305.985  12
  -1   1 -13 111.900 166.736  19
  -1   1 -13 401.933 118.226  23
  -1   1 -14 1510.58 163.127  23
  -1   1 -14 1893.43 258.009  19
  -1   1 -15 335.295 161.102  19
  -1   1 -15 341.812 92.0529  23
  -1   1 -16 73.9295 92.0143  19
   1   0 -16 208.501 125.956  19
   1   0 -15-43.1716 155.462  19
   1   0 -15 42.2711 78.7049  23
   1   0 -14 2786.43 257.606  18
   1   0 -14 2124.47 204.874  23
   1   0 -14 2918.84 341.011  12
   1   0 -13 8492.70 546.443  19
   1   0 -13 7513.30 415.135  23
   1   0 -13 7974.55 476.939  18
   1   0 -13 8438.98 494.927  25
   1   0 -13 9236.51 555.062  26
   1   0 -12 121.636 193.693  19
   1   0 -12 201.937 199.393  12
   1   0 -12 36.2315 103.049  23
   1   0 -12 35.0454 104.880  18
   1   0 -12 21.7519 134.324  26
   1   0 -12 18.7329 96.5793  25
   1   0 -11 25.6874 123.492   7
   1   0 -11 55.8359 101.155  23
   1   0 -11 75.4285 184.674  19
   1   0 -11 35.4631 106.131  25
   1   0 -11 21.8442 110.143  24
   1   0 -11-16.6828 104.573  18
   1   0 -11 101.563 111.343  26
   1   0 -11 237.038 205.431  12
   1   0 -10 1170.52 206.900  19
   1   0 -10 633.959 185.097   8
   1   0 -10 937.608 187.258  24
   1   0 -10 905.843 160.634  18
   1   0 -10 1027.06 212.784   7
   1   0 -10 958.817 243.577  12
   1   0 -10 1024.08 168.104  15
   1   0 -10 743.508 161.358  26
   1   0 -10 767.955 130.434  23
   1   0 -10 916.051 161.997  25
   1   0  -9 3333.31 268.349  15
   1   0  -9 2901.79 302.579   7
   1   0  -9 2858.84 266.741  19
   1   0  -9 2225.57 248.649  26
   1   0  -9 3225.06 260.475  25
   1   0  -9 2671.07 270.991  21
   1   0  -9 3218.35 310.228   8
   1   0  -9 2866.81 309.848  12
   1   0  -9 2688.08 272.075  24
   1   0  -9 2630.45 195.531  23
   1   0  -8 482.514 150.542   1
   1   0  -8 491.921 150.403   7
   1   0  -8 442.028 138.331  19
   1   0  -8 472.632 94.4018  23
   1   0  -8 369.483 100.712  15
   1   0  -8 399.256 161.513  12
   1   0  -8 618.745 159.409   8
   1   0  -8 438.260 127.243  21
   1   0  -7 26291.7 865.929  23
   1   0  -7 27060.5 925.576  25
   1   0  -7 28479.1 981.970  24
   1   0  -7 28191.2 949.634  19
   1   0  -7 25619.4 956.336  21
   1   0  -7 26818.3 952.641  11
   1   0  -7 27473.5 997.765  12
   1   0  -7 27577.5 1018.30   7
   1   0  -7 27488.9 1026.14   1
   1   0  -6 21851.7 752.078  25
   1   0  -6 22892.8 796.151  24
   1   0  -6 22674.4 814.775  12
   1   0  -6 21698.2 759.153  15
   1   0  -6 20846.4 774.735  11
   1   0  -6 21763.6 782.583  21
   1   0  -6 21994.4 705.246  23
   1   0  -6 21941.3 765.187  19
   1   0  -6 22447.0 835.311   8
   1   0  -5 20846.3 709.252  12
   1   0  -5 20172.8 682.461  20
   1   0  -5 19947.5 678.871  21
   1   0  -5 20476.2 691.339  11
   1   0  -5 21236.4 669.598  19
   1   0  -5 20499.9 617.866  23
   1   0  -5 19556.5 727.041   8
   1   0  -5 19963.8 648.261  25
   1   0  -5 20726.1 719.986   7
   1   0  -5 21323.8 670.722  15
   1   0  -5 20846.1 722.723   1
   1   0  -5 20645.8 691.935  24
   1   0  -4 88629.5 2504.45  12
   1   0  -4 85708.1 2475.76  21
   1   0  -4 84173.8 2495.91  11
   1   0  -4 87727.7 2483.49  20
   1   0  -4 90196.0 2467.42  19
  -1   0   4 82130.4 2384.36   4
  -1   0   4 84193.0 2390.31   5
   1   0  -4 87521.9 2531.17   8
   1   0  -4 90887.9 2426.70  23
   1   0  -4 87662.5 2515.19   7
   1   0  -4 87060.6 2512.52   1
   1   0  -4 90591.7 2488.46  24
   1   0  -4 90211.8 2454.96  25
   1   0  -4 89940.8 2472.60  15
   1   0  -3 689600. 18744.9  12
   1   0  -3 702954. 18724.1  21
   1   0  -3 711888. 18703.6  25
   1   0  -3 701493. 18731.3  20
   1   0  -3 703752. 18711.3  19
  -1   0   3 671670. 18679.4  17
   1   0  -3 704509. 18710.2  15
   1   0  -3 716906. 18726.0  16
   1   0  -3 703451. 18680.9  23
   1   0  -3 709115. 18731.5  24
   1   0  -3 702793. 18753.1   1
   1   0  -3 701351. 18723.7   2
  -1   0   3 637240. 18648.1   4
   1   0  -3 693134. 18728.2   6
   1   0  -3 688752. 18759.1   7
   1   0  -2 95131.8 2763.01   4
   1   0  -2 101468. 2782.44  19
   1   0  -2 100962. 2795.90  24
   1   0  -2 103014. 2788.92  18
   1   0  -2 105090. 2776.63  15
   1   0  -2 103624. 2792.58  16
   1   0  -2 105399. 2789.58   2
   1   0  -2 93515.1 2757.22   3
   1   0  -2 103714. 2765.77  23
   1   0  -2 99027.7 2804.28   1
   1   0  -2 100467. 2816.62   7
   1   0  -2 98846.2 2785.99   6
   1   0  -2 97731.3 2807.22  12
   1   0  -2 100724. 2787.94  21
   1   0  -1 13601.1 417.494   1
   1   0  -1 13440.7 399.590   6
   1   0  -1 13980.4 405.624  22
   1   0  -1 13865.9 410.830  16
   1   0  -1 14712.5 406.530  23
   1   0  -1 14820.4 423.588  18
  -1   0   1 12901.9 416.247  14
   1   0  -1 13304.8 405.062  19
   1   0   0 24226.3 681.573  22
  -1   0   0 23567.8 696.410  14
  -1   0   0 23280.8 703.369   3
   1   0   1 3953.21 138.666   1
   1   0   1 4040.01 150.888  22
  -1   0  -1 4411.42 175.065   3
  -1   0  -1 4313.01 165.453  14
  -1   0  -2 721333. 19772.6  26
   1   0   2 752588. 19768.0  22
  -1   0  -2 744379. 19785.2  14
  -1   0  -2 712282. 19776.5   1
  -1   0  -2 691607. 19760.1  21
  -1   0  -2 730275. 19799.5   3
  -1   0  -3 49621.3 1463.80  24
  -1   0  -3 51564.0 1483.46  25
  -1   0  -3 49170.3 1479.00  26
  -1   0  -3 51287.0 1498.79   1
  -1   0  -3 51007.9 1475.67  21
  -1   0  -3 52550.7 1469.78  20
  -1   0  -3 52808.0 1480.97  14
   1   0   3 51668.5 1460.93  22
  -1   0  -3 51777.3 1536.65   9
  -1   0  -4 70787.0 2045.27  24
  -1   0  -4 70416.0 2090.12   1
  -1   0  -4 70742.6 2120.64   9
  -1   0  -4 73543.8 2035.31   8
   1   0   4 69004.4 2021.76  22
  -1   0  -4 69999.5 2061.87  26
  -1   0  -4 73849.5 2062.96  25
  -1   0  -4 70435.8 2057.29  21
  -1   0  -4 73052.1 2051.89  20
  -1   0  -4 72695.6 2045.33  14
  -1   0  -5 37631.8 1158.63  24
  -1   0  -5 37820.5 1207.12   1
  -1   0  -5 37689.2 1248.86  10
  -1   0  -5 37465.2 1165.56  21
  -1   0  -5 38474.0 1156.42  20
  -1   0  -5 38290.7 1157.38  19
   1   0   5 36095.9 1109.27  22
  -1   0  -5 38004.4 1134.30  14
  -1   0  -5 37146.0 1227.38   9
  -1   0  -5 37588.2 1165.28  25
  -1   0  -5 37750.8 1169.15  26
  -1   0  -6 3577.05 223.359  24
  -1   0  -6 3998.66 237.250  26
  -1   0  -6 3528.36 220.173  25
  -1   0  -6 3111.50 211.210  20
  -1   0  -6 3580.87 227.244  21
  -1   0  -6 3514.68 218.561  19
   1   0   6 2830.90 166.622  22
  -1   0  -6 3367.07 187.197  14
  -1   0  -7 23682.2 859.876  21
  -1   0  -7 23788.0 852.261  20
  -1   0  -7 24958.2 970.059  10
  -1   0  -7 24698.4 864.557  24
  -1   0  -7 25331.5 944.746   9
  -1   0  -7 22797.8 847.479  25
  -1   0  -7 24090.6 868.572  26
  -1   0  -7 24183.9 856.251  19
  -1   0  -8 2717.22 234.455  24
  -1   0  -8 2903.18 207.875  23
  -1   0  -8 3457.07 334.557  10
  -1   0  -8 2990.31 247.956  19
  -1   0  -9 204.867 140.901  19
  -1   0  -9 587.307 212.920  10
  -1   0  -9 339.321 154.962  12
  -1   0  -9 308.857 141.929   7
  -1   0  -9 316.189 106.010  23
  -1   0  -9 291.349 107.098  24
  -1   0  -9 173.812 102.198  26
  -1   0 -10 4752.59 367.498  19
  -1   0 -10 5236.64 314.771  23
  -1   0 -10 4204.71 338.806  24
  -1   0 -10 5199.48 382.162  26
  -1   0 -10 5800.00 439.497  12
  -1   0 -10 4840.99 429.349   7
  -1   0 -11 311.438 165.246   7
  -1   0 -11 255.123 140.166  26
  -1   0 -11 285.568 118.889  23
  -1   0 -11 434.512 192.827  19
  -1   0 -11 259.643 184.893  12
  -1   0 -12 151.168 173.566  19
  -1   0 -12 11.9076 105.584  23
  -1   0 -12 212.878 148.654   7
  -1   0 -12 149.660 177.874  12
  -1   0 -13-161.153 178.497  19
  -1   0 -13 22.2372 92.5817  23
  -1   0 -13 48.6071 133.213   7
  -1   0 -13-162.303 202.481  12
  -1   0 -14 87.8958 101.807  23
  -1   0 -14 119.685 178.127  12
  -1   0 -14 45.8542 155.017  19
  -1   0 -15 675.028 112.651  23
  -1   0 -15 526.411 151.086  19
   1   1 -16 10.3025 108.508  19
   1   1 -15 118.817 170.490  19
   1   1 -14-47.3838 188.872  12
   1   1 -14 50.6394 89.7788  23
   1   1 -13 1219.35 244.186  19
   1   1 -13 1021.67 178.333  25
   1   1 -13 1192.04 182.685  18
   1   1 -13 1204.04 163.877  23
   1   1 -13 1164.55 209.733  26
   1   1 -12 1249.32 223.796  26
   1   1 -12 1273.28 253.845  19
   1   1 -12 854.827 167.344  25
   1   1 -12 1112.39 186.087  18
   1   1 -12 1110.75 164.341  23
   1   1 -12 1056.90 281.396  12
   1   1 -11 6042.36 431.246  26
   1   1 -11 5434.90 384.324  25
   1   1 -11 6062.98 442.927  19
   1   1 -11 5700.40 464.281   8
   1   1 -11 5948.94 443.117  21
   1   1 -11 5818.08 482.843  12
   1   1 -11 5820.32 380.483  18
   1   1 -11 5443.69 321.926  23
   1   1 -10 1164.78 172.630  18
   1   1 -10 1445.11 241.399   8
   1   1 -10 1257.46 217.957  19
   1   1 -10 1258.69 227.847   7
   1   1 -10 1256.87 182.639  25
   1   1 -10 1258.14 268.988  12
   1   1 -10 1339.77 209.524  26
   1   1 -10 982.054 188.346  24
   1   1 -10 1440.56 158.781  23
   1   1 -10 968.306 191.801  21
   1   1 -10 1221.32 234.314   1
   1   1  -9 37825.3 1337.80  21
   1   1  -9 38811.9 1396.88   7
   1   1  -9 37728.8 1287.08  15
   1   1  -9 37128.5 1281.46  25
   1   1  -9 37309.5 1345.91  24
   1   1  -9 36046.0 1173.59  23
   1   1  -9 40051.2 1326.25  19
   1   1  -9 35950.1 1385.00   8
   1   1  -9 38582.4 1385.49  12
   1   1  -9 36609.8 1415.85   1
   1   1  -9 34483.3 1247.51  18
   1   1  -8 25346.4 989.182   7
   1   1  -8 24600.7 900.692  15
   1   1  -8 24350.5 933.276  21
   1   1  -8 25250.9 1005.02   1
   1   1  -8 25590.5 916.992  19
   1   1  -8 23546.4 984.668   8
   1   1  -8 25145.1 983.820  12
   1   1  -7 6043.41 346.509  21
   1   1  -7 6591.36 339.484  19
   1   1  -7 6540.26 406.171   8
   1   1  -7 6405.62 321.719  18
   1   1  -7 6415.25 330.231  15
   1   1  -7 6458.67 382.892   7
   1   1  -7 6644.55 328.701  25
   1   1  -7 6107.76 274.629  23
   1   1  -7 7071.12 384.481  24
   1   1  -7 7119.06 399.456  12
   1   1  -7 6432.96 389.741   1
   1   1  -7 6122.03 327.924  11
   1   1  -6 29259.9 915.786  18
   1   1  -6 27916.9 921.839  15
   1   1  -6 28156.5 949.900  21
   1   1  -6 28141.2 908.725  25
   1   1  -6 27813.1 931.397  11
  -1  -1   6 26448.9 828.288   5
   1   1  -6 29809.3 978.240  24
   1   1  -6 28233.8 859.554  23
   1   1  -6 26583.2 990.412   1
   1   1  -6 28500.8 986.077  12
   1   1  -6 29217.8 929.896  19
   1   1  -5 1262.46 148.278  12
   1   1  -5 1374.62 128.208  21
   1   1  -5 1512.02 134.666  11
   1   1  -5 1488.58 126.672  19
   1   1  -5 1490.55 123.279  18
  -1  -1   5 1194.18 82.9861  17
   1   1  -5 1415.56 141.064  24
   1   1  -5 1455.12 150.522   7
   1   1  -5 1474.47 119.754  15
   1   1  -5 1490.00 148.017   1
   1   1  -5 1439.30 117.223  25
  -1  -1   5 1172.11 68.3458  27
  -1  -1   5 1422.10 95.4205   5
   1   1  -5 1229.57 92.8515  23
  -1  -1   4 7447.19 270.480  17
   1   1  -4 7469.56 298.200  18
  -1  -1   4 8064.66 281.751   5
   1   1  -4 7937.83 344.844   7
   1   1  -4 8585.93 308.453  15
   1   1  -4 7529.97 264.393  23
   1   1  -4 8207.29 335.566  24
  -1  -1   4 7506.20 245.810  27
   1   1  -4 8897.69 355.214  12
   1   1  -4 7141.25 238.303   3
   1   1  -4 7424.48 333.268   1
   1   1  -4 7482.28 290.633  25
   1   1  -3 487371. 13094.9  18
  -1  -1   3 462596. 13092.6  17
   1   1  -3 492919. 13131.9  24
   1   1  -3 470380. 13056.3  23
   1   1  -3 480239. 13128.6   1
   1   1  -3 491148. 13086.1  15
   1   1  -3 502711. 13137.7  12
  -1  -1   3 453153. 13089.9  13
   1   1  -2 464.631 71.3735  12
  -1  -1   2 419.716 82.4719  13
   1   1  -2 445.026 44.0198  15
   1   1  -2 477.621 65.7442  24
   1   1  -2 554.605 71.2084   4
  -1  -1   2 588.593 86.8232  17
   1   1  -2 465.861 41.3804  23
   1   1  -1 4306.50 148.283   2
   1   1  -1 4337.23 139.908  15
   1   1  -1 4860.72 191.510   4
  -1  -1   1 4466.20 197.081  17
   1   1   0 4519.01 174.607  22
   1   1   0 4438.14 183.535   4
  -1  -1  -1 27259.0 812.475  14
   1   1   1 26933.7 775.676  22
  -1  -1  -1 27791.9 786.002   6
  -1  -1  -1 25303.7 742.816  19
  -1  -1  -2 52292.4 1515.30  14
  -1  -1  -2 50902.4 1465.82  19
  -1  -1  -2 53130.2 1515.92   6
   1   1   2 52033.5 1477.65  22
  -1  -1  -3 42963.5 1218.77   6
  -1  -1  -3 39942.9 1184.50  14
   1   1   3 36850.9 1139.62  22
  -1  -1  -3 39969.4 1152.07  19
  -1  -1  -3 40635.8 1169.70  15
  -1  -1  -3 38590.1 1150.14  24
  -1  -1  -3 38962.4 1181.46  26
  -1  -1  -4 3805.72 207.326  26
  -1  -1  -4 3774.52 195.974  15
  -1  -1  -4 3698.00 177.462  17
  -1  -1  -4 3326.89 244.625   9
  -1  -1  -4 3733.31 190.230  19
  -1  -1  -4 3688.18 187.999  24
  -1  -1  -4 3347.40 187.823  14
   1   1   4 3510.53 169.929  22
  -1  -1  -5 7493.17 324.098  19
  -1  -1  -5 6767.06 381.246   9
  -1  -1  -5 7146.25 326.882  25
  -1  -1  -5 7515.40 320.790  24
  -1  -1  -5 7512.42 282.488  17
  -1  -1  -5 7210.52 337.823  26
  -1  -1  -5 7510.70 332.104  15
  -1  -1  -5 6469.47 300.238  14
  -1  -1  -5 7094.81 321.831  20
   1   1   5 6834.68 277.465  22
  -1  -1  -5 7005.44 309.251  13
  -1  -1  -6 16856.6 659.055  26
  -1  -1  -6 17437.7 633.370  24
  -1  -1  -6 16447.4 637.889  25
   1   1   6 17019.0 568.286  22
  -1  -1  -6 16997.9 719.140   9
  -1  -1  -6 17799.1 648.425  20
  -1  -1  -6 18141.0 643.550  19
  -1  -1  -6 17684.0 743.644  10
  -1  -1  -7 1217.92 199.639   9
  -1  -1  -7 992.550 191.540  10
  -1  -1  -7 1118.88 144.050  24
  -1  -1  -7 1212.41 155.241  20
  -1  -1  -7 1074.92 149.388  26
  -1  -1  -8 103.932 90.8961  23
  -1  -1  -8 19.5600 122.641   9
  -1  -1  -8 127.474 146.267  10
  -1  -1  -8 160.646 101.787  26
  -1  -1  -8 87.2038 107.176  19
  -1  -1  -8 159.922 86.0106  20
  -1  -1  -9 4395.55 327.332  24
  -1  -1  -9 4347.74 328.973  19
  -1  -1  -9 4417.79 288.794  23
  -1  -1  -9 4636.14 334.829  20
  -1  -1  -9 5248.54 450.055  10
  -1  -1  -9 4633.97 366.545  12
  -1  -1  -9 4489.27 346.944  26
  -1  -1 -10 982.146 206.601  19
  -1  -1 -10 725.590 198.695   7
  -1  -1 -10 735.242 146.221  23
  -1  -1 -10 611.638 228.515  10
  -1  -1 -10 684.650 210.205  12
  -1  -1 -11 2121.64 314.232   7
  -1  -1 -11 2214.73 285.099  19
  -1  -1 -11 2442.63 315.360  12
  -1  -1 -11 2220.53 225.914  23
  -1  -1 -12 164.438 169.227  19
  -1  -1 -12 412.898 128.932  23
  -1  -1 -12 514.384 217.874  12
  -1  -1 -13 24.9118 125.604   7
  -1  -1 -13 21.2716 174.140  12
  -1  -1 -14 203.445 129.501   7
  -1  -1 -14 220.571 103.240  23
  -1  -1 -14 134.262 148.696  19
  -1  -1 -14 232.417 105.854  18
  -1  -1 -15 1236.02 139.380  23
  -1  -1 -16 141.677 52.5698  23
   1   2 -16 60.6441 113.443  19
   1   2 -15 14.4310 89.1148  26
   1   2 -15-130.980 173.501  19
   1   2 -14 23.7795 218.397  12
   1   2 -13-53.0606 90.5441  23
   1   2 -13-41.0895 126.865  26
   1   2 -13 19.4694 166.114  19
   1   2 -13 34.1330 89.8749  25
   1   2 -12 311.011 149.726  26
   1   2 -12 309.770 148.751  21
   1   2 -12 313.918 237.080  12
   1   2 -12 280.879 119.617  25
   1   2 -12 435.589 197.535  19
   1   2 -12 219.789 105.302  23
   1   2 -12 340.748 130.282  18
   1   2 -11 155.814 98.6240  23
   1   2 -11 79.1113 116.452  26
   1   2 -11 16.9421 87.3503  25
   1   2 -11 60.3636 88.8600  18
   1   2 -11-25.1423 143.016   8
   1   2 -11-131.914 192.179  19
   1   2 -11 24.2616 210.264  12
   1   2 -11 82.7518 142.207   1
   1   2 -11 83.8766 149.522  21
   1   2 -10 2045.10 216.831  25
   1   2 -10 1490.91 239.327  19
   1   2 -10 2128.04 294.368   8
   1   2 -10 1852.41 172.751  23
   1   2 -10 2210.03 307.811  12
   1   2 -10 2341.48 266.187  21
   1   2 -10 2211.01 292.367   1
   1   2 -10 1694.21 196.188  18
   1   2  -9 741.136 129.327  18
   1   2  -9 1164.66 154.412  25
   1   2  -9 1062.28 123.346  23
   1   2  -9 966.635 219.539  12
   1   2  -9 997.875 206.303   8
   1   2  -9 1016.60 185.814  21
   1   2  -9 817.893 180.244  19
   1   2  -9 1016.69 203.084   1
   1   2  -8 13965.0 595.589  15
   1   2  -8 15924.4 702.896  12
   1   2  -8 14600.0 719.403   8
   1   2  -8 14323.6 697.849   1
   1   2  -8 14436.8 615.565  19
   1   2  -8 14812.9 647.371  21
   1   2  -7 47515.8 1451.97  23
   1   2  -7 51486.7 1619.78  24
   1   2  -7 52761.9 1642.23  12
   1   2  -7 48636.7 1519.26  11
   1   2  -7 49172.4 1523.57  25
   1   2  -7 47709.4 1541.88  19
   1   2  -7 48469.2 1532.16  15
   1   2  -7 50218.3 1525.60  18
   1   2  -7 50440.2 1655.17   1
   1   2  -6 61124.1 1784.21  23
   1   2  -6 61249.5 1928.74  24
   1   2  -6 61971.2 1851.95  15
   1   2  -6 63324.7 1949.93   1
   1   2  -6 61400.8 1845.72  18
   1   2  -6 62431.7 1858.20  11
  -1  -2   6 62663.5 1807.40   5
   1   2  -6 61519.2 1842.63  25
   1   2  -6 64239.1 1898.64  21
   1   2  -5 3541.33 232.302  12
   1   2  -5 3150.54 174.471  15
  -1  -2   5 2759.74 137.684  27
   1   2  -5 2956.99 140.932   3
  -1  -2   5 2804.46 156.334  17
   1   2  -5 3008.28 177.741  18
   1   2  -5 3254.50 191.357  11
  -1  -2   5 3223.69 177.301   5
   1   2  -5 2695.52 167.744  25
   1   2  -5 2625.35 138.443  23
   1   2  -5 2907.36 208.429  24
  -1  -2   4 40853.3 1164.54   5
   1   2  -4 40951.4 1212.98  12
   1   2  -4 37305.9 1104.56  23
  -1  -2   4 38645.9 1150.41  17
   1   2  -4 37272.6 1150.32  18
   1   2  -4 37747.3 1139.68  15
  -1  -2   3 161251. 4531.90   5
   1   2  -3 169442. 4585.68   4
   1   2  -3 178705. 4564.00  12
  -1  -2   3 169819. 4554.11  13
   1   2  -3 160500. 4466.26  23
   1   2  -3 153886. 4484.08  15
  -1  -2   3 158946. 4535.33  17
  -1  -2   2 247215. 6766.49  17
   1   2  -2 257473. 6815.36   4
   1   2  -2 229316. 6670.22  15
  -1  -2   2 239756. 6776.04  13
  -1  -2   1 773825. 21586.7  13
   1   2  -1 821153. 21586.3   4
  -1  -2   1 768495. 21562.0  17
   1   2   0 33685.5 1018.99   4
  -1  -2   0 30994.2 1037.52  13
  -1  -2   0 33211.2 1025.66  17
  -1  -2  -1 29475.1 991.899  13
  -1  -2  -1 32310.5 977.714  17
   1   2   1 31514.4 958.655   4
   1   2   1 29694.6 919.844  22
   1   2   2 92849.8 2515.41  22
  -1  -2  -2 92649.4 2597.09  13
  -1  -2  -2 98077.7 2574.54  17
   1   2   2 94152.3 2557.86   4
  -1  -2  -2 82656.6 2469.30  16
  -1  -2  -2 86239.7 2483.62  19
  -1  -2  -2 90544.8 2553.61   6
  -1  -2  -3 39416.5 1159.50   6
   1   2   3 35573.8 1076.64  22
  -1  -2  -3 37822.3 1160.59  13
  -1  -2  -3 38067.1 1123.89  17
   1   2   3 37537.5 1124.39   4
  -1  -2  -3 33175.3 1057.12  16
  -1  -2  -3 36110.1 1081.28  15
  -1  -2  -3 35673.5 1071.30  19
  -1  -2  -4 22293.3 709.623  17
  -1  -2  -4 23805.9 791.475   6
  -1  -2  -4 21043.8 703.796  15
  -1  -2  -4 20775.6 694.361  19
   1   2   4 20846.2 680.064  22
   1   2   4 20360.5 724.416   4
  -1  -2  -4 21091.1 700.359  24
  -1  -2  -4 21782.5 747.196  13
  -1  -2  -5 2677.81 190.442  13
   1   2   5 2605.95 160.122  22
   1   2   5 2850.87 194.654   4
  -1  -2  -5 2681.00 196.368  20
  -1  -2  -5 2769.14 189.004  24
  -1  -2  -5 2753.27 185.150  19
  -1  -2  -6 582.591 109.710  24
  -1  -2  -6 878.965 167.189   9
  -1  -2  -6 720.025 124.293  19
  -1  -2  -6 521.844 116.146  20
  -1  -2  -7 18482.0 855.372  10
  -1  -2  -7 20802.4 864.495   9
  -1  -2  -7 18446.0 675.088  23
  -1  -2  -7 18027.1 715.708  24
  -1  -2  -8 439.056 128.206  20
  -1  -2  -8 271.138 138.714  12
  -1  -2  -8 281.605 153.026   9
  -1  -2  -8 208.152 187.970  10
  -1  -2  -8 485.181 119.947  23
  -1  -2  -8 401.533 136.794  19
  -1  -2  -9 7646.92 459.563  20
  -1  -2  -9 7577.17 443.181  19
  -1  -2  -9 6372.60 445.296  12
  -1  -2  -9 6756.32 422.878  24
  -1  -2  -9 7899.07 400.569  23
  -1  -2  -9 7926.58 561.195  10
  -1  -2 -10 1701.11 228.532  20
  -1  -2 -10 2186.34 343.164  10
  -1  -2 -10 1609.76 253.821  12
  -1  -2 -10 1250.50 233.958  19
  -1  -2 -10 1808.01 196.940  23
  -1  -2 -11 49.8984 109.016  23
  -1  -2 -11 177.513 170.720  19
  -1  -2 -11 221.003 185.588  12
  -1  -2 -11 307.859 172.870   7
  -1  -2 -12 831.861 155.184  23
  -1  -2 -12 644.456 187.927  19
  -1  -2 -13-29.5208 138.320  19
  -1  -2 -13 49.8862 144.388   7
  -1  -2 -14 240.113 104.440  18
  -1  -2 -14 154.520 98.2938  23
  -1  -2 -14 77.9410 118.569   7
  -1  -2 -15 194.598 77.8681  23
   1   3 -16 140.273 109.262  19
   1   3 -15 27.3083 146.043  19
   1   3 -15 53.1349 84.4864  26
   1   3 -14 187.330 159.662  19
   1   3 -14 173.531 113.568  26
   1   3 -13-56.8946 160.524  19
   1   3 -13 15.8010 83.2178  25
   1   3 -13 196.921 133.882  26
   1   3 -12 5672.36 508.926   1
   1   3 -12 6490.02 479.967  21
   1   3 -12 7167.40 477.961  19
   1   3 -12 7223.71 547.661  12
   1   3 -12 6290.81 407.753  25
   1   3 -12 6084.35 442.209  26
   1   3 -11 28.0835 128.089   1
   1   3 -11 43.2103 131.387  21
   1   3 -11 49.2760 82.8343  25
   1   3 -11 239.729 174.174   8
   1   3 -11 24.8112 210.010  12
   1   3 -11 95.9824 168.914  19
   1   3 -10 4324.89 416.369   1
   1   3 -10 4917.98 391.521  21
   1   3 -10 4916.21 370.238  19
   1   3 -10 4180.90 311.135  25
   1   3 -10 4594.55 431.186  12
   1   3 -10 4413.39 420.578   8
   1   3  -9 93.9089 133.554   8
   1   3  -9 53.8634 69.7253  23
   1   3  -9 90.1483 71.9607  25
   1   3  -9 72.4634 119.679  19
   1   3  -9 22.5243 113.583   1
   1   3  -9 122.293 111.119  21
   1   3  -9 99.3027 182.415  12
   1   3  -8 1477.27 184.119  19
   1   3  -8 1627.57 241.804  12
   1   3  -8 1409.33 211.329   1
   1   3  -8 1260.97 174.803  21
   1   3  -7 47771.9 1593.26   1
   1   3  -7 45399.7 1376.59  23
   1   3  -7 45354.5 1446.53  25
   1   3  -6 15889.5 525.272  23
   1   3  -6 15713.3 667.471   1
  -1  -3   6 16232.8 537.260  27
   1   3  -6 15499.6 571.441  15
  -1  -3   6 16641.6 567.149  17
   1   3  -6 16206.6 583.478  25
   1   3  -5 3021.91 171.593  15
  -1  -3   5 3290.20 171.730  27
  -1  -3   5 3905.70 220.268   5
   1   3  -5 3232.96 183.262  25
  -1  -3   5 3194.45 195.560  17
   1   3  -5 2974.82 146.302  23
   1   3  -5 3687.44 246.532  12
   1   3  -4 13759.7 493.238  12
   1   3  -4 11422.2 399.731  15
  -1  -3   4 12743.7 461.071  17
   1   3  -4 11220.5 374.623  23
  -1  -3   4 12698.0 470.576   5
   1   3  -3 33250.3 1094.66   4
  -1  -3   3 30326.3 1019.26  17
  -1  -3   3 30196.8 1018.58   5
   1   3  -2 7589.81 374.926   4
  -1  -3   2 7211.03 342.994  13
  -1  -3   2 6283.39 317.389  17
  -1  -3   2 6439.50 305.956   5
  -1  -3   1 18252.8 675.052  13
  -1  -3   1 18357.1 656.347  17
   1   3  -1 18737.6 703.579   4
   1   3   0 82077.5 2390.68   4
  -1  -3   0 77595.1 2369.03  13
  -1  -3   0 80158.8 2342.61  17
  -1  -3  -1 7.93203 105.810  17
   1   3   1-19.7508 75.0621   4
  -1  -3  -1 47.0376 118.363  13
  -1  -3  -2 1117.10 139.276  17
  -1  -3  -2 1087.88 77.6116  16
   1   3   2 1352.80 146.309   4
  -1  -3  -2 1220.79 165.312  13
   1   3   3 859.169 121.640   4
  -1  -3  -3 691.139 87.6133  19
  -1  -3  -3 905.499 158.893  13
  -1  -3  -3 964.741 133.192  17
  -1  -3  -3 616.605 72.7656  16
  -1  -3  -3 523.401 116.415   6
  -1  -3  -4 57.8859 70.9518   5
  -1  -3  -4 84.0279 116.612  13
  -1  -3  -4 163.221 89.2405  17
  -1  -3  -4-22.6733 52.7758  16
  -1  -3  -4 43.4527 68.0546  19
  -1  -3  -5 30103.9 983.851  23
  -1  -3  -5 34171.0 1138.09   6
  -1  -3  -5 30914.0 1014.12  19
  -1  -3  -5 32338.5 1188.92   9
  -1  -3  -5 30885.6 1024.83  24
  -1  -3  -6 396.317 99.5939  24
  -1  -3  -6 377.566 118.198  19
   1   3   6 388.405 102.799   4
  -1  -3  -6 289.843 148.699   9
  -1  -3  -6 452.699 166.116   6
  -1  -3  -7 1324.07 182.451  20
  -1  -3  -7 1416.04 183.194  12
  -1  -3  -7 1573.92 238.214   9
  -1  -3  -7 1377.26 152.742  23
  -1  -3  -7 1316.94 181.568  19
  -1  -3  -8 877.338 144.375  23
  -1  -3  -8 716.557 163.286  12
  -1  -3  -8 559.137 148.875  20
  -1  -3  -8 567.368 128.899  24
  -1  -3  -8 832.739 237.195  10
  -1  -3  -8 868.285 223.792   9
  -1  -3  -8 569.865 159.508  19
  -1  -3  -9-18.3863 110.044  20
  -1  -3  -9 28.1747 191.546  10
  -1  -3  -9 26.5944 153.949   9
  -1  -3  -9-70.1219 133.250  12
  -1  -3  -9-35.4529 97.5777  23
  -1  -3  -9-45.4930 143.040  19
  -1  -3 -10 556.443 145.302  23
  -1  -3 -10 269.632 208.917  10
  -1  -3 -10 315.303 142.411  20
  -1  -3 -10 178.568 163.033  19
  -1  -3 -11 961.478 193.257  20
  -1  -3 -11 606.311 190.827  19
  -1  -3 -11 586.284 223.454  10
  -1  -3 -11 952.351 162.499  23
  -1  -3 -11 546.784 194.277   7
  -1  -3 -12 532.427 127.889  23
  -1  -3 -12 461.322 187.295   7
  -1  -3 -13 140.638 104.154  23
  -1  -3 -13-23.9708 143.478   7
  -1  -3 -14 285.459 137.152   7
  -1  -3 -14 161.844 85.9791  23
  -1  -3 -14 443.032 116.448  18
  -1  -3 -15 38.0938 54.2583  23
   1   4 -16-24.1483 85.6589  19
   1   4 -15 508.401 114.255  26
   1   4 -15 135.798 135.685  19
   1   4 -14 1426.06 194.845  26
   1   4 -14 1321.45 209.808  19
   1   4 -13 337.011 152.415  21
   1   4 -13 448.201 143.923  26
   1   4 -13 469.496 175.158  19
   1   4 -12 1011.89 219.098  19
   1   4 -12 801.976 192.637  21
   1   4 -12 661.916 134.932  25
   1   4 -12 693.712 252.427  12
   1   4 -12 701.097 170.750  26
   1   4 -11 156.251 90.5265  25
   1   4 -11 280.355 178.328   8
   1   4 -11 44.4199 141.291  21
   1   4 -11 114.572 144.464   1
   1   4 -11 224.521 217.887  12
   1   4 -11 75.4654 161.012  19
   1   4 -10 58.1094 85.5362  25
   1   4 -10-46.0606 202.639  12
   1   4 -10-27.3354 168.799   8
   1   4 -10-17.0540 148.931  19
   1   4 -10-20.7210 135.488  21
   1   4 -10 213.278 151.643   1
   1   4  -9 2818.06 276.863  21
   1   4  -9 2874.05 266.249  19
   1   4  -9 2326.38 220.866  25
   1   4  -9 3524.34 341.532  12
   1   4  -9 2695.33 311.880   1
   1   4  -8 7660.95 396.827  25
   1   4  -8 8126.53 462.286  21
   1   4  -8 8522.02 503.362  12
   1   4  -8 9016.70 535.792   1
   1   4  -7 333.533 81.2985  25
   1   4  -7 191.618 99.4034   1
  -1  -4   7 351.314 109.681   5
   1   4  -7 258.212 139.726  12
   1   4  -6 12776.6 564.351  12
  -1  -4   6 11982.5 484.405  17
  -1  -4   6 12348.6 509.581   5
   1   4  -6 11541.6 467.384  25
  -1  -4   6 11571.0 445.604  27
   1   4  -6 12014.0 568.940   1
  -1  -4   5 7595.69 365.499   5
  -1  -4   5 6893.61 308.052  27
  -1  -4   5 6742.47 339.081  17
   1   4  -4 357.663 106.964  12
  -1  -4   4 290.419 107.768  17
  -1  -4   3 13156.5 520.327  17
  -1  -4   2 768.151 129.489  17
  -1  -4   1 17923.2 686.523  17
  -1  -4   1 20383.4 744.328  13
  -1  -4   0 991.391 145.276   5
  -1  -4   0 916.523 157.612  17
  -1  -4   0 954.060 175.194  13
  -1  -4  -1 66408.2 2013.87  17
  -1  -4  -1 64484.0 1993.92   5
  -1  -4  -1 71499.8 2076.47  13
  -1  -4  -2 4870.44 277.518  17
  -1  -4  -2 5078.58 268.891   5
  -1  -4  -2 4306.08 194.426  16
  -1  -4  -2 5201.23 329.109  13
  -1  -4  -3 6069.63 316.057  17
  -1  -4  -3 5911.80 297.048   5
   1   4   3 6098.70 379.150   4
   1   4   4 1210.50 180.635   4
  -1  -4  -4 1429.59 192.793   6
  -1  -4  -4 1120.44 141.388  17
  -1  -4  -4 1084.60 129.114   5
  -1  -4  -4 1086.63 113.192  23
  -1  -4  -5 549.552 161.558   6
   1   4   5 391.429 127.444   4
  -1  -4  -5 582.334 110.627  24
  -1  -4  -5 364.106 149.664   9
  -1  -4  -5 509.623 117.327  19
  -1  -4  -6 13087.7 525.793  23
  -1  -4  -6 13978.9 615.299  20
  -1  -4  -6 13619.5 673.630   6
   1   4   6 12729.1 653.114   4
  -1  -4  -6 14482.3 743.375   9
  -1  -4  -7 1547.99 186.721  24
  -1  -4  -7 1750.52 176.243  23
  -1  -4  -7 1834.29 219.092  20
  -1  -4  -7 1715.27 276.366   9
  -1  -4  -8 15136.5 642.854  23
  -1  -4  -8 17749.8 911.841  10
  -1  -4  -8 17988.2 896.064   9
  -1  -4  -8 17060.0 760.509  20
  -1  -4  -9 317.362 120.088  23
  -1  -4  -9 197.063 140.702  20
  -1  -4  -9 449.310 213.706  10
  -1  -4  -9 170.447 161.749   9
  -1  -4 -10 390.843 148.528  20
  -1  -4 -10 205.991 113.057  23
  -1  -4 -10 307.101 216.604  10
  -1  -4 -11 454.071 150.399  20
  -1  -4 -11 320.909 114.696  23
  -1  -4 -12 20.9259 92.0710  23
  -1  -4 -12 128.830 146.564   7
  -1  -4 -13-35.1440 84.4732  23
  -1  -4 -13 152.346 136.413   7
  -1  -4 -14 293.946 96.9322  18
  -1  -4 -14 33.2857 69.5056  23
  -1  -4 -14 260.026 104.071   7
   1   5 -15 93.8593 111.063  19
   1   5 -15 191.436 76.0305  26
   1   5 -14 838.149 178.264  19
   1   5 -14 723.343 143.385  26
   1   5 -13 1238.62 247.641   1
   1   5 -12-36.5100 149.445  19
   1   5 -12 22.0647 146.210  21
   1   5 -12 19.2597 111.491  26
   1   5 -12 242.729 176.345   8
   1   5 -12-57.2507 159.889   1
   1   5 -11 86.9488 135.821   1
   1   5 -11 87.3335 174.246   8
   1   5 -11 172.884 198.684  12
   1   5 -11 90.3033 151.569  21
   1   5 -11 36.5699 153.530  19
   1   5 -10 689.045 194.799   1
   1   5 -10 322.867 197.550   8
   1   5 -10 491.304 165.522  19
   1   5 -10 570.677 179.464  21
   1   5 -10 555.768 223.098  12
   1   5  -9 76.6524 121.182  19
   1   5  -9 228.425 127.865  21
   1   5  -9 198.843 136.310   1
   1   5  -9 189.072 167.535  12
   1   5  -8 1619.09 237.057   1
  -1  -5   8 1586.81 195.835   5
   1   5  -8 2120.33 268.605  12
   1   5  -7 133.110 102.276   1
   1   5  -7 257.694 147.971  12
  -1  -5   7 89.6971 108.526   5
   1   5  -6 13.8680 112.549  12
   1   5  -6 16.4262 49.1607  25
  -1  -5   6 72.2098 109.010   5
  -1  -5   6 40.2199 86.4705  27
  -1  -5   5 18688.3 734.349   5
  -1  -5   5 18856.9 669.235  27
  -1  -5   4 900.413 160.915   5
  -1  -5   4 1007.06 159.080  17
  -1  -5   3 2310.87 214.068  17
  -1  -5   3 2063.88 204.144   5
  -1  -5   2 34339.3 1145.44  17
  -1  -5   2 32668.5 1142.62   5
   1   5  -2 36269.2 1294.37   4
  -1  -5   1 6871.07 376.797  17
  -1  -5   1 7150.64 380.541   5
   1   5  -1 7797.48 473.934   4
  -1  -5   0 7775.27 401.907  17
  -1  -5   0 8084.19 400.171   5
   1   5   0 8791.19 511.430   4
  -1  -5  -1 4572.99 302.172  17
  -1  -5  -1 5027.67 304.436   5
   1   5   1 4930.28 380.713   4
  -1  -5  -2 30152.9 1035.83  17
  -1  -5  -2 30518.3 1031.94   5
   1   5   2 31024.1 1204.13   4
   1   5   3 1652.82 223.917   4
  -1  -5  -3 1427.01 165.637   5
  -1  -5  -3 1438.14 117.569  23
  -1  -5  -3 1216.00 187.815   6
  -1  -5  -3 1555.61 178.998  17
  -1  -5  -4 212.769 72.5550  23
  -1  -5  -4 401.083 148.532   6
   1   5   4 342.796 124.238   4
  -1  -5  -4 275.115 116.054  17
   1   5   5 1233.97 206.045   4
  -1  -5  -5 1211.17 131.275  23
  -1  -5  -5 1388.76 251.510   9
  -1  -5  -5 1281.78 222.176   6
   1   5   6 410.601 137.788   4
  -1  -5  -6 282.621 90.4363  23
  -1  -5  -6 518.396 147.110  20
  -1  -5  -6 789.294 206.900   9
  -1  -5  -6 364.092 172.903   6
  -1  -5  -6 359.879 116.685  24
  -1  -5  -7 506.398 156.064  20
  -1  -5  -7 626.500 213.556   9
  -1  -5  -7 583.843 122.300  23
  -1  -5  -7 311.612 121.463  24
  -1  -5  -8 1784.59 192.068  23
  -1  -5  -8 2360.90 356.192  10
  -1  -5  -8 2354.84 335.679   9
  -1  -5  -8 2215.93 271.561  20
  -1  -5  -9 2228.27 209.877  23
  -1  -5  -9 2732.32 305.502  20
  -1  -5  -9 2693.46 383.516  10
  -1  -5  -9 2163.50 326.685   9
  -1  -5 -10 1845.88 252.862  20
  -1  -5 -10 1433.14 172.904  23
  -1  -5 -11 108.358 154.103   7
  -1  -5 -11 28.1156 213.717  10
  -1  -5 -12 46.5543 127.587   7
  -1  -5 -12 27.0589 79.3657  23
  -1  -5 -13 11.7434 85.6173  18
  -1  -5 -13 74.1914 116.257   7
  -1  -5 -13-64.1363 68.9438  23
  -1  -5 -14 79.1071 64.2088  18
  -1  -5 -14 21.6925 43.5124  23
   1   6 -14 269.993 113.006  21
   1   6 -14 151.045 116.631  19
   1   6 -14 203.048 90.9166  26
   1   6 -13 122.045 143.757   1
   1   6 -13 129.576 125.898  21
   1   6 -13 217.019 140.877  19
   1   6 -13 106.165 90.8434  26
   1   6 -12 421.362 196.365   8
   1   6 -12 255.232 143.107  21
   1   6 -12 466.786 191.527   1
   1   6 -11 5759.45 441.253  21
   1   6 -11 4400.38 361.705  19
   1   6 -10 63.8264 121.041  21
   1   6 -10 133.461 133.016  19
   1   6 -10 84.5007 124.862   1
   1   6  -9 609.473 175.949  21
   1   6  -9 918.148 175.092  19
   1   6  -9 760.760 200.487   1
   1   6  -8 4908.43 410.614   1
  -1  -6   8 4282.25 332.218   5
   1   6  -7 8658.30 540.196   1
  -1  -6   7 10027.9 524.739   5
  -1  -6   7 9090.99 428.269  27
  -1  -6   6 233.287 129.289   5
  -1  -6   6 69.6937 96.3825  27
  -1  -6   5 5483.15 353.926   5
  -1  -6   5 4388.30 324.511  17
  -1  -6   5 5366.53 306.731  27
  -1  -6   4-12.4099 120.058  17
  -1  -6   4 13.7506 132.205   5
  -1  -6   3 5019.71 335.686  17
  -1  -6   3 4924.57 344.401   5
  -1  -6   2 261.990 151.542   5
   1   6  -2 720.932 166.516   4
  -1  -6   2 466.267 154.345  17
  -1  -6   1 90.0079 131.920   5
   1   6  -1 209.191 117.268   4
  -1  -6   0 12243.6 563.522   5
   1   6   0 12553.7 696.846   4
  -1  -6  -1-12.3589 126.035   5
  -1  -6  -1 98.0421 144.312  17
   1   6   1 24.9246 103.769   4
  -1  -6  -2 3240.76 274.688  17
  -1  -6  -2 3802.01 281.661   5
  -1  -6  -3-46.6607 120.274  17
  -1  -6  -3-33.4457 123.238   6
   1   6   3 26.6247 114.480   4
  -1  -6  -3-23.3534 116.400   5
  -1  -6  -4 1313.39 217.103   6
  -1  -6  -4 1531.36 187.730  17
   1   6   4 1705.47 265.958   4
  -1  -6  -5 60.8342 157.188   6
   1   6   5 28.1245 95.6071   4
  -1  -6  -5 56.8571 95.4250  24
  -1  -6  -5-26.7601 174.976   9
  -1  -6  -6 4393.10 363.672  20
  -1  -6  -6 4657.43 337.163  24
  -1  -6  -6 3717.82 245.554  23
  -1  -6  -6 4793.93 455.095   9
  -1  -6  -6 5255.62 426.024   6
   1   6   6 5107.37 447.211   4
  -1  -6  -7 4112.08 351.487  20
  -1  -6  -7 4024.59 421.276   9
  -1  -6  -7 2964.46 227.060  23
  -1  -6  -8 680.736 123.160  23
  -1  -6  -8 1075.45 281.227  10
  -1  -6  -8 1162.09 263.205   9
  -1  -6  -8 1103.19 217.022  20
  -1  -6  -9 1111.24 206.197  20
  -1  -6  -9 573.347 114.966  23
  -1  -6 -10-56.7031 192.753  10
  -1  -6 -11 121.379 147.620   7
  -1  -6 -11-34.1252 75.6324  23
  -1  -6 -11-49.6463 179.000  10
  -1  -6 -11-101.489 123.324  20
  -1  -6 -12 54.9050 70.4190  23
  -1  -6 -12 235.531 138.373   7
  -1  -6 -13 4.23078 45.9338  23
  -1  -6 -13 28.1971 84.3811   7
  -1  -6 -13 54.9427 71.6622  18
   1   7 -14-50.3261 88.6953  21
   1   7 -13 323.893 145.042   1
   1   7 -13 111.001 85.0441  26
   1   7 -13 277.743 132.689  21
   1   7 -12 1638.83 214.562  19
   1   7 -12 2354.04 301.293   1
   1   7 -12 1979.80 255.499  21
   1   7 -11-28.7922 177.794   8
   1   7 -11-107.545 142.528  21
   1   7 -11 82.9918 148.687   1
   1   7 -10 1665.30 228.238  19
   1   7 -10 1786.36 259.817  21
   1   7  -9 45.7529 118.217  19
   1   7  -9-42.4057 140.497  21
   1   7  -9-27.1920 113.206   1
  -1  -7   8 9630.50 545.144   5
   1   7  -8 10247.7 634.941   1
   1   7  -7 64306.9 2216.27   1
  -1  -7   7 67511.5 2136.39   5
  -1  -7   7 62524.9 1992.89  27
  -1  -7   6 41509.4 1456.47   5
  -1  -7   6 40406.6 1352.15  27
  -1  -7   5 6078.81 412.087   5
  -1  -7   5 5271.65 333.001  27
  -1  -7   4 58.5574 157.423  17
  -1  -7   4 172.479 125.517  27
  -1  -7   4 244.144 163.248   5
  -1  -7   3 2930.09 282.538  17
  -1  -7   3 2143.45 266.655   5
  -1  -7   2 3159.18 289.001  17
  -1  -7   2 3122.21 303.459   5
  -1  -7   1 22999.3 924.651   5
   1   7  -1 25192.1 1116.51   4
  -1  -7   1 23019.3 912.980  17
  -1  -7   0-60.1767 146.446   5
  -1  -7   0-28.6131 148.312  17
   1   7   0-55.8295 147.008   4
  -1  -7  -1 926.702 192.855   5
  -1  -7  -1 1275.87 201.618  17
   1   7   1 1220.50 231.585   4
  -1  -7  -2 950.655 186.724   5
  -1  -7  -2 1475.91 224.926   6
   1   7   2 1020.02 220.774   4
  -1  -7  -2 1041.76 192.401  17
  -1  -7  -3 12433.7 575.886   5
  -1  -7  -3 11915.7 573.244  17
   1   7   3 13540.3 795.795   4
  -1  -7  -3 12644.8 657.005   6
  -1  -7  -4 4729.79 332.962  17
  -1  -7  -4 5212.02 416.594   6
   1   7   4 6066.99 509.005   4
  -1  -7  -4 4683.13 450.887   9
   1   7   5 396.135 153.848   4
  -1  -7  -5 145.444 168.579   9
  -1  -7  -5 463.567 141.923  24
  -1  -7  -5 109.892 160.437   6
  -1  -7  -6 1173.34 194.307  24
  -1  -7  -6 1524.63 267.744   6
  -1  -7  -6 1600.15 240.430  20
  -1  -7  -6 1338.87 281.303   9
  -1  -7  -7 9712.95 586.805  20
  -1  -7  -7 10529.3 700.368   9
  -1  -7  -8-20.7943 132.240  20
  -1  -7  -9 227.436 205.094  10
  -1  -7 -10 196.811 187.014  10
  -1  -7 -10 70.6280 109.068  20
  -1  -7 -11 291.484 118.608  20
  -1  -7 -11 178.984 130.199   7
  -1  -7 -12 165.690 97.2531   7
   1   8 -13 485.804 128.631  21
   1   8 -13 357.774 133.723   1
   1   8 -12 51.1929 120.283  21
   1   8 -12-25.3692 81.8111  26
   1   8 -12-22.0934 111.392   1
   1   8 -11 345.769 174.133   8
   1   8 -11 352.614 152.104  21
   1   8 -11 278.156 149.141   1
   1   8 -10 2502.50 328.356   1
   1   8 -10 2238.16 268.330  21
   1   8  -9 4628.98 382.094  21
   1   8  -8 4815.41 431.464   1
  -1  -8   8 4269.80 367.501   5
  -1  -8   7 47326.3 1540.56  27
   1   8  -7 45113.9 1732.20   1
  -1  -8   7 46366.6 1649.22   5
  -1  -8   6 18500.5 779.395  27
  -1  -8   6 21756.9 922.334   5
  -1  -8   5 1095.58 197.045  27
  -1  -8   5 911.785 241.202   5
  -1  -8   4 2516.59 253.933  27
  -1  -8   4 1947.99 278.138   5
  -1  -8   3 2759.78 304.022  17
  -1  -8   3 2935.08 279.403  27
  -1  -8   3 3403.33 332.666   5
  -1  -8   2 6471.79 445.864  17
  -1  -8   2 6061.31 378.766  27
  -1  -8   2 6690.88 446.006   5
  -1  -8   1-33.0314 171.221  17
  -1  -8   1 247.544 183.307   5
  -1  -8   0-16.3086 181.340  17
  -1  -8   0 68.9901 160.562   5
  -1  -8  -1 1281.96 239.348  17
  -1  -8  -1 1572.91 233.533   5
   1   8   1 2004.77 308.880   4
  -1  -8  -2 5191.99 369.326   5
  -1  -8  -2 4122.66 347.788  17
   1   8   2 5464.20 501.411   4
   1   8   3 8968.21 658.990   4
   1   8   4 11881.6 760.044   4
  -1  -8  -4 10984.6 522.738  27
  -1  -8  -4 10416.8 707.140   9
  -1  -8  -5 9354.44 655.114   9
  -1  -8  -5 8891.73 504.775  24
  -1  -8  -6 146.160 183.319   9
  -1  -8  -6 273.347 158.327  20
  -1  -8  -7 2067.41 317.089   9
  -1  -8  -7 2049.86 271.878  20
  -1  -8  -8 129.395 162.254   9
  -1  -8  -8 163.762 201.174  10
  -1  -8  -9 785.767 221.134  10
  -1  -8  -9 733.604 171.254  20
  -1  -8 -10 284.682 122.764  20
  -1  -8 -10 345.044 144.542   7
  -1  -8 -10 461.072 174.259  10
  -1  -8 -11 72.0402 92.9467   7
   1   9 -13 140.117 79.8501  21
   1   9 -13 93.4824 83.7667   1
   1   9 -12 314.665 117.820  21
   1   9 -12 142.752 122.981   1
   1   9 -11 3257.28 342.816   8
   1   9 -11 3442.76 300.483  21
   1   9 -11 3210.34 326.873   1
   1   9 -10 598.779 163.753  21
   1   9 -10 408.586 157.740   1
   1   9  -9 558.172 170.995   1
   1   9  -8 283.928 136.155   1
  -1  -9   8 294.744 140.701  27
  -1  -9   7 7387.81 433.106  27
  -1  -9   6 5631.08 381.973  27
  -1  -9   6 5504.49 446.670   5
  -1  -9   5 7324.69 447.682  27
   1   9  -5 7621.94 536.327   3
  -1  -9   5 7614.28 534.431   5
  -1  -9   4 403.663 179.873  27
  -1  -9   4 192.773 198.240   5
  -1  -9   3 1018.42 218.076  27
  -1  -9   3 831.414 237.817   5
  -1  -9   2 2509.53 282.702  27
  -1  -9   2 2023.83 299.994   5
  -1  -9   1 860.742 208.105  27
  -1  -9   1 869.725 225.094   5
  -1  -9   0 718.456 194.313  27
  -1  -9   0 440.439 193.739   5
  -1  -9  -1 1572.50 229.352  27
  -1  -9  -1 1165.89 226.364   5
  -1  -9  -2 4669.89 342.763  27
  -1  -9  -2 3915.10 346.248   5
  -1  -9  -3 9090.08 483.114  27
  -1  -9  -3 8831.15 640.773   9
  -1  -9  -4 1626.05 213.909  27
  -1  -9  -4 1940.79 236.435  24
  -1  -9  -5 220.362 180.209   9
  -1  -9  -5 226.596 158.252  20
  -1  -9  -6 438.721 190.557   9
  -1  -9  -7 2447.13 313.463   9
  -1  -9  -7 2551.88 337.676  10
  -1  -9  -7 2656.69 287.445  20
  -1  -9  -8 925.212 217.104  10
  -1  -9  -8 874.673 176.411  20
  -1  -9  -9 150.093 100.693  20
  -1  -9  -9 296.396 155.768  10
  -1  -9 -10 329.660 103.633   7
  -1  -9 -10 606.082 115.288  20
   1  10 -12 422.094 99.5744  21
   1  10 -11 831.039 161.642   1
   1  10 -11 951.961 156.508  21
   1  10 -10-39.6280 114.700   1
   1  10 -10 74.6432 102.756  21
   1  10 -10 156.512 140.145   8
   1  10  -9 50.0530 112.045  21
   1  10  -9 197.125 126.827   1
   1  10  -8 1807.79 262.059   1
  -1 -10   8 1441.66 187.488  27
   1  10  -7 809.120 181.713   1
  -1 -10   7 506.524 161.768  27
   1  10  -6 926.697 199.413   1
  -1 -10   6 899.206 193.178  27
  -1 -10   6 850.962 229.723   5
  -1 -10   5 1174.25 210.124  27
   1  10  -5 1494.04 233.690   3
  -1 -10   5 1254.29 268.860   5
  -1 -10   4 3125.58 305.347  27
  -1 -10   3 139.790 171.127  27
  -1 -10   2 1914.37 261.719  27
  -1 -10   1 1540.78 243.654  27
  -1 -10   0 3092.45 304.228  27
  -1 -10  -1 1090.01 234.324   5
  -1 -10  -1 1268.67 220.694  27
  -1 -10  -2 290.512 158.971  27
  -1 -10  -3 1028.39 244.227   9
  -1 -10  -3 1005.24 187.084  27
  -1 -10  -4 261.219 159.572   9
  -1 -10  -5 1010.42 196.894  20
  -1 -10  -5 1279.64 235.579   9
  -1 -10  -6 85.2943 132.235  20
  -1 -10  -6-22.1526 150.608  10
   1  10   6-54.1715 75.1836   3
  -1 -10  -7 730.041 154.297  20
  -1 -10  -7 753.670 188.902  10
  -1 -10  -8 1536.46 180.299  20
  -1 -10  -9 78.1506 67.3425  20
   1  11 -11 130.394 63.8747  21
   1  11 -10 142.555 82.5580  21
   1  11 -10 100.028 78.3721   1
   1  11 -10 31.6347 110.224   8
   1  11  -9 118.785 94.8479   1
   1  11  -9 140.181 93.9796  21
   1  11  -8 113.301 105.608   1
  -1 -11   8 271.995 112.097  27
   1  11  -8 203.582 104.992  21
   1  11  -7 383.464 134.349   1
  -1 -11   7 578.992 151.465  27
   1  11  -6 376.562 137.263   1
  -1 -11   6 481.617 167.247  27
  -1 -11   5-187.045 208.949   5
   1  11  -5 23.0472 82.1685   3
   1  11  -4 2251.79 282.453   3
  -1 -11   4 1993.98 292.654   5
   1  11  -3 130.250 115.481   3
  -1 -11   3 101.263 153.958  27
  -1 -11   3-19.5289 199.165   5
   1  11  -2 81.0411 104.723   3
  -1 -11   2 145.364 158.600  27
  -1 -11   2 19.3191 183.422   5
  -1 -11   1 3154.27 295.686  27
  -1 -11   1 2716.27 309.227   5
  -1 -11   0 4343.98 331.230  27
  -1 -11   0 4270.62 359.244   5
  -1 -11  -1-31.2254 137.374   5
  -1 -11  -2 11.8820 126.440  27
  -1 -11  -3 252.560 133.178  20
  -1 -11  -4-47.3122 117.450  20
   1  11   4 20.2943 72.3522   3
  -1 -11  -5 707.676 154.984  20
   1  11   5 756.243 141.689   3
  -1 -11  -6 1216.57 163.033  20
  -1 -11  -7 49.5258 78.9746  20
   1  12  -9 299.952 82.1547  21
   1  12  -8 2027.08 175.859  21
  -1 -12   8 1541.17 131.877  27
   1  12  -8 1953.99 195.861   1
   1  12  -7 264.831 103.848   1
  -1 -12   7 102.447 96.3636  27
   1  12  -7 237.110 95.7185  21
  -1 -12   6 152.981 112.609  27
   1  12  -6 47.5575 78.1205   1
  -1 -12   5 838.433 162.321  27
   1  12  -5 725.977 147.774   1
   1  12  -4 531.463 125.635   1
   1  12  -4 473.746 131.417   3
  -1 -12   4 369.047 145.130  27
   1  12  -3 170.398 102.506   3
  -1 -12   3 189.683 143.127  27
   1  12  -2-21.9784 81.8405   3
  -1 -12   2 47.4076 138.977  27
   1  12  -1 532.370 155.195   3
  -1 -12   1 521.979 157.879  27
   1  12   0 326.137 126.093   3
  -1 -12   0 230.347 134.137  27
   1  12   1-41.4322 86.2651   3
  -1 -12  -1-139.037 120.320  27
   1  12   2 95.3039 84.5079   3
  -1 -12  -2 65.2069 94.0660  20
   1  12   3-49.9160 77.9638   3
  -1 -12  -3 61.0055 87.0001  20
  -1 -12  -4 193.335 97.4279  20
  -1 -12  -5 363.509 88.9347  20
  -1 -13   6 348.931 84.4475  27
  -1 -13   5 191.854 91.5509  27
  -1 -13   4 513.872 114.797  27
  -1 -13   3 153.214 106.245  27
   1  13  -2 640.094 121.068   3
  -1 -13   2 519.704 94.5829  20
  -1 -13   2 534.442 119.675  27
   1  13  -1 449.395 104.649   3
  -1 -13   1 192.979 75.3280  20
  -1 -13   1 317.198 107.756  27
   1  13   0-29.4578 65.2827   3
  -1 -13   0-34.6493 92.4436  27
  -1 -13   0-8.40847 63.9155  20
  -1 -13  -1 96.5886 62.4472  20
  -1 -13  -2 50.4433 56.9390  20
   2 -15   1-5.73273 42.2469  24
   2 -15   2 23.3562 46.1276  24
   2 -14  -4 2434.73 163.448  24
   2 -14  -3 975.442 124.216  24
   2 -14  -2 9.89468 78.1596  24
   2 -14  -1 258.353 102.942  24
  -2  14   1 108.900 76.7604   3
  -2  14   0-16.9701 68.2559   3
  -2  14  -1-17.5494 73.0635   3
   2 -14   1 99.3362 105.895  27
  -2  14  -2 1781.03 216.763   3
   2 -14   2 1247.52 164.647  27
  -2  14  -3 615.704 128.752   3
   2 -14   3 562.327 135.236  27
  -2  14  -4-13.8359 72.8676   1
  -2  14  -4 136.835 78.3853   3
   2 -14   4-9.42785 112.399  27
   2 -14   5 26.7142 102.649  27
  -2  14  -5 12.7100 65.5238   1
   2 -14   6-29.5756 86.3404  27
  -2  14  -7 56.9504 55.1821  21
   2 -14   7-40.5515 67.0695  22
   2 -13  -6 14.4196 49.0171  20
   2 -13  -5-9.23078 65.0666  20
   2 -13  -5 43.5570 74.9504  24
   2 -13  -4 717.608 118.735  20
   2 -13  -4 381.106 124.231  24
  -2  13   4 936.915 142.783   3
   2 -13  -4 673.235 158.041   6
   2 -13  -3 2561.00 245.003  24
   2 -13  -3 2532.14 210.717  20
   2 -13  -3 2022.08 246.462   6
  -2  13   3 2792.66 272.636   3
   2 -13  -2 120.445 117.938  24
   2 -13  -2 191.046 156.288   6
  -2  13   2 255.807 107.609   3
   2 -13  -1 143.053 123.544  27
   2 -13  -1 128.635 156.826   6
  -2  13   1 116.367 103.208   3
   2 -13   0 189.780 154.063   6
   2 -13   0 122.230 129.457  27
  -2  13   0 122.359 101.949   3
   2 -13   1-25.9079 135.724  27
  -2  13  -1 74.8742 103.910   3
   2 -13   2 134.220 144.343  27
  -2  13  -2 172.167 105.842   3
   2 -13   3 1711.34 228.919  27
  -2  13  -3 1607.49 239.961   3
   2 -13   4 4864.88 345.855  27
  -2  13  -4 5307.61 414.084   3
  -2  13  -5 1335.69 199.190   3
   2 -13   5 1585.84 211.662  27
  -2  13  -6 584.731 148.986   1
   2 -13   6 761.331 169.613  27
  -2  13  -7-63.1247 88.1537   1
   2 -13   7 30.1253 116.263  27
  -2  13  -8 744.411 133.438   1
  -2  13  -8 1181.36 144.574  21
   2 -13   9-45.2914 73.2758  22
  -2  13  -9 24.1606 61.8233  21
   2 -12  -8 52.5215 64.5242  20
   2 -12  -7 34.5323 76.2923  20
   2 -12  -7 90.2832 79.5660  24
   2 -12  -6 443.526 170.922   6
   2 -12  -6 542.408 127.092  20
   2 -12  -6 605.742 139.565  24
   2 -12  -5 447.449 128.019  20
   2 -12  -5 652.770 162.960  24
   2 -12  -5 476.998 179.344   6
   2 -12  -4 139.814 105.660  20
  -2  12   4 152.722 99.5494   3
   2 -12  -4 51.2439 117.611  24
   2 -12  -4 63.9059 181.776   6
  -2  12   3 2486.32 300.726   3
   2 -12  -3 1851.64 297.584   6
   2 -12  -3 2123.39 236.272  20
   2 -12  -2 195.131 117.488  20
   2 -12  -2 430.427 210.529   6
  -2  12   2 309.154 131.893   3
   2 -12  -1 917.936 185.065  27
  -2  12   1 1573.65 261.107   3
   2 -12   0 3664.28 319.835  27
  -2  12   0 4528.97 444.576   3
   2 -12   1 2113.64 265.861  27
  -2  12  -1 2926.08 357.363   3
   2 -12   2 47.6443 162.851  27
  -2  12  -2-30.0335 120.795   3
   2 -12   3 384.009 173.829  27
  -2  12  -3 173.107 120.292   3
   2 -12   4 9355.98 525.052  27
  -2  12  -4 9991.78 640.409   3
  -2  12  -5-25.2081 85.6910   3
  -2  12  -6-22.5344 93.8169   3
  -2  12  -6-22.0198 97.5950   1
  -2  12  -7 858.054 177.064   1
   2 -12   7 756.409 185.106  27
  -2  12  -8-18.9470 86.4161   1
   2 -12   8-78.9053 122.978  27
  -2  12  -9 74.5127 85.4801  21
  -2  12  -9-16.4075 76.8804   1
  -2  12 -10 13.2617 75.4428   1
  -2  12 -10 71.1578 73.3120  21
   2 -12  10 53.8492 82.2868  22
   2 -11  -9-68.8434 90.6530  20
   2 -11  -8 72.1566 96.8921  20
   2 -11  -8 54.1102 99.7044  24
   2 -11  -7 240.859 183.209   6
   2 -11  -7 312.393 123.915  24
   2 -11  -7 216.282 114.726  20
   2 -11  -6 54.0482 111.261  20
   2 -11  -6 68.3184 191.195   6
   2 -11  -5 386.745 151.707  24
  -2  11   5 485.147 138.683   3
   2 -11  -5 199.249 202.413   6
   2 -11  -4 96.3603 126.039  20
   2 -11  -4 60.0982 132.769  24
   2 -11  -4 131.106 201.305   6
  -2  11   4 107.332 99.9517   3
   2 -11  -3 1433.04 215.985  20
  -2  11   3 1846.82 274.883   3
   2 -11  -2 72.6805 108.768  20
   2 -11  -2 84.1349 149.232  27
   2 -11  -1 2919.86 286.316  27
  -2  11   0 723.181 209.609   3
   2 -11   0 953.036 203.527  27
  -2  11  -1 1245.13 249.120   3
   2 -11   1 907.395 212.390  27
  -2  11  -2 322.489 166.437   3
   2 -11   2 247.859 188.142  27
   2 -11   3 2239.80 282.981  27
   2 -11   4 2016.64 265.033  27
  -2  11  -5 6341.92 505.127   3
   2 -11   5 6310.32 430.322  27
  -2  11  -6 284.127 124.300   3
   2 -11   6 80.8004 158.360  27
   2 -11   7 198.177 152.921  27
  -2  11  -7 165.639 116.662   1
  -2  11  -8 68.1609 109.238   1
   2 -11   9 432.082 138.876  27
  -2  11  -9 503.655 151.866   1
  -2  11  -9 482.838 136.827  21
  -2  11 -10 165.653 101.773  21
  -2  11 -10 146.761 118.356   1
   2 -11  10 11.0725 115.434  22
  -2  11 -10 100.049 98.5824  19
  -2  11 -11 86.6490 77.6240   1
  -2  11 -11 22.2465 76.5664  21
   2 -11  11-7.61210 81.4203  22
  -2  11 -12 291.790 71.2919  21
   2 -10 -10 222.863 111.126  20
   2 -10  -9 49.0998 105.614  20
   2 -10  -9 208.295 109.697  24
   2 -10  -8 135.833 194.768   6
   2 -10  -8 149.880 120.972  20
   2 -10  -8 323.620 132.620  24
   2 -10  -7 25.0510 201.522   6
   2 -10  -7-100.850 130.104  24
   2 -10  -6 2476.61 361.400   6
   2 -10  -6 3253.49 329.251  24
   2 -10  -6 3163.71 317.459  20
   2 -10  -5 9976.96 586.833  24
   2 -10  -5 9869.11 582.398  20
   2 -10  -4 24922.4 1068.49  20
   2 -10  -4 25836.8 1204.74   6
   2 -10  -3 5599.79 402.549  20
   2 -10  -3 4781.99 339.305  27
  -2  10   3 5935.11 483.351   3
  -2  10   2 1175.51 230.687   3
   2 -10  -2 1125.81 200.993  27
   2 -10  -1 8801.96 487.657  27
  -2  10   1 9894.82 654.930   3
   2 -10   0 4324.91 340.992  27
  -2  10   0 5217.62 468.350   3
  -2  10  -1 857.267 204.909   3
   2 -10   1 924.263 202.920  27
  -2  10  -2 475.517 160.252   3
   2 -10   2 468.355 177.273  27
  -2  10  -3 636.711 187.667   3
   2 -10   3 318.818 180.992  27
  -2  10  -4 29.3368 94.6151   3
   2 -10   4 129.893 181.386  27
  -2  10  -5 55.9127 104.101   3
   2 -10   5-98.6114 173.997  27
   2 -10   6 8013.42 483.825  27
  -2  10  -6 8056.93 570.117   3
   2 -10   7 665.123 187.355  27
   2 -10   8 4500.40 349.868  27
  -2  10  -8 4804.31 422.031   1
  -2  10  -9 1029.83 199.726   1
  -2  10 -10 33.3339 104.468  21
  -2  10 -10-66.3059 118.792   1
   2 -10  11-31.1833 101.814  22
  -2  10 -11 29.1871 99.2345  21
  -2  10 -11 188.965 123.573   1
  -2  10 -11 187.632 117.238  19
  -2  10 -12 119.980 82.9366  21
  -2  10 -12 100.731 74.2192   1
  -2  10 -12-10.1909 104.524  19
  -2  10 -13 49.1125 75.0520  19
   2  -9 -12 31.7806 50.2151  18
   2  -9 -11 2469.47 198.973  18
   2  -9 -10 891.497 146.625  18
   2  -9 -10 955.048 171.714  24
   2  -9 -10 837.118 176.552  20
   2  -9  -9 13.9994 91.5362  18
   2  -9  -9-20.0420 131.046  20
   2  -9  -8 20.8876 114.498  24
   2  -9  -8 52.4965 214.886   6
   2  -9  -8 129.564 153.980  20
   2  -9  -7 1701.66 257.957  20
   2  -9  -7 1749.65 265.854  24
   2  -9  -6-20.9958 135.418  20
   2  -9  -6 41.9078 144.228  24
   2  -9  -6 226.419 225.627   6
   2  -9  -5 67350.7 2148.09  24
   2  -9  -5 63976.0 2131.70  20
   2  -9  -5 64162.8 2271.80   6
  -2   9   5 69560.0 2236.67   3
   2  -9  -4 41349.2 1489.20  16
   2  -9  -4 44593.2 1562.88  20
   2  -9  -3 176.386 124.639  27
  -2   9   3 381.186 139.419   3
   2  -9  -3 157.540 113.059  20
   2  -9  -2 1140.71 180.668  27
  -2   9   2 1177.00 213.597   3
   2  -9  -1 37.6671 127.329  27
  -2   9   1 25.5980 102.959   3
   2  -9   0 825.670 169.127  27
  -2   9   0 538.741 154.623   3
   2  -9   1 198.321 144.981  27
  -2   9  -1 102.867 99.7374   3
   2  -9   2 204.648 139.330  27
  -2   9  -2 335.980 130.520   3
   2  -9   3 1665.61 230.401  27
  -2   9  -3 1863.49 271.130   3
   2  -9   4 117.518 152.284  27
  -2   9  -4 27.0887 92.0914   3
   2  -9   5 362.156 170.338  27
  -2   9  -5 285.189 136.799   3
   2  -9   6 20880.4 864.009  27
  -2   9  -6 21953.3 1006.70   3
   2  -9   7 2713.34 280.511  27
  -2   9  -7 2198.14 275.187   3
  -2   9  -7 2292.47 290.349   1
  -2   9  -8 1174.07 215.693   1
   2  -9   8 1257.50 214.959  27
  -2   9  -9 695.905 172.313  21
   2  -9   9 664.159 179.073  27
  -2   9  -9 1119.42 218.116   1
  -2   9 -10 5586.71 457.533   1
  -2   9 -11 4869.38 332.856  19
  -2   9 -11 5699.03 375.010  21
  -2   9 -11 5577.57 415.063   1
  -2   9 -12 209.644 132.275  19
  -2   9 -12 348.426 123.700  21
  -2   9 -12 164.207 102.103   1
  -2   9 -13 640.773 112.558  21
  -2   9 -13 501.537 131.248  19
  -2   9 -14 324.651 88.5911  19
   2  -8 -13 21.7926 55.7671  18
   2  -8 -12 458.409 112.001  18
   2  -8 -11 1433.40 198.699  24
   2  -8 -11 1232.54 173.272  18
   2  -8 -11 1176.40 210.704   7
   2  -8 -10 577.832 141.290  18
   2  -8 -10 539.348 187.571   7
   2  -8  -9 572.250 181.833  24
   2  -8  -9 778.254 198.020  20
   2  -8  -9 771.336 199.269   7
   2  -8  -8 228.668 142.013   7
   2  -8  -8 139.460 214.180   6
   2  -8  -8 134.921 132.501  20
   2  -8  -8 263.624 158.502  24
   2  -8  -7 5696.65 430.404  20
   2  -8  -7 5721.75 507.844   6
   2  -8  -7 4479.68 358.281  16
   2  -8  -7 5348.30 424.869  24
   2  -8  -6 16224.8 777.017  20
   2  -8  -6 17084.2 785.741  24
   2  -8  -6 14677.5 715.676  16
   2  -8  -6 17969.5 905.713   6
   2  -8  -5 8137.86 506.952  20
   2  -8  -5 8797.45 616.676   6
   2  -8  -5 9470.69 556.670   9
   2  -8  -5 8789.08 487.595  16
  -2   8   5 9277.24 556.680   3
   2  -8  -5 8911.07 524.810  24
   2  -8  -4 21056.3 888.638  20
  -2   8   4 22624.8 975.202   3
   2  -8  -3 4779.38 291.739  27
   2  -8  -2 3779.62 261.592  27
   2  -8  -1 3328.04 252.168  27
   2  -8   0 37914.7 1270.03  27
  -2   8   0 39917.1 1466.08   3
   2  -8   1 1518.27 186.635  27
  -2   8  -1 1336.71 205.179   3
   2  -8   1 1061.99 196.174   5
  -2   8  -2-21.8019 87.6894   3
   2  -8   2-11.5562 117.848  27
  -2   8  -3 4361.32 372.594   3
   2  -8   3 3421.11 272.880  27
  -2   8  -4 1778.92 251.168   3
   2  -8   4 1754.28 214.052  27
  -2   8  -5 45.4819 81.0780   3
   2  -8   5-13.3140 133.492  27
  -2   8  -6 293.177 118.989   3
   2  -8   6 234.489 147.712  27
   2  -8   7 809.006 178.659  27
  -2   8  -7 960.288 180.066   3
  -2   8  -7 1301.77 212.900   1
   2  -8   8 218.073 150.111  27
  -2   8  -8 363.132 137.935   1
  -2   8  -9 255.987 129.453   1
  -2   8  -9 535.769 158.505  21
  -2   8 -10 205.485 132.672   1
  -2   8 -10 408.184 137.259  21
  -2   8 -11 461.647 157.211   1
  -2   8 -12 752.537 181.119  19
  -2   8 -12 822.555 179.556   1
  -2   8 -12 597.212 151.492  21
  -2   8 -13 291.257 143.490  19
  -2   8 -13 515.527 120.765  21
  -2   8 -14 210.666 106.131  19
   2  -7 -14 6.98837 54.1703  18
   2  -7 -13 54.8308 81.6824  18
   2  -7 -12 85.6926 107.481  18
   2  -7 -12 20.2949 117.494   7
   2  -7 -12 108.968 83.5763  23
   2  -7 -12 32.1916 89.9209  24
   2  -7 -11 50.7574 83.8275  23
   2  -7 -11-24.7060 135.422   7
   2  -7 -11 99.1425 119.157  18
   2  -7 -10-52.9373 147.842   7
   2  -7 -10 33.4829 88.1638  23
   2  -7 -10-83.7493 136.901  24
   2  -7 -10-22.4822 145.003  20
   2  -7  -9 726.358 193.380  24
   2  -7  -9 620.221 128.865  23
   2  -7  -9 709.348 193.271  20
   2  -7  -9 802.289 254.964   6
   2  -7  -9 936.181 208.415   7
   2  -7  -9 898.452 153.778  15
   2  -7  -9 957.515 230.805  10
   2  -7  -8 386.531 161.687   7
   2  -7  -8 411.135 230.232   6
   2  -7  -8 320.423 107.808  23
   2  -7  -8 186.923 88.9141  15
   2  -7  -8 343.121 160.424  10
   2  -7  -8 129.267 137.730  16
   2  -7  -8 389.686 167.978  24
   2  -7  -8 306.781 149.161  20
   2  -7  -7 243.636 95.2976  23
   2  -7  -7 105.582 212.402   6
   2  -7  -7 141.185 145.548  24
   2  -7  -7 140.104 137.877  20
   2  -7  -7 116.270 137.028  10
   2  -7  -7 222.077 145.861  16
   2  -7  -7 289.254 99.7057  15
   2  -7  -6 1351.13 213.677  24
   2  -7  -6 1248.59 203.832  20
   2  -7  -6 1203.78 152.628  15
   2  -7  -6 1031.65 201.176  10
   2  -7  -6 1270.27 200.174  16
   2  -7  -6 867.097 247.615   6
  -2   7   5 1082.56 172.231   3
   2  -7  -5 901.681 162.715  20
   2  -7  -5 906.592 168.308  24
   2  -7  -5 988.784 171.811  16
   2  -7  -5 978.188 190.804   9
   2  -7  -4 450.553 129.929   9
   2  -7  -4 449.466 128.159  20
   2  -7  -3 8082.73 363.754  27
   2  -7  -3 7542.41 427.687   9
   2  -7  -2 2864.03 207.394  27
   2  -7  -1 5024.59 281.104  27
   2  -7   0 20174.3 733.566  27
   2  -7   0 20683.7 784.515   5
  -2   7  -1 19232.8 810.686   3
   2  -7   1 17421.0 715.278   5
  -2   7  -2 41142.9 1425.53   3
   2  -7   2 37810.1 1320.83   5
  -2   7  -3 16590.9 762.319   3
  -2   7  -4 5276.33 389.281   3
   2  -7   4 4838.12 304.044  27
   2  -7   5 79.9988 114.585  27
  -2   7  -5-19.3710 72.1313   3
   2  -7   6 6606.94 383.359  27
  -2   7  -6 7345.22 462.403   3
  -2   7  -7-19.8529 67.4849   3
  -2   7  -7 40.9925 98.5306   1
   2  -7   7 50.5038 122.148  27
  -2   7  -8 271.572 131.190   1
  -2   7  -8 255.609 157.163  12
   2  -7   8 241.082 140.499  27
  -2   7  -9 270.829 147.453   1
  -2   7  -9 262.687 164.077  12
  -2   7  -9 113.668 118.865  21
  -2   7 -10 51.8449 121.460   1
  -2   7 -10-21.2131 162.844  12
  -2   7 -10-39.1489 113.310  21
  -2   7 -11 50.6263 130.495   1
  -2   7 -11-73.3788 166.159  19
  -2   7 -11-39.4703 129.041  21
  -2   7 -12-22.9338 112.971   1
  -2   7 -12 17.5272 104.900  21
  -2   7 -12-39.7244 170.804  12
  -2   7 -13 2049.25 216.975  21
  -2   7 -13 2473.55 280.509  12
  -2   7 -13 1621.07 233.695  19
  -2   7 -14 11.7574 115.833  19
  -2   7 -15 101.149 87.7624  19
   2  -6 -14-120.956 86.7425  18
   2  -6 -13-19.5765 113.328   7
   2  -6 -13 15.0442 80.8665  24
   2  -6 -13 83.0041 101.955  18
   2  -6 -13 85.6788 83.9147  23
   2  -6 -12 24.1504 127.201   7
   2  -6 -12 138.274 99.0472  23
   2  -6 -12 38.2716 100.801  24
   2  -6 -12 150.105 116.213  18
   2  -6 -11 154.691 138.845  20
   2  -6 -11 302.079 115.113  23
   2  -6 -11 301.377 146.665  24
   2  -6 -11 472.753 155.433  18
   2  -6 -10 229.699 105.978  15
   2  -6 -10 230.289 158.659  20
   2  -6 -10 167.191 155.797   7
   2  -6 -10 310.504 116.598  23
   2  -6 -10 324.643 152.715  24
   2  -6  -9 759.783 190.529  24
   2  -6  -9 713.635 209.517  10
   2  -6  -9 862.138 155.138  15
   2  -6  -9 515.028 184.304  20
   2  -6  -9 783.009 271.384   6
   2  -6  -9 671.670 200.993   7
   2  -6  -9 623.577 140.138  23
   2  -6  -8 241.892 109.674  23
   2  -6  -8 124.552 137.608  20
   2  -6  -8 240.298 107.611  15
   2  -6  -8 142.082 161.037  10
   2  -6  -8-25.7082 206.834   6
   2  -6  -8 102.431 135.803  24
   2  -6  -8-18.0509 143.953  16
   2  -6  -7 2621.40 265.142  16
   2  -6  -7 2136.94 252.465  20
   2  -6  -7 2131.09 216.605  15
   2  -6  -7 2810.01 312.302  10
   2  -6  -7 2246.79 194.710  23
   2  -6  -7 2502.12 275.861  24
   2  -6  -7 2538.95 329.964   6
   2  -6  -6 9854.93 509.198  16
   2  -6  -6 10566.5 615.737   6
   2  -6  -6 10435.0 537.363  24
   2  -6  -6 10187.9 531.651  20
   2  -6  -6 9209.32 415.928  23
   2  -6  -6 10388.1 569.958  10
   2  -6  -6 10060.1 484.989  15
   2  -6  -5 14617.8 647.068  24
   2  -6  -5 15160.5 693.652   9
  -2   6   5 14715.2 648.970   3
   2  -6  -5 14103.3 621.728  16
   2  -6  -5 14166.6 596.064  15
   2  -6  -5 15716.0 665.426  20
   2  -6  -4 691.110 117.782   2
   2  -6  -4 991.367 103.832  23
   2  -6  -4 947.282 167.497   9
   2  -6  -3 34074.9 993.009  27
   2  -6  -3 31489.9 1001.83  15
   2  -6  -2 14937.5 585.148   9
   2  -6  -2 15429.3 534.937  27
   2  -6  -2 14745.7 517.839   2
   2  -6  -1 1509.40 141.956  27
   2  -6  -1 1180.00 107.280  15
   2  -6  -1 1485.71 142.226   9
   2  -6   0 141.320 90.2472  27
   2  -6   0 85.1714 101.266   5
   2  -6   1 194580. 5513.96  27
   2  -6   1 196053. 5565.83   5
  -2   6  -1 200327. 5665.94   3
   2  -6   2 113855. 3335.72  27
   2  -6   2 116540. 3389.10   5
  -2   6  -2 120338. 3489.29   3
   2  -6   3 39446.0 1269.39  27
  -2   6  -3 41465.9 1405.24   3
   2  -6   4 8325.03 395.788  27
  -2   6  -4 8556.97 471.091   3
  -2   6  -5 4112.73 308.564   3
  -2   6  -6 11473.8 573.061   3
  -2   6  -6 11293.4 532.021  12
  -2   6  -7 5322.59 377.357   1
   2  -6   7 4492.95 304.449  27
  -2   6  -7 5718.77 382.631   3
  -2   6  -7 4793.30 351.775  12
  -2   6  -8 3266.02 309.335  12
  -2   6  -8 2953.52 309.601   1
   2  -6   8 3083.23 256.418  27
  -2   6  -9 1323.90 220.802   1
  -2   6  -9 1352.45 204.036  21
  -2   6  -9 1432.97 252.674  12
  -2   6 -10 159.734 175.172  12
  -2   6 -10-50.6074 112.148   1
  -2   6 -10 38.7925 108.338  21
   2  -6  10-43.7285 125.347  22
  -2   6 -11 10514.3 633.164  12
  -2   6 -11 9633.83 556.850  19
  -2   6 -11 8884.46 543.996  21
  -2   6 -12 2561.35 328.202  12
  -2   6 -12 2054.79 279.007   1
  -2   6 -12 1873.46 261.329  19
  -2   6 -13 83.5441 147.056  19
  -2   6 -13 200.159 190.053  12
  -2   6 -14 119.900 127.292  19
  -2   6 -14-33.0976 149.899  12
  -2   6 -15 169.363 104.723  19
   2  -5 -14 12.4110 90.4829  18
   2  -5 -14-8.03017 75.7445  23
   2  -5 -13 71.8736 98.4998  24
   2  -5 -13 206.990 124.613  18
   2  -5 -13-20.8171 93.6234  23
   2  -5 -13 45.6147 136.511   7
   2  -5 -12 213.128 174.278   7
   2  -5 -12 192.116 123.685  24
   2  -5 -11 1429.54 192.021  23
   2  -5 -11 1795.70 264.202  24
   2  -5 -11 1574.66 230.901  18
   2  -5 -11 1461.51 209.607  15
   2  -5 -10 11217.6 693.449   7
   2  -5 -10 9551.06 593.535  24
   2  -5 -10 10077.0 617.492  20
   2  -5 -10 10163.1 554.181  15
   2  -5 -10 9864.70 487.527  23
   2  -5  -9 1334.47 173.927  23
   2  -5  -9 1515.09 208.888  15
   2  -5  -9 1796.14 267.711  20
   2  -5  -9 1662.92 249.686  24
   2  -5  -9 1952.96 293.047  19
   2  -5  -9 1898.06 280.154   7
   2  -5  -9 1695.65 274.260  10
   2  -5  -8 12644.9 648.662  19
   2  -5  -8 11745.0 622.996  16
   2  -5  -8 12857.8 726.300   6
   2  -5  -8 12925.3 712.828   7
   2  -5  -8 12137.9 529.451  23
   2  -5  -8 12864.9 661.879  20
   2  -5  -8 13515.0 617.434  15
   2  -5  -8 13550.4 670.368  24
   2  -5  -8 12904.4 600.881  25
   2  -5  -8 13343.0 709.857  10
   2  -5  -7 940.823 198.951  19
   2  -5  -7 546.273 148.392  16
   2  -5  -7 836.847 166.308  20
   2  -5  -7 799.667 140.707  15
   2  -5  -7 744.940 172.092  24
   2  -5  -7 1016.85 198.372  10
   2  -5  -7 787.482 131.236  25
   2  -5  -7 832.686 122.278  23
   2  -5  -7 789.395 218.644   6
   2  -5  -6 2148.53 217.985  16
   2  -5  -6 2038.52 273.251   6
   2  -5  -6 2042.89 161.084  23
   2  -5  -6 1813.73 204.535  24
   2  -5  -6 2120.82 244.766  10
   2  -5  -6 1984.82 203.483  15
   2  -5  -6 1831.82 210.767  20
   2  -5  -5 5143.65 278.236  25
   2  -5  -5 4829.94 244.427  23
   2  -5  -5 5168.89 344.882   9
   2  -5  -5 4467.60 330.628  10
   2  -5  -4 9833.87 390.375  23
   2  -5  -4 11410.9 486.413  20
   2  -5  -4 11138.2 445.117  15
   2  -5  -4 10884.9 427.634  25
   2  -5  -3 24063.4 788.856  15
   2  -5  -3 22991.5 789.086   2
   2  -5  -3 25272.6 867.383   9
   2  -5  -3 25330.8 766.747  27
   2  -5  -3 24098.4 775.736  25
   2  -5  -3 26086.3 845.999  20
   2  -5  -3 22852.7 751.234  23
   2  -5  -2 1488.35 141.441   9
   2  -5  -2 1305.34 95.7857  23
   2  -5  -2 1362.07 115.247  15
   2  -5  -2 1492.67 119.817  27
   2  -5  -1 11771.6 441.548   9
   2  -5  -1 11916.0 431.448  27
   2  -5   0 57316.5 1688.24   9
   2  -5   0 61197.6 1727.72  27
   2  -5   1 335.334 38.0344   9
   2  -5   1 328.405 86.5926  27
   2  -5   2 61124.5 1805.39  27
   2  -5   3 56684.4 1695.55  27
   2  -5   4 1290.60 143.864  27
  -2   5  -4 1191.87 152.501   3
   2  -5   5 1387.55 154.208  27
  -2   5  -5 1434.95 170.297   3
  -2   5  -6 6121.91 373.347   1
   2  -5   6 6695.68 338.093  27
  -2   5  -6 6793.27 395.220   3
  -2   5  -7 9423.65 522.602   1
  -2   5  -7 11235.8 542.563   3
  -2   5  -8 1599.65 193.389  21
  -2   5  -8 1535.84 237.074  12
  -2   5  -9 141.945 171.696  12
   2  -5   9 255.077 141.473  22
  -2   5  -9 88.2863 108.824   1
  -2   5  -9 220.646 114.033  21
  -2   5 -10 3144.14 355.531  12
   2  -5  10 2722.14 256.132  22
  -2   5 -10 3143.64 335.365   1
  -2   5 -10 2940.18 293.983  21
  -2   5 -11 6915.78 469.099  19
  -2   5 -11 7388.24 532.588   1
  -2   5 -11 7401.70 478.536  21
  -2   5 -11 8163.20 568.295  12
  -2   5 -12-18.4366 120.553  21
  -2   5 -12-75.3921 173.107  19
  -2   5 -13 1220.47 265.557  12
  -2   5 -14 85.6700 136.436  19
  -2   5 -14 74.7637 174.012  12
  -2   5 -15 84.1042 108.991  19
  -2   5 -15 14.1076 131.339  12
   2  -4 -15 20.1281 74.9526  18
   2  -4 -14 294.522 106.968  23
   2  -4 -14 437.861 133.506  18
   2  -4 -14 249.240 116.329  24
   2  -4 -13 952.188 221.013   7
   2  -4 -13 433.672 130.021  23
   2  -4 -12 1087.97 196.139  18
   2  -4 -12 664.585 248.005  19
   2  -4 -12 997.471 203.856  24
   2  -4 -12 813.618 218.810   7
   2  -4 -12 816.219 158.793  23
   2  -4 -11 4793.37 331.261  23
   2  -4 -11 5547.60 438.979  24
   2  -4 -11 5334.72 408.193  18
   2  -4 -11 5315.34 394.562  15
   2  -4 -11 5211.18 442.208  19
   2  -4 -11 6101.94 510.208   7
   2  -4 -10 611.628 191.599  26
   2  -4 -10 559.851 181.665  24
   2  -4 -10 981.597 205.198  20
   2  -4 -10 914.389 238.954   7
   2  -4 -10 578.803 136.185  23
   2  -4 -10 636.427 151.636  15
   2  -4 -10 517.571 144.680  25
   2  -4 -10 876.211 228.068  19
   2  -4  -9 3067.46 311.313  26
   2  -4  -9 3018.86 274.890  25
   2  -4  -9 2675.21 327.534   7
   2  -4  -9 3190.16 238.747  23
   2  -4  -9 3290.43 318.578  20
   2  -4  -9 2597.34 295.377  24
   2  -4  -9 2684.67 313.094  19
   2  -4  -9 3156.68 287.462  15
   2  -4  -8 2114.19 281.871   6
   2  -4  -8 2121.50 275.629   7
   2  -4  -8 2063.69 211.223  15
   2  -4  -8 1891.11 242.232  16
   2  -4  -8 1977.96 253.310  19
   2  -4  -8 2003.28 183.998  23
   2  -4  -8 1806.55 228.708  20
   2  -4  -8 2325.70 286.762  10
   2  -4  -8 2102.84 250.246  24
   2  -4  -8 2277.84 246.652  26
   2  -4  -8 1778.33 197.862  25
   2  -4  -7 505.144 177.935   6
   2  -4  -7 458.323 129.748  24
   2  -4  -7 501.501 155.264  19
   2  -4  -7 323.661 132.302  16
   2  -4  -7 549.077 131.593  20
   2  -4  -7 300.809 111.211  15
   2  -4  -7 302.667 114.370  26
   2  -4  -7 302.200 143.393  10
   2  -4  -7 393.036 91.8513  23
   2  -4  -7 375.492 94.4948  25
   2  -4  -7 438.304 125.936  12
   2  -4  -6 3261.30 302.351   6
   2  -4  -6 3037.99 234.737  15
   2  -4  -6 3097.29 270.510  10
   2  -4  -6 3140.66 220.720  25
   2  -4  -6 2865.23 243.451  26
   2  -4  -6 3187.45 240.207  12
   2  -4  -5 137946. 3912.39  20
  -2   4   5 133008. 3850.03   3
   2  -4  -5 139325. 3905.66  19
   2  -4  -5 134164. 3805.33  23
   2  -4  -5 136421. 3905.74  24
   2  -4  -5 135615. 3893.51  16
   2  -4  -5 128184. 3876.93   2
   2  -4  -5 139355. 3969.90  11
   2  -4  -5 134396. 3856.73  25
   2  -4  -5 136073. 3907.58  26
   2  -4  -5 136463. 3878.83  15
   2  -4  -5 131620. 3977.34   6
   2  -4  -4 6026.71 315.410  26
   2  -4  -4 7013.83 298.169  25
   2  -4  -4 6389.93 296.690  15
   2  -4  -4 6920.86 335.616  20
  -2   4   4 6218.12 308.788   3
   2  -4  -4 6231.97 265.208  23
   2  -4  -4 5985.34 235.212  27
   2  -4  -4 6378.13 347.986   9
   2  -4  -4 6788.58 334.114  19
   2  -4  -4 5881.85 340.302  11
  -2   4   3 23294.9 788.356   3
   2  -4  -3 23276.3 793.951   9
   2  -4  -3 21092.2 721.372  15
   2  -4  -3 22628.9 694.482  27
   2  -4  -3 23055.8 739.362   2
   2  -4  -3 23336.0 768.240  20
   2  -4  -3 21934.5 702.086  23
   2  -4  -3 24229.3 814.617  11
   2  -4  -3 23070.9 764.182  26
   2  -4  -3 22515.0 723.181  25
   2  -4  -2 21221.3 660.806  15
   2  -4  -2 20206.1 719.841  11
   2  -4  -2 20648.6 696.574   9
   2  -4  -2 20102.2 636.647  23
  -2   4   2 21518.0 734.888   3
   2  -4  -2 21562.5 651.575  27
   2  -4  -2 20304.3 642.493  25
   2  -4  -1 11115.2 411.059  11
   2  -4  -1 10019.7 367.813   9
  -2   4   1 10862.9 440.704   3
   2  -4  -1 10831.0 370.425  27
   2  -4  -1 9908.13 327.738  25
   2  -4   0 867.086 58.5313  18
   2  -4   0 1008.23 98.1599  27
  -2   4   0 1074.83 124.464   3
   2  -4   0 1019.40 64.3292   9
   2  -4   0 1048.81 93.2857  11
  -2   4  -1 232.358 79.4880   3
   2  -4   1 190.431 41.3050  11
   2  -4   1 209.154 68.7897  27
  -2   4  -2 50.0046 56.8979   3
   2  -4   2 37.1680 66.8163  27
   2  -4   3 2373.69 160.403  27
  -2   4  -3 2496.47 196.421   3
   2  -4   4 55935.9 1675.08  27
  -2   4  -4 57139.3 1760.40   3
   2  -4   5 1878.95 156.373  27
   2  -4   6 2066.31 180.389  27
  -2   4  -6 2490.31 214.050   1
  -2   4  -7 257.851 71.8620  23
  -2   4  -7 226.065 102.682   1
  -2   4  -8 37.1863 59.3566  23
  -2   4  -8 179.948 98.6721   1
  -2   4  -8 220.727 98.4060  21
  -2   4  -9 778.556 156.508  21
  -2   4  -9 723.467 208.162  12
   2  -4   9 735.712 154.955  22
  -2   4  -9 894.327 173.116   1
  -2   4  -9 839.897 118.709  23
  -2   4 -10 5677.99 447.133  12
  -2   4 -10 4692.20 408.369   1
  -2   4 -10 4919.65 372.048  21
  -2   4 -10 5573.61 401.153  19
  -2   4 -11 815.725 176.067  21
  -2   4 -11 860.168 247.259  12
  -2   4 -11 733.765 187.035   1
  -2   4 -11 629.000 189.767  19
  -2   4 -12 25.5130 197.763  12
  -2   4 -12-38.4490 180.154  19
  -2   4 -13 1034.12 257.944  12
  -2   4 -14 99.1262 175.763  12
  -2   4 -14 133.113 147.473  19
  -2   4 -15-30.9661 137.245  12
  -2   4 -15-22.0175 120.101  19
  -2   4 -16 12.3872 67.5691  19
   2  -3 -15 78.0074 77.3376  23
   2  -3 -14 243.568 122.542  18
   2  -3 -14 115.052 105.570  23
   2  -3 -13 387.685 141.223  24
   2  -3 -12 12003.0 670.274  26
   2  -3 -12 12131.1 623.029  25
   2  -3 -12 10313.8 635.616  19
   2  -3 -12 12068.8 633.390  18
   2  -3 -12 12213.3 686.263  24
   2  -3 -12 10747.6 532.570  23
   2  -3 -11 9497.69 633.773   7
   2  -3 -11 8573.10 567.354  24
   2  -3 -11 8059.82 501.623  25
   2  -3 -11 8860.48 571.086  26
   2  -3 -11 8104.52 549.671  19
   2  -3 -11 8589.34 526.199  18
   2  -3 -11 8674.40 563.174  12
   2  -3 -11 9124.27 527.152  15
   2  -3 -11 8800.36 454.276  23
   2  -3 -10 534.686 218.138  19
   2  -3 -10 779.396 148.290  23
   2  -3 -10 772.920 160.713  15
   2  -3 -10 650.900 185.805  26
   2  -3 -10 698.263 205.092   7
   2  -3 -10 753.642 189.082  24
   2  -3 -10 732.675 152.476  25
   2  -3 -10 801.613 207.033  12
   2  -3  -9 41.8237 90.6167  23
   2  -3  -9 66.0560 98.8374  15
   2  -3  -9 74.2223 109.250  26
   2  -3  -9-71.0723 132.326   7
   2  -3  -9-18.5380 112.726  24
   2  -3  -9 34.6444 163.392  19
   2  -3  -9-18.7957 112.493  20
   2  -3  -9 73.2734 162.377  12
   2  -3  -9 15.6104 80.4765  25
   2  -3  -8 4065.61 326.760  12
   2  -3  -8 4174.39 368.402   6
   2  -3  -8 4828.48 381.901   7
   2  -3  -8 4619.07 322.627  15
   2  -3  -8 4625.12 268.032  23
   2  -3  -8 4699.11 349.042  24
   2  -3  -8 4751.03 350.456  20
   2  -3  -8 4547.56 350.987  19
   2  -3  -8 4542.95 341.952  26
   2  -3  -8 4693.74 314.247  25
   2  -3  -7 1199.78 193.576   7
   2  -3  -7 1087.40 197.625   6
   2  -3  -7 876.443 165.778  12
   2  -3  -7 1159.90 155.527  15
   2  -3  -7 1137.47 129.539  23
   2  -3  -7 799.953 153.759  16
   2  -3  -7 841.712 173.341  19
   2  -3  -7 1220.49 170.257  20
   2  -3  -7 1166.98 189.079  10
   2  -3  -7 873.586 162.610  11
   2  -3  -6 44160.2 1394.33  26
   2  -3  -6 43847.9 1355.82  25
   2  -3  -6 42943.3 1389.47  16
   2  -3  -6 43799.2 1408.79  20
   2  -3  -6 44194.7 1402.40  24
   2  -3  -6 42609.4 1294.58  23
   2  -3  -6 42208.0 1429.61  11
   2  -3  -6 43735.8 1391.97  19
   2  -3  -6 41083.8 1436.19   6
   2  -3  -5 9738.74 434.123  26
   2  -3  -5 9991.20 409.415  25
   2  -3  -5 10048.5 464.407  10
  -2   3   5 9319.75 362.994   3
   2  -3  -5 10166.4 447.278  20
   2  -3  -5 10645.7 444.321  16
   2  -3  -5 10721.7 453.971  24
   2  -3  -5 10191.4 380.801  23
   2  -3  -5 10239.3 425.345  15
   2  -3  -5 8574.28 418.766  12
   2  -3  -5 10599.0 449.273  19
   2  -3  -4 174768. 5169.54  12
   2  -3  -4 185250. 5243.63  11
   2  -3  -4 182798. 5204.55  10
  -2   3   4 187818. 5152.90   3
   2  -3  -4 192353. 5195.72  20
   2  -3  -4 189622. 5192.00  24
   2  -3  -4 195360. 5199.66  19
   2  -3  -4 194028. 5190.78  16
   2  -3  -4 194903. 5165.06  15
   2  -3  -4 184779. 5119.34  23
   2  -3  -4 179688. 5168.41   2
   2  -3  -4 173295. 5061.79  27
   2  -3  -4 189576. 5154.85  25
   2  -3  -4 191743. 5185.93  26
   2  -3  -3 465.301 86.7127  10
   2  -3  -3 561.861 104.714  19
   2  -3  -3 537.490 67.5129  23
   2  -3  -3 499.492 77.9320  15
  -2   3   3 421.944 68.8934   3
   2  -3  -3 653.464 89.9267   2
   2  -3  -3 426.041 80.1451  20
   2  -3  -3 566.481 110.061  11
   2  -3  -3 355.992 59.8471  25
   2  -3  -3 422.399 77.2742  26
   2  -3  -3 471.968 54.6993  27
   2  -3  -2 36742.0 1085.87  23
   2  -3  -2 37392.3 1081.74  27
   2  -3  -2 37231.5 1122.38  20
   2  -3  -2 37839.4 1175.77  11
   2  -3  -2 36702.6 1087.66  25
   2  -3  -2 38007.2 1115.72  26
  -2   3   2 39883.2 1159.63   3
   2  -3  -2 36810.2 1098.34  15
   2  -3  -1 3764.03 168.491  20
   2  -3  -1 4014.55 208.041  11
  -2   3   1 3719.82 210.720   3
   2  -3  -1 3391.72 139.317  25
   2  -3  -1 3807.28 162.720  26
   2  -3  -1 3917.92 166.744  27
   2  -3  -1 3857.75 166.793   7
   2  -3   0 50479.3 1469.68  18
   2  -3   0 54235.0 1511.18  27
   2  -3   1 243.534 65.0956  27
  -2   3  -1 207.891 70.7582   3
   2  -3   2 32117.7 986.684  27
  -2   3  -2 33781.6 1054.46   3
  -2   3  -3 19578.5 597.349   7
  -2   3  -3 20287.5 710.623   3
   2  -3   3 20448.1 650.193  27
  -2   3  -4 398.964 95.2120   3
  -2   3  -4 381.414 65.7824   7
   2  -3   4 302.341 88.7816  27
  -2   3  -5 4793.20 278.443   3
   2  -3   5 4180.68 229.814  27
  -2   3  -5 4234.27 225.075   7
  -2   3  -6 25833.0 853.104   7
  -2   3  -6 23224.8 873.461   1
  -2   3  -6 24777.1 808.696  26
  -2   3  -6 23279.1 829.965  21
  -2   3  -7 1874.92 204.993   1
  -2   3  -7 1741.89 154.692  26
  -2   3  -7 1812.63 180.074  21
   2  -3   8 10.2046 96.2565  22
  -2   3  -8 135.677 96.4681   1
  -2   3  -8-16.2265 69.2247  23
  -2   3  -8-14.2169 77.9261   7
  -2   3  -8 40.0271 82.3913  21
  -2   3  -9 672.019 155.291   1
  -2   3  -9 436.468 103.218  23
  -2   3  -9 504.240 126.917  21
  -2   3 -10 489.976 148.413  21
  -2   3 -10 721.145 131.992  23
  -2   3 -10 510.445 157.253   1
  -2   3 -10 639.629 178.920  19
  -2   3 -10 505.355 223.390  12
  -2   3 -11 124.591 98.0135  23
  -2   3 -11 130.385 163.936  19
  -2   3 -11 268.066 206.303  12
  -2   3 -12 574.968 120.434  23
  -2   3 -12 694.452 210.085  19
  -2   3 -12 665.764 240.537  12
  -2   3 -13 290.022 219.050  12
  -2   3 -14 288.386 195.582  12
  -2   3 -14 29.7880 138.687  19
  -2   3 -15 47.8442 141.367  12
  -2   3 -15 10.9890 126.125  19
   2  -2 -15 16.8241 81.3829  23
   2  -2 -14 47.2350 101.550  18
   2  -2 -14 101.792 177.750  19
   2  -2 -14-21.8053 106.772  23
   2  -2 -13 2627.05 323.966  19
   2  -2 -13 2182.83 223.100  23
   2  -2 -13 2778.90 281.976  18
   2  -2 -13 2265.98 283.188  24
   2  -2 -13 2902.41 318.167  26
   2  -2 -12 4024.06 375.493  26
   2  -2 -12 3490.43 328.465  25
   2  -2 -12 4032.40 410.163  12
   2  -2 -12 3995.99 392.505  19
   2  -2 -12 3240.83 276.972  23
   2  -2 -12 3831.54 345.444  18
   2  -2 -12 3740.93 401.487   7
   2  -2 -12 3410.16 368.004  24
   2  -2 -11 801.036 171.271  25
   2  -2 -11 831.856 204.448  24
   2  -2 -11 779.439 174.061  15
   2  -2 -11 832.842 199.676  26
   2  -2 -11 687.175 236.978  19
   2  -2 -11 999.733 171.799  23
   2  -2 -11 444.307 153.073  18
   2  -2 -11 1213.98 266.452  12
   2  -2 -11 855.651 232.726   7
   2  -2 -10 188.639 102.775  25
   2  -2 -10 231.760 130.211  24
   2  -2 -10 206.361 149.416   7
   2  -2 -10 119.609 126.886  26
   2  -2 -10 203.491 194.909  19
   2  -2 -10 170.468 106.631  23
   2  -2 -10 196.816 113.910  15
   2  -2 -10 149.528 168.818  12
   2  -2 -10 320.416 134.544  18
   2  -2  -9 2003.16 239.109  24
   2  -2  -9 1859.62 266.518  12
   2  -2  -9 1828.09 181.950  23
   2  -2  -9 1988.82 276.054   7
   2  -2  -9 1758.38 245.822  19
   2  -2  -9 1760.54 201.491  25
   2  -2  -9 1869.37 239.239  26
   2  -2  -9 1822.68 209.178  15
   2  -2  -8 1264.21 208.099   7
   2  -2  -8 1478.36 199.802  11
   2  -2  -8 1141.02 192.755  12
   2  -2  -8 1366.18 184.435  24
   2  -2  -8 1117.43 134.451  23
   2  -2  -8 1635.91 178.941  25
   2  -2  -8 1422.47 186.631  26
   2  -2  -8 1476.43 192.025  20
   2  -2  -8 1218.22 200.778  19
   2  -2  -8 1498.84 177.402  15
   2  -2  -7 6431.46 389.205   6
   2  -2  -7 6120.43 397.338   7
   2  -2  -7 6512.30 392.557  11
   2  -2  -7 5688.90 365.688  12
   2  -2  -7 6706.79 431.155   8
   2  -2  -7 6403.99 352.759  15
   2  -2  -7 6075.59 361.504  26
   2  -2  -7 5998.05 332.734  25
   2  -2  -6 142.030 96.9238  20
   2  -2  -6 69.2138 111.035  19
   2  -2  -6 152.656 85.2827  15
   2  -2  -6 258.351 128.689   8
   2  -2  -6 135.540 89.8994   7
   2  -2  -6 123.971 92.3288  16
   2  -2  -6 214.929 80.9408  26
   2  -2  -6 129.215 75.3296  25
   2  -2  -6 111.307 100.181  12
   2  -2  -6 158.316 68.4484  23
   2  -2  -6 108.881 86.8879  24
   2  -2  -5 38593.4 1226.34  20
   2  -2  -5 38301.8 1149.29  23
   2  -2  -5 40120.6 1219.58  19
   2  -2  -5 37291.0 1190.51  15
   2  -2  -5 35375.9 1280.48   8
   2  -2  -5 39523.9 1224.41  16
   2  -2  -5 38084.0 1186.75  25
   2  -2  -5 40554.1 1223.17  26
   2  -2  -5 39787.6 1230.53  24
   2  -2  -5 37568.1 1231.16  12
   2  -2  -5 36810.2 1242.08  10
   2  -2  -5 37350.2 1260.22  11
   2  -2  -5 37372.8 1255.54   7
   2  -2  -5 37016.5 1244.63   6
   2  -2  -4 2410.81 193.637  11
   2  -2  -4 2463.25 179.760  10
  -2   2   4 2050.96 117.416   3
   2  -2  -4 2515.61 138.869  23
   2  -2  -4 2535.06 175.740  20
   2  -2  -4 2509.52 175.599  19
   2  -2  -4 2492.75 212.358   8
   2  -2  -4 2381.39 164.841  26
   2  -2  -4 2452.34 148.659  25
   2  -2  -4 2699.74 173.084  16
   2  -2  -4 2464.71 166.852   2
   2  -2  -4 2678.32 179.735  24
   2  -2  -4 2394.50 154.727  15
   2  -2  -4 2114.53 181.775   6
   2  -2  -4 2247.42 183.280   7
   2  -2  -4 2384.79 178.003  12
   2  -2  -3 26401.7 862.562  11
   2  -2  -3 26837.8 811.985  10
  -2   2   3 24607.9 775.278   3
   2  -2  -3 26601.4 813.444  20
   2  -2  -3 27160.1 817.149  19
   2  -2  -3 25990.0 879.142   8
   2  -2  -3 26147.5 830.945   7
   2  -2  -3 26708.9 800.159   2
   2  -2  -3 27111.5 782.634  25
   2  -2  -3 26581.4 809.235  24
   2  -2  -3 27348.7 775.138  23
   2  -2  -3 26613.0 783.921  15
   2  -2  -2 154830. 4371.41  19
   2  -2  -2 163878. 4361.20  18
  -2   2   2 152145. 4371.50   3
   2  -2  -2 155136. 4367.59  20
   2  -2  -2 164715. 4342.94  23
   2  -2  -2 152244. 4311.49  22
   2  -2  -2 158048. 4382.84   7
   2  -2  -2 160290. 4326.34  27
   2  -2  -2 157183. 4365.44  24
   2  -2  -2 155092. 4348.12  10
   2  -2  -2 155525. 4338.94  25
   2  -2  -2 153317. 4433.08   8
   2  -2  -1 61911.6 1653.76  27
   2  -2  -1 57090.5 1639.25  26
   2  -2  -1 58518.2 1656.02  18
   2  -2  -1 58816.8 1659.86   7
  -2   2   1 57200.0 1697.72   3
   2  -2  -1 56439.7 1653.32  20
  -2   2   0 2140.59 139.960   3
   2  -2   0 2084.54 91.6181  20
   2  -2   1 32667.2 953.105  27
  -2   2  -1 31006.3 998.842   3
  -2   2  -2 502319. 13224.5   3
  -2   2  -2 499577. 13149.7  10
   2  -2   2 496777. 13157.8  27
  -2   2  -3 23184.8 714.528   9
  -2   2  -3 25185.3 799.887   3
   2  -2   3 24022.1 725.239  27
  -2   2  -3 24655.1 755.622  10
  -2   2  -3 21825.2 715.868   1
  -2   2  -3 21632.3 676.581  26
  -2   2  -4 865.080 109.285   3
  -2   2  -4 765.424 91.5100   9
  -2   2  -4 801.145 88.1733  21
  -2   2  -4 903.022 118.286  10
  -2   2  -4 955.233 101.154   1
  -2   2  -4 845.991 76.4134  26
  -2   2  -5 10153.5 439.481   1
  -2   2  -5 12158.3 498.382  10
   2  -2   5 11757.4 429.026  22
  -2   2  -5 11168.8 457.831   3
  -2   2  -5 10157.9 410.507  21
  -2   2  -5 10704.8 401.325  26
  -2   2  -5 10007.7 374.088   8
   2  -2   6 39550.6 1238.47  22
  -2   2  -6 40119.4 1259.12  21
  -2   2  -6 40405.2 1261.07  14
  -2   2  -6 39697.7 1278.11   3
  -2   2  -6 39122.5 1233.38  26
  -2   2  -7 12866.2 585.632   1
  -2   2  -7 13864.0 538.623  14
  -2   2  -7 13346.0 549.135  21
  -2   2  -7 12889.1 575.856   7
   2  -2   7 13003.7 517.244  22
  -2   2  -7 12459.8 523.013  26
  -2   2  -8 346.697 99.1146  26
  -2   2  -8 448.577 130.253   7
  -2   2  -8 357.298 96.9705  23
  -2   2  -8 472.591 126.721   1
  -2   2  -8 301.094 97.7673  21
  -2   2  -9 292.457 121.338   7
  -2   2  -9 199.646 101.491  23
  -2   2  -9 217.499 130.609  19
  -2   2  -9 365.157 115.606  21
  -2   2 -10 2565.83 226.058  23
  -2   2 -10 2789.77 304.508   7
  -2   2 -10 2797.81 324.486  12
  -2   2 -10 2627.92 281.757  19
  -2   2 -11 93.6716 158.618  19
  -2   2 -11 114.207 96.7471  23
  -2   2 -11 435.507 225.270  12
  -2   2 -12 352.453 176.370  19
  -2   2 -12 380.023 120.533  23
  -2   2 -12 278.503 203.891  12
  -2   2 -13-72.5425 187.447  12
  -2   2 -14-115.361 156.551  19
  -2   2 -14 101.942 182.050  12
  -2   2 -14-24.6449 73.3559  23
  -2   2 -15 114.960 123.865  19
  -2   2 -15 734.438 178.759  12
   2  -1 -15 25.5711 79.3535  23
   2  -1 -15 55.7172 155.607  19
   2  -1 -14 1251.39 168.077  23
   2  -1 -14 1302.09 246.787  19
   2  -1 -14 1837.83 220.361  18
   2  -1 -13 88.5914 128.255  26
   2  -1 -13 54.0435 114.614  18
   2  -1 -13 262.894 200.445  19
   2  -1 -13 100.819 109.273  23
   2  -1 -13 242.922 125.489  25
   2  -1 -12 1428.14 243.872  24
   2  -1 -12 1761.87 230.526  25
   2  -1 -12 1383.19 270.691  19
   2  -1 -12 1999.24 277.633  26
   2  -1 -12 1494.20 228.587  18
   2  -1 -12 1482.25 194.946  23
   2  -1 -12 1701.74 299.709  12
   2  -1 -11 2492.73 328.844   7
   2  -1 -11 2198.19 284.381  24
   2  -1 -11 2441.74 331.012  12
   2  -1 -11 2305.06 303.141  19
   2  -1 -11 1975.22 243.025  25
   2  -1 -11 2372.06 292.288  26
   2  -1 -11 2105.02 253.246  18
   2  -1 -11 2454.87 262.334  15
   2  -1 -11 1849.28 209.607  23
   2  -1 -10-38.1647 126.449  26
   2  -1 -10 32.6527 116.415  18
   2  -1 -10 53.5326 171.565  19
   2  -1 -10 98.1813 139.616   7
   2  -1 -10 143.173 96.9065  23
   2  -1 -10 51.9545 94.9264  15
   2  -1 -10-41.8854 107.967  24
   2  -1 -10 33.7003 94.1207  25
   2  -1 -10-87.4272 196.572  12
   2  -1  -9 166.262 115.923  26
   2  -1  -9 217.656 151.408  19
   2  -1  -9 90.5022 157.691   8
   2  -1  -9 188.645 103.580  25
   2  -1  -9 229.573 113.441  18
   2  -1  -9 173.046 141.515   7
   2  -1  -9 220.490 95.6841  23
   2  -1  -9 272.981 105.758  15
   2  -1  -9 155.964 102.142  11
   2  -1  -9 114.713 170.780  12
   2  -1  -9 36.6039 107.862  24
   2  -1  -8 7431.33 414.219  19
   2  -1  -8 6913.74 470.597   8
   2  -1  -8 7762.79 434.768  24
   2  -1  -8 7229.13 446.878  12
   2  -1  -8 7813.63 472.993   7
   2  -1  -8 6984.16 335.437  23
   2  -1  -8 7238.32 431.302  11
   2  -1  -8 7044.64 407.238  26
   2  -1  -8 6784.30 378.797  25
   2  -1  -8 7096.45 392.621  15
   2  -1  -8 7309.46 422.233  21
   2  -1  -8 7368.68 394.524  18
   2  -1  -7 520.570 103.909  25
   2  -1  -7 683.569 153.570  12
   2  -1  -7 573.354 126.406  11
   2  -1  -7 575.892 126.358  24
   2  -1  -7 707.236 160.317   8
   2  -1  -7 593.478 146.172   7
   2  -1  -6 17523.8 638.726  19
   2  -1  -6 16910.5 644.276  21
   2  -1  -6 16111.8 603.189  25
   2  -1  -6 16234.5 639.485  24
   2  -1  -6 17027.7 649.870  16
   2  -1  -6 16907.5 693.869   7
   2  -1  -6 15540.7 664.089  11
   2  -1  -6 16421.6 566.918  23
   2  -1  -6 16575.1 687.742   1
   2  -1  -6 17392.5 630.133  15
   2  -1  -5 155639. 4517.41  11
   2  -1  -5 158979. 4473.66  20
   2  -1  -5 160480. 4470.64  21
   2  -1  -5 161509. 4476.18  24
   2  -1  -5 163896. 4454.50  19
   2  -1  -5 159879. 4393.95  23
   2  -1  -5 148857. 4545.51   8
   2  -1  -5 160060. 4468.35  16
   2  -1  -5 158901. 4522.92   7
   2  -1  -5 153104. 4470.55   6
   2  -1  -5 158090. 4429.42  25
   2  -1  -5 150746. 4487.72  12
   2  -1  -5 158047. 4441.38  15
   2  -1  -5 148085. 4508.23   1
   2  -1  -4 53114.5 1602.78  25
   2  -1  -4 52368.6 1636.34  20
   2  -1  -4 54746.6 1625.95  21
   2  -1  -4 54781.0 1635.71  24
   2  -1  -4 54471.9 1663.78   1
   2  -1  -4 56640.9 1620.08  19
   2  -1  -4 53886.0 1700.56   8
   2  -1  -4 56113.2 1619.49  18
   2  -1  -4 56015.3 1632.91  16
   2  -1  -4 57808.1 1682.28   7
   2  -1  -4 52929.8 1630.06   6
   2  -1  -4 53655.6 1654.07  12
   2  -1  -4 54469.6 1604.70  15
   2  -1  -4 53008.2 1619.63   2
   2  -1  -4 55807.5 1578.56  23
   2  -1  -3 2902.02 142.684  23
  -2   1   3 2626.01 123.283  14
   2  -1  -3 3003.64 174.245  20
   2  -1  -3 3021.71 162.949  21
   2  -1  -3 2784.89 175.330   1
   2  -1  -3 3271.54 166.172  19
   2  -1  -3 3144.00 165.929  18
   2  -1  -3 2837.34 205.979   8
   2  -1  -3 3108.07 166.095  16
   2  -1  -3 2793.63 164.071   6
   2  -1  -3 2889.63 182.250   7
   2  -1  -3 3137.47 169.968  24
   2  -1  -3 3222.71 164.919   2
  -2   1   3 2586.69 128.342   3
   2  -1  -3 3143.20 152.164  15
   2  -1  -3 2958.13 185.021  12
   2  -1  -2 39.5238 41.6285  18
  -2   1   2-3.89075 32.3978   3
   2  -1  -2-33.9001 63.5369   8
   2  -1  -2 55.2892 44.7269  24
  -2   1   2 9.19111 28.5228  14
   2  -1  -2-14.5817 46.8607  19
   2  -1  -2 23.0145 40.2024  23
   2  -1  -2 31.1644 34.6591  22
   2  -1  -2-3.47577 36.6090  21
  -2   1   1 207959. 5759.68  14
   2  -1  -1 214343. 5733.60  22
   2  -1  -1 210721. 5796.32   8
  -2   1   1 207266. 5782.94   3
   2  -1  -1 202348. 5739.47  24
   2  -1   0 39609.6 1061.67  22
  -2   1   0 39207.9 1112.69   3
   2  -1   0 38779.2 1075.54   8
  -2   1   0 36548.3 1080.77  14
  -2   1  -1 467973. 13026.1   3
   2  -1   1 487694. 12979.5  22
  -2   1  -1 460028. 12999.0  14
  -2   1  -2 676194. 18973.0  21
  -2   1  -2 719984. 19082.0   3
   2  -1   2 745416. 19029.2  22
  -2   1  -2 674740. 18984.0   1
  -2   1  -2 721372. 19054.1  14
  -2   1  -3 217091. 5735.26  14
  -2   1  -3 204577. 5675.05  26
   2  -1   3 209668. 5703.41  22
  -2   1  -3 206394. 5690.09   1
  -2   1  -3 202813. 5669.76  21
  -2   1  -3 199326. 5652.09  20
  -2   1  -3 211566. 5757.52   3
  -2   1  -4 311.243 78.3758   3
  -2   1  -4 142.693 51.0716  26
  -2   1  -4 170.939 74.4782   9
  -2   1  -4 233.079 89.0369  10
  -2   1  -4 262.832 50.1589  20
  -2   1  -4 279.907 57.5453  21
   2  -1   4 250.023 73.4430  22
  -2   1  -4 158.450 55.8965   1
  -2   1  -4 198.012 62.5560  14
  -2   1  -4 209.754 48.5055  24
  -2   1  -5 25637.5 897.953   9
  -2   1  -5 26812.7 862.866  14
  -2   1  -5 23306.4 815.882  24
  -2   1  -5 26594.6 842.386  26
  -2   1  -5 27531.3 942.716  10
  -2   1  -5 26293.7 818.730  20
  -2   1  -5 26405.3 840.449  21
   2  -1   5 26304.4 833.991  22
  -2   1  -5 25962.5 873.431   1
  -2   1  -6 407.240 86.1528  26
  -2   1  -6 244.482 67.3128  24
   2  -1   6 274.501 87.1151  22
  -2   1  -6 315.592 84.3578  21
  -2   1  -6 325.403 115.164  10
  -2   1  -6 333.835 78.0428  14
  -2   1  -6 430.686 81.9430  20
   2  -1   7 4300.49 247.187  22
  -2   1  -7 4243.87 269.917  21
  -2   1  -7 4436.35 273.912  26
  -2   1  -7 5000.33 335.671   9
  -2   1  -7 4609.29 346.875  10
  -2   1  -8 1378.59 155.718  23
  -2   1  -8 1543.56 239.297  10
  -2   1  -8 1408.86 181.742  19
  -2   1  -9 12709.8 591.155  26
  -2   1  -9 12233.4 585.425  19
  -2   1  -9 12526.9 531.556  23
  -2   1  -9 12330.5 650.902   7
  -2   1 -10 187.588 118.273  23
  -2   1 -10 151.326 154.460  19
  -2   1 -10 192.127 177.779  12
  -2   1 -10 22.1949 116.929   7
  -2   1 -11 134.120 115.758  23
  -2   1 -11-24.1849 132.564   7
  -2   1 -11 23.9011 170.425  12
  -2   1 -11 35.5806 148.133  19
  -2   1 -12 1662.27 287.008  12
  -2   1 -12 1368.10 232.734  19
  -2   1 -12 1827.37 194.514  23
  -2   1 -13 233.963 196.527  12
  -2   1 -14 357.000 97.4368  23
  -2   1 -14 323.973 151.194  19
  -2   1 -15 57.8619 128.224  12
  -2   1 -15-8.91826 96.3441  19
  -2   1 -15-32.0704 62.0534  23
   2   0 -16 167.741 123.776  19
   2   0 -15 228.385 163.890  19
   2   0 -15 142.039 110.040  26
   2   0 -14 381.151 118.180  23
   2   0 -14 378.688 203.566  19
   2   0 -13 541.155 221.484  19
   2   0 -13 372.759 120.491  23
   2   0 -13 1127.61 189.348  25
   2   0 -13 786.448 193.038  26
   2   0 -13 819.101 174.639  18
   2   0 -12 2110.92 217.665  23
   2   0 -12 2131.30 306.675  19
   2   0 -12 2243.99 286.166  26
   2   0 -12 1994.63 247.262  25
   2   0 -12 2288.63 255.949  18
   2   0 -12 2811.44 376.301  12
   2   0 -11 2785.50 276.411  15
   2   0 -11 2699.34 302.703  26
   2   0 -11 2721.50 277.341  25
   2   0 -11 1972.53 277.099  24
   2   0 -11 2806.13 370.112  12
   2   0 -11 2620.00 272.066  18
   2   0 -11 2134.92 305.045   8
   2   0 -11 2358.79 298.508  19
   2   0 -11 2223.89 218.151  23
   2   0 -10 1099.86 214.355  19
   2   0 -10 1165.54 253.689   8
   2   0 -10 773.809 140.643  23
   2   0 -10 999.747 178.035  18
   2   0 -10 849.128 190.471  21
   2   0 -10 863.845 185.428  26
   2   0 -10 1064.64 170.529  25
   2   0 -10 584.670 141.096  15
   2   0 -10 798.664 187.803  24
   2   0 -10 984.359 254.469  12
   2   0  -9 12043.9 584.061  19
   2   0  -9 12041.0 672.110   8
   2   0  -9 11398.2 578.487  11
   2   0  -9 11278.3 607.930  24
   2   0  -9 11644.1 557.840  18
   2   0  -9 12515.8 572.714  15
   2   0  -9 11693.6 639.342  12
   2   0  -9 12112.7 608.271  21
   2   0  -9 11738.9 493.218  23
   2   0  -9 11724.3 557.720  25
   2   0  -9 12990.6 672.124   7
   2   0  -8 1611.63 192.852  11
   2   0  -8 1457.88 140.507  23
   2   0  -8 1616.18 180.394  18
   2   0  -8 1593.14 207.802  24
   2   0  -8 1367.96 201.781   7
   2   0  -8 1350.79 210.917   1
   2   0  -8 1746.04 180.276  25
   2   0  -8 1470.30 196.022  19
   2   0  -8 1509.70 192.085  21
   2   0  -8 1492.65 236.319   8
   2   0  -8 1684.42 235.485  12
   2   0  -8 1692.73 178.205  15
   2   0  -7 9868.95 534.863   8
   2   0  -7 10291.9 490.990  24
   2   0  -7 10549.6 512.944  12
   2   0  -7 9142.12 421.460  25
   2   0  -7 9138.48 380.601  23
   2   0  -7 9509.50 498.744   7
   2   0  -7 9309.88 509.854   1
   2   0  -6 92219.9 2644.85  19
   2   0  -6 93181.7 2671.38  21
   2   0  -6 90902.7 2574.55  23
   2   0  -6 90939.2 2640.88  18
   2   0  -6 92896.8 2690.49  24
   2   0  -6 85056.0 2706.95   7
   2   0  -6 88965.0 2719.53   1
   2   0  -6 86846.0 2691.42  11
   2   0  -6 87718.7 2633.65  15
   2   0  -6 89978.2 2625.03  25
   2   0  -5 16336.0 579.748  21
   2   0  -5 16254.8 560.484  19
   2   0  -5 14000.6 629.017   8
   2   0  -5 15686.5 553.149  15
   2   0  -5 15925.6 562.671  18
  -2   0   5 14542.5 496.678  17
   2   0  -5 15369.5 538.835  25
   2   0  -5 16806.9 597.718  24
   2   0  -5 16160.8 613.555  12
  -2   0   5 13500.4 482.063  13
   2   0  -5 16783.3 520.608  23
   2   0  -5 14943.0 602.630   1
   2   0  -5 14965.6 605.749   7
   2   0  -4 16843.4 560.237  19
   2   0  -4 15544.6 633.741   8
   2   0  -4 16753.9 572.373  18
  -2   0   4 15530.7 537.264  17
   2   0  -4 17129.8 530.277  23
   2   0  -4 15872.7 572.295  16
   2   0  -4 15978.4 597.277   1
   2   0  -4 16128.5 568.711   2
   2   0  -4 16646.6 584.209  24
   2   0  -4 16648.2 572.330  21
   2   0  -4 16278.8 608.428  12
   2   0  -4 15992.0 545.465  15
   2   0  -3 4343.26 204.296  18
   2   0  -3 3909.72 195.573  16
   2   0  -3 4067.37 192.717   2
   2   0  -3 3696.37 168.998   4
   2   0  -3 4308.57 177.344  23
   2   0  -3 4118.15 188.030  19
   2   0  -3 4086.96 192.857  21
   2   0  -3 3949.03 177.298  15
   2   0  -3 4708.53 222.232   1
   2   0  -3 4137.58 207.519  24
   2   0  -2 45692.5 1334.20   1
   2   0  -2 48771.6 1305.81  15
   2   0  -2 45849.5 1334.14  24
   2   0  -2 43115.6 1302.27  19
  -2   0   2 42309.7 1330.18  14
   2   0  -2 44987.3 1317.79  16
   2   0  -2 46906.4 1310.78   4
   2   0  -2 47264.6 1311.45  22
   2   0  -2 45402.1 1314.43  21
   2   0  -1 199844. 5494.08   1
   2   0  -1 202002. 5488.74  16
  -2   0   1 198489. 5540.06  14
   2   0  -1 205231. 5507.06  22
   2   0  -1 197093. 5482.30  21
   2   0  -1 195724. 5500.36  24
   2   0  -1 199802. 5477.41  19
   2   0   0 52.4267 15.4590   1
   2   0   0 86.8667 51.7834  22
  -2   0   0 86.8021 56.0918  14
   2   0   1 6950.61 215.676   1
  -2   0  -1 7834.58 305.012  14
  -2   0  -2 992903. 27296.4  14
   2   0   2 999999. 27254.6  22
  -2   0  -3 252299. 7032.79  24
  -2   0  -3 264825. 7129.89  14
   2   0   3 258234. 7078.05  22
  -2   0  -4 341.189 65.9323  20
  -2   0  -4 267.416 50.3063  24
   2   0   4 299.526 74.6598  22
  -2   0  -4 296.621 77.7013  14
  -2   0  -5 41052.2 1240.68  14
  -2   0  -5 39452.6 1305.46   9
  -2   0  -5 39513.3 1220.34  26
  -2   0  -5 39686.6 1197.71  20
   2   0   5 37406.6 1179.01  22
  -2   0  -5 39161.0 1195.90  19
  -2   0  -5 37608.5 1178.42  24
  -2   0  -6 15683.4 587.807  24
   2   0   6 15779.8 573.383  22
  -2   0  -6 17096.4 631.435  14
  -2   0  -6 17042.7 604.828  20
  -2   0  -6 16472.2 718.794  10
  -2   0  -6 15645.4 618.932  26
  -2   0  -6 18086.0 720.113   9
  -2   0  -6 16280.0 602.199  19
  -2   0  -7 818.551 132.174  26
   2   0   7 806.044 116.742  22
  -2   0  -7 586.149 107.698  20
  -2   0  -7 891.653 167.768   9
  -2   0  -7 871.625 197.409  10
  -2   0  -8 3181.60 313.700   9
  -2   0  -8 3077.07 228.019  23
  -2   0  -8 3164.17 261.794  19
  -2   0  -8 2968.47 329.746  10
  -2   0  -9 247.344 114.719  23
  -2   0  -9 72.2946 124.401  19
  -2   0  -9 49.4522 180.309  10
  -2   0 -10 21.2861 150.051  12
  -2   0 -10 177.216 148.982  19
  -2   0 -10 24.0251 141.461   7
  -2   0 -10 36.9509 114.673  23
  -2   0 -11 3575.45 370.492   7
  -2   0 -11 2712.21 293.684  19
  -2   0 -11 3535.48 374.516  12
  -2   0 -11 3043.16 259.318  23
  -2   0 -12 132.406 108.296  23
  -2   0 -12 167.883 184.133  12
  -2   0 -12 17.0445 160.800  19
  -2   0 -13 109.498 126.792   7
  -2   0 -13 15.2844 151.493  19
  -2   0 -13 152.177 173.322  12
  -2   0 -14 127.550 124.283  19
  -2   0 -14 278.872 100.784  23
  -2   0 -15-19.2854 64.8251  23
   2   1 -16 29.3716 113.352  19
   2   1 -15 248.931 121.788  26
   2   1 -15-70.4175 153.670  19
   2   1 -14 726.777 214.700  19
   2   1 -14 672.997 121.444  23
   2   1 -13 845.399 232.783  19
   2   1 -13 953.488 175.739  25
   2   1 -13 745.559 138.459  23
   2   1 -13 1237.15 218.875  26
   2   1 -12 129.920 135.794  26
   2   1 -12 112.138 108.282  25
   2   1 -12 320.925 249.003  12
   2   1 -12 180.118 183.859  19
   2   1 -12 111.328 155.520   8
   2   1 -12 361.529 138.556  18
   2   1 -12 117.037 99.9568  23
   2   1 -11 41.3619 125.768  26
   2   1 -11-50.5927 232.334  12
   2   1 -11 79.9778 101.292  23
   2   1 -11 71.7075 100.146  25
   2   1 -11 67.0415 109.603  18
   2   1 -11 27.7193 168.563   8
   2   1 -11 75.0421 166.305  19
   2   1 -11 149.764 152.561  21
   2   1 -10 119.129 148.632  19
   2   1 -10-26.2232 161.941   8
   2   1 -10 79.4358 95.1050  25
   2   1 -10 46.0874 105.757  18
   2   1 -10 177.709 139.163   1
   2   1 -10 16.0392 86.2280  15
   2   1 -10 127.470 107.133  24
   2   1 -10 69.0237 189.980  12
   2   1 -10 96.7043 124.757  21
   2   1 -10 72.5991 87.8055  23
   2   1  -9 12544.5 629.497  21
   2   1  -9 12064.3 630.157  24
   2   1  -9 12768.2 582.609  18
   2   1  -9 11644.5 697.256   8
   2   1  -9 13932.5 619.844  19
   2   1  -9 12508.8 577.434  25
   2   1  -9 13109.9 704.152   1
   2   1  -9 12791.5 584.808  15
   2   1  -9 12106.2 586.010  11
   2   1  -9 13555.9 696.596  12
   2   1  -9 12708.0 514.060  23
   2   1  -8 9732.73 503.342  21
   2   1  -8 10390.6 487.442  19
   2   1  -8 10021.3 587.726   8
   2   1  -8 9334.22 456.628  25
   2   1  -8 9724.44 553.791   1
   2   1  -8 9278.04 456.552  15
   2   1  -8 10063.9 527.733  24
   2   1  -8 9547.63 542.029  12
   2   1  -8 10321.1 496.139  11
   2   1  -8 9726.54 406.658  23
   2   1  -8 9133.22 457.438  18
   2   1  -7 16111.1 619.228  25
   2   1  -7 15699.3 558.490  23
   2   1  -7 16118.2 631.728  19
   2   1  -7 15255.8 670.650  24
   2   1  -7 16707.7 718.767   1
   2   1  -7 14889.0 724.809   8
   2   1  -7 15662.0 692.522  12
   2   1  -6 34928.4 1113.49  19
   2   1  -6 34750.8 1099.24  25
   2   1  -6 34134.3 1114.59  18
  -2  -1   6 32692.8 1039.08   5
   2   1  -6 34772.5 1172.79  24
   2   1  -6 33073.1 1095.84  15
   2   1  -6 35064.5 1165.41  11
   2   1  -6 36120.7 1198.74   1
   2   1  -6 35167.7 1137.59  21
   2   1  -6 34483.6 1050.63  23
   2   1  -5 567.179 97.1486  18
  -2  -1   5 461.266 87.6880   5
  -2  -1   5 508.819 95.7079  17
   2   1  -5 451.604 91.3709  19
   2   1  -5 345.510 88.1395  21
   2   1  -5 509.941 74.6504  23
   2   1  -5 233.014 116.791  12
  -2  -1   5 422.304 89.3497  13
   2   1  -5 581.054 88.5573  15
   2   1  -5 450.548 98.0274  24
   2   1  -4 22832.6 782.410   1
   2   1  -4 23063.4 740.373   4
   2   1  -4 22844.7 703.477  23
   2   1  -4 22199.3 722.052  15
   2   1  -4 22761.4 729.515  19
   2   1  -4 23945.1 808.578  12
  -2  -1   4 21708.9 761.333  13
   2   1  -4 23192.6 781.452  24
  -2  -1   4 22340.2 758.209  17
   2   1  -4 23366.1 754.687  18
   2   1  -3 288323. 8142.93  15
   2   1  -3 291366. 8207.82   4
   2   1  -3 296330. 8168.77   2
   2   1  -3 303741. 8206.95   1
   2   1  -3 290612. 8147.91  19
   2   1  -3 305213. 8212.47  24
  -2  -1   3 309334. 8217.48  17
   2   1  -2 119460. 3287.79   2
   2   1  -2 122006. 3272.22  15
  -2  -1   2 124019. 3363.10  17
   2   1  -2 126689. 3344.72   4
   2   1  -1 542131. 14998.0  22
   2   1  -1 553067. 15016.6   4
  -2  -1   0 49073.4 1473.92  14
   2   1   0 48875.2 1425.91  22
  -2  -1  -1 145275. 4125.22  14
   2   1   1 146155. 4069.58  22
  -2  -1  -2 5850.46 290.033  14
   2   1   2 6474.75 259.967  22
  -2  -1  -2 5770.90 203.942  19
   2   1   3 17916.8 585.055  22
  -2  -1  -3 17880.9 636.551  14
  -2  -1  -3 17718.0 548.934  19
  -2  -1  -3 16534.9 539.279  24
   2   1   4 21447.7 699.963  22
  -2  -1  -4 20392.4 670.017  24
  -2  -1  -4 21510.9 757.329  14
  -2  -1  -4 21591.3 685.110  19
  -2  -1  -5 3909.28 230.107  17
  -2  -1  -5 3568.21 198.755  24
   2   1   5 4305.35 223.256  22
  -2  -1  -5 3813.62 216.444  19
  -2  -1  -5 3694.40 297.014   9
  -2  -1  -5 3778.08 247.795  14
  -2  -1  -5 4100.26 230.173  20
   2   1   6 11756.6 466.445  22
  -2  -1  -6 12232.7 613.150   9
  -2  -1  -6 12522.8 492.341  19
  -2  -1  -6 11765.5 514.862  14
  -2  -1  -6 12377.4 506.999  20
  -2  -1  -7 17707.7 813.905   9
  -2  -1  -7 18963.2 862.112  10
  -2  -1  -8 406.449 149.228   9
  -2  -1  -8 353.210 189.576  10
  -2  -1  -8 214.403 93.6744  20
  -2  -1  -8 381.962 129.327  19
  -2  -1  -8 232.181 106.705  23
  -2  -1  -9 47.9899 145.912   9
  -2  -1  -9 35.5445 112.488  23
  -2  -1  -9 79.0089 169.863  10
  -2  -1  -9 42.4480 124.502  19
  -2  -1 -10 2914.35 323.569  12
  -2  -1 -10 2262.11 261.789  19
  -2  -1 -10 2486.28 239.617  23
  -2  -1 -10 2487.25 364.935  10
  -2  -1 -11 725.580 168.420  23
  -2  -1 -11 985.805 226.466   7
  -2  -1 -11 788.744 222.990  12
  -2  -1 -11 642.285 188.500  19
  -2  -1 -12 1577.36 188.609  23
  -2  -1 -12 1647.50 273.205   7
  -2  -1 -13-51.3967 98.8371  23
  -2  -1 -13-22.3490 122.502   7
  -2  -1 -13-38.3131 163.448  12
  -2  -1 -14 16.6776 98.1960   7
  -2  -1 -14 50.0115 84.0559  23
  -2  -1 -15-5.94129 60.9234  23
   2   2 -16 91.0241 103.116  19
   2   2 -15 281.561 121.465  26
   2   2 -15 135.580 145.134  19
   2   2 -14 725.481 206.720  19
   2   2 -14 1045.37 165.629  25
   2   2 -13 1139.69 233.014  19
   2   2 -13 792.447 157.677  25
   2   2 -13 706.471 178.729  26
   2   2 -12 4473.98 292.058  23
   2   2 -12 5340.88 437.922  21
   2   2 -12 5632.49 418.869  19
   2   2 -12 6214.19 521.537  12
   2   2 -12 4764.54 404.627  26
   2   2 -12 5175.55 383.891  25
   2   2 -12 5164.70 472.345   8
   2   2 -11 2664.68 336.953   1
   2   2 -11 2022.06 195.420  23
   2   2 -11 2433.48 296.821  21
   2   2 -11 2727.00 295.764  19
   2   2 -11 2751.67 362.748  12
   2   2 -11 1790.43 313.693   8
   2   2 -11 2426.48 257.478  25
   2   2 -10 171.717 92.0949  25
   2   2 -10 521.394 206.569   8
   2   2 -10 299.316 151.784  21
   2   2 -10 155.402 88.1655  23
   2   2 -10 206.766 147.126   1
   2   2 -10 271.594 151.680  19
   2   2 -10 211.653 231.761  12
   2   2  -9 2268.27 247.854  19
   2   2  -9 2481.34 302.086   1
   2   2  -9 2627.87 319.910  12
   2   2  -9 2298.73 255.157  21
   2   2  -9 2320.65 215.049  15
   2   2  -9 2219.24 219.736  25
   2   2  -9 2576.89 324.167   8
   2   2  -9 2035.79 174.909  23
   2   2  -8 2660.21 282.491   1
   2   2  -8 2648.89 216.191  25
   2   2  -8 2691.64 322.828   8
   2   2  -8 3093.26 230.843  15
   2   2  -8 3056.40 252.738  19
   2   2  -8 2651.89 299.729  12
   2   2  -8 2903.34 261.622  21
   2   2  -7 1598.45 208.057   1
   2   2  -7 1619.56 155.425  15
   2   2  -7 1670.16 228.679  12
   2   2  -7 1866.98 143.325  23
   2   2  -7 1703.50 181.386  11
   2   2  -6 10702.3 467.123  21
   2   2  -6 11054.6 512.588   1
   2   2  -6 9633.77 413.301  15
   2   2  -6 9189.51 414.052  25
  -2  -2   6 10429.0 403.753  17
   2   2  -6 10228.8 382.701  23
   2   2  -6 9823.31 427.692  19
   2   2  -6 11637.5 525.767  12
  -2  -2   6 10561.5 419.736   5
  -2  -2   5 949.171 124.988   5
  -2  -2   5 1001.27 134.391  17
   2   2  -5 1157.81 117.508  19
   2   2  -5 1015.36 93.8275  23
   2   2  -5 1294.46 110.401  15
   2   2  -4 3021.50 208.092   1
  -2  -2   4 3275.71 226.581  17
   2   2  -4 3047.49 169.918  19
   2   2  -4 3288.20 216.796   4
   2   2  -4 3012.08 159.949  15
  -2  -2   4 3025.10 223.099  13
  -2  -2   3 153800. 4191.96  17
   2   2  -3 153941. 4218.88   4
  -2  -2   3 152561. 4212.10  13
   2   2  -3 140093. 4057.58  15
  -2  -2   2 17162.4 614.182  17
   2   2  -2 15861.9 587.037   4
  -2  -2   2 15626.1 607.202  13
   2   2  -2 14322.9 450.651  15
   2   2  -1 45789.0 1296.42  15
  -2  -2   1 51442.6 1476.88  17
   2   2  -1 45316.8 1306.82   2
   2   2  -1 53985.8 1460.13   4
   2   2   0 97.1259 68.4636  22
  -2  -2   0 107.503 39.6368   6
   2   2   0 248.446 78.5289   4
  -2  -2   0 25.4081 100.609  17
  -2  -2  -1 859.826 131.893  17
   2   2   1 616.052 97.4459  22
   2   2   1 865.035 113.217   4
  -2  -2  -1 888.491 86.2388   6
  -2  -2  -2 2780.14 208.140  17
  -2  -2  -2 2686.54 170.335   6
   2   2   2 2507.06 169.817  22
   2   2   2 2729.96 197.490   4
   2   2   3 89311.5 2560.25  22
  -2  -2  -3 95928.7 2607.06   6
  -2  -2  -3 97164.8 2632.49  17
   2   2   4 12449.9 475.549  22
  -2  -2  -4 14787.5 557.430  17
  -2  -2  -4 11483.4 436.277  19
  -2  -2  -4 11975.1 446.709  24
  -2  -2  -4 13905.2 581.300  13
  -2  -2  -5 9446.36 395.516  19
  -2  -2  -5 10138.6 546.411   9
  -2  -2  -5 10389.0 501.498  13
   2   2   5 9890.23 467.358   4
  -2  -2  -5 10598.5 452.054  17
   2   2   5 9441.68 409.087  22
  -2  -2  -6 8250.91 382.644  19
   2   2   6 8174.90 379.351  22
  -2  -2  -6 8583.13 520.259   9
   2   2   6 9028.16 446.082   4
  -2  -2  -7 649.359 192.996   9
  -2  -2  -7 652.840 118.482  23
  -2  -2  -7 835.094 141.106  20
   2   2   7 916.685 147.673   4
  -2  -2  -8 4210.51 283.386  23
  -2  -2  -8 4422.06 322.107  20
  -2  -2  -8 4304.31 406.591   9
  -2  -2  -8 4594.05 445.438  10
  -2  -2  -9 9658.85 554.253  12
  -2  -2  -9 10724.1 697.049  10
  -2  -2  -9 10604.1 665.592   9
  -2  -2  -9 9442.18 477.679  23
  -2  -2  -9 9640.63 529.039  20
  -2  -2 -10 1795.39 332.297  10
  -2  -2 -10 1390.64 239.503  12
  -2  -2 -10 1585.61 202.530  23
  -2  -2 -11 63.1115 155.034  12
  -2  -2 -11 25.3017 107.082  23
  -2  -2 -12 537.538 185.157   7
  -2  -2 -13 88.2228 127.693   7
  -2  -2 -13 77.1214 98.3330  23
  -2  -2 -14 109.328 112.634   7
  -2  -2 -14 44.8975 73.3011  23
  -2  -2 -15-15.1800 53.5711  23
   2   3 -16 23.3717 90.1965  19
   2   3 -15 203.181 99.9248  26
   2   3 -15 110.565 126.746  19
   2   3 -14 62.5517 163.845  19
   2   3 -14 86.9981 115.302  26
   2   3 -14 26.6472 75.7944  25
   2   3 -13 440.145 189.317   8
   2   3 -13 591.258 131.624  25
   2   3 -13 450.987 182.486  19
   2   3 -13 581.424 163.358  26
   2   3 -12 818.752 247.972   8
   2   3 -12 699.003 171.076  26
   2   3 -12 467.011 131.048  25
   2   3 -12 503.735 187.686  19
   2   3 -12 512.160 176.562  21
   2   3 -11 1110.69 273.900   8
   2   3 -11 1725.47 212.417  25
   2   3 -11 1629.67 253.653  21
   2   3 -11 1955.87 265.464  19
   2   3 -11 1808.68 291.533   1
   2   3 -11 2112.26 350.916  12
   2   3 -10 5332.88 365.431  25
   2   3 -10 6001.34 408.498  19
   2   3 -10 5550.85 476.018   1
   2   3 -10 5099.83 414.497  21
   2   3 -10 4717.72 477.528   8
   2   3  -9 4040.78 335.380  21
   2   3  -9 3843.96 313.350  19
   2   3  -9 3983.13 297.427  25
   2   3  -9 4114.00 417.579   8
   2   3  -9 4100.68 388.432   1
   2   3  -9 4658.74 413.361  12
   2   3  -8 15.6484 95.1561  21
   2   3  -8 94.8455 174.218  12
   2   3  -8-12.7690 109.809  19
   2   3  -8 82.2842 117.010   1
   2   3  -8 23.7222 62.4651  25
  -2  -3   7 444.209 110.599   5
   2   3  -7 488.618 118.301  21
   2   3  -7 476.753 162.454  12
   2   3  -7 452.633 126.166   1
  -2  -3   6 556.405 111.816  17
   2   3  -6 573.484 106.987  19
  -2  -3   6 576.800 126.424   5
   2   3  -6 554.428 80.1622  15
   2   3  -6 659.056 131.837   1
  -2  -3   6 664.794 90.4324  27
   2   3  -6 635.963 99.1860  25
   2   3  -6 909.629 176.325  12
   2   3  -5 71738.7 2136.78   1
  -2  -3   5 67173.1 2067.37   5
  -2  -3   5 68998.8 2066.12  17
   2   3  -5 68656.8 1990.23  15
  -2  -3   4 47212.1 1503.43  17
  -2  -3   4 48444.2 1538.28  13
   2   3  -4 47956.5 1564.31   4
  -2  -3   3 6808.29 369.992  17
  -2  -3   3 6505.76 384.640  13
   2   3  -3 7158.12 399.059   4
  -2  -3   2 3982.46 283.854  17
  -2  -3   2 3457.61 289.483  13
   2   3  -2 3921.75 284.934   4
  -2  -3   1-65.5640 132.893  17
   2   3  -1 12.3289 83.8188   4
  -2  -3   1-39.0007 159.944  13
  -2  -3   0 4526.29 306.187  17
  -2  -3   0 3720.07 307.283  13
  -2  -3  -1 2133.01 226.251  17
  -2  -3  -1 2021.64 241.402  13
  -2  -3  -1 2006.79 149.096   6
  -2  -3  -2 13220.1 564.067  17
  -2  -3  -2 12764.9 594.293  13
  -2  -3  -2 12030.0 485.703   6
   2   3   2 12349.9 549.357   4
  -2  -3  -3 1179.95 188.637  17
  -2  -3  -3 1332.87 206.055  13
  -2  -3  -3 1253.43 152.715   6
   2   3   3 1250.72 161.147   4
  -2  -3  -4 1661.17 204.381  17
  -2  -3  -4 1330.94 128.406  24
   2   3   4 1410.32 177.502   4
   2   3   5 58.3351 82.9679   4
  -2  -3  -6 2142.24 212.585  20
   2   3   6 2649.42 253.613   4
  -2  -3  -6 1890.48 271.737   9
  -2  -3  -7 273.275 175.143   9
  -2  -3  -7 62.9143 89.5206  23
  -2  -3  -7 104.269 100.044  20
   2   3   7 144.294 96.9937   4
  -2  -3  -8 7568.00 453.313  20
  -2  -3  -8 7345.07 397.401  23
  -2  -3  -8 7881.30 565.425   9
  -2  -3  -8 7797.87 585.114  10
  -2  -3  -9 3064.07 291.743  20
  -2  -3  -9 2674.50 244.230  23
  -2  -3  -9 3599.32 397.018   9
  -2  -3  -9 3590.70 437.005  10
  -2  -3 -10 1723.19 203.966  23
  -2  -3 -10 2435.12 363.824  10
  -2  -3 -10 2059.66 246.789  20
  -2  -3 -11 167.378 108.427  23
  -2  -3 -11 359.318 232.168  10
  -2  -3 -12 24.6511 140.217   7
  -2  -3 -12 21.0763 94.7769  23
  -2  -3 -13-102.019 120.140   7
  -2  -3 -13-34.5087 85.5122  23
  -2  -3 -14 68.5641 89.6732   7
  -2  -3 -14 89.6857 74.0643  18
  -2  -3 -14 12.8852 64.6107  23
   2   4 -15 94.0067 80.9301  26
   2   4 -15 124.481 112.653  19
   2   4 -14 523.453 135.591  26
   2   4 -14 83.3083 137.043  19
   2   4 -13 252.756 165.409   8
   2   4 -12 3295.88 388.581   1
   2   4 -12 3357.14 286.800  25
   2   4 -12 3834.46 340.313  19
   2   4 -12 3467.74 347.325  21
   2   4 -11 1885.25 269.298  21
   2   4 -11 1845.96 249.029  19
   2   4 -11 2118.70 313.150   1
   2   4 -11 1683.53 210.142  25
   2   4 -11 2450.38 364.339   8
   2   4 -10 85.5111 139.791  21
   2   4 -10 102.844 136.656  19
   2   4 -10 54.9551 121.795   1
   2   4 -10 152.691 179.807   8
   2   4 -10 30.4612 83.4989  25
   2   4  -9-60.7894 126.539  19
   2   4  -9-13.8344 78.6903  25
   2   4  -9 37.9924 115.511  21
   2   4  -9 74.6352 128.253   1
   2   4  -8 557.024 135.418  19
   2   4  -8 710.065 124.681  25
   2   4  -8 637.179 145.250  21
   2   4  -8 653.366 163.134   1
   2   4  -7 4012.89 266.437  25
   2   4  -7 4216.76 342.439   1
   2   4  -7 4609.16 287.464  19
  -2  -4   7 4283.53 290.019   5
   2   4  -6-32.2076 73.4422   1
  -2  -4   6 23.3310 107.139   5
  -2  -4   6 21.2844 73.1503  27
  -2  -4   5 35965.3 1195.65   5
  -2  -4   5 34471.7 1173.88  17
   2   4  -4 13079.1 612.750   4
  -2  -4   4 11922.9 531.119   5
  -2  -4   4 11684.7 527.264  17
   2   4  -3 34576.0 1229.78   4
  -2  -4   3 30761.2 1090.06   5
  -2  -4   3 32181.7 1109.95  17
   2   4  -2 13994.2 667.047   4
  -2  -4   2 12702.4 551.510   5
  -2  -4   2 13147.5 581.973  17
   2   4  -1 6772.57 424.005   4
  -2  -4   1 6528.38 396.159  17
  -2  -4   0 652.847 174.407  17
   2   4   0 417.827 126.489   4
  -2  -4  -1 18849.8 731.913  17
   2   4   1 19100.0 790.830   4
  -2  -4  -2 39524.3 1336.63   6
  -2  -4  -2 43962.0 1466.26  13
   2   4   2 45659.4 1510.55   4
  -2  -4  -2 41725.6 1403.39  17
  -2  -4  -3 344.730 149.369  17
  -2  -4  -3 405.384 179.136  13
   2   4   3 219.873 123.273   4
   2   4   4 234.601 122.851   4
  -2  -4  -4 496.046 181.984  13
  -2  -4  -4 397.889 151.731  17
  -2  -4  -4 309.677 116.707   5
  -2  -4  -4 290.544 125.622   6
   2   4   5 14854.6 741.947   4
  -2  -4  -6 77.9658 160.493   9
  -2  -4  -6 78.3126 92.9555  23
   2   4   6 68.3835 117.528   4
  -2  -4  -7 3532.45 305.182  20
  -2  -4  -7 3466.29 255.962  23
   2   4   7 3288.14 347.620   4
  -2  -4  -8 852.462 178.096  20
  -2  -4  -8 1118.55 264.449   9
  -2  -4  -8 1103.48 289.475  10
  -2  -4  -8 726.184 147.772  23
  -2  -4  -9 76.9032 107.386  20
  -2  -4  -9-88.4586 161.617   9
  -2  -4  -9-62.5783 215.361  10
  -2  -4  -9-12.3358 106.081  23
  -2  -4 -10 624.116 164.578  20
  -2  -4 -10 496.221 128.499  23
  -2  -4 -11-255.589 220.242  10
  -2  -4 -12-68.0438 131.295   7
  -2  -4 -12 17.9394 81.2442  23
  -2  -4 -13 35.5467 114.631   7
  -2  -4 -13-14.1226 65.7351  23
  -2  -4 -14 129.530 60.9473  18
  -2  -4 -14 46.6907 49.9853  23
   2   5 -15 9.37986 66.8816  26
   2   5 -14 318.214 108.617  26
   2   5 -13 17.3502 107.162  26
   2   5 -13 128.662 138.321  19
   2   5 -13 152.136 146.002  21
   2   5 -12 320.898 147.302  21
   2   5 -12 57.7814 175.722   8
   2   5 -12 55.6441 133.807   1
   2   5 -11 1501.90 254.994  21
   2   5 -11 1592.11 233.737  19
   2   5 -11 1450.53 306.022   8
   2   5 -10 1258.46 224.142  21
   2   5 -10 843.968 217.659   1
   2   5 -10 862.455 148.227  25
   2   5 -10 1051.39 203.190  19
   2   5 -10 1283.19 289.785   8
   2   5  -9 27.4944 70.8794  25
   2   5  -9 51.7173 107.661   1
   2   5  -9 30.0530 120.880  19
   2   5  -9 99.0152 122.290  21
   2   5  -8 843.507 171.386  21
   2   5  -8 585.387 161.889   1
   2   5  -8 589.022 113.740  25
  -2  -5   8 588.424 155.072   5
   2   5  -8 367.023 122.167  19
   2   5  -7 1442.48 211.524   1
  -2  -5   7 1435.73 187.107  17
  -2  -5   7 1728.49 211.356   5
   2   5  -7 1316.02 159.809  25
  -2  -5   6 26131.0 952.368  17
   2   5  -6 25890.7 1041.18   1
  -2  -5   6 26441.4 986.674   5
  -2  -5   5 1575.85 207.894  17
  -2  -5   5 1564.63 209.044   5
  -2  -5   4 2003.22 237.638   5
  -2  -5   4 2232.91 234.320  17
   2   5  -3 217.304 125.963   4
  -2  -5   3 278.353 152.936   5
   2   5  -2 636.321 161.420   4
  -2  -5   2 845.597 178.000   5
   2   5  -1 4027.74 364.343   4
  -2  -5   1 3663.49 294.952   5
  -2  -5   1 4107.41 354.742  13
   2   5   0 4704.40 396.988   4
  -2  -5   0 4746.41 336.060   5
  -2  -5   0 5504.20 411.955  13
   2   5   1 14790.8 765.624   4
  -2  -5  -1 14023.5 622.785   5
  -2  -5  -1 15191.1 720.157  13
  -2  -5  -2 39872.4 1345.00   5
   2   5   2 38682.5 1507.43   4
  -2  -5  -2 37846.3 1352.47  17
  -2  -5  -3 17232.3 725.078   6
  -2  -5  -3 17343.4 720.289  17
  -2  -5  -3 17180.8 698.326   5
   2   5   3 17717.7 868.237   4
   2   5   4 477.438 177.461   4
  -2  -5  -4 410.233 150.189   6
  -2  -5  -4 344.183 129.937   5
  -2  -5  -4 359.920 85.6438  23
  -2  -5  -4 562.333 157.031  17
   2   5   5 655.736 188.118   4
  -2  -5  -5 755.088 116.513  23
  -2  -5  -5 851.979 256.647   9
   2   5   6 1518.10 241.955   4
  -2  -5  -6 1370.07 291.171   9
  -2  -5  -6 1251.62 156.569  23
   2   5   7 201.483 119.914   4
  -2  -5  -7 29.9511 187.783   9
  -2  -5  -7 164.196 104.680  23
  -2  -5  -7 186.687 128.573  20
  -2  -5  -8-30.1800 186.365   9
  -2  -5  -8 31.2546 193.001  10
  -2  -5  -8-56.8338 100.019  23
  -2  -5  -8-39.0917 122.516  20
  -2  -5  -9 33.3451 92.5858  23
  -2  -5  -9 254.269 145.688  20
  -2  -5 -10 350.068 239.008  10
  -2  -5 -11 485.783 212.969  10
  -2  -5 -11 176.243 86.5036  23
  -2  -5 -12 469.702 156.167   7
  -2  -5 -12 197.253 78.2633  23
  -2  -5 -13-14.0369 87.9834   7
  -2  -5 -13 36.0016 68.4134  18
  -2  -5 -13 24.7517 52.1404  23
   2   6 -14-11.1749 81.4716  26
   2   6 -13 663.162 156.079  21
   2   6 -13 764.999 181.834   1
   2   6 -13 558.703 136.924  26
   2   6 -12 441.084 155.549   1
   2   6 -12 191.388 179.000   8
   2   6 -11 805.410 197.109  21
   2   6 -11 918.857 221.137   1
   2   6 -11 800.242 261.519   8
   2   6 -10 1251.76 224.968  21
   2   6 -10 1150.47 297.469   8
   2   6  -9 2939.54 308.541  21
   2   6  -9 2656.38 327.627   1
   2   6  -8 1755.38 260.060   1
  -2  -6   8 1719.88 238.430   5
  -2  -6   7 957.178 156.939  27
  -2  -6   7 652.512 177.003   5
   2   6  -7 1057.28 194.946   1
  -2  -6   6 388.400 128.753  27
  -2  -6   6 595.571 174.279  17
   2   6  -6 435.209 132.431   1
  -2  -6   6 615.060 188.642   5
  -2  -6   5 1735.97 245.748   5
  -2  -6   5 1201.35 211.755  17
  -2  -6   4 2189.74 269.955   5
  -2  -6   4 2158.86 250.246  17
  -2  -6   3 47.2636 166.806   5
  -2  -6   3 120.110 159.781  17
   2   6  -3 77.3940 110.947   4
  -2  -6   2 682.025 199.271   5
  -2  -6   2 603.182 197.921  17
   2   6  -2 588.720 173.418   4
  -2  -6   1 10260.0 541.202   5
  -2  -6   1 9282.27 521.617  17
   2   6  -1 10509.1 659.690   4
  -2  -6   0-45.2316 158.800   5
  -2  -6   0 241.806 183.799  17
   2   6   0 28.7977 127.639   4
  -2  -6  -1 7903.37 456.916   5
  -2  -6  -1 7239.36 449.057  17
   2   6   1 7737.38 573.063   4
  -2  -6  -2 12308.2 585.871   5
  -2  -6  -2 12243.3 593.321  17
   2   6   2 11451.3 738.813   4
  -2  -6  -3 1686.46 219.511   5
   2   6   3 1443.84 268.979   4
  -2  -6  -3 1461.26 223.388  17
   2   6   4 3295.58 392.198   4
  -2  -6  -4 2094.38 238.725  17
   2   6   5 2326.47 342.171   4
  -2  -6  -5 2795.85 375.973   9
   2   6   6 329.181 158.496   4
  -2  -6  -6 465.566 231.321   9
  -2  -6  -6 270.442 147.100  20
  -2  -6  -7 3162.02 408.494   9
  -2  -6  -7 3009.75 308.794  20
  -2  -6  -8 871.506 191.908  20
  -2  -6  -9 147.729 215.433  10
  -2  -6  -9 111.979 190.353   9
  -2  -6 -10 32.9372 96.9625  20
  -2  -6 -10 8.02334 75.1886  23
  -2  -6 -10 25.9402 193.186  10
  -2  -6 -11 708.504 205.203  10
  -2  -6 -11 90.4472 70.0143  23
  -2  -6 -11 558.491 163.487   7
  -2  -6 -12-17.4353 45.6681  23
  -2  -6 -12 62.0836 95.8417   7
  -2  -6 -13 171.139 57.4664  18
   2   7 -14-15.3809 58.4560  26
   2   7 -13 169.603 90.2828  26
   2   7 -13 95.3549 108.527   1
   2   7 -13 86.2363 98.9826  21
   2   7 -12 46.1080 116.307   1
   2   7 -12 229.854 139.724  21
   2   7 -12 245.410 164.793   8
   2   7 -11 77.5027 127.277   1
   2   7 -11 86.7991 184.009   8
   2   7 -10 81.6774 127.612   1
   2   7 -10 165.243 125.645  21
   2   7  -9 82.4797 129.263  21
   2   7  -8 1546.22 252.154   1
  -2  -7   8 1469.40 240.446   5
  -2  -7   7 917.797 167.531  27
   2   7  -7 1357.73 227.768   1
  -2  -7   7 1313.87 238.177   5
  -2  -7   6 1729.54 218.596  27
  -2  -7   6 1864.70 266.966   5
   2   7  -6 1766.90 253.781   1
  -2  -7   5 1357.64 256.621   5
  -2  -7   5 1358.01 195.438  27
  -2  -7   5 1228.03 238.208  17
  -2  -7   4 962.240 222.968  17
  -2  -7   4 1034.57 231.482   5
  -2  -7   3 2298.51 288.315  17
  -2  -7   3 2200.55 303.265   5
  -2  -7   2 3466.13 335.819  17
   2   7  -2 4191.01 421.968   4
  -2  -7   2 3111.43 331.082   5
  -2  -7   1 7733.89 486.815  17
   2   7  -1 8698.61 624.967   4
  -2  -7   1 7776.47 491.141   5
  -2  -7   0 7359.94 479.995  17
   2   7   0 8446.55 632.441   4
  -2  -7   0 7310.82 479.149   5
  -2  -7  -1 7430.52 471.897  17
   2   7   1 8012.97 625.017   4
  -2  -7  -1 6939.84 459.901   5
  -2  -7  -2 1442.47 241.894  17
   2   7   2 1544.88 294.942   4
  -2  -7  -2 1355.53 235.622   5
  -2  -7  -3 5322.13 389.890  17
   2   7   3 6624.99 568.261   4
  -2  -7  -3 5629.16 394.222   5
  -2  -7  -4 185.556 155.161  17
   2   7   4 464.806 192.331   4
   2   7   5 2574.66 356.429   4
  -2  -7  -5 2834.93 404.501   9
  -2  -7  -6 101.303 152.455  20
  -2  -7  -6-62.6814 184.526   9
  -2  -7  -7 1414.24 234.052  20
  -2  -7  -8 7118.04 579.039  10
  -2  -7  -8 7243.59 568.469   9
  -2  -7  -9 3863.20 326.006  20
  -2  -7  -9 4814.12 430.918   9
  -2  -7  -9 4768.59 457.027  10
  -2  -7 -10 296.317 179.304  10
  -2  -7 -10 269.256 115.112  20
  -2  -7 -11-15.7412 95.7190   7
  -2  -7 -12-6.46461 46.6158  18
   2   8 -13 434.028 107.408  21
   2   8 -13 296.072 80.5997  26
   2   8 -12 2207.41 277.835   8
   2   8 -12 2262.15 234.045  21
   2   8 -12 1909.03 239.248   1
   2   8 -11 244.891 135.655  21
   2   8 -11 157.468 134.700   1
   2   8 -11 25.5105 159.952   8
   2   8 -10-24.8120 113.158   1
   2   8  -9 19.7194 108.086  21
   2   8  -9 25.6619 132.293   1
  -2  -8   8 148.596 171.805   5
   2   8  -7 3367.27 357.835   1
  -2  -8   7 3235.46 276.245  27
  -2  -8   6 481.658 200.286   5
   2   8  -6 267.306 133.534   1
  -2  -8   6 382.568 156.415  27
  -2  -8   5 2128.49 245.786  27
  -2  -8   5 2087.50 303.424   5
  -2  -8   4 17236.4 741.786  27
  -2  -8   4 17517.5 800.499  17
  -2  -8   4 17710.5 829.199   5
  -2  -8   3 4806.19 358.042  27
  -2  -8   3 5539.96 440.791   5
  -2  -8   3 4649.48 410.870  17
  -2  -8   2 1167.19 266.461   5
  -2  -8   2 1045.19 266.158  17
  -2  -8   1 567.954 219.210   5
  -2  -8   1 436.699 222.573  17
  -2  -8   0 20829.4 882.196  17
  -2  -8   0 18410.6 870.929   5
   2   8   0 21671.8 1112.77   4
  -2  -8  -1 4288.20 381.427  17
  -2  -8  -1 4291.16 372.195   5
   2   8   1 4380.27 467.137   4
  -2  -8  -2 5236.06 397.384  17
  -2  -8  -2 4403.65 365.575   5
   2   8   2 5978.43 545.519   4
   2   8   3 2438.67 355.353   4
  -2  -8  -3 2438.92 282.428  17
  -2  -8  -4 16724.0 946.835   9
   2   8   5-32.4761 115.786   4
  -2  -8  -6 489.801 227.826   9
  -2  -8  -6 335.755 150.482  20
  -2  -8  -7 78.5925 184.661   9
  -2  -8  -7-18.6830 120.498  20
  -2  -8  -8 4528.24 412.952   9
  -2  -8  -8 4914.49 448.548  10
  -2  -8  -8 4592.41 343.681  20
  -2  -8  -9 6630.89 456.381  10
  -2  -8  -9 4831.31 331.953  20
  -2  -8 -10 621.760 153.313  10
  -2  -8 -10 269.532 119.876   7
   2   9 -13 787.501 102.894  21
   2   9 -12 28.4009 76.3255   1
   2   9 -12 21.4594 72.9486  21
   2   9 -12 23.4557 53.1583  26
   2   9 -11 144.469 140.312   8
   2   9 -11 27.7350 95.4525  21
   2   9 -11-17.9363 92.4685   1
   2   9 -10 606.465 209.269   8
   2   9 -10 606.853 161.453   1
   2   9 -10 578.872 141.351  21
   2   9  -9-22.6670 106.207   1
   2   9  -9 34.5969 106.818  21
  -2  -9   8 2866.46 310.245   5
   2   9  -8 3524.37 349.326   1
  -2  -9   7 191.817 136.847  27
  -2  -9   7-77.6066 186.593   5
   2   9  -7 314.203 137.552   1
  -2  -9   6 2408.43 257.793  27
  -2  -9   6 2383.63 316.265   5
   2   9  -6 1709.77 250.318   1
  -2  -9   5 1249.14 214.506  27
  -2  -9   4 1227.79 220.285  27
  -2  -9   3 1118.65 255.502   5
  -2  -9   3 1127.14 219.969  27
  -2  -9   2 437.592 211.695   5
  -2  -9   2 489.083 187.751  27
  -2  -9   1 407.607 198.480   5
  -2  -9   1 91.1210 174.415  27
  -2  -9   0 2912.44 327.264   5
  -2  -9   0 3741.28 322.815  27
  -2  -9  -1 1352.04 237.190  27
  -2  -9  -2 1484.48 226.986  27
  -2  -9  -3 207.981 194.320   9
  -2  -9  -3 133.223 147.504  27
  -2  -9  -4 311.430 197.328   9
  -2  -9  -4 192.078 133.629  27
  -2  -9  -5 3079.51 366.783   9
  -2  -9  -6-104.359 130.885  20
  -2  -9  -6 23.3788 144.373   9
  -2  -9  -7 150.015 120.722  20
  -2  -9  -7-88.0830 167.413  10
  -2  -9  -7 344.329 161.505   9
  -2  -9  -8 351.326 109.097  20
  -2  -9  -8 270.505 150.414  10
  -2  -9  -9 1758.68 202.007  10
  -2  -9  -9 848.286 147.668   7
   2  10 -11-14.4740 94.6550   8
   2  10 -11 112.278 73.2418  21
   2  10 -10 172.199 96.7974   1
   2  10 -10 288.685 149.266   8
   2  10 -10 156.732 91.7770  21
   2  10  -9 880.414 151.485  21
   2  10  -9 1000.07 175.570   1
   2  10  -8 1883.31 241.434   1
   2  10  -8 1754.94 214.028  21
  -2 -10   7 2922.04 251.700  27
  -2 -10   7 2644.83 291.587   5
   2  10  -7 2930.63 301.241   1
  -2 -10   6 1135.17 248.295   5
   2  10  -6 1400.17 219.161   1
  -2 -10   5 4921.89 348.467  27
   2  10  -5 4912.41 402.872   3
   2  10  -5 4582.35 385.646   1
  -2 -10   5 5062.83 426.485   5
  -2 -10   4 20.8323 200.292   5
  -2 -10   4 14.3714 155.253  27
  -2 -10   3 381.986 218.220   5
  -2 -10   3 765.768 191.966  27
  -2 -10   2 732.471 237.150   5
  -2 -10   2 1244.08 220.004  27
  -2 -10   1 730.233 226.440   5
  -2 -10   1 764.411 197.155  27
  -2 -10   0-19.3016 178.485   5
  -2 -10   0 114.979 160.559  27
  -2 -10  -1 2510.60 289.698   5
  -2 -10  -1 2357.07 330.328   9
  -2 -10  -1 2489.22 257.581  27
  -2 -10  -2 681.098 210.859   9
  -2 -10  -3 237.140 173.018   9
  -2 -10  -3 250.918 132.781  27
  -2 -10  -4 2871.08 323.001   9
  -2 -10  -4 3131.40 295.094  20
  -2 -10  -5 247.426 144.812   9
  -2 -10  -5 229.606 131.792  20
   2  10   6 724.549 123.946   3
  -2 -10  -6 607.700 175.773  10
  -2 -10  -6 631.713 139.087  20
  -2 -10  -7 394.357 131.543  10
  -2 -10  -7 193.759 87.6373  20
  -2 -10  -8 1370.62 129.150  20
   2  11  -9 249.924 80.4387  21
   2  11  -9 145.532 119.312   8
   2  11  -8-42.6792 74.3341  21
   2  11  -8-14.3249 76.9957   1
   2  11  -7 458.074 119.447   1
   2  11  -7 360.333 101.537  21
  -2 -11   7 523.419 123.974  27
   2  11  -6-101.529 87.2541   1
  -2 -11   6 61.7280 120.145  27
   2  11  -5 311.385 111.981   1
  -2 -11   5 386.429 144.355  27
  -2 -11   5 400.550 177.574   5
   2  11  -4-20.3255 78.7765   3
   2  11  -4-52.1005 85.5489   1
  -2 -11   4 121.138 145.001  27
  -2 -11   4 167.840 173.988   5
   2  11  -3 88.4729 88.9804   3
  -2 -11   3-12.5033 140.332  27
  -2 -11   3 119.539 166.236   5
   2  11  -2 185.739 106.111   3
  -2 -11   2 321.044 179.940   5
  -2 -11   2 354.202 155.195  27
  -2 -11   1 192.672 164.000   5
  -2 -11   1 498.259 164.802  27
  -2 -11   0 499.719 164.172   5
  -2 -11   0 657.128 169.646  27
  -2 -11  -1 2955.19 251.203  27
  -2 -11  -2 304.625 129.635  27
  -2 -11  -3-96.1242 111.474  20
  -2 -11  -4 359.820 115.070  20
   2  11   4 297.217 99.8696   3
  -2 -11  -5 155.547 84.2631  20
  -2 -11  -6 40.5092 62.2040  20
  -2 -12   7 41.1462 57.9504  27
  -2 -12   6 547.947 107.582  27
  -2 -12   5 8.04247 98.1898  27
  -2 -12   4-8.85350 106.827  27
  -2 -12   3 55.9610 110.787  27
   2  12  -3 157.881 83.2064   3
  -2 -12   2-121.798 117.880  27
   2  12  -2 33.3768 71.7567   3
  -2 -12   1 99.2265 111.473  27
   2  12  -1 169.680 87.5600   3
  -2 -12   0 125.548 106.934  27
   2  12   0 199.695 87.7562   3
  -2 -12  -1 794.579 128.848  27
  -2 -12  -1 1041.71 142.671  20
   2  12   1 1027.75 154.624   3
  -2 -12  -2 347.879 100.413  20
   2  12   2 604.387 115.996   3
  -2 -12  -3-8.50188 64.6225  20
  -2 -12  -4 6.55205 47.7683  20
  -2 -13   4 76.4122 54.0595  27
  -2 -13   3 19.9657 62.1118  27
  -2 -13   2 65.3884 64.9057  27
  -2 -13   1 368.128 73.0515  27
   3 -15  -1 137.241 59.7261  24
   3 -15   0 205.149 66.0909  24
   3 -15   1-28.8237 58.4854  24
   3 -15   2-21.1661 51.9967  24
   3 -15   3-19.5676 48.0698  24
   3 -14  -5 20.3418 47.7983  24
   3 -14  -4 9.04801 66.6785  24
   3 -14  -3 242.778 95.1620  24
  -3  14   2 1066.50 153.262   3
   3 -14  -2 927.653 167.224   6
   3 -14  -2 652.793 131.790  24
  -3  14   1 223.718 92.6561   3
   3 -14  -1 128.238 123.607   6
   3 -14  -1 231.116 110.313  24
   3 -14   0 149.949 134.099   6
  -3  14   0 372.555 116.995   3
   3 -14   1 91.1467 114.695  27
  -3  14  -1-19.2763 71.7794   3
   3 -14   2-159.818 122.287  27
  -3  14  -2 19.2745 74.7090   3
   3 -14   3 164.321 132.282  27
  -3  14  -3 205.371 104.410   3
   3 -14   4 471.083 138.869  27
  -3  14  -4 584.863 122.380   1
  -3  14  -4 378.496 108.591   3
   3 -14   5 370.608 130.108  27
  -3  14  -5 154.343 75.8879   1
  -3  14  -5 148.587 75.0791   3
   3 -14   6-46.2912 87.3847  22
   3 -14   7 6.42679 69.7713  22
  -3  14  -7 6.78456 46.6980  21
   3 -13  -7 122.242 67.8046  24
   3 -13  -6-42.4527 76.5388  24
   3 -13  -5 435.315 152.691   6
   3 -13  -5 440.049 121.075  24
  -3  13   4 78.2541 69.3843   3
   3 -13  -4-17.4932 151.611   6
   3 -13  -4 57.2424 105.473  24
  -3  13   3 77.6146 78.0693   3
   3 -13  -3 38.7860 164.156   6
   3 -13  -3 92.0352 111.850  24
  -3  13   2 1135.00 197.701   3
   3 -13  -2 990.509 180.075  24
   3 -13  -2 834.033 227.996   6
   3 -13  -1 80.9774 119.931  27
  -3  13   1 48.1578 100.259   3
   3 -13   0 1004.58 183.909  27
  -3  13   0 1315.17 227.898   3
   3 -13   1 1138.42 195.519  27
  -3  13  -1 1636.02 250.714   3
   3 -13   2 1090.32 202.414  27
  -3  13  -2 1262.78 228.965   3
   3 -13   3 70.9645 147.937  27
  -3  13  -3 100.060 96.9832   3
   3 -13   4 392.164 178.250  27
  -3  13  -4 165.912 116.926   3
   3 -13   5 230.467 154.537  27
  -3  13  -5 457.243 134.811   3
   3 -13   6 1220.50 195.639  27
  -3  13  -6 1111.44 174.608   1
   3 -13   7 242.742 125.528  27
  -3  13  -7 290.788 98.9878   1
   3 -13   8 9.21468 104.827  22
  -3  13  -8-25.3941 61.0381   1
  -3  13  -8 9.56880 64.2351  21
  -3  13  -9 182.294 61.7615  21
   3 -13   9-20.8172 80.0440  22
   3 -12  -9 255.071 64.9748  24
   3 -12  -8 320.994 97.4271  24
   3 -12  -7 517.579 162.429   6
   3 -12  -7 301.716 100.989  20
   3 -12  -7 296.041 114.266  24
   3 -12  -6 19.2373 166.722   6
   3 -12  -6 67.5900 91.9085  20
   3 -12  -6 15.9310 102.754  24
   3 -12  -5-43.8257 182.461   6
   3 -12  -5 52.2682 119.930  24
   3 -12  -5 88.4722 91.0663  20
  -3  12   4 1308.41 208.436   3
   3 -12  -4 1191.87 180.089  20
   3 -12  -4 1220.07 274.227   6
  -3  12   3 50.1032 93.3080   3
   3 -12  -3 228.529 214.930   6
  -3  12   2 55.0112 106.615   3
  -3  12   1 1016.88 222.080   3
   3 -12  -1 766.756 178.890  27
  -3  12   0 899.270 214.976   3
   3 -12   0 807.603 188.175  27
  -3  12  -1 60.3103 125.549   3
   3 -12   1 31.8760 153.241  27
  -3  12  -2 1797.94 284.663   3
   3 -12   2 1649.95 247.758  27
   3 -12   3 4009.68 347.253  27
  -3  12  -3 4887.51 444.991   3
  -3  12  -4 169.211 128.681   3
   3 -12   4 114.385 173.935  27
   3 -12   5 7853.26 481.527  27
  -3  12  -5 9036.49 598.867   3
  -3  12  -6 922.861 180.633   3
  -3  12  -6 870.800 181.422   1
   3 -12   7 473.077 170.313  27
  -3  12  -7 433.297 132.776   1
  -3  12  -8 262.307 109.306  21
  -3  12  -8 284.562 110.076   1
  -3  12  -9-22.5279 69.5574  21
  -3  12  -9 60.4621 85.9791   1
   3 -12   9 75.5060 119.377  22
   3 -12  10-7.99964 88.1143  22
  -3  12 -10-40.9625 77.7758  19
  -3  12 -10 34.0313 59.9701  21
   3 -11 -10 78.6398 55.6080  24
   3 -11  -9 84.7559 86.3643  24
   3 -11  -8 822.376 163.281  24
   3 -11  -8 835.060 159.868  20
   3 -11  -7 199.847 192.668   6
   3 -11  -7 361.391 144.354  24
   3 -11  -7 400.404 136.901  20
   3 -11  -6 373.480 229.082   6
   3 -11  -6 556.531 154.985  20
   3 -11  -5 133.729 226.381   6
   3 -11  -5 20.2496 126.928  24
   3 -11  -4 5725.58 523.723   6
   3 -11  -4 6029.29 443.509  24
   3 -11  -4 5658.33 405.166  20
  -3  11   3 255.595 126.144   3
   3 -11  -3 422.720 160.394  16
   3 -11  -3 283.012 127.820  20
   3 -11  -2 5714.90 376.399  27
  -3  11   1 6911.77 555.455   3
   3 -11  -1 6510.80 415.531  27
   3 -11   0 1479.24 235.483  27
  -3  11   0 1233.74 238.484   3
   3 -11   1 913.683 210.191  27
  -3  11  -1 1211.04 236.575   3
   3 -11   2 352.376 186.081  27
  -3  11  -2 502.492 169.210   3
   3 -11   3 171.072 173.490  27
  -3  11  -3 30.8341 93.7624   3
   3 -11   4 13200.7 661.884  27
   3 -11   5 3737.72 342.149  27
   3 -11   6 185.417 168.367  27
  -3  11  -6 600.371 173.871   3
   3 -11   7-98.9108 159.484  27
  -3  11  -7-67.4128 120.774   1
  -3  11  -7 74.3029 84.1922   3
  -3  11  -8 732.839 172.983   1
  -3  11  -9 58.5004 95.6279  21
  -3  11  -9 19.2734 87.8985   1
   3 -11   9-69.4826 153.795  22
  -3  11 -10 49.8407 88.8525  21
  -3  11 -10 64.8422 81.7402   1
   3 -11  10-11.2011 113.596  22
   3 -11  11-15.5301 87.2007  22
  -3  11 -11 144.983 102.902  19
  -3  11 -11 234.832 77.1591  21
  -3  11 -12 71.2010 78.0761  19
   3 -10 -11 58.3896 71.7334  24
   3 -10 -10 13.5199 89.5882  24
   3 -10  -9 33.6811 115.916  24
   3 -10  -9 33.2299 107.164  20
   3 -10  -8 167.362 203.996   6
   3 -10  -8 18.8425 114.586  20
   3 -10  -7-184.708 239.001   6
   3 -10  -7 170.173 153.387  24
   3 -10  -6 6932.51 473.185  24
   3 -10  -6 6952.38 463.786  20
   3 -10  -5 381.403 158.435  16
   3 -10  -5 430.744 147.655  20
   3 -10  -5 376.085 234.987   6
   3 -10  -5 254.335 156.502  24
   3 -10  -4 8161.60 498.645  16
   3 -10  -4 8759.24 522.199  20
   3 -10  -3 7057.87 455.324  20
  -3  10   3 7849.12 575.601   3
   3 -10  -2 12538.2 628.379  20
   3 -10  -2 12643.7 597.997  27
   3 -10  -1-71.5446 147.531  27
  -3  10   1 30.0167 102.034   3
   3 -10   0 624.604 179.401  27
  -3  10   0 1156.69 234.729   3
   3 -10   1 30.7935 158.749  27
  -3  10  -1 30.1842 116.988   3
  -3  10  -2 3997.08 409.934   3
   3 -10   2 3320.94 311.402  27
  -3  10  -3 4707.36 441.172   3
   3 -10   3 4204.79 354.197  27
   3 -10   4 748.750 197.849  27
  -3  10  -4 784.886 196.260   3
  -3  10  -5 6113.92 494.415   3
   3 -10   5 5713.60 415.016  27
   3 -10   6 677.154 199.078  27
  -3  10  -6 474.699 159.538   3
   3 -10   7 321.862 174.879  27
  -3  10  -8 3423.72 346.616   1
   3 -10   8 3734.39 318.541  27
  -3  10  -9 110.544 116.465   1
  -3  10 -10 5256.60 381.758   1
  -3  10 -10 4814.57 328.234  21
  -3  10 -11 5421.33 346.516   1
  -3  10 -11 4352.00 292.473  19
  -3  10 -11 4911.24 292.937  21
  -3  10 -12-20.7914 111.748  19
  -3  10 -13-21.8375 74.6445  19
   3  -9 -12 30.0391 59.9332  24
   3  -9 -11 726.047 122.008  18
   3  -9 -11 964.341 163.021  24
   3  -9 -10 1461.25 175.530  18
   3  -9 -10 1254.39 197.389  24
   3  -9 -10 1431.23 212.329  20
   3  -9  -9 382.936 119.603  18
   3  -9  -9 546.572 237.633   6
   3  -9  -8 415.609 168.149  24
   3  -9  -8 343.120 153.163  20
   3  -9  -8 194.577 138.706  16
   3  -9  -8 539.263 261.001   6
   3  -9  -7 2569.76 295.614  20
   3  -9  -7 1884.32 253.652  16
   3  -9  -6 110.033 147.537  16
   3  -9  -6 145.108 131.850  20
   3  -9  -6-64.5714 144.507  24
   3  -9  -6 229.352 232.677   6
   3  -9  -5 1693.58 345.643   6
   3  -9  -5 1686.80 232.214  20
   3  -9  -5 1951.79 272.488  24
   3  -9  -5 2052.82 251.044  16
   3  -9  -4 654.454 167.771  20
  -3   9   4 557.079 161.868   3
   3  -9  -3 27140.1 981.852  27
   3  -9  -3 26716.1 1053.89  20
   3  -9  -2 15329.0 647.565  27
   3  -9  -2 14777.7 673.765  20
  -3   9   1 183.611 119.732   3
   3  -9  -1 190.611 131.117  27
  -3   9   0 268.396 135.419   3
   3  -9   0 131.722 129.098  27
  -3   9  -1 162.693 112.922   3
   3  -9   1 13.6906 138.081  27
  -3   9  -2 1831.06 273.065   3
   3  -9   2 1316.47 207.094  27
  -3   9  -3 5515.16 453.190   3
   3  -9   3 4969.26 360.003  27
  -3   9  -4 3685.14 372.175   3
   3  -9   4 4231.09 332.941  27
  -3   9  -5 18863.6 916.034   3
   3  -9   5 17144.1 765.673  27
  -3   9  -6 11327.8 680.377   3
   3  -9   6 10672.9 570.425  27
  -3   9  -7 3786.68 378.116   3
  -3   9  -7 3774.53 359.254   1
   3  -9   7 4596.61 366.091  27
   3  -9   8 5169.40 375.704  27
  -3   9  -9 23.4910 97.8048   1
  -3   9  -9-89.8164 114.242  21
  -3   9 -10 177.396 116.872   1
  -3   9 -11 7478.03 390.586  21
  -3   9 -11 6441.52 383.315  19
  -3   9 -12 1105.23 184.179  19
  -3   9 -13 93.4120 116.509  19
  -3   9 -14 31.5763 61.4783  19
   3  -8 -13 326.208 83.6941  24
   3  -8 -12 1301.29 176.209  24
   3  -8 -12 1321.23 160.997  18
   3  -8 -11 881.628 183.299  24
   3  -8 -11 1019.53 167.189  18
   3  -8 -10 47.8317 101.398  18
   3  -8 -10 21.9915 115.813   7
   3  -8  -9 4659.04 470.758   6
   3  -8  -9 3683.08 371.991   7
   3  -8  -9 4780.61 401.374  24
   3  -8  -9 5034.31 412.582  20
   3  -8  -9 4316.53 340.128  18
   3  -8  -8-33.2439 102.645  18
   3  -8  -8 67.9375 137.706  24
   3  -8  -8-15.6860 80.8694  15
   3  -8  -8-132.063 155.775  16
   3  -8  -8-44.5540 124.432  20
   3  -8  -8-28.0110 217.128   6
   3  -8  -7 953.408 278.611   6
   3  -8  -7 769.445 181.994  20
   3  -8  -7 708.656 135.994  15
   3  -8  -7 720.823 194.459  16
   3  -8  -7 637.219 188.525  24
   3  -8  -6 1169.30 289.450   6
   3  -8  -6 1058.34 200.779  16
   3  -8  -6 1203.87 218.097  24
   3  -8  -6 1000.40 198.951  20
   3  -8  -6 1123.58 171.561  15
   3  -8  -5 2048.93 260.604  24
   3  -8  -5 2523.63 270.404  16
   3  -8  -5 1921.15 240.590  20
  -3   8   4 464.583 133.001   3
   3  -8  -4 458.713 132.382  20
   3  -8  -3 9.99527 102.517  27
  -3   8   3 65.5169 81.3508   3
   3  -8  -3 232.169 108.087  20
   3  -8  -2-31.3541 97.9406  27
   3  -8  -2 12.8356 74.3021  20
  -3   8   2-21.9892 91.5458   3
   3  -8  -1 4395.91 292.478  27
  -3   8   1 4991.24 394.931   3
   3  -8   0 1905.80 204.833  27
  -3   8   0 2068.15 259.039   3
   3  -8   1 3224.62 262.428  27
  -3   8  -1 3875.47 360.426   3
   3  -8   2 3281.16 270.611  27
  -3   8  -2 4117.44 361.429   3
   3  -8   3 9730.28 496.021  27
  -3   8  -3 11740.8 643.662   3
   3  -8   4 7028.95 411.019  27
  -3   8  -4 6885.04 489.140   3
   3  -8   5 941.195 195.315  27
  -3   8  -5 759.016 178.125   3
   3  -8   6-73.5168 150.775  27
  -3   8  -6-24.3662 86.8755   3
   3  -8   7 475.198 183.913  27
  -3   8  -7 554.487 149.219   1
  -3   8  -7 491.191 149.988   3
  -3   8  -8 1398.44 220.901   1
   3  -8   8 1377.04 220.221  27
  -3   8  -9 954.433 185.474  21
  -3   8 -10 8542.44 538.424   1
  -3   8 -10 8423.71 479.799  21
   3  -8  11 3371.32 281.886  22
  -3   8 -12 3931.96 318.097  19
  -3   8 -13 75.1698 127.065  19
  -3   8 -14 26.0785 92.5056  19
   3  -7 -13-22.3330 83.1624  18
   3  -7 -13-13.4178 76.3222  24
   3  -7 -12 1296.95 180.404  18
   3  -7 -12 1419.24 206.023  24
   3  -7 -11 5806.09 440.616   7
   3  -7 -11 6197.24 370.366  15
   3  -7 -10 937.109 160.114  15
   3  -7 -10 760.470 205.179  20
   3  -7 -10 655.791 133.824  23
   3  -7 -10 1039.76 220.865   7
   3  -7 -10 764.928 187.746  24
   3  -7 -10 809.363 169.959  18
   3  -7  -9 17.3956 89.7167  15
   3  -7  -9 296.106 160.575  20
   3  -7  -9 47.6348 97.5255  23
   3  -7  -9 285.820 155.534   7
   3  -7  -9 27.3515 188.277   6
   3  -7  -9 125.290 117.060  18
   3  -7  -9 90.7745 133.638  24
   3  -7  -8 66.4972 123.875  24
   3  -7  -8 101.768 116.816  18
   3  -7  -8 483.822 179.002  16
   3  -7  -8 136.187 96.9164  15
   3  -7  -8 65.8820 124.980  20
   3  -7  -8 194.396 101.445  23
   3  -7  -8 220.433 139.374   7
   3  -7  -8 54.2355 212.253   6
   3  -7  -7 60.7051 123.127  20
   3  -7  -7 310.096 167.835  24
   3  -7  -7 200.614 95.7419  23
   3  -7  -7 200.012 126.489   7
   3  -7  -7 26.2521 191.446   6
   3  -7  -7 411.663 169.545  16
   3  -7  -7 79.0276 104.830  15
   3  -7  -6 16290.8 755.087  24
   3  -7  -6 15549.2 690.403  15
   3  -7  -6 17566.0 768.411  20
   3  -7  -6 14399.6 605.248  23
   3  -7  -6 18163.2 761.184  16
   3  -7  -6 16788.4 851.332   6
   3  -7  -6 17449.6 784.815   7
   3  -7  -5 12118.2 593.602   7
   3  -7  -5 12703.5 587.547  20
   3  -7  -5 10587.4 521.795   2
   3  -7  -5 11333.4 529.743  15
   3  -7  -5 9887.00 445.189  23
   3  -7  -5 11553.8 568.643  16
   3  -7  -5 12649.1 597.564  24
   3  -7  -4 6398.05 351.335  15
   3  -7  -4 6733.96 393.938  20
  -3   7   4 7373.71 442.288   3
   3  -7  -3 2121.40 187.673  15
  -3   7   3 2073.62 236.645   3
   3  -7  -3 2094.35 177.992  27
   3  -7  -3 1846.74 194.565  20
   3  -7  -3 2290.80 190.299   2
   3  -7  -2 14857.9 575.937  27
  -3   7   2 15297.2 716.876   3
   3  -7  -1 11082.0 462.043  27
   3  -7  -1 10671.8 456.989  20
  -3   7   1 9952.85 558.747   3
   3  -7  -1 10474.7 421.445  15
  -3   7   0 1143.22 183.966   3
  -3   7  -1 7061.94 453.136   3
  -3   7  -2 5660.34 399.606   3
   3  -7   3 10518.4 484.149  27
  -3   7  -3 10458.7 579.110   3
   3  -7   4 3909.10 282.699  27
  -3   7  -4 4467.86 356.053   3
   3  -7   5 6734.14 391.304  27
  -3   7  -5 7759.99 485.914   3
   3  -7   6 13.4321 132.354  27
  -3   7  -6 130.634 99.3232   3
  -3   7  -7 533.972 157.384  12
  -3   7  -7 678.086 150.655   3
  -3   7  -7 464.470 127.581   1
   3  -7   7 840.788 181.979  27
  -3   7  -8-50.4200 95.5970  21
  -3   7  -8 107.470 103.327   1
  -3   7  -8-111.611 146.938  12
  -3   7  -9 765.084 162.096  21
  -3   7  -9 1276.33 237.895  12
  -3   7  -9 897.922 192.119   1
   3  -7   9 1527.28 235.675  22
   3  -7  10 614.718 175.706  22
  -3   7 -10 913.621 215.339  12
  -3   7 -10 832.964 175.367  21
  -3   7 -11 17013.2 818.221  12
  -3   7 -11 15298.4 736.973  19
  -3   7 -12 753.901 213.678  12
  -3   7 -12 585.990 181.035  19
  -3   7 -13 352.490 172.332  12
  -3   7 -13 127.850 139.245  19
  -3   7 -14 239.190 124.745  12
  -3   7 -14 145.857 108.698  19
  -3   7 -15 98.9581 63.4783  19
   3  -6 -14-34.4467 73.0261  24
   3  -6 -13-41.7120 101.376  18
   3  -6 -13-49.9917 94.7928  24
   3  -6 -12 418.155 165.980   7
   3  -6 -12 588.450 156.871  18
   3  -6 -12 276.251 111.295  23
   3  -6 -11 1734.92 200.419  23
   3  -6 -11 2315.49 289.865  24
   3  -6 -11 2408.21 253.511  15
   3  -6 -11 2280.38 314.442   7
   3  -6 -11 2416.20 269.240  18
   3  -6 -10 7441.14 513.846  20
   3  -6 -10 7223.49 498.867  24
   3  -6 -10 6864.60 528.045   7
   3  -6 -10 5920.22 372.144  23
   3  -6 -10 6879.92 455.753  18
   3  -6 -10 7412.77 453.455  15
   3  -6  -9 255.382 119.434  15
   3  -6  -9 161.011 109.960  23
   3  -6  -9 335.939 159.809  20
   3  -6  -9 233.299 129.554  18
   3  -6  -9 267.672 160.964  24
   3  -6  -9 184.546 157.907   7
   3  -6  -9 184.890 214.444   6
   3  -6  -8 5166.51 400.913  16
   3  -6  -8 6123.56 458.556   7
   3  -6  -8 4949.66 453.365   6
   3  -6  -8 5356.37 415.284  20
   3  -6  -8 4764.11 397.269  24
   3  -6  -8 4762.38 306.564  23
   3  -6  -8 4421.72 346.979  15
   3  -6  -7 791.229 129.792  25
   3  -6  -7 729.285 157.396  15
   3  -6  -7 954.122 186.691   7
   3  -6  -7 806.382 241.695   6
   3  -6  -7 890.094 139.913  23
   3  -6  -7 1240.94 201.498  20
   3  -6  -7 971.898 188.596  16
   3  -6  -7 807.000 185.123  24
   3  -6  -6 3915.69 263.314  25
   3  -6  -6 4450.03 336.227  24
   3  -6  -6 3863.46 301.996  15
   3  -6  -6 4169.37 327.961  20
   3  -6  -6 4214.58 323.384  16
   3  -6  -6 3984.83 381.115   6
   3  -6  -6 4524.01 348.574   7
   3  -6  -6 3996.21 251.094  23
   3  -6  -5 203.485 99.6949   7
   3  -6  -5 216.516 71.7664  25
   3  -6  -5 184.705 106.035   2
   3  -6  -5 253.221 108.134  20
   3  -6  -5 367.861 109.275  15
   3  -6  -5 326.709 131.812  16
   3  -6  -5 87.8163 68.8743  23
   3  -6  -5 189.761 104.227  24
  -3   6   4 286.605 95.0565   3
   3  -6  -4 334.517 80.3187  23
   3  -6  -4 527.848 120.428   2
   3  -6  -4 356.022 104.411  15
   3  -6  -4 374.704 100.635   7
   3  -6  -3 2493.10 175.877  27
   3  -6  -3 2404.17 189.533   2
  -3   6   3 2906.15 248.712   3
   3  -6  -3 2667.37 212.019  20
   3  -6  -3 2426.44 222.308  11
  -3   6   2 5044.35 334.325   3
   3  -6  -2 4549.21 263.811  20
   3  -6  -2 4623.80 250.893  27
   3  -6  -2 4727.16 245.023  15
   3  -6  -1 7387.60 363.318  11
  -3   6   1 8460.54 449.706   3
   3  -6  -1 7744.34 339.174  20
   3  -6  -1 7279.32 339.592  27
  -3   6   0 15078.1 655.503   3
   3  -6   0 13072.2 522.326  27
  -3   6  -1 31.8006 78.3263   3
   3  -6   1 8.20254 93.3140  27
  -3   6  -2 513.495 132.084   3
   3  -6   2 498.076 121.073  27
  -3   6  -3 32.9790 68.6526   3
   3  -6   3 9.32710 104.196  27
  -3   6  -4 397.014 113.382   3
  -3   6  -5 7252.00 453.273   3
   3  -6   5 6592.93 374.229  27
  -3   6  -6 138.754 81.3094   1
   3  -6   6 171.930 124.616  27
  -3   6  -6 195.701 100.985   3
  -3   6  -7 2861.32 272.740   1
   3  -6   7 2789.37 257.408  27
  -3   6  -7 3432.85 308.953   3
  -3   6  -8 1603.51 223.557   1
  -3   6  -8 1203.34 178.380  21
  -3   6  -8 1674.90 241.418  12
  -3   6  -9 2024.33 286.713  12
   3  -6   9 1978.17 248.390  22
  -3   6  -9 1927.00 229.520  21
  -3   6  -9 1903.76 247.940   1
  -3   6 -10 1038.01 243.356  12
   3  -6  10 576.828 166.759  22
  -3   6 -11 1560.22 238.933  19
  -3   6 -12 779.108 242.594  12
  -3   6 -13 1372.36 244.616  12
  -3   6 -13 696.978 178.799  19
  -3   6 -14 14.9622 139.286  12
  -3   6 -14 11.5615 112.539  19
  -3   6 -15-7.40747 77.6094  19
   3  -5 -14 149.703 102.150  18
   3  -5 -14 28.7839 90.2318  24
   3  -5 -13 31.8329 104.075  18
   3  -5 -13 21.2918 93.6747  23
   3  -5 -13 57.5391 111.029  24
   3  -5 -12 462.396 187.786   7
   3  -5 -12 534.993 164.845  24
   3  -5 -11 352.909 150.292  24
   3  -5 -11 505.314 165.112  18
   3  -5 -11 502.971 140.216  15
   3  -5 -11 727.405 151.790  23
   3  -5 -10 1437.85 240.557  24
   3  -5 -10 1400.48 195.409  23
   3  -5 -10 1616.79 212.270  25
   3  -5 -10 1672.87 234.327  18
   3  -5 -10 1728.38 226.520  15
   3  -5 -10 1836.52 290.439   7
   3  -5  -9 382.784 153.816  24
   3  -5  -9 587.824 137.630  23
   3  -5  -9 364.981 155.280  20
   3  -5  -9 622.196 137.990  25
   3  -5  -9 496.682 150.622  18
   3  -5  -9 234.235 111.911  15
   3  -5  -9 390.185 183.750   7
   3  -5  -9 617.168 210.971   6
   3  -5  -8 904.575 206.221   7
   3  -5  -8 801.674 232.830   6
   3  -5  -8 463.030 139.758  15
   3  -5  -8 686.051 191.806  16
   3  -5  -8 585.815 168.687  20
   3  -5  -8 685.454 176.861  24
   3  -5  -8 653.182 163.762  26
   3  -5  -8 568.673 120.236  23
   3  -5  -8 439.049 115.645  25
   3  -5  -7 459.819 112.437  25
   3  -5  -7 623.970 169.890  16
   3  -5  -7 689.139 148.244  26
   3  -5  -7 539.237 156.931   7
   3  -5  -7 440.801 201.047   6
   3  -5  -7 534.443 110.916  23
   3  -5  -7 559.046 150.900  24
   3  -5  -7 413.233 139.225  20
   3  -5  -7 468.183 136.028  15
   3  -5  -6 2506.89 242.613  16
   3  -5  -6 2354.87 280.164   6
   3  -5  -6 2383.19 247.884   7
   3  -5  -6 2223.56 225.109  26
   3  -5  -6 2221.39 230.648  24
   3  -5  -6 2190.61 227.720   2
   3  -5  -6 2126.55 224.742  15
   3  -5  -6 2302.59 227.255  20
   3  -5  -6 2317.44 237.972  10
   3  -5  -6 2439.24 262.786  11
   3  -5  -6 2190.11 180.170  23
   3  -5  -5 7414.03 402.302  16
   3  -5  -5 8324.87 442.082   7
   3  -5  -5 7792.97 398.490  26
   3  -5  -5 7605.36 358.899  25
   3  -5  -5 7371.32 378.577  15
   3  -5  -5 8227.46 458.889  11
   3  -5  -5 6762.01 382.221   2
   3  -5  -4 14400.6 580.632  24
   3  -5  -4 13636.7 543.401   2
   3  -5  -4 13467.4 559.893  20
   3  -5  -4 13996.2 615.711  11
   3  -5  -4 13230.5 494.147  23
   3  -5  -4 13647.7 511.236  25
   3  -5  -3 84554.9 2371.66   7
   3  -5  -3 77629.1 2288.02  25
   3  -5  -3 80951.7 2359.06  20
   3  -5  -3 76897.3 2285.34  23
   3  -5  -3 80472.9 2320.56  15
   3  -5  -3 80019.2 2286.00  27
   3  -5  -2 30420.3 1015.77  11
   3  -5  -2 28895.1 924.931  27
   3  -5  -2 30578.4 941.916   7
   3  -5  -2 29087.8 953.592  20
   3  -5  -2 28117.5 917.098  18
   3  -5  -2 30855.4 933.756  15
   3  -5  -1 2212.40 176.007  11
   3  -5  -1 2284.62 122.181   7
   3  -5  -1 2005.91 122.377  18
   3  -5  -1 2355.24 160.744  27
   3  -5  -1 2039.12 142.364  20
   3  -5   0 17392.5 609.808  11
   3  -5   0 16557.0 553.928  20
   3  -5   0 17738.8 600.611  27
  -3   5  -1 7806.53 415.864   3
   3  -5   1 8074.25 347.759  27
   3  -5   1 7639.19 311.485  11
  -3   5  -2 47392.5 1518.65   3
   3  -5   2 44532.5 1396.25  27
  -3   5  -3 66798.2 2039.12   3
   3  -5   3 62303.5 1910.63  27
  -3   5  -4 3259.78 271.009   3
   3  -5   4 3429.20 235.557  27
  -3   5  -5 2447.15 239.355   3
   3  -5   5 2377.03 215.106  27
  -3   5  -6 618.140 116.256   1
  -3   5  -6 860.959 151.143   3
  -3   5  -7 222.556 99.7567   1
  -3   5  -7 137.164 84.5961   3
  -3   5  -7 184.971 87.0554  21
   3  -5   8 13.9198 124.293  22
  -3   5  -8 63.7566 72.6953  14
  -3   5  -8 28.3812 83.5525  21
  -3   5  -8-18.4125 88.5164   1
  -3   5  -9 950.619 223.622  12
   3  -5   9 937.452 187.801  22
  -3   5 -10 68.0542 175.839  12
   3  -5  10-28.0299 125.140  22
  -3   5 -11 2706.52 350.012  12
  -3   5 -11 2850.37 302.982  19
  -3   5 -12 3272.79 365.674  12
  -3   5 -12 2236.60 277.138  19
  -3   5 -13 169.254 183.382  12
  -3   5 -13 94.7259 141.008  19
  -3   5 -14-101.566 153.331  12
  -3   5 -14 158.407 120.057  19
  -3   5 -15 96.6101 111.672  12
  -3   5 -15-95.6863 91.1192  19
   3  -4 -14 333.914 123.293  24
   3  -4 -14 253.550 115.588  18
   3  -4 -13 269.999 119.980  23
   3  -4 -13 327.973 140.318  18
   3  -4 -12 2296.99 236.272  23
   3  -4 -12 2749.11 293.550  18
   3  -4 -12 3192.16 291.380  25
   3  -4 -12 3162.50 333.698  24
   3  -4 -12 2536.53 272.654  15
   3  -4 -11 3553.78 384.168  19
   3  -4 -11 4294.63 312.598  23
   3  -4 -11 4163.47 365.710  18
   3  -4 -11 4881.13 448.656   7
   3  -4 -11 4617.74 359.246  25
   3  -4 -11 4189.35 386.909  26
   3  -4 -11 4059.75 353.658  15
   3  -4 -11 4399.37 406.216  24
   3  -4 -10 37.5837 121.209  18
   3  -4 -10-40.1655 207.066  19
   3  -4 -10 95.8802 100.993  15
   3  -4 -10 90.9473 133.874  24
   3  -4 -10 53.9154 138.980   7
   3  -4 -10-43.3612 143.670  26
   3  -4 -10-13.1938 106.141  23
   3  -4 -10 194.578 114.096  25
   3  -4  -9 783.235 240.736  19
   3  -4  -9 785.363 157.296  18
   3  -4  -9 997.683 201.815  20
   3  -4  -9 792.584 145.285  23
   3  -4  -9 988.117 182.851  26
   3  -4  -9 621.999 179.230  24
   3  -4  -9 973.555 225.597   7
   3  -4  -9 840.736 161.290  15
   3  -4  -9 697.242 149.550  25
   3  -4  -8 2288.95 236.869  18
   3  -4  -8 2291.74 201.069  23
   3  -4  -8 2315.05 260.425  20
   3  -4  -8 2098.16 240.836  15
   3  -4  -8 2132.86 252.957  24
   3  -4  -8 2154.02 282.940  19
   3  -4  -8 2160.50 270.213  11
   3  -4  -8 1946.02 244.119  16
   3  -4  -8 2627.88 307.064   6
   3  -4  -8 2658.35 301.708   7
   3  -4  -8 2259.17 249.652  26
   3  -4  -8 2130.73 216.910  25
   3  -4  -7 8852.88 408.921  23
   3  -4  -7 8282.66 473.319  16
   3  -4  -7 9598.15 538.683   7
   3  -4  -7 8978.47 523.300   6
   3  -4  -7 8395.29 431.589  25
   3  -4  -7 8655.30 476.634  26
   3  -4  -7 9338.93 497.244  19
   3  -4  -7 8682.71 482.359  20
   3  -4  -7 8806.74 459.836  15
   3  -4  -7 8521.28 483.699  24
   3  -4  -7 8420.93 505.104  11
   3  -4  -6 129.105 129.494  19
   3  -4  -6 220.548 114.206  16
   3  -4  -6 125.454 108.783   2
   3  -4  -6 112.490 66.0537  25
   3  -4  -6 136.419 85.5812  20
   3  -4  -6 215.459 108.428  11
   3  -4  -6 129.998 123.566   6
   3  -4  -6 111.884 97.2575   7
   3  -4  -6 82.0529 70.6524  23
   3  -4  -6 159.648 94.2233  15
   3  -4  -5 5899.77 333.541  10
   3  -4  -5 5748.55 370.812  11
   3  -4  -5 5712.93 328.890   2
   3  -4  -5 6181.75 348.190  24
   3  -4  -5 6231.82 290.157  23
   3  -4  -5 5496.84 364.999   6
   3  -4  -5 6460.20 370.571   7
   3  -4  -5 6071.15 328.889  26
   3  -4  -5 5896.07 300.990  25
   3  -4  -5 6072.94 344.740  20
   3  -4  -4 16365.8 588.501  15
  -3   4   4 15904.9 606.773   3
   3  -4  -4 17416.5 651.151   7
   3  -4  -4 16096.0 601.673  10
   3  -4  -4 16405.3 606.669   2
   3  -4  -4 16266.4 628.172  24
   3  -4  -4 16414.1 564.831  23
   3  -4  -4 17038.4 613.691  26
   3  -4  -4 15889.6 575.548  25
   3  -4  -4 15992.4 620.811  20
   3  -4  -3 62910.8 1757.67   7
   3  -4  -3 62402.1 1708.72  15
  -3   4   3 57590.8 1759.41   3
   3  -4  -3 60230.7 1815.63  11
   3  -4  -3 56781.2 1685.64  10
   3  -4  -3 53959.6 1628.11  22
   3  -4  -3 57481.3 1678.09  23
   3  -4  -3 54513.7 1674.80  25
   3  -4  -3 58382.2 1715.49  26
   3  -4  -3 60160.5 1670.00  27
   3  -4  -3 57495.8 1730.86  20
   3  -4  -3 56548.0 1706.29  18
   3  -4  -2 259.867 58.1694  18
   3  -4  -2 223.033 58.2443  26
   3  -4  -2 171.639 82.8727  11
   3  -4  -2 207.272 46.0606  25
  -3   4   2 181.872 68.5177   3
   3  -4  -2 270.614 70.5273  27
   3  -4  -2 237.885 63.8539   7
   3  -4  -2 202.061 64.7695  20
   3  -4  -1 8632.76 329.624  20
  -3   4   1 9122.41 413.765   3
   3  -4  -1 9426.79 346.117  27
   3  -4  -1 8309.78 291.211  25
   3  -4  -1 8748.24 320.099  18
   3  -4   0 11496.0 388.297  20
   3  -4   0 12100.7 439.049  27
   3  -4   0 12354.1 466.257  11
  -3   4   0 12487.9 513.743   3
  -3   4  -1 17616.1 690.820   3
   3  -4   1 18268.6 618.315  27
   3  -4   2 15732.8 565.106  27
   3  -4   3 12855.0 495.011  27
   3  -4   4 6013.79 310.507  27
  -3   4  -4 6397.15 370.052   3
   3  -4   5 23946.2 834.601  27
  -3   4  -5 24389.1 930.640   3
   3  -4   6 172.608 113.708  22
  -3   4  -6 120.471 76.7408   1
  -3   4  -6 138.684 71.8044  21
  -3   4  -6 269.802 95.4242   3
  -3   4  -7 3148.25 268.191   3
  -3   4  -7 3313.25 263.254  14
   3  -4   7 3645.30 269.844  22
  -3   4  -7 3239.85 266.301   1
  -3   4  -8 13153.0 533.282  23
  -3   4  -8 14487.2 639.006  14
   3  -4   8 14624.8 620.789  22
  -3   4  -9 135.460 88.3851  23
   3  -4   9 275.438 134.582  22
  -3   4 -10 6130.02 477.835  12
  -3   4 -10 5392.32 395.243  19
  -3   4 -10 5506.82 314.190  23
  -3   4 -11 472.921 111.251  23
  -3   4 -11 416.741 211.306  12
  -3   4 -11 847.904 202.051  19
  -3   4 -12-90.3889 161.436  19
  -3   4 -13 270.346 198.266  12
  -3   4 -13 78.4646 154.659  19
  -3   4 -14 162.816 178.230  12
  -3   4 -14-12.1990 115.071  19
  -3   4 -15 78.8761 115.671  12
  -3   4 -15 7.96877 89.8445  19
   3  -3 -14 150.806 112.386  18
   3  -3 -13 3484.55 338.857  26
   3  -3 -13 3489.82 303.074  25
   3  -3 -13 2682.87 310.245  24
   3  -3 -12 953.534 182.378  15
   3  -3 -12 848.808 177.974  25
   3  -3 -12 557.294 181.640  24
   3  -3 -12 771.079 207.894  26
   3  -3 -12 683.855 153.945  23
   3  -3 -12 837.951 187.338  18
   3  -3 -12 677.602 243.677  19
   3  -3 -11 24465.3 1004.38  18
   3  -3 -11 25586.2 1087.18  24
   3  -3 -11 22396.2 890.836  23
   3  -3 -11 22998.1 1012.58  19
   3  -3 -11 23842.3 1112.04   7
   3  -3 -11 22891.1 983.036  15
   3  -3 -11 23167.1 973.888  25
   3  -3 -11 23766.4 1037.57  26
   3  -3 -10 1465.13 253.770   7
   3  -3 -10 1355.51 205.132  15
   3  -3 -10 1030.32 176.137  25
   3  -3 -10 1087.29 214.676  26
   3  -3 -10 1340.72 226.536  24
   3  -3 -10 1066.12 208.059  18
   3  -3 -10 1441.35 282.121  19
   3  -3 -10 1301.17 182.072  23
   3  -3  -9 142.755 155.608   7
   3  -3  -9 92.9820 107.531  23
   3  -3  -9 130.170 132.639  26
   3  -3  -9 127.933 98.8099  25
   3  -3  -9 192.893 128.320  11
   3  -3  -9 158.854 120.794  24
   3  -3  -9 141.373 183.222  19
   3  -3  -9 49.6837 111.229  18
   3  -3  -9 151.790 108.832  15
   3  -3  -8 2309.56 264.569  19
   3  -3  -8 2316.72 194.737  23
   3  -3  -8 2394.74 258.222  16
   3  -3  -8 2093.59 264.777   7
   3  -3  -8 2178.03 242.737  24
   3  -3  -8 2301.90 262.626  11
   3  -3  -8 1671.69 212.146  18
   3  -3  -8 1767.44 219.271  15
   3  -3  -8 2364.20 220.101  25
   3  -3  -8 1748.94 219.486  26
   3  -3  -7 21916.3 837.203  18
   3  -3  -7 22427.1 867.947  16
   3  -3  -7 23740.1 940.533   7
   3  -3  -7 20672.5 878.870   6
   3  -3  -7 22193.1 873.122  24
   3  -3  -7 21230.0 902.157  11
   3  -3  -7 21930.0 840.546  15
   3  -3  -7 21913.6 776.680  23
   3  -3  -7 22650.6 878.800  20
   3  -3  -7 21428.7 857.050  19
   3  -3  -6 762.816 129.533  26
   3  -3  -6 814.677 154.214   7
   3  -3  -6 361.965 124.626   6
   3  -3  -6 648.928 138.268  11
   3  -3  -6 830.520 144.776   2
   3  -3  -6 579.228 125.270  24
   3  -3  -6 578.675 121.478  15
   3  -3  -6 659.224 110.549  25
   3  -3  -5 73.8873 83.4021  20
   3  -3  -5 119.056 115.375  19
   3  -3  -5 107.974 75.5681  18
   3  -3  -5 63.6873 76.5668  24
   3  -3  -5 79.7585 89.6866  16
   3  -3  -5 37.4907 66.8605  26
   3  -3  -5 145.424 97.2257   2
   3  -3  -5 66.4596 70.3889  23
   3  -3  -5-25.4352 93.4095  15
   3  -3  -5 101.486 59.9618  25
   3  -3  -4 51960.7 1479.09  23
   3  -3  -4 51838.6 1545.55  20
   3  -3  -4 51275.1 1501.26  15
   3  -3  -4 50211.8 1539.58  19
   3  -3  -4 50879.7 1519.85  18
   3  -3  -4 52502.6 1574.74   7
   3  -3  -4 52138.7 1535.28  16
   3  -3  -4 51519.8 1542.72  24
   3  -3  -4 48624.5 1484.63  25
   3  -3  -4 51550.4 1519.73  26
   3  -3  -4 48765.2 1606.65  11
  -3   3   4 48018.3 1495.50   3
  -3   3   4 44956.7 1428.56  14
  -3   3   3 3972.31 221.369   3
   3  -3  -3 3824.74 214.459  18
   3  -3  -3 3971.43 205.340  26
   3  -3  -3 3949.59 191.925  25
   3  -3  -3 4154.74 233.474   7
   3  -3  -3 3546.76 150.101  22
   3  -3  -3 4386.63 202.615  23
   3  -3  -3 4071.04 221.837  24
   3  -3  -3 4127.66 266.503  11
   3  -3  -3 4132.22 206.344  15
   3  -3  -3 4010.49 221.815  20
   3  -3  -2 163.341 42.5884  25
   3  -3  -2 127.151 53.6052  20
   3  -3  -2 97.1727 57.7525  24
   3  -3  -2 192.211 51.7799  22
  -3   3   2 112.131 60.9857   3
   3  -3  -2 145.420 57.3202  18
   3  -3  -2 87.0670 42.7859  26
   3  -3  -1 41033.6 1165.83  22
   3  -3  -1 38093.5 1131.21  26
   3  -3  -1 41120.4 1178.13  27
  -3   3   1 39411.2 1247.20   3
   3  -3  -1 38538.5 1157.23  20
  -3   3   0 56992.0 1739.67   3
   3  -3   0 56883.5 1662.27  27
  -3   3  -1 5097.01 296.335   3
   3  -3   1 5823.51 259.019  27
   3  -3   2 936.598 114.919  27
  -3   3  -2 1126.57 139.698   3
  -3   3  -4 32398.2 1064.95   1
   3  -3   4 36966.7 1108.57  22
  -3   3  -5 18671.1 735.415   3
  -3   3  -5 17371.5 622.302  21
   3  -3   5 19688.6 681.281  22
  -3   3  -5 17780.0 659.447   1
  -3   3  -6 6292.06 372.847   3
  -3   3  -6 6230.58 315.137  21
  -3   3  -6 7256.66 373.386  14
  -3   3  -7 1399.08 169.889   3
  -3   3  -7 1702.64 182.933  14
   3  -3   7 1154.06 165.596  22
   3  -3   8 81.2259 111.586  22
   3  -3   9-70.9316 125.806  22
  -3   3  -9-31.5322 97.1989  23
  -3   3  -9-30.4887 140.013  19
  -3   3 -10 14774.1 610.110  23
  -3   3 -10 14869.9 690.856  19
  -3   3 -11 2208.28 209.976  23
  -3   3 -11 1923.19 272.372  19
  -3   3 -11 2752.61 356.253  12
  -3   3 -12 1244.35 158.015  23
  -3   3 -12 1184.89 220.969  19
  -3   3 -13 145.091 85.6369  23
  -3   3 -13 136.561 206.178  12
  -3   3 -13 60.6542 132.462  19
  -3   3 -14 35.4732 129.015  19
  -3   3 -14 165.552 167.794  12
  -3   3 -15 119.462 122.745  12
  -3   3 -15 14.4296 81.3484  19
   3  -2 -14-32.9493 171.697  19
   3  -2 -14 37.5079 129.082  26
   3  -2 -13 50.0976 114.237  23
   3  -2 -13-18.3034 114.724  18
   3  -2 -13-38.6736 184.748  19
   3  -2 -13 22.8798 109.989  24
   3  -2 -13 36.3667 93.7394  25
   3  -2 -13-21.6917 139.903  26
   3  -2 -12 17190.5 795.828  15
   3  -2 -12 17278.7 792.613  18
   3  -2 -12 14944.0 681.737  23
   3  -2 -12 17655.4 869.983  24
   3  -2 -12 17252.9 786.592  25
   3  -2 -12 18257.3 859.901  26
   3  -2 -12 16411.8 814.086  19
   3  -2 -11 20670.4 909.186  15
   3  -2 -11 20235.3 902.015  18
   3  -2 -11 20299.2 811.294  23
   3  -2 -11 21575.3 993.119  24
   3  -2 -11 20611.4 934.159  19
   3  -2 -11 21689.0 964.777  26
   3  -2 -11 21306.3 902.480  25
   3  -2 -10 5563.52 464.125   7
   3  -2 -10 4668.62 408.658  19
   3  -2 -10 4857.23 322.636  23
   3  -2 -10 5670.53 389.059  25
   3  -2 -10 5233.47 400.066  26
   3  -2 -10 5239.32 381.397  18
   3  -2 -10 5782.08 397.289  15
   3  -2 -10 4989.66 411.668  24
   3  -2  -9-64.1254 110.352  18
   3  -2  -9 134.862 97.4083  23
   3  -2  -9 15.3611 85.8119  25
   3  -2  -9 80.3132 120.177  11
   3  -2  -9 117.352 105.132  24
   3  -2  -9 114.328 132.370   7
   3  -2  -9 17.7525 102.774  26
   3  -2  -9 113.147 95.1781  15
   3  -2  -9 51.1029 168.823  19
   3  -2  -8 6401.03 396.746  26
   3  -2  -8 6469.18 380.111  25
   3  -2  -8 5959.42 438.396   7
   3  -2  -8 6766.81 419.354  19
   3  -2  -8 5722.99 459.314   8
   3  -2  -8 6713.71 343.331  23
   3  -2  -8 6205.37 428.622  11
   3  -2  -8 6844.61 429.196  24
   3  -2  -8 6143.24 387.431  15
   3  -2  -8 7157.09 407.265  18
   3  -2  -7 4696.94 324.021  16
   3  -2  -7 4458.06 342.198   7
   3  -2  -7 5013.27 309.442  18
   3  -2  -7 4702.12 348.214  11
   3  -2  -7 4577.46 301.155  15
   3  -2  -7 5034.75 270.581  23
   3  -2  -7 4667.42 385.857   8
   3  -2  -7 4781.52 329.423  19
   3  -2  -6 42423.8 1337.91  25
   3  -2  -6 40004.4 1435.03  11
   3  -2  -6 43417.9 1387.34  24
   3  -2  -6 41930.2 1435.20   7
   3  -2  -6 42261.3 1381.21   2
   3  -2  -6 40621.2 1485.37   8
   3  -2  -6 42838.4 1372.14  19
   3  -2  -5 317.008 90.2447  18
   3  -2  -5 228.859 135.538   8
   3  -2  -5 325.395 95.8137  24
   3  -2  -5 307.926 83.2165  23
   3  -2  -5 377.602 100.341  16
   3  -2  -5 277.111 99.6322   6
   3  -2  -5 357.139 107.304   2
   3  -2  -5 291.149 96.1157  15
   3  -2  -5 447.879 82.3180  25
   3  -2  -5 263.242 111.613  19
   3  -2  -4 10066.3 367.446  23
   3  -2  -4 9947.47 403.419  19
   3  -2  -4 9131.79 468.722   8
   3  -2  -4 10062.2 376.552  25
   3  -2  -4 10062.2 403.719  18
   3  -2  -4 10071.7 405.472  16
   3  -2  -4 9784.97 408.633  24
  -3   2   4 8766.65 348.867   3
  -3   2   4 8500.92 326.415  14
   3  -2  -4 10057.4 378.847  15
   3  -2  -4 9099.42 402.968   6
   3  -2  -4 9760.70 433.241   7
   3  -2  -3 11683.9 426.156  18
   3  -2  -3 10894.5 489.711   8
  -3   2   3 10433.5 408.813   3
   3  -2  -3 10232.1 346.774  22
   3  -2  -3 11830.1 395.053  23
   3  -2  -3 10230.7 413.901  19
  -3   2   3 10013.0 378.115  14
   3  -2  -3 10962.2 421.467  24
   3  -2  -3 12339.7 405.868  15
   3  -2  -2 1475.24 95.7704  22
   3  -2  -2 1653.85 122.668  18
   3  -2  -2 1560.52 116.367  24
  -3   2   2 1551.33 114.784  14
  -3   2   2 1412.06 128.176   3
   3  -2  -2 1561.98 156.010   8
   3  -2  -1 848.630 82.8923  22
   3  -2  -1 766.730 73.7560  24
  -3   2   1 758.373 87.3640  14
  -3   2   1 846.674 108.413   3
   3  -2  -1 726.033 108.764   8
  -3   2   0 7971.26 355.711   3
  -3   2   0 7639.12 319.244  14
   3  -2   0 7616.04 293.961  22
   3  -2   0 7320.60 254.012  24
   3  -2   1 1080.15 104.977  22
  -3   2  -1 986.909 125.317   3
  -3   2  -1 939.903 105.141  14
  -3   2  -2 190.444 28.0971  21
  -3   2  -2 199.623 76.2718  14
  -3   2  -2 168.628 29.2669   1
  -3   2  -2 151.610 55.8047  10
   3  -2   2 307.950 82.0813  22
  -3   2  -3 110192. 3121.32   3
   3  -2   3 113407. 3038.76  22
  -3   2  -3 102554. 2947.86  21
  -3   2  -3 102948. 2964.00   1
  -3   2  -3 111373. 3044.02  10
  -3   2  -3 103174. 3021.33   9
  -3   2  -3 110579. 3077.21  14
   3  -2   4 42998.0 1259.12  22
  -3   2  -4 42068.0 1291.26  10
  -3   2  -4 37450.8 1180.82  21
  -3   2  -4 41565.5 1258.70   9
  -3   2  -4 42318.9 1291.55  14
  -3   2  -4 38665.9 1205.76   1
  -3   2  -5 183.601 59.6087   1
   3  -2   5 272.725 97.0991  22
  -3   2  -5 234.340 81.9520   3
  -3   2  -5 236.185 88.1567   9
  -3   2  -5 257.099 106.023  10
  -3   2  -6 1618.43 203.505  10
  -3   2  -6 1547.82 170.331  14
  -3   2  -7 703.620 172.711  10
  -3   2  -7 473.291 107.227  14
   3  -2   7 337.805 109.096  22
   3  -2   8 499.306 127.531  22
  -3   2  -8 358.603 122.141  19
  -3   2  -9 1912.73 222.718  19
  -3   2  -9 1513.32 175.113  23
  -3   2 -10 1640.23 195.326  23
  -3   2 -10 1493.84 229.744  19
  -3   2 -11 8374.95 432.720  23
  -3   2 -11 9276.44 605.484  12
  -3   2 -11 7621.00 484.435  19
  -3   2 -12 1435.69 226.220  19
  -3   2 -12 1382.71 170.889  23
  -3   2 -13 44.7635 178.426  12
  -3   2 -13-14.3588 130.057  19
  -3   2 -13 28.2712 84.1466  23
  -3   2 -14 53.5914 153.619  12
  -3   2 -14-21.5287 119.131  19
  -3   2 -14-21.7243 64.6601  23
  -3   2 -15-25.1147 116.901  12
   3  -1 -15 664.398 183.480  19
   3  -1 -14-16.7910 174.060  19
   3  -1 -14 96.1001 123.961  26
   3  -1 -14-48.2340 99.2821  25
   3  -1 -13 652.074 176.830  26
   3  -1 -13 550.930 144.242  25
   3  -1 -13 356.263 131.310  23
   3  -1 -13 232.159 205.191  19
   3  -1 -12 23331.5 1016.22  24
   3  -1 -12 20724.2 936.291  19
   3  -1 -12 21880.9 922.181  18
   3  -1 -12 20837.2 902.797  15
   3  -1 -12 19382.8 800.604  23
   3  -1 -12 22654.0 927.187  25
   3  -1 -12 19303.9 941.738  26
   3  -1 -11 24522.3 1071.84  24
   3  -1 -11 24286.2 986.655  18
   3  -1 -11 23350.8 1005.39  19
   3  -1 -11 22686.8 966.529  15
   3  -1 -11 22955.5 879.087  23
   3  -1 -11 24822.9 1043.31  26
   3  -1 -11 22427.6 967.593  25
   3  -1 -10 5505.85 336.059  23
   3  -1 -10 5062.38 371.117  15
   3  -1 -10 5309.25 403.149  26
   3  -1 -10 5032.94 368.974  25
   3  -1 -10 5637.32 436.193  24
   3  -1 -10 5666.01 426.595  19
   3  -1 -10 5285.68 487.659   8
   3  -1 -10 5748.41 396.682  18
   3  -1 -10 5646.29 416.696  11
   3  -1  -9 677.594 133.264  23
   3  -1  -9 670.109 157.530  11
   3  -1  -9 469.687 148.100  24
   3  -1  -9 572.890 133.045  15
   3  -1  -9 421.302 137.176  18
   3  -1  -9 567.682 218.973   8
   3  -1  -9 575.583 148.470  26
   3  -1  -9 647.980 190.612  19
   3  -1  -9 638.786 142.807  25
   3  -1  -8 9452.69 479.599  18
   3  -1  -8 10053.9 599.092   8
   3  -1  -8 8976.32 506.553  24
   3  -1  -8 9623.76 550.261  12
   3  -1  -8 8789.07 480.662  19
   3  -1  -8 9396.10 474.323  15
   3  -1  -8 8881.57 450.335  25
   3  -1  -8 9105.58 522.620  11
   3  -1  -8 9434.84 422.460  23
   3  -1  -7 28581.1 1021.09  15
   3  -1  -7 29880.0 1104.83  12
   3  -1  -7 29257.5 962.288  23
   3  -1  -7 28650.0 1100.00  11
   3  -1  -7 29339.3 1161.42   8
   3  -1  -7 29634.9 1029.51  18
   3  -1  -6 7947.59 410.581  16
   3  -1  -6 8144.39 414.122  24
   3  -1  -6 8152.65 394.912  19
   3  -1  -6 8169.54 481.337   8
   3  -1  -6 8133.97 350.763  23
   3  -1  -6 8616.31 408.572  21
   3  -1  -6 7453.17 435.328  11
   3  -1  -6 8090.00 394.099  18
   3  -1  -6 8147.26 373.962  25
   3  -1  -5 2856.79 210.281  24
   3  -1  -5 2757.22 198.338  19
   3  -1  -5 2466.11 189.545  21
   3  -1  -5 3151.19 210.611  18
   3  -1  -5 2766.22 204.500  16
   3  -1  -5 2415.80 184.671   6
   3  -1  -5 2878.80 204.945   2
   3  -1  -5 2741.82 188.246  15
   3  -1  -5 2899.58 188.535  25
   3  -1  -5 2916.66 172.389  23
   3  -1  -4 24194.7 758.158  21
   3  -1  -4 19071.4 648.067   4
   3  -1  -4 23849.5 751.870  19
   3  -1  -4 25375.9 777.819  18
   3  -1  -4 22203.0 848.418   8
   3  -1  -4 23879.9 767.823  16
   3  -1  -4 21151.9 727.915   6
   3  -1  -4 23746.3 723.988  23
   3  -1  -4 24989.8 737.596  15
   3  -1  -4 23747.3 770.099  24
   3  -1  -4 23998.3 799.093   1
   3  -1  -3 51679.0 1525.20  19
   3  -1  -3 51900.6 1635.22   8
   3  -1  -3 53491.4 1537.84  16
   3  -1  -3 49200.9 1504.55   6
   3  -1  -3 52301.8 1556.55   1
   3  -1  -3 57585.7 1520.62  15
  -3   1   3 49163.4 1520.72  14
   3  -1  -3 52512.1 1488.45  22
   3  -1  -3 52513.7 1541.13  24
   3  -1  -3 51998.4 1523.38  21
  -3   1   3 47841.9 1523.48   3
  -3   1   2 45.6793 44.9724   3
   3  -1  -2 52.4585 40.3417  21
   3  -1  -2 96.3410 49.4806  22
  -3   1   2 11.4969 48.7077  14
   3  -1  -2 53.6961 73.2983   8
   3  -1  -2 40.7860 53.6327  16
   3  -1  -1 42569.7 1284.83  24
  -3   1   1 44555.5 1348.03  14
   3  -1  -1 47513.0 1309.74  22
   3  -1  -1 45941.3 1371.51   8
  -3   1   1 44175.3 1366.49   3
  -3   1   0 1944.66 142.827  14
   3  -1   0 1685.24 118.864  22
   3  -1   0 1638.37 123.836   8
  -3   1   0 1789.01 149.268   3
   3  -1   1 28601.8 900.563  22
  -3   1  -1 30118.4 948.739  14
  -3   1  -1 29465.4 971.892   3
   3  -1   2 1150.97 118.567  22
  -3   1  -2 1277.90 130.521  14
  -3   1  -2 994.663 130.137   3
   3  -1   3 14368.9 514.114  22
  -3   1  -3 14531.0 555.389  14
  -3   1  -3 13857.3 572.565   3
  -3   1  -4 34971.7 1111.64  14
  -3   1  -4 31164.3 1111.05   9
   3  -1   4 33916.5 1058.52  22
   3  -1   5 24880.5 836.388  22
  -3   1  -6 726.825 145.684   9
  -3   1  -6 656.908 157.411  10
  -3   1  -6 921.004 134.548  14
  -3   1  -7 352.987 104.567  14
  -3   1  -7 421.621 131.878   9
  -3   1  -7 225.095 134.019  10
   3  -1   7 247.409 109.065  22
  -3   1  -8 87.7682 105.276  19
  -3   1  -8 43.6208 138.709  10
   3  -1   8 31.2628 102.064  22
  -3   1  -9 133.693 128.915  19
  -3   1  -9 366.989 126.158  23
  -3   1 -10 158.355 135.153  19
  -3   1 -10 22.2438 135.304   7
  -3   1 -10 190.093 117.237  23
  -3   1 -11 921.717 200.678  19
  -3   1 -11 1315.75 179.704  23
  -3   1 -11 1249.79 259.176  12
  -3   1 -12 1214.57 169.025  23
  -3   1 -13 384.718 111.498  23
  -3   1 -13 912.382 226.178  12
  -3   1 -14 134.219 80.2811  23
  -3   1 -14 295.879 162.006  12
   3   0 -15 335.931 128.320  26
   3   0 -15 51.8603 141.553  19
   3   0 -14 16.5749 166.186  19
   3   0 -14-15.9388 89.0268  25
   3   0 -13 91.4316 96.3043  25
   3   0 -13-19.2910 174.733  19
   3   0 -13 58.5406 101.474  23
   3   0 -13-21.5311 124.642  26
   3   0 -12 5143.53 418.794  26
   3   0 -12 5376.56 391.187  25
   3   0 -12 5343.79 421.545  19
   3   0 -12 4978.79 372.588  15
   3   0 -12 4449.08 311.143  23
   3   0 -11 15011.9 717.033  15
   3   0 -11 15008.8 789.911  24
   3   0 -11 14245.1 628.485  23
   3   0 -11 15875.8 778.993  26
   3   0 -11 15325.6 726.181  25
   3   0 -11 15836.6 894.841   8
   3   0 -11 16495.7 743.961  18
   3   0 -11 16559.5 772.498  19
   3   0 -10 3591.24 300.806  15
   3   0 -10 4017.59 316.274  25
   3   0 -10 3994.49 348.876  26
   3   0 -10 3769.41 268.138  23
   3   0 -10 3704.05 347.636  24
   3   0 -10 3620.73 323.885  11
   3   0 -10 3429.56 405.707   8
   3   0 -10 4206.19 360.857  19
   3   0 -10 3952.54 325.589  18
   3   0  -9 15775.3 702.434  15
   3   0  -9 16599.2 750.543  21
   3   0  -9 16286.9 705.457  25
   3   0  -9 17002.7 642.945  23
   3   0  -9 16299.8 776.873  24
   3   0  -9 15648.1 747.672  11
   3   0  -9 16415.0 859.725   8
   3   0  -9 16063.7 725.240  19
   3   0  -9 17163.6 728.542  18
   3   0  -8 17185.9 701.533  19
   3   0  -8 16949.8 701.791  18
   3   0  -8 16461.5 625.283  23
   3   0  -8 16201.8 682.741  15
   3   0  -8 16783.6 731.448  21
   3   0  -8 17496.9 764.172  24
   3   0  -8 15993.6 740.722  11
   3   0  -8 16348.7 681.659  25
   3   0  -8 17566.2 807.506   1
   3   0  -8 18546.8 816.296  12
   3   0  -8 15443.7 819.790   8
   3   0  -7 536.416 171.088   8
   3   0  -7 687.391 133.345  18
   3   0  -7 534.756 117.801  15
   3   0  -7 605.146 152.011   1
   3   0  -7 554.348 136.684  11
   3   0  -6 9756.70 448.819  18
   3   0  -6 9787.69 550.831   8
   3   0  -6 9607.58 492.116   1
   3   0  -6 10799.7 442.916  25
   3   0  -6 10321.7 401.846  23
   3   0  -6 10090.3 439.283  19
   3   0  -6 9575.48 469.831  24
   3   0  -6 9080.62 424.498  15
   3   0  -6 10077.5 459.614  21
   3   0  -5 3901.23 224.796  15
   3   0  -5 4214.60 260.233  24
   3   0  -5 3666.00 204.123  23
  -3   0   5 3864.38 235.331  17
   3   0  -5 3997.00 250.517  18
   3   0  -5 3478.22 292.926   8
   3   0  -5 4304.72 250.115  21
   3   0  -5 4150.67 234.289  19
   3   0  -4 20747.2 709.311  19
   3   0  -4 20573.1 825.102   8
   3   0  -4 19503.2 690.723   4
   3   0  -4 21845.3 739.224  16
   3   0  -4 21618.9 731.433   2
   3   0  -4 23164.1 737.153  21
   3   0  -4 22784.2 772.403   1
   3   0  -4 21752.6 698.584  15
   3   0  -4 22654.0 757.708  24
   3   0  -3 5085.42 247.769  16
   3   0  -3 5830.88 255.995   2
   3   0  -3 5632.76 268.975   1
   3   0  -3 5519.28 247.760  21
   3   0  -3 6132.80 241.978  15
   3   0  -3 5727.35 248.445   4
   3   0  -3 5914.52 271.720  24
   3   0  -3 5243.86 234.263  19
   3   0  -3 5352.81 323.705   8
   3   0  -2 17732.6 590.528  24
  -3   0   2 16781.7 623.728  14
   3   0  -2 18148.4 553.401  19
   3   0  -2 17227.2 570.080  16
   3   0  -2 18240.9 588.203  22
   3   0  -2 18125.1 565.293  21
   3   0  -2 18153.5 586.244   1
  -3   0   1 5803.24 278.703  14
   3   0  -1 5335.05 202.029  16
   3   0  -1 5473.96 238.518  22
   3   0  -1 5244.65 189.491  21
   3   0  -1 5207.70 199.174   1
   3   0   0 56033.4 1648.43   8
  -3   0   0 57481.8 1696.18  14
   3   0   0 54704.4 1561.62  16
   3   0   0 58973.4 1641.32  22
   3   0   1 67207.8 1937.61   8
  -3   0  -1 69434.6 2040.60  14
   3   0   1 69113.6 1979.69  22
  -3   0  -2 5687.58 298.896  14
   3   0   2 5433.05 259.202  22
  -3   0  -3 10585.2 461.717  14
   3   0   3 10152.6 406.533  22
   3   0   4 4273.86 236.695  22
  -3   0  -4 3973.32 196.959  19
  -3   0  -4 4141.86 273.969  14
  -3   0  -5 30066.9 1080.76   9
  -3   0  -5 28074.1 922.472  20
  -3   0  -5 28262.6 917.905  19
   3   0   5 29841.4 958.479  22
  -3   0  -6 2474.19 267.745  10
  -3   0  -6 2934.36 246.864  14
  -3   0  -6 2429.45 260.097   9
  -3   0  -6 2727.38 199.796  19
  -3   0  -7 394.706 154.312   9
  -3   0  -7 331.801 162.705  10
   3   0   7 672.052 138.154  22
  -3   0  -7 335.668 110.436  14
  -3   0  -8 860.499 187.630   9
  -3   0  -8 943.770 218.063  10
  -3   0  -9 8509.66 585.725  10
  -3   0  -9 7754.95 419.351  23
  -3   0 -10-13.1492 112.189  23
  -3   0 -11 1946.53 215.205  23
  -3   0 -11 2063.85 299.504  12
  -3   0 -12 305.228 112.587  23
  -3   0 -12 495.995 162.864   7
  -3   0 -12 308.726 191.360  12
  -3   0 -13 175.572 101.779  23
  -3   0 -13 211.007 171.355  12
  -3   0 -14-7.26554 71.5798  23
  -3   0 -15 4.75859 52.4149  23
   3   1 -15 106.127 75.0011  25
   3   1 -15 44.6322 99.8802  26
   3   1 -15-86.1003 130.225  19
   3   1 -14 61.3368 91.7761  25
   3   1 -14-18.6556 115.200  26
   3   1 -14-31.9465 159.230  19
   3   1 -13-92.6931 175.998  19
   3   1 -13 21.0656 135.865  26
   3   1 -13-17.8709 101.651  25
   3   1 -12 3652.89 353.700  19
   3   1 -12 3764.58 333.334  25
   3   1 -12 4138.17 371.715  26
   3   1 -12 3209.56 405.710   8
   3   1 -11 670.247 142.657  15
   3   1 -11 579.698 197.497  19
   3   1 -11 451.358 144.675  25
   3   1 -11 585.246 184.051  21
   3   1 -11 338.330 222.273   8
   3   1 -11 428.443 153.451  26
   3   1 -11 601.561 130.657  23
   3   1 -10 3663.04 299.356  25
   3   1 -10 3435.00 320.072  19
   3   1 -10 3399.31 286.183  15
   3   1 -10 3305.76 391.134   8
   3   1 -10 3052.54 238.713  23
   3   1 -10 2912.29 351.234   1
   3   1 -10 3342.19 337.658  21
   3   1  -9 607.100 179.779   1
   3   1  -9 426.528 113.153  15
   3   1  -9 622.164 154.685  24
   3   1  -9 735.144 215.516   8
   3   1  -9 304.898 130.064  21
   3   1  -9 442.875 113.303  23
   3   1  -9 693.311 168.935  19
   3   1  -9 543.599 133.999  11
   3   1  -9 541.780 127.649  25
   3   1  -8 2359.99 241.826  21
   3   1  -8 2225.19 259.609   1
   3   1  -8 2102.60 311.136   8
   3   1  -8 1977.74 171.319  23
   3   1  -8 2233.30 200.685  15
   3   1  -8 2357.13 248.086  11
   3   1  -8 1986.06 231.375  24
   3   1  -8 2335.81 212.153  25
   3   1  -8 2293.23 225.478  19
   3   1  -7 8148.37 465.922  11
   3   1  -7 8590.35 447.307  21
   3   1  -7 8160.22 533.549   8
   3   1  -7 7698.96 473.540   1
   3   1  -6 3214.83 220.195  15
   3   1  -6 3319.28 222.885  25
   3   1  -6 3266.81 267.201   1
   3   1  -6 3280.52 198.481  23
   3   1  -6 3383.89 259.804  24
   3   1  -6 3694.63 235.639  19
   3   1  -6 3083.51 311.779   8
   3   1  -6 3732.49 253.488  21
  -3  -1   5 118289. 3579.52  13
   3   1  -5 121907. 3513.79  15
   3   1  -5 122442. 3512.58  19
   3   1  -5 128661. 3559.72  21
   3   1  -5 125900. 3595.50  24
  -3  -1   5 123259. 3569.49  17
   3   1  -4 131425. 3682.62   1
   3   1  -4 127427. 3627.67   2
   3   1  -4 136360. 3641.08  21
   3   1  -4 120697. 3588.32  19
   3   1  -4 124333. 3674.83   4
  -3  -1   4 137973. 3706.43  17
   3   1  -4 122731. 3591.56  15
   3   1  -4 128605. 3671.72  24
   3   1  -3 3045.00 189.049   1
   3   1  -3 3121.81 154.307  19
   3   1  -3 2999.70 171.834   2
  -3  -1   3 3395.07 238.073  17
   3   1  -3 2916.49 207.569   4
   3   1  -3 3025.62 153.738  15
   3   1  -2 23637.9 717.052  19
   3   1  -2 26322.1 767.317   2
   3   1  -2 24997.7 827.078   4
   3   1  -2 25533.0 746.131  15
   3   1  -2 24579.5 786.281   1
   3   1  -1 3468.82 205.810   4
  -3  -1   1 2796.56 208.624  14
   3   1  -1 2954.70 184.532  22
  -3  -1   0 77634.8 2321.78  14
   3   1   0 77746.6 2253.13  22
  -3  -1  -1 22435.9 818.610  14
   3   1   1 22701.6 750.736  22
  -3  -1  -2 2863.30 223.295  14
   3   1   2 2861.99 191.454  22
   3   1   3 74.1979 89.5506  22
   3   1   4 108076. 3120.15  22
  -3  -1  -5 1131.97 162.677  14
  -3  -1  -5 887.271 149.725  17
  -3  -1  -6 80.5204 118.539   9
  -3  -1  -7-21.9472 115.582   9
  -3  -1  -7-91.2490 168.116  10
   3   1   7 169.743 103.274  22
   3   1   8 1218.33 194.207   4
  -3  -1  -8 685.630 191.912   9
  -3  -1  -8 905.331 254.617  10
  -3  -1  -9 115.743 128.244  23
  -3  -1  -9 251.600 194.778  10
  -3  -1  -9 75.9224 133.314   9
  -3  -1 -10-117.697 187.121  10
  -3  -1 -10-21.1459 162.328  12
  -3  -1 -10 53.5777 122.173  23
  -3  -1 -11 115.964 113.415  23
  -3  -1 -12 39.8943 167.468  12
  -3  -1 -12 22.7184 138.147   7
  -3  -1 -13-17.9166 103.715   7
  -3  -1 -13-18.1673 90.0239  23
  -3  -1 -14-46.7966 69.6842  23
  -3  -1 -15-16.2333 40.6923  23
   3   2 -16-36.1446 62.2029  26
   3   2 -15 137.247 70.9183  25
   3   2 -15 55.9110 91.4303  26
   3   2 -15 44.2145 109.576  19
   3   2 -14 582.551 131.108  25
   3   2 -14 372.642 140.740  26
   3   2 -14 401.053 166.415  19
   3   2 -13 386.432 199.238   8
   3   2 -13 357.795 129.813  25
   3   2 -13 265.795 139.289  26
   3   2 -12 858.955 196.890  21
   3   2 -12 622.434 202.301  19
   3   2 -12 1070.12 185.694  25
   3   2 -12 1236.61 221.481  26
   3   2 -11 412.499 168.751  21
   3   2 -11 361.933 167.804  19
   3   2 -11 571.115 201.671   1
   3   2 -11 513.042 141.584  25
   3   2 -11 443.568 213.056   8
   3   2 -10 1751.37 332.189   8
   3   2 -10 1682.40 279.580   1
   3   2 -10 1946.40 266.891  21
   3   2 -10 1840.08 217.409  25
   3   2 -10 1842.58 239.661  19
   3   2 -10 1675.49 192.763  15
   3   2  -9 5371.85 488.769   8
   3   2  -9 5012.45 424.498   1
   3   2  -9 5037.81 324.980  15
   3   2  -9 5621.73 396.825  21
   3   2  -9 5083.95 357.818  19
   3   2  -9 5220.75 351.520  25
   3   2  -8 181.383 164.788   8
   3   2  -8 77.2399 90.7493  25
   3   2  -8 49.2628 108.817  21
   3   2  -8 21.0025 103.464   1
   3   2  -8 23.1608 54.2732  15
   3   2  -8 84.3783 87.0054  11
   3   2  -8 12.8724 103.553  19
   3   2  -7 88.7952 76.4133  25
   3   2  -7 54.0189 98.7075   1
   3   2  -7 27.8159 83.2541  21
  -3  -2   6 69.1926 100.891   5
  -3  -2   6 207.575 119.816  17
   3   2  -6 177.811 86.6451  19
   3   2  -6 165.841 90.3332   1
   3   2  -6 161.078 63.7617  15
  -3  -2   5 169553. 4915.17  13
   3   2  -5 164668. 4800.13  15
   3   2  -5 174374. 4814.67  19
   3   2  -5 170277. 4899.00   4
  -3  -2   5 172793. 4907.68  17
   3   2  -5 171617. 4926.47   1
   3   2  -5 176358. 4877.07  21
   3   2  -4 37560.4 1155.84  19
   3   2  -4 38908.5 1309.68   4
   3   2  -4 37457.9 1156.54  15
  -3  -2   4 40677.8 1337.09  13
  -3  -2   4 41305.1 1312.56  17
   3   2  -3 1737.63 189.540   4
   3   2  -3 1529.52 142.565   1
   3   2  -3 1462.70 101.440  15
  -3  -2   3 1858.64 227.925  13
   3   2  -2 4744.39 204.811   2
   3   2  -2 4768.44 186.431  15
   3   2  -1 6779.62 246.913   2
  -3  -2   1 8091.14 403.478  17
   3   2   0 20302.7 747.671  22
  -3  -2   0 24588.8 846.741  17
   3   2   1 20244.4 756.761   4
   3   2   1 20137.4 719.165  22
  -3  -2  -1 21010.3 790.280  17
   3   2   2 3986.58 268.966   4
   3   2   2 3806.59 245.085  22
  -3  -2  -2 4026.78 291.840  17
   3   2   3 11317.4 527.970   4
   3   2   3 11243.4 489.138  22
   3   2   4 6534.30 391.284   4
  -3  -2  -4 7131.31 415.121  17
  -3  -2  -4 7456.89 459.564  13
   3   2   5 1645.94 204.139   4
  -3  -2  -5 1624.59 252.293  13
  -3  -2  -5 1699.81 236.513  17
   3   2   6 113.113 105.658   4
  -3  -2  -6 12.0341 72.0267  20
   3   2   6-44.6476 107.987  22
  -3  -2  -6 46.6406 137.303   9
  -3  -2  -7 373.635 191.367   9
   3   2   7 285.695 124.624   4
  -3  -2  -7 247.444 108.855  20
   3   2   8 3453.17 324.536   4
  -3  -2  -8 4240.51 296.712  23
  -3  -2  -8 3819.16 403.436   9
  -3  -2  -8 4722.50 463.414  10
  -3  -2  -9 1221.14 182.947  23
  -3  -2  -9 1504.19 274.815   9
  -3  -2  -9 1134.09 283.626  10
  -3  -2 -10 132.213 125.542  23
  -3  -2 -10 178.634 161.099  12
  -3  -2 -10-59.9129 213.613  10
  -3  -2 -11 110.727 112.258  23
  -3  -2 -12 217.182 108.731  23
  -3  -2 -12 640.235 182.508   7
  -3  -2 -13-31.6735 83.4002  23
  -3  -2 -13 170.195 118.566   7
  -3  -2 -14 28.5301 54.8660  23
   3   3 -16-7.54386 51.9242  26
   3   3 -15 37.7864 86.6998  26
   3   3 -14-49.5185 113.611  26
   3   3 -14 26.0441 125.201  19
   3   3 -14 12.5017 72.3685  25
   3   3 -13 1662.78 236.940  19
   3   3 -13 1730.86 294.331   8
   3   3 -12 223.566 106.408  25
   3   3 -12 187.727 157.953  19
   3   3 -12 367.288 159.359  21
   3   3 -11 2142.60 352.019   8
   3   3 -11 2140.66 242.069  25
   3   3 -11 2030.55 273.806  21
   3   3 -11 2435.03 272.717  19
   3   3 -11 1831.43 294.323   1
   3   3 -10 1097.87 175.769  25
   3   3 -10 1119.64 276.545   8
   3   3 -10 968.853 205.717  21
   3   3 -10 1048.97 190.552  19
   3   3 -10 953.532 224.817   1
   3   3  -9 2318.28 228.696  25
   3   3  -9 2831.61 293.193  21
   3   3  -9 2659.21 363.806   8
   3   3  -9 2921.39 262.739  19
   3   3  -9 1968.22 273.812   1
   3   3  -8 89.8671 98.5527  19
   3   3  -8-22.0785 100.690   1
   3   3  -8-17.0010 101.750  21
   3   3  -8-26.6227 78.3725  25
  -3  -3   7 6907.90 387.317   5
   3   3  -7 7335.07 420.397  21
   3   3  -7 7368.11 467.271   1
   3   3  -7 7499.21 389.833  25
   3   3  -6 16091.7 668.467  21
  -3  -3   6 15199.8 647.083   5
   3   3  -6 17187.0 738.229   1
  -3  -3   5 63973.7 2017.15  17
   3   3  -5 63639.3 2030.90   1
  -3  -3   5 63789.9 1999.74   5
   3   3  -5 66235.9 2074.62   4
  -3  -3   4 30600.3 1075.54  17
   3   3  -4 27485.5 1013.00   1
   3   3  -4 30372.3 1123.40   4
   3   3  -3 66295.1 2191.30   4
  -3  -3   3 69334.4 2151.48  17
   3   3  -2 23178.6 939.328   4
  -3  -3   2 25131.2 945.900  17
  -3  -3   1 26209.7 997.590  17
   3   3  -1 27157.7 1004.43   4
  -3  -3   0 39888.1 1377.68  17
   3   3   0 38556.4 1347.74   4
  -3  -3   0 38338.7 1398.75  13
  -3  -3  -1 568.648 206.592  17
  -3  -3  -1 739.952 209.661  13
   3   3   1 619.132 144.532   4
   3   3   2 19361.8 833.713   4
  -3  -3  -2 21935.1 876.392  17
  -3  -3  -2 21382.8 915.992  13
  -3  -3  -3 892.260 234.425  13
   3   3   3 1394.42 194.562   4
  -3  -3  -4 3324.26 352.017  13
   3   3   4 3001.15 286.723   4
   3   3   5 74.1100 103.503   4
  -3  -3  -5 56.2943 184.879  13
  -3  -3  -6 53.0641 161.388   9
   3   3   6 161.896 108.846   4
  -3  -3  -6 184.162 105.583  20
  -3  -3  -7 1953.75 221.645  20
  -3  -3  -7 2348.60 339.795   9
   3   3   7 1908.34 259.636   4
  -3  -3  -7 1598.93 190.759  23
  -3  -3  -8 559.100 144.831  20
  -3  -3  -8 641.639 150.557  23
   3   3   8 785.785 191.657   4
  -3  -3  -8 655.462 217.429   9
  -3  -3  -8 1284.16 289.530  10
  -3  -3  -9 662.441 221.531   9
  -3  -3  -9 403.188 208.657  10
  -3  -3  -9 491.953 141.910  23
  -3  -3 -10 136.920 112.804  23
  -3  -3 -11 628.183 237.317  10
  -3  -3 -12 328.098 147.945   7
  -3  -3 -12 115.439 92.6703  23
  -3  -3 -13 14.9978 89.7622   7
  -3  -3 -13 13.3255 69.0687  23
  -3  -3 -14 25.2368 39.9370  23
   3   4 -15 96.3418 81.4074  26
   3   4 -14 44.4148 98.1087  26
   3   4 -14 40.1535 60.0899  25
   3   4 -13 308.153 174.986   8
   3   4 -13 446.265 156.562  21
   3   4 -13 487.197 116.985  25
   3   4 -12 6971.24 536.878   1
   3   4 -12 7522.61 597.052   8
   3   4 -12 6850.38 413.815  25
   3   4 -12 6008.26 459.151  21
   3   4 -11 894.032 165.253  25
   3   4 -11 1216.82 225.694  21
   3   4 -10 473.413 165.391  21
   3   4 -10 276.554 145.863   1
   3   4 -10 255.437 111.515  25
   3   4 -10 231.142 204.064   8
   3   4  -9 799.312 189.743  21
   3   4  -9 879.151 214.607   1
   3   4  -9 775.062 140.455  25
   3   4  -9 770.582 270.439   8
   3   4  -8 109.729 80.7584  25
   3   4  -8-70.7923 104.202  21
   3   4  -8-23.3904 103.670   1
  -3  -4   7 4813.50 341.481   5
   3   4  -7 4581.78 372.404   1
   3   4  -7 5096.05 348.036  21
   3   4  -7 4549.26 304.796  25
  -3  -4   6 4005.30 312.681   5
  -3  -4   6 4400.89 322.557  17
   3   4  -6 4207.24 338.496   1
  -3  -4   5 1532.79 218.655  17
   3   4  -5 1129.94 164.398   1
  -3  -4   5 1415.42 207.996   5
  -3  -4   4 7910.02 454.907   5
  -3  -4   4 9047.39 519.647  13
  -3  -4   4 8909.29 485.387  17
   3   4  -4 7873.03 506.510   4
  -3  -4   3 2406.05 256.428   5
  -3  -4   3 2454.18 307.663  13
   3   4  -3 2355.84 275.335   4
  -3  -4   3 2212.62 275.347  17
   3   4  -2 21.4510 95.0722   4
  -3  -4   2-55.2506 189.885  13
   3   4  -1-186.017 127.661   4
  -3  -4   1 343.538 202.075  13
   3   4   0 16375.6 794.914   4
  -3  -4   0 17121.8 808.737  13
  -3  -4   0 16641.5 758.520  17
   3   4   1 6769.19 465.611   4
  -3  -4  -1 6651.79 444.848  17
  -3  -4  -1 6204.21 466.917  13
  -3  -4  -2 61.2126 209.324  13
  -3  -4  -2 396.794 188.313  17
   3   4   2 216.878 129.954   4
  -3  -4  -3 1084.72 262.150  13
  -3  -4  -3 1191.44 225.029  17
   3   4   3 1124.87 218.748   4
  -3  -4  -4 16078.8 781.631  13
  -3  -4  -4 14398.5 695.484  17
  -3  -4  -5 193.926 187.613  13
   3   4   5-25.6061 126.135   4
  -3  -4  -6-21.8720 101.806  23
   3   4   6-27.2458 137.370   4
  -3  -4  -6 118.713 196.658   9
   3   4   7-83.5954 152.732   4
  -3  -4  -7-34.7383 103.954  20
  -3  -4  -7 130.022 112.932  23
  -3  -4  -7 182.582 179.163   9
  -3  -4  -8 421.830 135.401  20
  -3  -4  -8 367.881 124.174  23
  -3  -4  -8 659.944 235.023   9
  -3  -4  -8 342.754 224.973  10
  -3  -4  -9 289.115 123.098  23
  -3  -4 -10 965.745 279.407  10
  -3  -4 -11 402.195 108.457  23
  -3  -4 -11 989.707 256.835  10
  -3  -4 -12 161.195 110.621   7
  -3  -4 -12 49.0644 72.3027  23
  -3  -4 -13-14.3036 46.4117  23
   3   5 -15 353.425 82.0224  26
   3   5 -14 88.2196 82.4392  26
   3   5 -13-50.1190 123.122  21
   3   5 -13-16.2664 103.453  26
   3   5 -13-117.873 141.099   8
   3   5 -12 2793.21 372.614   8
   3   5 -12 3151.59 345.437   1
   3   5 -11 1316.17 306.129   8
   3   5 -11 1089.63 234.212   1
   3   5 -11 873.804 151.284  25
   3   5 -11 1370.17 229.551  21
   3   5 -10-21.4213 126.122  21
   3   5 -10 30.4545 80.1888  25
   3   5 -10 33.6139 197.907   8
   3   5  -9 3519.60 284.656  25
   3   5  -9 3667.50 339.496  21
   3   5  -9 4177.15 398.838   1
   3   5  -8 4157.88 302.027  25
   3   5  -8 3953.93 375.681   1
  -3  -5   8 3650.34 308.512   5
   3   5  -8 4196.16 348.156  21
   3   5  -7 2554.48 223.819  25
  -3  -5   7 2353.29 251.436  17
  -3  -5   7 2028.50 252.498   5
   3   5  -7 2423.82 281.172   1
   3   5  -7 2516.83 258.236  21
   3   5  -6 19698.0 877.214   1
  -3  -5   6 20243.7 841.001   5
  -3  -5   6 19470.7 813.135  17
  -3  -5   5 620.686 192.303   5
  -3  -5   5 919.584 201.161  17
   3   5  -5 516.230 130.913   1
  -3  -5   4 938.825 214.588   5
   3   5  -4 588.645 159.239   4
  -3  -5   4 571.321 201.231  17
  -3  -5   3 775.095 210.424   5
   3   5  -3 472.819 158.129   4
  -3  -5   3 754.375 215.852  17
  -3  -5   2 642.882 195.565   5
  -3  -5   2 630.534 245.140  13
   3   5  -2 819.023 193.318   4
  -3  -5   2 567.273 221.734  17
  -3  -5   1 495.153 193.399   5
  -3  -5   1 932.078 263.933  13
   3   5  -1 583.689 177.489   4
  -3  -5   1 494.259 215.279  17
  -3  -5   0 4287.41 356.726   5
  -3  -5   0 5185.34 441.476  13
  -3  -5   0 5004.74 395.460  17
   3   5   0 4599.43 426.679   4
  -3  -5  -1 521.729 195.331   5
  -3  -5  -1 834.309 259.761  13
   3   5   1 572.663 186.250   4
  -3  -5  -1 834.444 234.417  17
  -3  -5  -2 2042.29 265.629   5
  -3  -5  -2 2221.58 340.423  13
   3   5   2 1582.15 285.155   4
  -3  -5  -2 2216.30 289.288  17
  -3  -5  -3 1405.10 229.389   5
  -3  -5  -3 1756.01 315.653  13
  -3  -5  -3 1409.98 250.719  17
   3   5   3 1526.94 262.866   4
  -3  -5  -4 216.413 172.748  17
  -3  -5  -4 264.222 153.056   5
   3   5   4 88.1501 137.758   4
  -3  -5  -5 441.426 110.692  23
   3   5   5 525.651 194.213   4
   3   5   6 127.338 145.274   4
  -3  -5  -6 172.291 98.3526  23
  -3  -5  -6 287.148 222.324   9
  -3  -5  -6 235.849 129.461  20
   3   5   7 999.817 228.553   4
  -3  -5  -7 1115.80 197.270  20
  -3  -5  -7 647.720 129.759  23
  -3  -5  -7 1233.47 289.434   9
  -3  -5  -8 286.299 111.005  23
  -3  -5  -8 719.448 163.318  20
  -3  -5  -9 1987.74 320.508   9
  -3  -5  -9 1556.00 319.253  10
  -3  -5 -10 507.767 108.043  23
  -3  -5 -10 1559.64 292.653  10
  -3  -5 -11 118.601 132.708   7
  -3  -5 -11 33.5197 67.6289  23
  -3  -5 -11 251.747 173.228  10
  -3  -5 -12-32.3335 49.6560  23
  -3  -5 -12 14.3945 87.5317   7
   3   6 -14 29.3582 64.8506  26
   3   6 -13-40.8433 133.533   8
   3   6 -13 28.3920 96.5183  21
   3   6 -13 109.778 93.2974  26
   3   6 -12 78.4699 161.554   8
   3   6 -12 86.1168 117.142  21
   3   6 -12 226.612 144.152   1
   3   6 -11 1486.01 304.810   8
   3   6 -11 1391.68 249.359   1
   3   6 -10 1252.22 309.514   8
   3   6 -10 1517.30 260.792   1
   3   6 -10 1657.58 242.364  21
   3   6  -9 969.316 188.591  21
   3   6  -8 212.883 128.370  21
   3   6  -8 246.954 96.8801  25
  -3  -6   8 118.795 142.595   5
   3   6  -8 227.596 130.495   1
  -3  -6   7 4498.05 348.703  17
   3   6  -7 4108.03 298.928  25
   3   6  -7 4380.98 390.045   1
  -3  -6   7 4461.21 364.778   5
  -3  -6   6 5344.10 416.072   5
   3   6  -6 5363.67 410.106   1
  -3  -6   6 4848.95 377.316  17
  -3  -6   6 5532.30 337.881  27
   3   6  -5 30221.7 1219.38   1
  -3  -6   5 33873.5 1239.16   5
  -3  -6   5 31750.6 1195.29  17
  -3  -6   4 16693.5 793.687   5
  -3  -6   4 17465.4 783.907  17
  -3  -6   3 2315.24 290.199   5
   3   6  -3 2010.09 295.399   4
  -3  -6   3 2145.93 307.178  17
  -3  -6   2 1735.86 276.462   5
   3   6  -2 1521.09 269.732   4
  -3  -6   2 1643.02 279.397  17
  -3  -6   1 433.645 216.591   5
   3   6  -1 393.910 183.717   4
  -3  -6   1 474.578 242.973  17
  -3  -6   0 107.483 181.665   5
   3   6   0-33.8197 149.893   4
  -3  -6   0 54.6379 198.690  17
  -3  -6  -1 17.6870 175.288   5
   3   6   1 34.8743 149.953   4
  -3  -6  -1 54.4203 202.645  17
   3   6   2 2482.08 366.182   4
  -3  -6  -2 2233.31 278.425   5
  -3  -6  -2 3031.91 329.668  17
   3   6   3 1879.08 326.597   4
  -3  -6  -3 1763.56 246.210   5
  -3  -6  -3 1472.31 251.613  17
   3   6   4 478.927 194.376   4
  -3  -6  -4 408.446 183.828  17
   3   6   5 73.3770 124.724   4
  -3  -6  -5 33.2569 182.292   9
  -3  -6  -6 114.729 131.652  20
  -3  -6  -6 129.314 193.512   9
  -3  -6  -7 1374.86 210.511  20
   3   6   7 1229.53 248.524   4
  -3  -6  -8-83.7655 180.091   9
  -3  -6  -8-29.1271 212.358  10
  -3  -6  -9-129.513 212.053  10
  -3  -6  -9 48.8424 150.805   9
  -3  -6 -10 275.952 169.387  10
  -3  -6 -11-61.6463 102.136   7
   3   7 -14-12.2414 44.1366  26
   3   7 -13-77.3142 76.0390  21
   3   7 -13-52.6411 69.7830  26
   3   7 -13-48.8100 116.022   8
   3   7 -12 75.5246 114.852   1
   3   7 -12 245.489 159.157   8
   3   7 -12 85.5268 103.968  21
   3   7 -11 216.985 204.115   8
   3   7 -11 153.374 114.446  21
   3   7 -11 66.4334 106.504   1
   3   7 -10 552.732 240.703   8
   3   7 -10 486.909 170.164   1
   3   7  -9 57.8423 107.703  21
   3   7  -9 50.5575 108.702   1
   3   7  -8 786.400 173.826  21
   3   7  -7 2594.70 307.202   1
  -3  -7   7 2632.15 299.999   5
  -3  -7   7 2607.47 242.433  27
  -3  -7   6 7035.51 484.760   5
   3   7  -6 7318.67 500.266   1
  -3  -7   6 6441.85 448.051  17
  -3  -7   6 6711.87 399.223  27
  -3  -7   5 51654.1 1740.85   5
   3   7  -5 47633.5 1736.47   1
  -3  -7   5 45744.5 1585.78  27
  -3  -7   5 51094.3 1695.65  17
  -3  -7   4 32845.7 1296.94   5
  -3  -7   4 33500.6 1269.89  17
  -3  -7   3 4942.14 428.199   5
  -3  -7   3 5032.74 429.782  17
  -3  -7   2 2548.97 343.192  17
  -3  -7   2 2250.94 320.677   5
   3   7  -2 2607.88 356.263   4
  -3  -7   1 1419.39 303.860  17
  -3  -7   1 1022.18 262.991   5
   3   7  -1 1004.88 254.806   4
  -3  -7   0 2453.32 330.653  17
  -3  -7   0 2363.13 318.108   5
   3   7   0 3036.95 404.159   4
  -3  -7  -1 1497.66 268.139  17
  -3  -7  -1 1342.36 271.390   5
   3   7   1 2114.46 350.848   4
  -3  -7  -2 719.283 226.265  17
  -3  -7  -2 623.195 209.428   5
   3   7   2 854.713 247.838   4
  -3  -7  -3 33.5016 170.820  17
   3   7   3 38.9382 132.361   4
  -3  -7  -3-17.2612 158.531   5
  -3  -7  -4 200.679 200.218   9
  -3  -7  -4 120.131 159.030  17
   3   7   4 152.867 159.157   4
   3   7   5 2768.55 384.186   4
  -3  -7  -6-37.6302 114.412  20
  -3  -7  -6 60.5581 197.982   9
   3   7   6-32.4284 110.233   4
  -3  -7  -7-17.5654 119.425  20
  -3  -7  -7-136.183 173.213   9
  -3  -7  -8-14.9583 97.8058  20
  -3  -7  -8 95.2392 149.237   9
  -3  -7  -8-50.1909 194.526  10
  -3  -7  -9 83.2350 162.857  10
  -3  -7 -10 47.3002 118.644  10
   3   8 -13 210.920 59.3805  26
   3   8 -12 84.5865 78.7847   1
   3   8 -12 158.533 90.9223  21
   3   8 -12 17.3300 110.238   8
   3   8 -11 13.5707 87.5256  21
   3   8 -11 35.5452 91.6211   1
   3   8 -11-89.9855 151.017   8
   3   8 -10 1823.20 222.209  21
   3   8 -10 1812.26 239.929   1
   3   8 -10 2235.74 320.225   8
   3   8  -9 721.505 155.639  21
   3   8  -9 651.590 175.178   1
   3   8  -8 23.1188 102.464   1
  -3  -8   8-70.0278 162.975   5
  -3  -8   7 38.4829 174.294   5
  -3  -8   7 84.6205 119.823  27
   3   8  -7 163.957 103.833   1
   3   8  -7 18.3132 107.844  21
  -3  -8   6 3483.13 287.904  27
   3   8  -6 3344.03 339.333   1
  -3  -8   5 17537.1 749.383  27
  -3  -8   5 18709.0 825.276  17
  -3  -8   4 1015.81 249.887  17
  -3  -8   4 1128.55 254.362   5
  -3  -8   4 1475.40 230.934  27
  -3  -8   3 5447.32 456.396   5
  -3  -8   3 5925.60 453.271  17
  -3  -8   2 17819.7 857.226   5
  -3  -8   2 18581.0 854.140  17
  -3  -8   1 307.803 215.195  17
  -3  -8   1 521.180 225.488   5
  -3  -8   0 8745.75 551.958  17
  -3  -8   0 9506.13 584.648   5
   3   8   0 10528.4 744.319   4
  -3  -8  -1 4459.99 384.147  17
  -3  -8  -2 2738.27 305.873  17
  -3  -8  -3 218.285 165.209  17
   3   8   3 288.038 173.218   4
   3   8   4 4649.62 471.024   4
  -3  -8  -4 4117.99 460.999   9
   3   8   5-30.6169 114.010   4
  -3  -8  -5-28.5374 186.595   9
  -3  -8  -6-16.7011 104.683  20
  -3  -8  -6-50.7570 168.168   9
  -3  -8  -7-42.8734 97.1592  20
  -3  -8  -7 65.8269 158.224   9
  -3  -8  -7-23.2140 161.718  10
  -3  -8  -8-58.0323 156.995  10
  -3  -8  -8-54.0641 125.552   9
  -3  -8  -9-14.3716 107.031  10
   3   9 -11-33.2914 110.304   8
   3   9 -10 630.045 185.349   8
   3   9 -10 510.878 116.546  21
   3   9 -10 510.655 119.665   1
   3   9  -9 2358.70 253.440   1
   3   9  -9 2066.31 217.029  21
   3   9  -9 2172.84 314.083   8
   3   9  -8 899.953 176.976   1
   3   9  -8 515.323 132.836  21
  -3  -9   8 830.546 182.765   5
   3   9  -7 81.6782 98.1618   1
   3   9  -7 46.9928 96.7271  21
  -3  -9   7-76.5104 122.664  27
  -3  -9   7-87.0916 168.512   5
  -3  -9   6 215.273 190.519   5
   3   9  -6 82.7365 99.4785   1
  -3  -9   5 2725.07 263.578  27
  -3  -9   5 2874.08 326.754   5
   3   9  -5 2375.45 271.501   1
  -3  -9   4 1203.87 212.615  27
  -3  -9   4 1124.25 257.163   5
   3   9  -4 1065.59 182.106   1
  -3  -9   3 466.116 225.874   5
  -3  -9   3 642.724 191.007  27
  -3  -9   2 401.701 217.356   5
  -3  -9   2 637.068 196.763  27
  -3  -9   2 349.717 206.014  17
  -3  -9   1-19.5959 177.491   5
  -3  -9   1 88.3370 159.835  27
  -3  -9   1-108.998 202.937  17
  -3  -9   0-56.1897 170.844   5
  -3  -9   0 43.5140 170.091  27
  -3  -9   0-158.275 195.549  17
  -3  -9  -1 2863.02 303.842   5
  -3  -9  -1 2845.26 280.504  27
  -3  -9  -2 375.513 157.904   5
  -3  -9  -2 250.934 157.579  27
  -3  -9  -2 28.9729 181.711   9
  -3  -9  -3 2831.26 372.366   9
  -3  -9  -4 238.135 128.461  27
  -3  -9  -4 124.859 158.894   9
  -3  -9  -5 545.276 141.309  20
  -3  -9  -5 1029.23 217.832   9
  -3  -9  -6 130.369 100.138  20
  -3  -9  -6 186.679 137.614   9
  -3  -9  -6 40.4842 155.428  10
  -3  -9  -7 20.5213 71.5091  20
  -3  -9  -7 182.011 137.788  10
  -3  -9  -7 135.646 106.258   9
   3  10  -9-17.8661 118.388   8
   3  10  -8 167.931 161.207   8
  -3 -10   7 223.963 106.921  27
  -3 -10   7 150.222 142.429   5
  -3 -10   6 327.913 127.515  27
  -3 -10   6 579.468 185.515   5
  -3 -10   5 525.989 150.970  27
  -3 -10   5 257.438 183.916   5
   3  10  -4 1187.25 186.954   3
  -3 -10   4 1230.63 249.736   5
  -3 -10   4 1183.18 192.461  27
  -3 -10   3-185.718 192.521   5
  -3 -10   3 205.099 158.312  27
  -3 -10   2 160.291 184.676   5
  -3 -10   1 479.975 188.368   5
  -3 -10   0 98.8128 156.408   5
  -3 -10   0 224.186 155.617  27
  -3 -10  -1 4131.60 324.014   5
  -3 -10  -1 4585.59 314.842  27
  -3 -10  -1 3645.07 380.432   9
  -3 -10  -2 423.459 147.589  27
  -3 -10  -2 513.129 184.285   9
  -3 -10  -3 3624.64 287.643  20
  -3 -10  -3 3097.33 234.344  27
  -3 -10  -3 3591.25 332.658   9
  -3 -10  -4 83.2679 118.764   9
  -3 -10  -4 76.3211 95.7376  20
  -3 -10  -5 771.426 171.478  10
  -3 -10  -5 790.191 132.341  20
  -3 -10  -6 163.419 72.0314  20
  -3 -11   7 600.938 89.0261  27
   3  11  -7 768.110 153.242   8
  -3 -11   6 621.748 115.195  27
  -3 -11   5-25.3622 95.3131  27
  -3 -11   5 97.9076 118.401   5
  -3 -11   4 65.0096 115.182  27
  -3 -11   4 221.093 141.234   5
   3  11  -3 81.8193 72.5310   3
  -3 -11   3-9.73353 115.570  27
  -3 -11   3-66.4327 135.495   5
   3  11  -2 245.917 96.5511   3
  -3 -11   2 324.965 146.725   5
  -3 -11   2 257.123 129.963  27
  -3 -11   1 206.001 124.599   5
  -3 -11   1 504.037 136.562  27
  -3 -11   0-36.6028 103.170  27
  -3 -11  -1 238.837 106.801  27
  -3 -11  -2 364.796 103.634  20
  -3 -11  -3 243.742 86.3548  20
  -3 -11  -4 7.43906 58.7623  20
  -3 -12   4 317.118 82.3153  27
  -3 -12   3 131.938 81.3675  27
  -3 -12   2-48.8813 77.1681  27
  -3 -12   1 115.895 72.7100  27
  -3 -12   0 355.304 80.4473  27
  -3 -12   0 274.010 71.8906  20
   4 -15  -2 931.614 100.649  24
   4 -15  -1 175.481 65.9510  24
   4 -15   0 7.35286 53.6067  24
   4 -15   1 86.9444 60.8745  24
   4 -15   2 20.3082 57.2990  24
   4 -15   3-11.7638 43.8056  24
   4 -14  -5 619.876 98.4844  24
   4 -14  -4 148.190 83.0400  24
   4 -14  -3 662.621 153.442   6
   4 -14  -3 445.251 114.407  24
   4 -14  -2 1913.38 235.750   6
  -4  14   2 1853.93 206.014   3
   4 -14  -1 1691.42 236.626   6
  -4  14   1 1764.79 212.562   3
   4 -14   0 113.426 98.6439  24
  -4  14   0 39.0235 83.9170   3
  -4  14  -1 444.810 132.772   3
   4 -14   1 459.098 139.263  27
  -4  14  -2 1054.38 183.338   3
   4 -14   2 1064.64 177.674  27
   4 -14   3 21.6842 121.732  27
  -4  14  -3 215.392 103.181   3
  -4  14  -4 180.929 87.0247   1
  -4  14  -4 420.790 124.568   3
   4 -14   4 230.245 130.407  27
  -4  14  -5 1394.75 176.973   3
   4 -14   5 49.9604 99.3888  22
   4 -14   6-15.1090 80.7986  22
  -4  14  -6 7.02794 49.5386  21
   4 -14   7-18.9363 73.0795  22
   4 -13  -7-8.88720 64.7930  24
   4 -13  -6 166.739 133.729   6
   4 -13  -6 253.643 100.100  24
   4 -13  -5 33.4076 142.517   6
   4 -13  -5-27.2263 90.2054  24
   4 -13  -4 229.947 166.116   6
   4 -13  -4 104.040 118.553  24
   4 -13  -3 315.012 193.166   6
   4 -13  -3 235.500 127.853  24
  -4  13   3 588.853 137.147   3
   4 -13  -2-32.6321 115.011  24
  -4  13   2-22.4245 86.9140   3
  -4  13   1 2338.30 290.284   3
  -4  13   0 4744.09 419.357   3
   4 -13   0 3791.61 307.396  27
   4 -13   1 14.1669 142.046  27
  -4  13  -1 52.7237 106.033   3
   4 -13   2-14.9719 155.204  27
  -4  13  -2-26.4527 110.129   3
   4 -13   3 15.0314 169.465  27
  -4  13  -3 25.8425 107.589   3
   4 -13   4 72.6405 159.263  27
  -4  13  -4 24.6085 105.814   3
   4 -13   5 1204.47 205.699  27
  -4  13  -5 1218.65 177.553   1
  -4  13  -5 1562.77 229.833   3
  -4  13  -6 954.006 151.860   1
  -4  13  -6 1422.10 199.833   3
   4 -13   7 21.3987 111.507  22
  -4  13  -7-12.6779 60.9465   1
  -4  13  -7 29.0726 61.6285  21
  -4  13  -8 463.402 96.5691  14
   4 -13   8-62.4585 97.4753  22
   4 -13   9 65.5074 76.4917  22
  -4  13  -9-26.0973 67.2688  19
   4 -12  -9 309.527 79.8657  24
   4 -12  -8 170.738 96.4541  24
   4 -12  -7 120.934 140.260   6
   4 -12  -7 156.645 114.616  24
   4 -12  -6 406.884 197.024   6
   4 -12  -6 296.642 130.489  24
   4 -12  -5 91.9811 200.843   6
   4 -12  -5 142.981 135.893  24
   4 -12  -4 260.072 138.281  16
   4 -12  -4 323.688 238.029   6
  -4  12   4 322.904 129.093   3
  -4  12   3-24.6555 79.5090   3
   4 -12  -3 61.6882 124.056  16
  -4  12   2 26.9751 96.1728   3
   4 -12  -1 43.6038 140.620  27
  -4  12   1 57.3432 127.082   3
   4 -12   0 46.4718 157.097  27
  -4  12   0-88.9073 119.208   3
   4 -12   1 292.870 170.661  27
  -4  12  -1 301.090 148.537   3
   4 -12   2 936.860 205.509  27
  -4  12  -2 723.432 211.211   3
   4 -12   3 1947.68 267.088  27
  -4  12  -3 2267.52 319.295   3
   4 -12   4 649.902 212.704  27
  -4  12  -4 609.401 185.332   3
  -4  12  -5 4412.86 421.828   3
  -4  12  -6 377.693 120.433   1
  -4  12  -6 277.539 127.530   3
  -4  12  -7 1225.81 180.327   1
   4 -12   7 430.219 164.624  22
  -4  12  -8 509.913 105.736  21
   4 -12   8 113.437 141.174  22
   4 -12   9 134.532 111.301  22
   4 -12  10 51.9453 82.9041  22
  -4  12 -10 25.3518 87.1351  19
  -4  12 -11 29.3899 58.6002  19
   4 -11 -10 90.2667 69.0770  24
   4 -11  -9 90.8616 90.4588  24
   4 -11  -8 888.178 173.936  24
   4 -11  -8 564.940 207.261   6
   4 -11  -7 795.574 187.267  24
   4 -11  -7 1020.89 255.889   6
   4 -11  -7 1020.43 171.414  20
   4 -11  -6 937.845 269.033   6
   4 -11  -6 361.285 144.556  16
   4 -11  -6 1130.26 179.699  20
   4 -11  -5 3013.85 408.755   6
   4 -11  -5 3384.05 333.320  24
  -4  11   4 4395.12 393.057   3
   4 -11  -4 4490.53 377.713  24
  -4  11   3 14063.8 769.648   3
   4 -11  -3 11412.4 647.891  24
   4 -11  -2 5649.52 374.905  27
   4 -11  -1 1691.53 229.375  27
   4 -11   0 841.147 204.786  27
  -4  11   0 984.753 223.273   3
   4 -11   1 14193.2 687.685  27
  -4  11  -1 16108.5 879.536   3
   4 -11   2 561.533 199.732  27
  -4  11  -2 219.549 135.150   3
   4 -11   3 2749.59 308.094  27
   4 -11   4 3672.77 344.967  27
   4 -11   5 4313.54 380.839  27
  -4  11  -5 4607.79 443.488   3
  -4  11  -6 2210.11 268.461   1
  -4  11  -6 3184.86 353.959   3
   4 -11   6 2490.89 300.255  27
  -4  11  -7 80.6800 86.8055   1
   4 -11   7 96.3642 161.072  27
  -4  11  -7 275.734 123.534   3
   4 -11   8 434.418 181.550  22
   4 -11   9-106.761 148.390  22
  -4  11  -9-15.8201 81.5614  14
   4 -11  10 10.5410 107.495  22
   4 -11  11-76.7658 85.5459  22
  -4  11 -11-28.0180 90.3656  19
  -4  11 -12-19.8794 67.2003  19
   4 -10 -11 271.823 92.3261  24
   4 -10 -10 303.797 119.732  24
   4 -10  -9 396.214 142.645  24
   4 -10  -8 321.683 143.265  16
   4 -10  -8 603.725 148.517  20
   4 -10  -7 107.160 143.915  24
   4 -10  -7 184.881 234.142   6
   4 -10  -6 309.032 139.504  20
   4 -10  -6 223.879 159.380  16
   4 -10  -6 348.922 164.287  24
   4 -10  -5 37.6944 114.636  20
   4 -10  -5 144.922 215.873   6
   4 -10  -5 170.584 148.568  24
   4 -10  -5 112.659 149.709  16
   4 -10  -4 11432.4 638.460  24
   4 -10  -4 11913.6 625.997  16
  -4  10   4 12307.1 700.383   3
  -4  10   3 27853.1 1224.76   3
  -4  10   2 27128.7 1205.81   3
   4 -10  -2 26057.4 981.503  27
  -4  10   1 4210.21 415.259   3
   4 -10  -1 4397.47 336.083  27
  -4  10   0 1845.53 282.783   3
   4 -10   0 1904.83 243.392  27
  -4  10  -1 1304.60 238.157   3
   4 -10   1 902.967 202.152  27
  -4  10  -2 1621.64 272.082   3
   4 -10   2 1749.57 242.203  27
  -4  10  -3 11689.3 735.454   3
   4 -10   3 11204.1 599.510  27
  -4  10  -4 1360.83 256.868   3
   4 -10   4 1505.77 256.891  27
  -4  10  -5 3477.12 387.805   3
   4 -10   5 4184.80 372.531  27
   4 -10   6 1297.04 244.429  27
   4 -10   7 5887.31 425.193  27
  -4  10  -7 6800.90 516.171   3
   4 -10   8 226.155 156.577  22
  -4  10  -9 957.119 174.510  14
   4 -10   9 342.237 168.977  22
   4 -10  10 209.456 135.825  22
  -4  10 -11 170.409 128.865  19
   4 -10  11-66.8315 119.243  22
  -4  10 -12 199.373 104.077  19
   4 -10  12-30.8938 64.3129  22
  -4  10 -13 109.581 66.8027  19
   4  -9 -12 685.134 118.470  24
   4  -9 -11-105.402 94.4219  24
   4  -9 -10-124.515 117.917  24
   4  -9  -9 216.417 201.966   6
   4  -9  -8 44.0665 131.868  24
   4  -9  -8-20.4964 114.483  20
   4  -9  -8 26.5218 205.582   6
   4  -9  -8-18.6384 141.669  16
   4  -9  -7 2246.03 285.166  16
   4  -9  -7 2859.95 301.460  20
   4  -9  -7 3255.51 337.038  24
   4  -9  -6 4130.08 360.630  20
   4  -9  -6 5175.79 489.980   6
   4  -9  -6 4395.79 394.005  24
   4  -9  -6 4556.67 386.500  16
   4  -9  -5 1019.55 216.974  16
   4  -9  -5 1400.03 232.043  24
   4  -9  -5 1037.17 191.556  20
   4  -9  -4 3789.30 319.660  20
  -4   9   4 3846.92 364.475   3
   4  -9  -4 3934.44 354.222  24
  -4   9   3 50691.0 1852.38   3
   4  -9  -2 44682.4 1487.63  27
  -4   9   2 46916.3 1728.99   3
   4  -9  -1 250.802 134.656  27
  -4   9   1 51.9632 104.557   3
   4  -9   0 46383.9 1583.75  27
  -4   9   0 52006.3 1836.21   3
   4  -9   1 587.481 174.775  27
  -4   9  -1 427.273 144.154   3
  -4   9  -2 10967.2 673.122   3
   4  -9   2 10147.9 532.970  27
  -4   9  -3 24633.6 1101.12   3
   4  -9   3 21612.8 901.227  27
  -4   9  -4 6913.09 524.317   3
   4  -9   4 5778.17 415.456  27
  -4   9  -5 7708.78 568.506   3
   4  -9   5 7172.77 462.743  27
  -4   9  -6 124.350 94.6093   1
  -4   9  -6 230.080 134.820   3
   4  -9   6 121.088 190.582  27
  -4   9  -7 10743.5 674.283   3
   4  -9   7 10283.9 570.602  27
   4  -9   8 905.574 219.923  22
   4  -9   9 236.142 154.477  22
  -4   9  -9 832.314 170.984  14
   4  -9  10-44.2297 149.514  22
  -4   9 -11 14.3482 135.345  19
   4  -9  11-90.7788 123.197  22
  -4   9 -12-105.427 120.122  19
   4  -9  12 14.1002 83.7116  22
  -4   9 -13 560.989 112.922  19
   4  -8 -13 164.410 74.2313  24
   4  -8 -12 208.011 99.9016  24
   4  -8 -11 55.5114 110.746  24
   4  -8 -11 13.4143 93.4504  18
   4  -8 -11-51.2938 72.9422  15
   4  -8 -10-15.3527 97.6339  18
   4  -8 -10 15.2093 74.9205  15
   4  -8  -9 42.5984 118.967  20
   4  -8  -9-60.2922 161.665  16
   4  -8  -9-32.7999 105.773  18
   4  -8  -9 89.1892 145.792  24
   4  -8  -9 16.6498 82.0163  15
   4  -8  -9-155.470 194.974   6
   4  -8  -8 979.497 221.307  24
   4  -8  -8 1066.60 181.820  18
   4  -8  -8 1471.47 297.533   6
   4  -8  -8 1167.03 217.773  20
   4  -8  -8 1390.19 190.305  15
   4  -8  -8 1028.78 224.457  16
   4  -8  -7 447.616 180.219  24
   4  -8  -7 506.378 178.408  16
   4  -8  -7 311.772 119.948  18
   4  -8  -7 251.049 142.466  20
   4  -8  -7 168.555 127.095  15
   4  -8  -7 276.119 214.190   6
   4  -8  -6 3795.88 366.241  24
   4  -8  -6 4170.97 329.559  15
   4  -8  -6 4679.67 377.666  16
   4  -8  -6 3961.20 345.648  20
   4  -8  -6 4518.35 456.703   6
   4  -8  -5 567.150 154.656   2
   4  -8  -5 622.807 155.180  20
   4  -8  -5 820.713 197.280  16
   4  -8  -5 640.915 149.545  15
   4  -8  -5 589.914 173.225  24
   4  -8  -4 10800.5 537.654  15
   4  -8  -4 12315.6 594.687  20
   4  -8  -4 12704.2 622.172  24
   4  -8  -4 11173.3 551.661   2
  -4   8   3 2852.13 296.879   3
   4  -8  -3 2106.71 213.695   2
   4  -8  -3 2528.36 222.785  15
   4  -8  -2 9629.08 445.317  15
   4  -8  -2 10198.4 469.942  27
  -4   8   1 13273.2 686.139   3
   4  -8  -1 11391.7 491.591  15
   4  -8  -1 12439.1 541.778  27
  -4   8   0 22.9359 88.8968   3
   4  -8   0 48.2170 112.964  27
  -4   8  -1 5567.35 433.227   3
   4  -8   1 5285.57 338.756  27
  -4   8  -2 7130.56 498.663   3
   4  -8   2 6408.08 392.844  27
  -4   8  -3 5046.36 422.359   3
   4  -8   3 4281.36 330.375  27
  -4   8  -4 5142.95 437.282   3
   4  -8   4 4341.59 341.720  27
   4  -8   5 20867.4 871.752  27
  -4   8  -5 21264.2 1009.39   3
   4  -8   6 532.082 191.084  27
  -4   8  -6 436.075 149.938   3
  -4   8  -7 3332.22 348.984   3
   4  -8   8 734.429 203.850  22
   4  -8   9 86.0767 160.339  22
  -4   8  -9 222.792 104.533  14
  -4   8 -11 174.463 143.656  19
   4  -8  11-86.8594 143.037  22
  -4   8 -12 13.4562 130.986  19
  -4   8 -12 70.4607 133.788  12
  -4   8 -13-32.2153 108.287  19
  -4   8 -14 96.6595 70.6891  19
   4  -7 -13 41.5969 81.6438  24
   4  -7 -12 558.720 148.047  24
   4  -7 -12 373.850 120.612  18
   4  -7 -11-16.1364 77.5739  15
   4  -7 -11-32.5148 104.855  18
   4  -7 -10 132.652 144.563  24
   4  -7 -10 123.738 110.803  18
   4  -7 -10-17.8186 89.8471  15
   4  -7  -9 364.833 128.750  15
   4  -7  -9 320.322 165.117  24
   4  -7  -9 131.250 182.986   6
   4  -7  -9 164.984 129.353   7
   4  -7  -9 286.772 123.540  18
   4  -7  -9 107.008 162.805  16
   4  -7  -8 172.310 130.996  20
   4  -7  -8-36.0890 121.158  15
   4  -7  -8 102.555 159.011  16
   4  -7  -8-22.4117 140.497  24
   4  -7  -8 263.134 191.856   6
   4  -7  -8 206.701 115.659  18
   4  -7  -7 1209.76 205.771  20
   4  -7  -7 1020.68 188.271  15
   4  -7  -7 926.954 261.572   6
   4  -7  -7 1401.35 231.555  24
   4  -7  -7 1383.85 240.634  16
   4  -7  -7 1113.19 178.829  18
   4  -7  -6 125.679 144.476  16
   4  -7  -6-32.9007 126.340   2
   4  -7  -6 366.696 219.893   6
   4  -7  -6 113.983 94.4895  18
   4  -7  -6 234.532 131.324  15
   4  -7  -6 347.982 127.646  20
   4  -7  -6 38.6917 126.552  24
   4  -7  -5 1325.32 206.233  24
   4  -7  -5 1221.46 185.791  20
   4  -7  -5 1263.02 175.312  15
   4  -7  -5 1112.15 181.746   2
   4  -7  -5 1221.00 205.303  16
   4  -7  -4 17350.3 719.701  15
   4  -7  -4 18060.2 734.117   2
   4  -7  -4 18955.8 784.325  24
   4  -7  -4 18963.8 764.956  20
  -4   7   4 19944.7 830.696   3
   4  -7  -3 12165.2 584.161  11
   4  -7  -3 11610.3 513.295   2
   4  -7  -3 10723.0 489.416  15
  -4   7   3 12330.3 616.206   3
  -4   7   2-18.8867 64.2007   3
   4  -7  -2 45.9121 81.9908  15
   4  -7  -2 13.6991 69.0695  11
  -4   7   1 1230.55 192.371   3
  -4   7   0 5956.68 417.746   3
   4  -7   1 426.785 129.055  27
  -4   7  -1 605.754 146.247   3
   4  -7   2 104.896 114.145  27
  -4   7  -2 20.7949 89.4192   3
   4  -7   3 1368.24 197.700  27
  -4   7  -3 1149.49 206.141   3
  -4   7  -4 38934.6 1475.87   3
   4  -7   4 37883.3 1315.69  27
  -4   7  -5 14614.7 768.595   3
   4  -7   5 14024.7 643.008  27
   4  -7   6 133.068 156.689  27
  -4   7  -6 348.751 134.072   3
  -4   7  -7 2929.97 320.629   3
   4  -7   7 3248.56 314.747  22
   4  -7   8 2170.66 275.352  22
  -4   7  -8 2037.52 267.898  12
  -4   7  -8 2269.09 263.335  14
   4  -7   9 67.7785 150.200  22
  -4   7  -9 268.036 170.239  12
  -4   7  -9-40.1629 96.5376  14
   4  -7  10 913.621 199.215  22
   4  -7  11 254.404 143.304  22
  -4   7 -11 1055.17 239.860  12
  -4   7 -12-72.8513 149.105  12
  -4   7 -12-29.5737 135.813  19
  -4   7 -13 86.0274 140.419  12
  -4   7 -13 23.9305 119.283  19
  -4   7 -14 77.7688 82.3599  19
   4  -6 -14-11.8437 77.4412  24
   4  -6 -13 16.7453 93.5324  24
   4  -6 -12 260.862 132.564  18
   4  -6 -12 323.431 110.241  15
   4  -6 -11-36.3916 101.633  18
   4  -6 -11 68.1969 114.614  24
   4  -6 -10 38.5232 92.5963  15
   4  -6 -10-94.2972 118.209  18
   4  -6 -10-13.0678 111.496  23
   4  -6 -10 46.0508 142.183  24
   4  -6  -9 2187.04 257.376  15
   4  -6  -9 1691.88 284.364  16
   4  -6  -9 1587.34 283.431   6
   4  -6  -9 2011.19 286.040   7
   4  -6  -9 1862.34 216.975  25
   4  -6  -9 1773.37 234.562  18
   4  -6  -9 1749.04 199.543  23
   4  -6  -9 2154.31 283.816  24
   4  -6  -8 3900.60 366.965  16
   4  -6  -8 4396.73 385.741   7
   4  -6  -8 4286.46 412.838   6
   4  -6  -8 4709.28 368.632  15
   4  -6  -8 4332.70 297.685  23
   4  -6  -8 4073.19 365.148  20
   4  -6  -8 4030.12 329.167  18
   4  -6  -8 4394.17 390.762  24
   4  -6  -8 3885.37 298.585  25
   4  -6  -7-74.8575 164.691  16
   4  -6  -7 143.789 110.445   7
   4  -6  -7 139.185 183.265   6
   4  -6  -7 131.030 79.7346  25
   4  -6  -7 115.787 125.764  15
   4  -6  -7 227.845 133.871  20
   4  -6  -7 123.918 99.1670  23
   4  -6  -7 157.872 127.313  24
   4  -6  -7 62.4074 90.3661  18
   4  -6  -6 16.5712 134.485  16
   4  -6  -6 71.6617 101.904   7
   4  -6  -6-21.5186 165.189   6
   4  -6  -6-17.6361 110.542  24
   4  -6  -6-41.3658 92.5632  18
   4  -6  -6-42.7428 113.581  15
   4  -6  -6-67.6198 104.389  20
   4  -6  -6-46.7461 136.075   2
   4  -6  -6 103.044 106.243  11
   4  -6  -5 2310.97 237.883  24
   4  -6  -5 1817.21 230.223  11
   4  -6  -5 1867.64 214.234  15
   4  -6  -5 1861.28 212.250  20
   4  -6  -5 2329.49 244.273  16
   4  -6  -5 1862.80 190.324  18
   4  -6  -5 2072.74 222.801   2
   4  -6  -4 698.116 137.876  15
   4  -6  -4 879.957 145.779  24
   4  -6  -4 866.063 154.584  11
   4  -6  -4 743.885 143.090   2
  -4   6   4 921.735 144.266   3
   4  -6  -3 566.701 128.836  11
   4  -6  -3 437.672 95.4233  20
   4  -6  -3 532.230 110.388  27
   4  -6  -3 306.634 104.239  15
  -4   6   3 467.966 114.390   3
  -4   6   2 5736.76 370.579   3
   4  -6  -2 5735.21 344.579  11
   4  -6  -2 4902.04 280.076  20
   4  -6  -2 5567.69 290.490  27
   4  -6  -1 5105.71 282.547  27
  -4   6   1 4971.95 350.566   3
   4  -6   0 8116.46 382.319  11
   4  -6   0 8110.13 384.978  27
  -4   6   0 8646.54 478.588   3
   4  -6   1 9.66621 100.216  27
  -4   6  -1 87.0770 74.8989   3
  -4   6  -2 346.893 113.136   3
  -4   6  -3 24721.9 1017.57   3
   4  -6   4 21328.7 823.397  27
  -4   6  -4 22926.5 965.214   3
   4  -6   5 14813.3 646.664  27
  -4   6  -5 16180.0 781.714   3
   4  -6   6 220.191 141.247  22
  -4   6  -6 197.350 117.989   3
   4  -6   7 374.711 165.623  22
  -4   6  -7 389.446 134.010   3
   4  -6   8 910.905 205.707  22
  -4   6  -8 679.754 156.212  14
   4  -6   9 307.237 167.858  22
  -4   6  -9 331.788 120.840  14
  -4   6 -10 22.4361 175.577  12
   4  -6  10 14.9869 151.981  22
  -4   6 -11 2895.95 287.469  19
  -4   6 -11 2873.93 347.764  12
  -4   6 -12 580.235 208.117  12
  -4   6 -12 355.799 161.666  19
  -4   6 -13 1235.35 218.128  12
  -4   6 -13 389.597 140.156  19
  -4   6 -14 175.221 124.044  12
  -4   6 -14-8.44384 87.5423  19
   4  -5 -14-14.3748 80.2914  24
   4  -5 -13-18.9712 107.910  24
   4  -5 -12 955.828 200.181  24
   4  -5 -11 1384.99 221.884  18
   4  -5 -11 934.882 169.582  23
   4  -5 -11 1887.53 273.268  24
   4  -5 -11 1559.22 219.801  15
   4  -5 -11 1439.68 201.570  25
   4  -5 -10 39.1048 107.169  15
   4  -5 -10-54.0546 118.903  23
   4  -5 -10-19.3106 127.959  18
   4  -5 -10-94.1132 143.070  24
   4  -5 -10 86.4590 92.9386  25
   4  -5 -10 107.161 142.017  26
   4  -5  -9 1729.54 268.088   7
   4  -5  -9 1456.99 230.053  15
   4  -5  -9 1365.96 256.372  16
   4  -5  -9 1666.63 199.614  23
   4  -5  -9 1868.96 214.798  25
   4  -5  -9 1725.99 251.041  26
   4  -5  -9 1934.35 245.904  18
   4  -5  -9 1443.76 240.495  24
   4  -5  -8 3576.27 342.224  16
   4  -5  -8 3770.18 358.084   7
   4  -5  -8 2791.27 325.416   6
   4  -5  -8 3558.63 312.587  26
   4  -5  -8 3587.83 285.467  25
   4  -5  -8 3663.09 339.027  24
   4  -5  -8 3207.19 313.065  15
   4  -5  -8 3301.82 360.487  11
   4  -5  -8 3575.99 311.509  18
   4  -5  -8 3593.09 267.557  23
   4  -5  -7 6028.53 411.037  16
   4  -5  -7 5874.77 421.826   7
   4  -5  -7 5216.59 417.459   6
   4  -5  -7 5096.31 333.248  25
   4  -5  -7 5425.42 373.698  26
   4  -5  -7 6213.13 409.441  20
   4  -5  -7 5606.09 395.960  24
   4  -5  -7 5679.97 381.312  15
   4  -5  -7 6136.50 445.789  11
   4  -5  -7 5384.01 362.463  18
   4  -5  -7 5470.36 323.844  23
   4  -5  -6 5312.63 336.739  18
   4  -5  -6 5541.01 375.636  16
   4  -5  -6 4804.11 381.298   6
   4  -5  -6 5598.88 382.069   7
   4  -5  -6 5156.11 310.103  25
   4  -5  -6 5088.30 338.368  26
   4  -5  -6 4797.21 358.251  24
   4  -5  -6 5098.60 354.582   2
   4  -5  -6 5657.87 307.792  23
   4  -5  -6 4808.86 341.538  20
   4  -5  -6 5200.83 401.126  11
   4  -5  -6 4883.84 324.742  15
   4  -5  -5 2723.73 226.005  15
   4  -5  -5 3377.11 270.393  16
   4  -5  -5 2807.00 204.748  25
   4  -5  -5 2692.80 224.575  26
   4  -5  -5 2752.63 241.193   2
   4  -5  -5 2817.82 249.327  24
   4  -5  -5 3132.35 288.795  11
   4  -5  -5 2741.41 242.837  20
   4  -5  -5 3277.93 265.488   7
   4  -5  -4 4453.62 292.265  24
   4  -5  -4 4474.41 277.851   2
   4  -5  -4 4653.54 335.277  11
   4  -5  -4 4628.71 289.385  20
   4  -5  -4 4219.43 263.040  18
   4  -5  -4 4267.46 265.592  15
   4  -5  -4 4336.72 261.722  26
   4  -5  -4 4328.48 243.061  25
  -4   5   4 4124.28 284.042   3
  -4   5   3 24264.0 905.213   3
   4  -5  -3 24060.2 815.613  18
   4  -5  -3 23981.2 926.912  11
   4  -5  -3 23670.1 850.657  24
   4  -5  -3 23899.3 836.949  20
   4  -5  -2 7463.84 331.310  27
   4  -5  -2 7177.40 330.235  20
   4  -5  -2 7181.20 308.288  22
  -4   5   2 7602.47 411.266   3
  -4   5   1 5476.23 341.993   3
   4  -5  -1 5003.43 273.451  27
   4  -5  -1 5142.14 258.918  22
   4  -5  -1 5298.30 315.522  11
   4  -5   0 15097.5 595.711  11
  -4   5   0 14813.6 656.117   3
   4  -5   0 14803.0 567.260  27
  -4   5  -1 326.537 104.753   3
   4  -5   1 351.242 81.6739  11
   4  -5   1 263.975 110.250  27
  -4   5  -2 5379.85 359.381   3
   4  -5   2 4675.43 287.440  27
  -4   5  -3 17869.0 777.890   3
   4  -5   3 16468.8 652.895  27
  -4   5  -4 6872.92 445.098   3
   4  -5   5 16077.6 661.656  22
  -4   5  -5 15428.0 745.872   3
   4  -5   6 12781.0 596.813  22
  -4   5  -6 13760.5 677.543   3
   4  -5   7 332.856 151.075  22
  -4   5  -7 388.650 126.262  14
  -4   5  -7 258.576 111.437   3
  -4   5  -8 3955.40 328.699  14
   4  -5   8 3782.34 319.928  22
   4  -5   9 302.990 158.102  22
  -4   5 -10 3602.83 322.487  19
  -4   5 -10 4439.59 411.238  12
  -4   5 -11 16.8524 135.562  19
  -4   5 -12 198.364 196.802  12
  -4   5 -12-31.6089 143.153  19
  -4   5 -13 307.652 189.454  12
  -4   5 -13 12.6008 124.171  19
  -4   5 -14 17.2612 88.9941  19
  -4   5 -14 128.893 141.937  12
   4  -4 -13 286.814 137.617  24
   4  -4 -13 133.661 95.1639  15
   4  -4 -12 633.561 180.957  24
   4  -4 -12 719.680 175.975  18
   4  -4 -12 720.853 184.549  26
   4  -4 -12 526.463 142.214  25
   4  -4 -11 15053.4 762.282  26
   4  -4 -11 14977.8 709.975  25
   4  -4 -11 13618.2 635.748  23
   4  -4 -11 14687.8 730.004  15
   4  -4 -11 15458.9 742.343  18
   4  -4 -11 16123.1 809.292  24
   4  -4 -10-13.5699 115.779  23
   4  -4 -10 163.798 137.769  24
   4  -4 -10-38.8982 95.8058  15
   4  -4 -10 53.6160 101.657  25
   4  -4 -10-21.3641 129.910  26
   4  -4 -10-19.3146 121.062  18
   4  -4  -9 2873.85 298.656  26
   4  -4  -9 2718.71 268.357  25
   4  -4  -9 3117.93 342.185  19
   4  -4  -9 2790.02 289.787  15
   4  -4  -9 3071.13 321.774  24
   4  -4  -9 2637.23 246.138  23
   4  -4  -9 2493.97 271.629  18
   4  -4  -9 2256.16 300.022  11
   4  -4  -8 2668.66 289.368  16
   4  -4  -8 2652.91 298.937   7
   4  -4  -8 2587.20 299.041   6
   4  -4  -8 2825.26 254.862  25
   4  -4  -8 2687.63 277.737  26
   4  -4  -8 3195.56 324.662  19
   4  -4  -8 3008.54 287.877  15
   4  -4  -8 2825.02 298.742  24
   4  -4  -8 2984.65 237.123  23
   4  -4  -8 3112.35 280.908  18
   4  -4  -8 2843.99 318.835  11
   4  -4  -7 3585.98 285.387  18
   4  -4  -7 3530.17 285.122  15
   4  -4  -7 3630.16 312.315  16
   4  -4  -7 3741.96 341.641  11
   4  -4  -7 3585.92 247.098  23
   4  -4  -7 4057.17 307.612  26
   4  -4  -7 3213.20 255.843  25
   4  -4  -7 3112.68 296.309   2
   4  -4  -7 4119.35 329.372  24
   4  -4  -7 3174.47 304.302   7
   4  -4  -7 3438.95 319.068   6
   4  -4  -7 3745.32 319.272  19
   4  -4  -6 823.401 158.969  16
   4  -4  -6 689.279 164.543   6
   4  -4  -6 588.634 141.859   7
   4  -4  -6 663.704 139.485  24
   4  -4  -6 610.360 157.273  11
   4  -4  -6 537.233 144.788   2
   4  -4  -6 735.052 119.406  23
   4  -4  -6 792.804 146.617  15
   4  -4  -6 760.959 139.630  18
   4  -4  -5 6113.36 355.929  16
   4  -4  -5 6071.33 345.161   2
   4  -4  -5 6038.00 402.276  11
   4  -4  -5 5788.50 321.927  15
   4  -4  -5 5603.80 370.722   6
   4  -4  -5 6231.23 368.557   7
   4  -4  -5 5739.00 305.123  25
   4  -4  -5 6580.32 342.502  26
   4  -4  -4 354.467 82.0638  26
   4  -4  -4 311.908 102.519  24
   4  -4  -4 261.513 70.4424  25
   4  -4  -4 272.743 114.764  11
  -4   4   4 389.950 86.0187   3
   4  -4  -4 335.529 91.1857  18
   4  -4  -4 399.129 104.522   2
   4  -4  -4 402.272 96.4587  20
   4  -4  -3 68101.2 2040.41  25
   4  -4  -3 72630.0 2065.46  26
   4  -4  -3 71712.0 2095.83  18
  -4   4   3 71840.3 2080.47  14
   4  -4  -3 66446.4 2089.83  20
   4  -4  -3 71837.7 2109.22  24
   4  -4  -2 75106.0 2136.14  22
   4  -4  -2 73684.6 2125.14  25
   4  -4  -2 73759.0 2180.01  24
   4  -4  -1 16619.7 540.045  25
   4  -4  -1 17912.4 593.334  22
   4  -4   0 48246.9 1460.27  22
  -4   4   0 48333.2 1586.43   3
   4  -4   1 5977.19 297.641  22
  -4   4  -1 6128.19 369.703   3
  -4   4  -2 31.0159 74.5506   3
   4  -4   2-59.2391 90.0544  22
   4  -4   3 3222.36 231.622  22
  -4   4  -3 3072.71 271.117   3
  -4   4  -4 5989.83 397.506   3
  -4   4  -5 9158.88 477.244  14
   4  -4   5 8944.90 446.506  22
  -4   4  -5 9479.11 513.717   3
  -4   4  -6 343.554 110.822  14
  -4   4  -6 723.678 149.931   3
   4  -4   6 452.820 144.934  22
  -4   4  -7 222.237 95.7670  14
  -4   4  -7 264.344 109.547   3
   4  -4   7 386.405 142.698  22
  -4   4  -8 9501.68 528.372  14
   4  -4   8 9267.71 487.894  22
  -4   4  -9 6172.74 342.464  23
   4  -4   9 5407.85 364.255  22
   4  -4  10 3316.34 282.939  22
  -4   4 -10 3705.32 264.936  23
  -4   4 -10 3653.54 319.568  19
  -4   4 -11 274.155 104.243  23
  -4   4 -11 422.947 159.812  19
  -4   4 -12 857.465 238.194  12
  -4   4 -12 473.148 159.869  19
  -4   4 -13 400.726 203.320  12
  -4   4 -13 229.259 119.105  19
  -4   4 -14 7.95705 88.0653  19
  -4   4 -14 91.0629 133.542  12
   4  -3 -13 17.4411 89.9133  15
   4  -3 -12-38.8023 106.340  15
   4  -3 -12 55.1260 98.7612  25
   4  -3 -12-23.9512 115.139  24
   4  -3 -12-21.8472 126.467  26
   4  -3 -12 96.5063 145.233  18
   4  -3 -12 98.9278 196.082  19
   4  -3 -11 9055.59 573.275  19
   4  -3 -11 8948.32 582.231  24
   4  -3 -11 9388.11 539.534  15
   4  -3 -11 9867.12 585.345  26
   4  -3 -11 8874.44 528.448  25
   4  -3 -11 7967.33 452.117  23
   4  -3 -11 8543.76 532.505  18
   4  -3 -10 6766.40 488.228  19
   4  -3 -10 5926.63 470.571  11
   4  -3 -10 6387.33 427.279  25
   4  -3 -10 6636.84 470.117  26
   4  -3 -10 6235.71 382.808  23
   4  -3 -10 6906.85 452.991  15
   4  -3 -10 6795.28 452.363  18
   4  -3 -10 5937.14 472.020  24
   4  -3  -9 48.8581 97.4777  25
   4  -3  -9 115.640 142.820  11
   4  -3  -9 21.1237 104.060  24
   4  -3  -9 56.3754 108.785  26
   4  -3  -9 111.975 111.097  23
   4  -3  -9-17.6668 117.071  18
   4  -3  -9-73.0097 196.204  19
   4  -3  -9 17.8141 128.459  15
   4  -3  -8 598.425 130.384  25
   4  -3  -8 1003.85 152.569  23
   4  -3  -8 685.038 155.239  15
   4  -3  -8 646.374 142.622  26
   4  -3  -8 557.380 167.294  16
   4  -3  -8 499.561 151.301  24
   4  -3  -8 795.014 163.207  18
   4  -3  -8 590.143 189.878  19
   4  -3  -8 805.719 183.763  11
   4  -3  -7 7082.34 406.279  18
   4  -3  -7 6721.45 413.418  24
   4  -3  -7 7057.40 469.550  11
   4  -3  -7 6328.27 416.279   2
   4  -3  -7 6067.90 398.268   6
   4  -3  -7 7067.90 355.462  23
   4  -3  -7 7272.80 406.589  15
   4  -3  -7 7227.83 420.969  16
   4  -3  -7 6876.83 418.513  19
   4  -3  -7 6651.05 375.489  25
   4  -3  -7 6798.55 399.051  26
   4  -3  -6 25406.1 940.550  16
   4  -3  -6 24681.4 932.382   6
   4  -3  -6 24884.5 903.414  15
   4  -3  -6 26007.7 863.975  23
   4  -3  -6 24615.1 928.947   2
   4  -3  -6 25554.5 919.244  18
   4  -3  -6 22796.5 999.548  11
   4  -3  -6 24811.3 926.839  19
   4  -3  -5 10348.6 540.851  11
   4  -3  -5 9459.80 410.846  25
   4  -3  -5 9263.15 425.069  26
   4  -3  -5 9493.60 442.554   2
   4  -3  -5 9013.05 417.239  15
   4  -3  -5 9607.44 457.569  24
   4  -3  -4 4823.14 277.035  16
  -4   3   4 3959.82 241.232   3
   4  -3  -4 4350.51 259.034   2
   4  -3  -4 4768.93 269.356  18
   4  -3  -4 4316.49 243.298  26
   4  -3  -4 3936.78 223.189  25
   4  -3  -4 4069.75 258.886  24
   4  -3  -3 7277.89 343.384  24
   4  -3  -3 8143.87 340.663  15
   4  -3  -3 7490.06 289.440  22
  -4   3   3 7538.15 332.760  14
   4  -3  -3 7850.59 327.910  26
   4  -3  -3 7715.52 320.873  25
  -4   3   3 7246.25 362.458   3
  -4   3   2 7469.22 379.464   3
   4  -3  -2 7736.28 324.095  24
   4  -3  -2 6962.58 282.947  26
  -4   3   2 7256.20 333.591  14
   4  -3  -2 7410.66 292.074  22
  -4   3   1 7497.22 341.786  14
   4  -3  -1 7301.97 300.647  22
   4  -3  -1 6655.03 283.463  24
  -4   3   0 11125.2 459.714  14
   4  -3   0 11904.7 423.656  22
  -4   3  -1 79096.2 2355.77  14
   4  -3   1 82460.5 2303.07  22
  -4   3  -2 6483.48 377.252   3
   4  -3   2 6701.74 322.753  22
  -4   3  -3 2929.74 252.293   3
  -4   3  -3 3088.10 234.173  14
   4  -3   3 3123.71 224.561  22
  -4   3  -4 29790.6 1059.90  14
  -4   3  -4 29270.8 1092.19   3
  -4   3  -5 16439.2 740.323   3
  -4   3  -5 17285.8 715.027  14
   4  -3   5 17222.2 668.766  22
   4  -3   6 23.2792 113.299  22
  -4   3  -6-17.4574 72.6785   3
  -4   3  -6 15.3169 73.6323  14
   4  -3   7 572.066 156.848  22
  -4   3  -7 1052.61 166.340  14
   4  -3   8-153.206 137.251  22
  -4   3  -8-34.7409 98.8204  14
  -4   3  -9 2677.00 230.038  23
   4  -3   9 2678.35 261.231  22
  -4   3  -9 2314.50 250.607  19
  -4   3 -10 1303.71 175.073  23
  -4   3 -10 1001.84 199.838  19
  -4   3 -11 196.945 107.971  23
  -4   3 -11 259.375 205.980  12
  -4   3 -11 145.705 144.648  19
  -4   3 -12 562.345 125.370  23
  -4   3 -12 1154.65 251.234  12
  -4   3 -13 318.381 192.704  12
  -4   3 -14-30.3309 125.219  12
   4  -2 -14 2642.52 272.479  26
   4  -2 -14 2441.12 242.014  25
   4  -2 -13 4026.77 329.738  15
   4  -2 -13 4782.62 387.250  26
   4  -2 -13 4115.90 334.780  25
   4  -2 -12 268.844 125.765  15
   4  -2 -12 460.950 173.534  26
   4  -2 -12 177.638 204.730  19
   4  -2 -12 170.500 124.077  25
   4  -2 -12 287.657 145.940  24
   4  -2 -11 609.081 185.801  24
   4  -2 -11 679.017 170.096  15
   4  -2 -11 588.372 178.284  18
   4  -2 -11 418.161 218.809  19
   4  -2 -11 542.674 170.544  26
   4  -2 -11 553.192 152.866  23
   4  -2 -11 478.892 150.668  25
   4  -2 -10 8256.78 492.858  15
   4  -2 -10 8585.23 560.425  11
   4  -2 -10 8572.11 527.332  26
   4  -2 -10 8573.07 502.155  25
   4  -2 -10 8654.23 552.751  24
   4  -2 -10 7474.83 424.491  23
   4  -2 -10 8676.91 518.914  18
   4  -2 -10 8434.06 532.548  19
   4  -2  -9 5772.58 393.106  26
   4  -2  -9 4649.10 343.554  25
   4  -2  -9 4856.74 365.765  18
   4  -2  -9 4862.16 313.016  23
   4  -2  -9 4550.04 402.949  11
   4  -2  -9 5011.06 400.674  24
   4  -2  -9 4389.48 371.035  19
   4  -2  -9 4331.62 350.949  15
   4  -2  -8 1031.09 173.257  15
   4  -2  -8 1294.54 162.227  25
   4  -2  -8 1156.62 179.086  26
   4  -2  -8 1082.42 252.215   8
   4  -2  -8 956.686 149.572  23
   4  -2  -8 950.239 174.658  24
   4  -2  -8 725.117 182.700  11
   4  -2  -8 1060.09 176.418  18
   4  -2  -8 1047.60 195.170  19
   4  -2  -7 11387.1 558.486  16
   4  -2  -7 11063.7 523.716  15
   4  -2  -7 11207.7 562.208  24
   4  -2  -7 11317.2 620.006  11
   4  -2  -7 11371.2 507.273  25
   4  -2  -7 11268.9 535.851  19
   4  -2  -7 10560.0 470.888  23
   4  -2  -7 9957.29 636.854   8
   4  -2  -7 12309.6 551.723  18
   4  -2  -6 2111.36 216.477   2
   4  -2  -6 2081.24 171.418  23
   4  -2  -6 1948.68 187.274  15
   4  -2  -6 2067.30 249.759  11
   4  -2  -6 1843.07 269.137   8
   4  -2  -6 2066.61 204.926  18
   4  -2  -5 87.9227 100.748  19
   4  -2  -5 65.3300 74.9763  24
   4  -2  -5 195.602 101.448   2
   4  -2  -5 76.9174 59.5783  25
   4  -2  -5 54.0041 92.1794  16
   4  -2  -5 82.7900 77.2609   6
   4  -2  -5 18.1230 116.907   8
   4  -2  -4 2525.62 181.049   6
  -4   2   4 2094.12 158.814  14
   4  -2  -4 2665.68 184.117  15
   4  -2  -4 2709.91 200.116  19
   4  -2  -4 2629.67 192.952  24
   4  -2  -4 2676.45 263.474   8
   4  -2  -4 2909.52 205.977  16
   4  -2  -4 2644.22 193.375   2
  -4   2   4 2295.57 168.734   3
   4  -2  -3 1335.52 137.853  16
   4  -2  -3 1281.30 124.565  24
   4  -2  -3 1450.45 129.495  15
  -4   2   3 1059.32 122.898   3
  -4   2   3 1063.56 117.430  14
   4  -2  -3 1331.86 119.033   6
   4  -2  -3 1358.72 110.418  22
  -4   2   2 415.385 89.5449   3
   4  -2  -2 490.591 82.4794  22
   4  -2  -2 401.925 70.1682  24
   4  -2  -2 541.650 123.854   8
  -4   2   2 443.498 84.0178  14
  -4   2   1 25393.5 846.454  14
   4  -2  -1 25691.9 869.039   8
  -4   2   1 24886.8 877.661   3
   4  -2  -1 23169.8 753.174  24
   4  -2  -1 26133.8 794.378  22
   4  -2   0 84256.7 2459.69  22
  -4   2   0 87826.3 2533.10  14
  -4   2  -1 821.013 121.148  14
   4  -2   1 891.794 119.633  22
   4  -2   2 1098.27 134.237  22
  -4   2  -2 1109.68 151.747   3
  -4   2  -3 7691.50 361.767  10
   4  -2   3 8428.53 376.465  22
  -4   2  -3 7834.04 427.336   3
  -4   2  -4 124797. 3582.97  10
  -4   2  -4 120319. 3565.04   9
  -4   2  -4 124635. 3630.05  14
  -4   2  -4 122162. 3670.78   3
   4  -2   5 13264.2 569.143  22
  -4   2  -5 15960.7 657.331  14
  -4   2  -6 91.9988 90.2995  14
   4  -2   6 10.7994 114.938  22
  -4   2  -6 127.370 116.093  10
  -4   2  -7 16.7580 88.2527  14
  -4   2  -7 132.616 127.180  10
   4  -2   7 118.067 123.050  22
  -4   2  -7-33.7782 88.9429  19
  -4   2  -8 7196.27 406.334  19
   4  -2   8 7331.52 415.981  22
   4  -2   9 3220.45 277.681  22
  -4   2 -10-12.7633 121.944  23
  -4   2 -11 135.160 109.776  23
  -4   2 -12 332.001 193.498  12
  -4   2 -13 1705.97 265.284  12
  -4   2 -13 507.939 104.408  23
  -4   2 -14 128.170 130.840  12
   4  -1 -15 556.989 135.486  26
   4  -1 -14 1101.13 189.558  26
   4  -1 -14 848.808 152.077  25
   4  -1 -14 721.394 190.111  19
   4  -1 -13 1032.43 207.330  26
   4  -1 -13 831.704 169.824  25
   4  -1 -12 153.567 127.307  25
   4  -1 -12 204.049 101.810  15
   4  -1 -12 239.070 147.850  26
   4  -1 -12 172.769 172.725  19
   4  -1 -11 2253.71 310.327  19
   4  -1 -11 2500.69 269.974  15
   4  -1 -11 1856.51 241.702  25
   4  -1 -11 1857.27 265.767  26
   4  -1 -11 2312.98 287.595  11
   4  -1 -11 1922.93 268.385  24
   4  -1 -10 165.452 187.470  19
   4  -1 -10 125.217 215.464   8
   4  -1 -10-81.5213 125.849  26
   4  -1 -10-12.5525 113.695  23
   4  -1 -10 35.1271 99.9020  25
   4  -1 -10 179.509 132.111  11
   4  -1 -10-22.9162 120.678  24
   4  -1 -10-71.6608 105.479  15
   4  -1  -9 22748.3 890.353  25
   4  -1  -9 21896.6 906.954  19
   4  -1  -9 23159.2 979.019  24
   4  -1  -9 21494.3 979.181  11
   4  -1  -9 20701.4 1057.52   8
   4  -1  -9 22446.2 823.964  23
   4  -1  -9 20698.7 880.349  15
   4  -1  -8 2320.25 227.062  25
   4  -1  -8 2180.93 249.713  19
   4  -1  -8 2188.68 317.929   8
   4  -1  -8 2336.74 256.253  24
   4  -1  -8 2299.63 274.496  11
   4  -1  -8 2345.78 204.843  23
   4  -1  -8 2071.30 229.210  15
   4  -1  -8 2467.05 246.423  18
   4  -1  -7 9190.08 547.398  11
   4  -1  -7 9494.16 592.178   8
   4  -1  -7 9167.83 461.005  15
   4  -1  -7 9443.43 501.072  24
   4  -1  -7 8896.60 445.566  25
   4  -1  -7 9633.19 477.513  19
   4  -1  -6 17288.5 671.207  19
   4  -1  -6 16735.7 656.125  15
   4  -1  -6 16184.1 684.454   2
   4  -1  -6 17880.2 823.278   8
   4  -1  -5 1080.51 141.723  24
   4  -1  -5 1069.79 133.380  21
   4  -1  -5 1221.94 202.190   8
   4  -1  -5 1032.71 142.912  16
   4  -1  -5 1167.80 152.381   2
   4  -1  -5 1146.21 146.253  19
   4  -1  -4 9608.76 421.074  24
   4  -1  -4 9164.83 390.964  21
   4  -1  -4 9560.60 389.337  15
   4  -1  -4 9711.88 411.517   2
   4  -1  -4 9301.44 411.813  16
   4  -1  -4 9632.86 396.857  19
   4  -1  -4 9133.81 505.858   8
   4  -1  -3 1359.13 121.266  22
   4  -1  -3 1493.98 126.973  15
  -4   1   3 1230.13 135.568  14
   4  -1  -3 1326.32 128.310  24
   4  -1  -3 1357.60 127.366  16
   4  -1  -2 21736.1 698.189  22
   4  -1  -2 21564.5 793.756   8
  -4   1   2 20731.9 748.950  14
   4  -1  -2 20604.2 683.161  16
   4  -1  -2 20497.4 684.182  24
  -4   1   1 28.3874 67.5225  14
   4  -1  -1 149.185 81.6050  22
   4  -1  -1 150.447 86.3994   8
  -4   1   0 17037.0 657.252  14
   4  -1   0 17686.6 606.891  22
   4  -1   0 17037.7 608.558   8
   4  -1   1 808.291 121.707  22
   4  -1   2 106.408 94.6202  22
  -4   1  -3 46683.6 1504.28  14
   4  -1   3 45466.4 1425.54  22
  -4   1  -4 117182. 3478.52  14
  -4   1  -5 44458.1 1502.02  10
  -4   1  -5 43109.4 1488.51   9
  -4   1  -5 43895.3 1492.80  14
   4  -1   5 43567.7 1401.35  22
  -4   1  -6 6242.81 426.760  10
  -4   1  -6 4960.97 369.019   9
  -4   1  -6 5898.07 389.483  14
   4  -1   6 5903.65 342.478  22
  -4   1  -7 5145.29 425.224  10
  -4   1  -7 5771.16 412.887   9
   4  -1   7 6282.54 369.508  22
  -4   1  -8 1047.43 222.369  10
   4  -1   8 836.219 168.935  22
  -4   1  -9 6730.20 390.109  23
  -4   1 -10 1864.06 217.744  23
  -4   1 -11 1524.95 190.822  23
  -4   1 -12 734.427 206.056  12
  -4   1 -12 490.485 127.101  23
  -4   1 -13 1829.62 251.768  12
  -4   1 -13 448.270 104.368  23
  -4   1 -14-34.4111 57.5037  23
  -4   1 -14 86.2692 112.410  12
   4   0 -15 40.7716 100.158  26
   4   0 -15 33.3033 75.4768  25
   4   0 -14 140.624 119.635  26
   4   0 -14 235.045 104.896  25
   4   0 -14 253.340 162.338  19
   4   0 -13 1215.86 193.360  25
   4   0 -13 1282.17 214.802  26
   4   0 -12 4267.86 354.399  25
   4   0 -12 4483.37 384.679  26
   4   0 -12 3927.77 321.679  15
   4   0 -12 3495.23 349.565  19
   4   0 -11 1828.97 331.245   8
   4   0 -11 1949.83 275.694  19
   4   0 -11 1870.99 247.828  11
   4   0 -11 2275.73 289.674  26
   4   0 -11 1891.88 240.306  25
   4   0 -11 1484.39 208.872  15
   4   0 -10 3470.56 291.806  15
   4   0 -10 3520.61 331.265  19
   4   0 -10 2744.34 312.724  24
   4   0 -10 3098.04 404.525   8
   4   0 -10 3226.88 297.669  25
   4   0 -10 3245.45 325.880  11
   4   0  -9 156.809 103.967  25
   4   0  -9 29.6632 177.569   8
   4   0  -9 41.6699 109.776  24
   4   0  -9 137.890 94.6752  15
   4   0  -9 159.379 152.316  19
   4   0  -9 238.007 127.441  11
   4   0  -9 128.141 116.468  21
   4   0  -8 6849.09 456.923  24
   4   0  -8 7323.84 421.276  15
   4   0  -8 7701.61 427.664  25
   4   0  -8 8056.40 441.858  19
   4   0  -8 8246.10 513.784  11
   4   0  -8 7892.53 581.671   8
   4   0  -8 7427.28 446.929  21
   4   0  -7 11810.1 561.874  21
   4   0  -7 12359.0 542.044  25
   4   0  -7 12692.4 713.187   8
   4   0  -7 11750.8 586.739  24
   4   0  -7 12505.5 627.469   1
   4   0  -7 12168.6 645.394  11
   4   0  -7 12432.3 549.168  19
   4   0  -7 11957.6 539.723  15
   4   0  -6 16801.6 651.028  19
   4   0  -6 16734.0 725.773   1
   4   0  -6 17034.0 817.377   8
   4   0  -5 169.821 137.565   8
   4   0  -5 76.9475 73.8366  21
   4   0  -5 40.9606 68.2110  15
   4   0  -5-24.3355 81.7980  19
  -4   0   5-11.4786 111.732  17
   4   0  -5-25.0351 68.6101   1
   4   0  -5-50.6654 95.5803   2
   4   0  -5-11.6198 66.0935  24
   4   0  -4 16683.7 632.483  24
   4   0  -4 16789.8 578.742  19
   4   0  -4 16473.7 579.936  15
   4   0  -4 16543.2 599.930  21
   4   0  -4 15922.0 728.662   8
   4   0  -4 16321.9 633.435   1
   4   0  -4 16363.9 610.333   2
   4   0  -3 4465.40 233.605  16
   4   0  -3 4211.23 243.056  24
   4   0  -3 5159.63 234.497  15
   4   0  -3 4839.42 249.503   1
   4   0  -3 4628.39 252.853   4
   4   0  -3 4814.27 228.028  21
   4   0  -2 5118.30 267.399   4
   4   0  -2 4659.62 251.960  22
   4   0  -2 4548.20 214.645  16
  -4   0   2 4731.60 289.318  14
   4   0  -1 56.9601 82.0761  22
   4   0  -1 10.0593 74.1319   8
  -4   0   1-11.2415 83.7205  14
   4   0   0 34033.7 1068.50  22
   4   0   0 32910.5 1069.58   8
   4   0   1 762.611 128.458  22
   4   0   2 6994.49 345.278  22
  -4   0  -2 6843.22 391.826  14
  -4   0  -3 14873.1 656.453  14
  -4   0  -4 81117.1 2530.29  14
  -4   0  -5 55927.3 1788.32  14
   4   0   5 53159.3 1662.88  22
  -4   0  -6 487.347 168.371  10
  -4   0  -6 421.342 151.758   9
   4   0   6 739.647 160.378  22
  -4   0  -6 631.501 160.678  14
  -4   0  -7 2135.08 252.200  14
  -4   0  -7 2124.54 287.150  10
  -4   0  -7 2328.61 282.771   9
   4   0   7 1669.04 208.085  22
  -4   0  -8 2021.03 276.813   9
  -4   0  -8 1899.82 293.131  10
   4   0   8 1451.35 200.184  22
  -4   0  -9 26.9307 178.453  10
   4   0   9 117.937 135.294   4
  -4   0  -9-39.9240 118.831  23
  -4   0 -10-107.182 118.796  23
  -4   0 -11 790.966 151.340  23
  -4   0 -11 886.112 221.016  12
  -4   0 -12 10.5143 95.9054  23
  -4   0 -12 95.1488 167.439  12
  -4   0 -13-24.0621 76.1478  23
  -4   0 -14 5.37230 51.9739  23
   4   1 -15 261.742 106.641  26
   4   1 -15 424.412 96.1991  25
   4   1 -14 423.915 144.930  26
   4   1 -14 364.985 111.221  25
   4   1 -14 179.312 126.477  19
   4   1 -13-31.3087 156.053  19
   4   1 -12 644.842 182.469  26
   4   1 -12 441.320 140.467  25
   4   1 -12 504.917 196.789  19
   4   1 -11 2527.25 277.390  25
   4   1 -11 2407.18 287.663  19
   4   1 -11 2172.40 357.138   8
   4   1 -11 2886.91 258.003  15
   4   1 -10 1906.87 247.983  25
   4   1 -10 2205.82 272.290  21
   4   1 -10 2212.07 372.677   8
   4   1 -10 1947.96 256.364  19
   4   1 -10 2129.64 224.672  15
   4   1  -9 96.8568 119.368   1
   4   1  -9 47.0403 87.7043  25
   4   1  -9 76.1441 136.058  19
   4   1  -9 221.269 128.537  21
   4   1  -9 398.585 216.169   8
   4   1  -9 191.016 127.109  11
   4   1  -9 346.402 103.019  15
   4   1  -8 704.875 123.438  15
   4   1  -8 733.065 145.262  25
   4   1  -8 865.167 167.539  19
   4   1  -8 787.715 248.406   8
   4   1  -8 774.481 164.629  21
   4   1  -8 884.366 180.856  11
   4   1  -8 686.035 172.171   1
   4   1  -7 1141.68 249.619   8
   4   1  -7 991.380 149.680  25
   4   1  -7 773.246 129.861  15
   4   1  -7 835.285 169.836   1
   4   1  -7 880.104 154.628  21
   4   1  -6 5066.35 354.253   1
   4   1  -6 4978.95 421.198   8
   4   1  -5 1189.75 226.762   8
   4   1  -5 840.164 124.397  21
   4   1  -5 1012.51 142.322   1
  -4  -1   5 1315.46 210.637  17
   4   1  -5 862.816 111.694  15
   4   1  -4 9704.08 402.498  15
   4   1  -4 10695.7 434.598  21
   4   1  -4 10072.5 486.197   4
   4   1  -3 12262.9 475.122   2
   4   1  -3 12613.1 469.771  21
   4   1  -3 13073.3 505.406   1
   4   1  -3 12595.9 452.177  15
   4   1  -2 5388.79 231.232  15
   4   1  -2 5183.54 242.966   2
   4   1  -1 19518.3 711.948  22
   4   1  -1 19662.5 737.162   4
  -4  -1   0 191.983 93.3003  14
   4   1   0 71.0406 98.3455  22
  -4  -1  -1 62574.0 2061.71  14
   4   1   1 66311.8 1966.79  22
  -4  -1  -2 16622.8 722.488  14
  -4  -1  -3 4793.01 347.507  14
  -4  -1  -4 13734.2 657.236  14
   4   1   4 13625.4 578.732  22
   4   1   5 3808.70 287.617  22
  -4  -1  -5 4463.98 345.902  17
  -4  -1  -6 117.528 153.694   9
   4   1   6-25.6156 117.631  22
   4   1   7-40.5507 128.352  22
   4   1   7 332.200 154.382   4
  -4  -1  -7 98.5418 140.153   9
  -4  -1  -7 126.951 181.061  10
   4   1   8 287.377 139.718   4
  -4  -1  -8 379.954 163.512   9
  -4  -1  -8 55.2151 178.188  10
  -4  -1  -9 40.4631 116.898  23
   4   1   9 126.762 118.013   4
  -4  -1  -9 28.3604 192.812  10
  -4  -1  -9-25.6197 148.311   9
  -4  -1 -10-39.6021 114.408  23
  -4  -1 -11 655.334 177.964   7
  -4  -1 -11 482.525 182.723  12
  -4  -1 -12 96.7674 104.570  23
  -4  -1 -13 48.9517 70.1276  23
  -4  -1 -14 9.00899 47.4426  23
   4   2 -16 35.3756 49.2972  26
   4   2 -15 8.96772 54.5424  25
   4   2 -15 144.491 91.5292  26
   4   2 -14 25.5871 75.3449  25
   4   2 -14 158.825 114.540  26
   4   2 -13-27.3352 176.303   8
   4   2 -12 500.519 233.109   8
   4   2 -12 232.104 145.453  26
   4   2 -12 280.721 121.027  25
   4   2 -11 100.374 209.795   8
   4   2 -11 180.824 159.143  19
   4   2 -11 196.235 116.795  25
   4   2 -11 356.420 156.252  21
   4   2 -10 706.719 160.867  25
   4   2 -10 747.538 208.087   1
   4   2 -10 931.819 195.971  21
   4   2 -10 900.006 287.475   8
   4   2  -9 143.711 107.217  25
   4   2  -9 37.9763 108.030  21
   4   2  -9 31.8633 205.519   8
   4   2  -9 98.7958 118.757   1
   4   2  -8 44.3319 101.106   1
   4   2  -8 72.7420 88.4839  25
   4   2  -8 354.376 222.217   8
   4   2  -8 69.0697 96.4648  21
   4   2  -8 20.8657 107.582  11
   4   2  -7 151.953 107.141  21
   4   2  -7 324.729 205.703   8
   4   2  -7 38.7624 81.0279  25
   4   2  -7 77.7984 100.300   1
  -4  -2   6 502.445 151.322   5
   4   2  -6 703.853 145.040   1
   4   2  -6 760.120 201.398   8
   4   2  -6 534.929 125.725  21
   4   2  -5 4595.32 321.935   1
  -4  -2   5 5088.32 390.006  13
   4   2  -4 16896.9 630.703  21
  -4  -2   4 17968.1 801.005  13
   4   2  -4 16717.7 750.219   4
   4   2  -4 16369.8 666.820   1
   4   2  -3 29496.2 1126.14   4
  -4  -2   3 32741.0 1210.23  13
   4   2  -2 12631.7 596.639   4
   4   2  -1 826.217 145.350   4
   4   2   0 12496.5 585.352   4
   4   2   1 13249.2 605.432   4
   4   2   2 4036.52 318.108   4
  -4  -2  -2 4587.17 359.716  17
   4   2   2 4104.39 291.202  22
  -4  -2  -3 607.749 206.974  17
   4   2   3 890.760 164.332   4
   4   2   3 532.799 145.511  22
  -4  -2  -4 134.278 212.743  13
   4   2   4 575.999 159.578   4
   4   2   4 319.991 134.548  22
  -4  -2  -4 531.468 191.711  17
  -4  -2  -5 1471.00 297.614  13
   4   2   5 1438.45 209.316  22
   4   2   5 1714.28 234.809   4
  -4  -2  -5 1826.15 280.138  17
   4   2   6 945.805 195.849   4
  -4  -2  -6 626.607 245.840  13
   4   2   6 411.285 155.541  22
  -4  -2  -6 483.695 198.672   9
   4   2   7 773.064 188.365   4
  -4  -2  -7 913.232 258.649  10
  -4  -2  -7 908.336 239.656   9
   4   2   8 70.0343 117.709   4
  -4  -2  -8 27.6290 148.502   9
  -4  -2  -8 87.6843 196.211  10
  -4  -2  -8 26.2553 116.372  23
  -4  -2  -9 409.557 142.452  23
  -4  -2 -10-12.4619 108.000  23
  -4  -2 -10-27.4165 197.697  10
  -4  -2 -11 1584.89 186.543  23
  -4  -2 -11 2384.61 289.006   7
  -4  -2 -12 117.067 91.3708  23
  -4  -2 -12 313.220 122.881   7
  -4  -2 -13-11.5361 60.1147  23
   4   3 -15 196.700 60.4184  25
   4   3 -15 272.296 90.9579  26
   4   3 -14 185.681 79.8405  25
   4   3 -14 275.729 119.962  26
   4   3 -13 1197.82 246.641   8
   4   3 -13 1404.88 183.900  25
   4   3 -13 1288.60 196.643  26
   4   3 -12 49.0793 89.6951  25
   4   3 -12 243.771 209.743   8
   4   3 -11 2799.20 305.537  21
   4   3 -11 2896.81 276.255  25
   4   3 -10 826.110 162.916  25
   4   3 -10 935.499 216.386   1
   4   3 -10 951.599 286.368   8
   4   3 -10 937.895 197.543  21
   4   3  -9 80.7689 95.1143  25
   4   3  -9 101.109 112.036   1
   4   3  -9-33.0337 197.709   8
   4   3  -9-19.5370 115.033  21
   4   3  -8 776.425 150.305  25
   4   3  -8 813.373 269.834   8
   4   3  -8 600.780 162.324   1
   4   3  -8 935.221 176.310  21
   4   3  -7 103.246 108.810   1
  -4  -3   7 57.1547 130.386   5
   4   3  -7 237.279 104.891  21
  -4  -3   6 474.112 172.468   5
   4   3  -6 287.697 102.365  21
  -4  -3   6 416.206 175.231  17
   4   3  -6 216.495 108.296   1
  -4  -3   5 17945.4 778.406  17
  -4  -3   5 16883.1 783.852  13
   4   3  -5 15916.8 666.601  21
  -4  -3   5 15796.2 716.167   5
   4   3  -5 17170.1 729.314   1
   4   3  -4 12486.6 575.477   1
  -4  -3   4 13074.8 687.645  13
  -4  -3   4 13881.6 681.727  17
   4   3  -4 13188.0 690.471   4
  -4  -3   3 14240.1 745.107  13
  -4  -3   3 14192.3 706.483  17
   4   3  -3 13158.2 690.235   4
  -4  -3   2-87.8721 232.576  13
  -4  -3   2-19.2321 209.814  17
   4   3  -1 182.983 113.607   4
  -4  -3   1 44.6279 225.031  13
  -4  -3   1 19.6896 208.476  17
   4   3   0-19.0982 106.674   4
  -4  -3   0 59.6539 201.648  17
  -4  -3   0 90.9014 256.206  13
   4   3   1 4082.13 350.198   4
  -4  -3  -1 4360.11 436.530  13
  -4  -3  -1 4074.49 387.378  17
   4   3   2 3881.22 343.126   4
  -4  -3  -2 4017.93 434.769  13
  -4  -3  -2 3424.19 363.829  17
   4   3   3 15454.3 778.005   4
  -4  -3  -3 16714.2 807.381  17
  -4  -3  -3 16962.0 866.139  13
  -4  -3  -4 119.297 202.760  17
  -4  -3  -4 74.0817 240.369  13
   4   3   4-22.0217 111.032   4
  -4  -3  -5 395.664 209.888  17
  -4  -3  -5 700.333 268.233  13
   4   3   5 428.271 164.264   4
  -4  -3  -6 357.978 192.623   9
   4   3   6 328.990 144.242   4
   4   3   7 27.7526 119.329   4
  -4  -3  -7 74.8137 109.711  23
  -4  -3  -7-150.081 173.755   9
  -4  -3  -8 306.611 128.295  23
  -4  -3  -8 231.424 176.052   9
  -4  -3  -8 211.753 197.927  10
  -4  -3  -9-36.9970 107.696  23
  -4  -3  -9 54.0811 156.529   9
  -4  -3  -9 115.734 201.561  10
  -4  -3 -10 260.024 189.667  10
  -4  -3 -10 208.399 107.583  23
  -4  -3 -11 141.514 89.8377  23
  -4  -3 -11 318.097 154.191   7
  -4  -3 -12 77.1286 69.8771  23
  -4  -3 -12 273.741 108.473   7
  -4  -3 -13-12.1570 42.2341  23
   4   4 -15 50.6141 63.4895  26
   4   4 -14-75.5996 89.8495  26
   4   4 -14-32.8596 47.5690  25
   4   4 -13 396.297 107.186  25
   4   4 -13 572.962 194.152   8
   4   4 -13 519.193 142.242  26
   4   4 -12 17.8842 103.541  21
   4   4 -12-57.9871 170.713   8
   4   4 -12 130.177 87.9706  25
   4   4 -11 349.598 121.076  25
   4   4 -11 292.642 134.544  21
   4   4 -11 517.707 243.613   8
   4   4 -11 204.932 137.935   1
   4   4 -10 4092.64 354.042  21
   4   4 -10 3872.40 314.242  25
   4   4  -9 1807.68 243.760  21
   4   4  -9 1826.75 217.315  25
   4   4  -9 1660.85 262.319   1
   4   4  -9 2035.07 351.269   8
   4   4  -8 9023.21 580.133   1
   4   4  -8 8128.50 650.326   8
   4   4  -8 9319.16 490.893  25
   4   4  -8 8963.53 523.021  21
   4   4  -7 4590.16 387.601   1
  -4  -4   7 4548.93 343.883  17
  -4  -4   7 4061.35 344.834   5
   4   4  -7 5160.19 359.910  21
   4   4  -6 5723.66 407.676   1
   4   4  -6 5730.26 366.362  21
  -4  -4   6 5959.61 407.576  17
  -4  -4   6 5784.75 409.882   5
   4   4  -5 2319.53 243.583   1
   4   4  -5 2758.30 296.438   4
  -4  -4   5 2571.68 296.423   5
  -4  -4   5 2167.97 291.635  17
  -4  -4   4 168.553 226.487  13
  -4  -4   4 94.3612 201.857  17
   4   4  -4 75.7161 101.530   4
  -4  -4   4-17.1658 184.531   5
  -4  -4   3 4218.52 412.043  17
  -4  -4   3 4215.26 418.381  13
   4   4  -3 4111.36 394.252   4
  -4  -4   2 5869.77 465.935  17
  -4  -4   2 5962.48 500.876  13
   4   4  -2 5760.85 465.372   4
  -4  -4   1 418.877 253.958  17
  -4  -4   1 486.270 275.580  13
   4   4  -1 382.778 157.974   4
  -4  -4   0-63.9161 222.044  17
   4   4   0 25.3330 161.105   4
  -4  -4   0-198.037 260.722  13
  -4  -4  -1 9707.01 605.442  17
   4   4   1 8884.50 618.180   4
  -4  -4  -1 9849.72 660.693  13
  -4  -4  -2 598.819 256.342  17
  -4  -4  -2 353.631 281.180  13
   4   4   2 491.729 197.440   4
   4   4   3 7954.73 595.953   4
  -4  -4  -3 8099.15 589.315  13
  -4  -4  -3 7595.92 528.197  17
   4   4   4 16637.8 904.487   4
  -4  -4  -4 14995.4 820.854  13
  -4  -4  -4 14494.8 742.486  17
  -4  -4  -5 737.366 255.991  13
   4   4   5 890.043 232.012   4
   4   4   6 2470.41 356.955   4
  -4  -4  -6 2464.92 254.274  20
  -4  -4  -6 2793.01 386.708   9
  -4  -4  -6 2218.53 209.410  23
  -4  -4  -7 309.840 221.219   9
  -4  -4  -7 453.665 128.836  23
   4   4   8-177.933 135.278   4
  -4  -4  -8-34.8763 106.078  23
  -4  -4  -8-143.044 187.084   9
  -4  -4  -8-59.6754 189.773  10
  -4  -4  -9 115.430 99.6411  23
  -4  -4  -9-25.7953 159.299   9
  -4  -4  -9 82.4543 182.134  10
  -4  -4 -10 93.2876 170.029  10
  -4  -4 -10-25.9112 80.9383  23
  -4  -4 -11-26.1930 65.6551  23
  -4  -4 -11 120.173 113.758   7
  -4  -4 -12 8.52903 44.2077  23
   4   5 -14-40.7536 68.4033  26
   4   5 -13 335.527 117.594  26
   4   5 -13 294.943 77.2337  25
   4   5 -13 83.2987 132.629   8
   4   5 -12 737.770 225.825   8
   4   5 -12 798.923 128.040  25
   4   5 -12 785.905 158.140  21
   4   5 -11 152.261 201.795   8
   4   5 -11-23.4894 112.935   1
   4   5 -11 142.598 104.963  21
   4   5 -10 957.451 289.390   8
   4   5 -10 914.389 154.036  25
   4   5 -10 770.643 171.334  21
   4   5 -10 1120.49 217.222   1
   4   5  -9 4865.35 340.455  25
   4   5  -9 4924.79 514.827   8
   4   5  -9 4391.09 368.532  21
   4   5  -8 6730.83 401.120  25
   4   5  -8 7099.04 454.709  21
   4   5  -8 6279.63 486.909   1
   4   5  -7 275.845 120.378  21
  -4  -5   7 213.674 164.263  17
   4   5  -7 338.276 130.799   1
   4   5  -7 333.499 107.166  25
  -4  -5   7 286.478 186.780   5
  -4  -5   6 11439.3 602.551  17
   4   5  -6 12006.8 587.135  21
  -4  -5   6 12100.8 639.252   5
   4   5  -6 11196.4 626.539   1
  -4  -5   5 1200.20 244.040  17
   4   5  -5 1283.64 193.847   1
  -4  -5   5 1663.34 272.784   5
   4   5  -4 11469.0 703.115   4
  -4  -5   4 11036.4 624.148  17
  -4  -5   4 11458.2 637.277   5
   4   5  -3 340.129 153.087   4
  -4  -5   3 934.803 260.549  17
  -4  -5   3 746.327 240.383   5
  -4  -5   3 669.951 291.390  13
   4   5  -2 2702.15 357.983   4
  -4  -5   2 4017.13 394.527  17
  -4  -5   2 3432.94 355.449   5
  -4  -5   2 3652.41 425.170  13
   4   5  -1 494.637 184.583   4
  -4  -5   1 506.893 263.086  17
  -4  -5   1 326.332 217.732   5
  -4  -5   1 447.521 278.000  13
   4   5   0 32.6661 140.478   4
  -4  -5   0-105.772 237.421  17
  -4  -5   0 248.236 213.327   5
  -4  -5   0 358.243 280.521  13
   4   5   1 1196.40 245.048   4
  -4  -5  -1 909.148 283.541  17
  -4  -5  -1 929.094 237.733   5
  -4  -5  -1 1373.37 350.229  13
   4   5   2-97.9607 182.389   4
  -4  -5  -2-142.979 217.356  17
  -4  -5  -2 18.7171 179.957   5
  -4  -5  -2 308.936 280.859  13
   4   5   3 1847.37 319.105   4
  -4  -5  -3 1851.95 296.550  17
  -4  -5  -3 1832.60 264.021   5
  -4  -5  -3 2376.68 383.263  13
   4   5   4 2939.85 394.834   4
  -4  -5  -4 3038.21 330.904  17
  -4  -5  -4 3381.66 324.772   5
  -4  -5  -5 4221.39 472.608   9
   4   5   5 4227.58 457.503   4
  -4  -5  -6 693.934 165.779  20
  -4  -5  -7 481.533 234.063   9
   4   5   7 890.464 225.023   4
  -4  -5  -8 293.948 174.761   9
  -4  -5  -8 167.037 207.360  10
   4   5   8 115.799 135.689   4
  -4  -5  -8 92.5016 78.9972  23
  -4  -5  -9 38.1662 70.6450  23
  -4  -5  -9 410.805 211.048  10
  -4  -5  -9 389.530 185.979   9
  -4  -5 -10 85.6022 59.6207  23
  -4  -5 -10 1182.46 226.388  10
  -4  -5 -11 146.133 96.9355   7
   4   6 -14-28.5451 53.1521  26
   4   6 -13 412.313 106.398  26
   4   6 -13 422.634 140.042   8
   4   6 -12-51.2651 82.6633  21
   4   6 -12 45.1655 149.643   8
   4   6 -11-60.8055 115.301   1
   4   6 -11-45.9769 102.895  21
   4   6 -11-136.298 180.639   8
   4   6 -10 269.461 138.727   1
   4   6 -10 91.9576 197.743   8
   4   6 -10 103.824 113.225  21
   4   6  -9-13.6701 77.7567  25
   4   6  -9-70.7703 107.585   1
   4   6  -9 98.4302 211.612   8
   4   6  -9 36.8859 99.1256  21
  -4  -6   8 1482.51 227.539   5
   4   6  -8 1359.57 200.950  21
   4   6  -8 1064.82 201.836   1
   4   6  -8 1352.09 176.724  25
  -4  -6   7 519.493 179.086  17
   4   6  -7 521.229 135.738  21
   4   6  -7 889.872 182.685   1
   4   6  -7 632.423 135.339  25
   4   6  -6 634.528 151.002  21
  -4  -6   6 598.462 156.141  27
  -4  -6   6 396.464 203.590  17
  -4  -6   6 634.986 231.261   5
  -4  -6   5 184.786 214.887  17
  -4  -6   5 102.011 196.194   5
  -4  -6   4 1336.04 273.483  17
  -4  -6   4 701.657 261.087   5
   4   6  -3 3478.12 404.408   4
  -4  -6   3 3379.77 371.398  17
  -4  -6   3 3516.13 379.358   5
   4   6  -2 106.575 147.919   4
  -4  -6   2 124.672 219.996   5
  -4  -6   2 20.4518 239.833  17
   4   6  -1 1295.96 275.032   4
  -4  -6   1 1115.68 278.634   5
  -4  -6   1 1408.93 311.323  17
   4   6   0 610.686 217.420   4
  -4  -6   0 408.083 230.339   5
  -4  -6   0 267.969 225.185  17
   4   6   1 156.593 178.730   4
  -4  -6  -1 420.103 228.740   5
  -4  -6  -1 447.809 248.649  17
   4   6   2 275.388 184.545   4
  -4  -6  -2 270.491 193.917   5
  -4  -6  -2 470.241 226.033  17
   4   6   3 39.5458 127.528   4
  -4  -6  -3 18.1767 166.940   5
  -4  -6  -3-18.2662 194.376  17
  -4  -6  -4 868.244 210.435  17
   4   6   5 188.603 151.800   4
  -4  -6  -6 1269.74 284.977   9
   4   6   6 1033.60 244.804   4
  -4  -6  -7 939.708 243.835   9
  -4  -6  -7 545.555 238.875  10
   4   6   7 561.922 183.491   4
  -4  -6  -8-91.6815 153.873   9
  -4  -6  -8-23.9907 173.002  10
  -4  -6  -9 38.8335 143.093  10
  -4  -6 -10 882.092 169.844  10
   4   7 -13 38.1516 60.8370  26
   4   7 -12 17.9054 120.199   8
   4   7 -11 842.617 217.416   8
   4   7 -10-53.4023 172.218   8
   4   7  -9 159.334 112.434  21
   4   7  -9 414.129 206.137   8
   4   7  -9 164.032 116.746   1
   4   7  -8 505.558 230.409   8
   4   7  -8 64.6117 103.640   1
  -4  -7   8 283.302 162.281   5
  -4  -7   7 72.6448 160.995   5
  -4  -7   6 1244.11 252.068   5
  -4  -7   6 1151.42 240.314  17
  -4  -7   6 1242.75 192.746  27
  -4  -7   5 2592.28 323.311  17
  -4  -7   5 2835.94 270.931  27
  -4  -7   4 469.470 252.601   5
  -4  -7   4 403.153 233.772  17
  -4  -7   3 10338.6 619.960   5
  -4  -7   3 9951.67 607.349  17
   4   7  -2 15355.6 927.977   4
  -4  -7   2 15295.6 782.926   5
  -4  -7   2 15821.0 789.920  17
   4   7  -1 8548.92 677.526   4
  -4  -7   1 7831.38 544.265   5
  -4  -7   1 8032.43 549.797  17
  -4  -7   0 2106.03 313.022   5
   4   7   0 2026.60 340.376   4
  -4  -7   0 2417.73 333.889  17
  -4  -7  -1 191.663 215.160  17
  -4  -7  -2 612.005 223.765  17
  -4  -7  -3-50.9009 166.162   5
   4   7   3 193.503 195.126   4
  -4  -7  -3 16.2984 165.283  17
   4   7   4 363.408 174.954   4
  -4  -7  -4 319.175 219.888   9
  -4  -7  -5 300.991 124.753  20
   4   7   5 230.015 158.137   4
  -4  -7  -5 263.464 224.844   9
  -4  -7  -6 239.826 116.378  20
   4   7   6 221.101 136.305   4
  -4  -7  -6 311.215 201.141   9
   4   7   7 213.848 102.909   4
  -4  -7  -7 196.462 155.719   9
  -4  -7  -7 45.2716 159.625  10
  -4  -7  -8-37.1405 132.411  10
  -4  -7  -8 35.3056 113.854   9
  -4  -7  -9 163.360 117.152  10
   4   8 -12 997.911 112.437  26
   4   8 -11 102.970 116.707   8
   4   8 -10 63.9274 135.524   8
   4   8  -9-24.5161 160.301   8
  -4  -8   8 161.798 143.252   5
   4   8  -8 190.221 182.481   8
  -4  -8   7 492.143 185.622   5
  -4  -8   6 5917.83 429.409   5
  -4  -8   5 2095.10 292.767   5
  -4  -8   5 2128.22 237.168  27
  -4  -8   4 895.128 245.052   5
  -4  -8   4 342.317 160.377  27
  -4  -8   4 358.093 201.328  17
  -4  -8   3 1384.95 266.360  17
  -4  -8   3 1572.31 293.934   5
  -4  -8   2 206.154 208.442  17
  -4  -8   2 142.556 216.763   5
  -4  -8   1-129.891 208.245  17
  -4  -8   1 140.850 210.815   5
  -4  -8   0 630.941 218.756  17
   4   8   0 572.448 207.509   4
  -4  -8   0 230.282 209.749   5
  -4  -8  -1 50.9528 187.096  17
  -4  -8  -1-17.9828 173.992   5
   4   8   1 247.883 165.944   4
  -4  -8  -2 1300.39 223.497   5
   4   8   2 2021.17 327.833   4
   4   8   3 32.2561 115.006   4
  -4  -8  -3 406.621 220.768   9
  -4  -8  -3-40.1227 150.788  17
   4   8   4 58.5487 129.747   4
  -4  -8  -4-26.3350 183.460   9
  -4  -8  -5 41.6087 95.4802  20
  -4  -8  -5 138.605 160.939   9
  -4  -8  -6-38.7251 133.282   9
  -4  -8  -6-100.895 148.716  10
  -4  -8  -7-16.4331 122.393  10
  -4  -8  -7 123.941 115.390   9
   4   9 -10 44.1836 98.8747   8
   4   9  -9 127.182 128.115   8
   4   9  -8 125.052 153.594   8
  -4  -9   8-88.0915 109.770   5
   4   9  -7 388.889 182.455   8
  -4  -9   7 110.602 137.937   5
  -4  -9   6 351.689 125.121  27
  -4  -9   6 436.099 176.509   5
  -4  -9   5 743.823 158.879  27
  -4  -9   5 867.199 203.953   5
  -4  -9   4 578.149 159.762  27
  -4  -9   4 468.147 191.535   5
  -4  -9   3-105.728 177.713   5
  -4  -9   2 227.728 181.697   5
  -4  -9   1 135.666 165.112   5
  -4  -9   0 87.3157 149.351  27
  -4  -9   0 175.072 157.769   5
  -4  -9  -1 1582.86 210.987  27
  -4  -9  -1 1248.39 204.728   5
  -4  -9  -2 1702.77 278.305   9
  -4  -9  -2 1823.29 207.806  27
  -4  -9  -3 42.9707 146.165   9
  -4  -9  -3 311.036 127.866  27
  -4  -9  -4 47.8074 81.2574  20
  -4  -9  -4-18.7823 126.087   9
  -4  -9  -5 538.843 142.771   9
  -4  -9  -5 248.785 145.242  10
   4  10  -7 150.847 120.324   8
  -4 -10   6 495.918 132.268   5
  -4 -10   6 500.851 108.192  27
   4  10  -6 443.343 142.914   8
  -4 -10   5 115.221 128.382   5
  -4 -10   5 206.737 107.801  27
   4  10  -5-50.7930 112.215   8
  -4 -10   4 589.559 170.146   5
  -4 -10   4 625.962 136.695  27
  -4 -10   3 480.489 166.910   5
  -4 -10   3 469.977 136.623  27
  -4 -10   2-13.9169 132.122   5
  -4 -10   2 50.0886 118.942  27
  -4 -10   1 328.803 140.976   5
  -4 -10   1 355.686 137.973  27
  -4 -10   0-46.7730 113.836   5
  -4 -10   0 235.583 127.338  27
  -4 -10  -1 334.993 122.832  27
  -4 -10  -2 29.4865 92.4161  27
  -4 -10  -2 52.9501 84.4305  20
  -4 -10  -3 390.762 93.7910  20
  -4 -11   5-63.2405 63.5193  27
  -4 -11   4 113.517 76.0214  27
  -4 -11   3 62.2116 75.6774  27
  -4 -11   2 133.404 80.5897  27
  -4 -11   1 117.161 84.9451  27
  -4 -11   0 350.562 86.7429  27
  -4 -11   0 320.011 77.6804  20
  -4 -11  -1-31.4566 59.9549  27
  -4 -11  -1-45.1902 48.5881  20
   5 -14  -5 60.1055 52.3652  24
   5 -14  -4 280.812 123.202   6
   5 -14  -4 129.837 74.0769  24
   5 -14  -3 458.102 147.752   6
   5 -14  -3 179.379 82.8449  24
   5 -14  -2-79.1926 131.881   6
   5 -14  -2 100.766 91.6618  24
  -5  14   2 30.6557 61.6563   3
   5 -14  -1 125.227 93.2659  24
  -5  14   1 123.141 78.0497   3
   5 -14  -1 186.716 158.057   6
  -5  14   0 192.067 101.262   3
   5 -14   0 169.001 93.1548  24
  -5  14  -1 39.9664 85.9582   3
   5 -14   1 141.900 87.0520  24
  -5  14  -2-40.3209 83.9319   3
   5 -14   2 40.8148 79.0935  24
  -5  14  -3 423.928 120.948   3
   5 -14   3 153.845 81.6394  24
  -5  14  -4 1099.54 171.890   3
  -5  14  -5 538.984 113.124   3
   5 -14   5-37.1665 85.0076  22
   5 -14   6-19.5568 71.4634  22
  -5  14  -6 53.1043 64.5844  14
   5 -14   7-62.8732 66.6611  22
   5 -13  -7 213.606 75.4033  24
   5 -13  -6 564.752 118.335  24
   5 -13  -6 636.366 156.087   6
   5 -13  -5 726.781 138.007  24
   5 -13  -5 649.747 180.982   6
   5 -13  -4-43.3837 98.3351  24
   5 -13  -4-133.269 173.663   6
   5 -13  -3 188.266 197.321   6
   5 -13  -3-30.1892 102.634  24
  -5  13   3 94.6798 78.8523   3
   5 -13  -3 61.9837 108.271  16
   5 -13  -2-15.3626 105.742  24
  -5  13   2 22.0189 85.3416   3
   5 -13  -2 93.1795 120.570  16
  -5  13   1 24.0922 89.7115   3
   5 -13  -1-30.8886 104.997  24
   5 -13   0 2319.19 241.790  24
  -5  13   0 2958.90 329.417   3
  -5  13  -1 104.736 101.489   3
   5 -13   1-67.6889 137.290  27
  -5  13  -2-52.6476 89.4836   3
   5 -13   2 42.1274 147.899  27
   5 -13   3-11.9110 118.738  22
  -5  13  -3 77.4070 100.007   3
   5 -13   4 60.6083 122.929  22
  -5  13  -4 24.7731 99.6439   3
   5 -13   5-11.8046 123.678  22
  -5  13  -5 21.7542 87.4965   3
   5 -13   6 230.254 132.001  22
  -5  13  -6 950.441 164.455   3
  -5  13  -7 376.013 104.221  14
   5 -13   7 9.74771 108.508  22
  -5  13  -8 137.066 68.0623  14
   5 -13   8 54.3866 86.0340  22
   5 -13   9-69.6018 68.3449  22
  -5  13  -9-6.12910 54.3367  19
   5 -12  -9 356.130 79.7215  24
   5 -12  -8 644.732 122.207  24
   5 -12  -7 410.685 127.011  24
   5 -12  -7 332.778 163.277   6
   5 -12  -6-12.3476 104.516  16
   5 -12  -6 110.464 115.054  24
   5 -12  -6 39.6295 176.931   6
   5 -12  -5 260.082 139.805  16
   5 -12  -5 955.504 185.535  24
   5 -12  -5 896.155 235.254   6
   5 -12  -4-31.2268 128.916  16
   5 -12  -4-53.9733 119.216  24
   5 -12  -4 146.443 203.224   6
  -5  12   3 625.126 155.980   3
   5 -12  -3 607.759 179.117  16
  -5  12   2 1594.09 249.484   3
  -5  12   1 198.986 136.761   3
   5 -12   0 76.6080 151.878  27
  -5  12   0 148.091 114.839   3
   5 -12   1 5336.21 393.104  27
  -5  12  -1 6677.51 536.098   3
  -5  12  -2 760.115 207.799   3
   5 -12   2 802.658 206.833  27
   5 -12   3 134.625 172.781  27
  -5  12  -3 513.545 175.086   3
   5 -12   4 216.989 155.505  22
  -5  12  -4 204.634 129.691   3
   5 -12   5 761.912 193.745  22
  -5  12  -5 2138.15 288.124   3
   5 -12   6 842.270 189.572  22
  -5  12  -6 1856.46 252.239   3
   5 -12   7 528.508 162.575  22
  -5  12  -7 2063.02 233.714   3
  -5  12  -8 444.173 117.248  14
   5 -12   8 138.531 126.824  22
   5 -12   9 18.0785 97.1669  22
  -5  12 -10 14.9514 70.0551  19
   5 -12  10-12.0634 69.2264  22
   5 -11 -10 166.056 77.2908  24
   5 -11  -9-12.8101 94.4028  24
   5 -11  -8 481.499 139.249  24
   5 -11  -8 421.971 175.731   6
   5 -11  -7 453.231 202.458   6
   5 -11  -7 568.608 150.676  24
   5 -11  -7 103.049 135.514  16
   5 -11  -6 406.258 163.421  16
   5 -11  -6 903.404 261.563   6
   5 -11  -5 578.617 262.297   6
   5 -11  -5 200.431 144.741  24
   5 -11  -4 1476.05 241.915  16
   5 -11  -4 1705.38 240.197  24
  -5  11   3 1342.48 231.552   3
   5 -11  -3 1147.96 212.239  24
   5 -11  -2 3107.82 311.100  24
   5 -11  -1 17960.0 772.073  27
   5 -11   0 1282.14 229.782  27
   5 -11   1 6979.79 460.898  27
   5 -11   2 539.959 206.190  27
   5 -11   3 8051.64 501.634  27
   5 -11   4 415.012 198.231  27
  -5  11  -4 540.151 196.635   3
  -5  11  -5 217.365 149.407   3
   5 -11   5 245.526 163.381  22
  -5  11  -6 2065.45 286.420   3
  -5  11  -7-46.7132 106.528   3
   5 -11   7-79.9427 159.388  22
   5 -11   8 28.7275 147.290  22
  -5  11  -8 18.2784 105.809  14
   5 -11   9 95.2816 127.819  22
  -5  11  -9 676.686 130.745  14
   5 -11  10-36.0163 105.143  22
   5 -11  11-16.6495 66.6986  22
  -5  11 -11 23.4890 77.5949  19
   5 -10 -11 263.652 87.3717  24
   5 -10 -10-28.2851 101.983  24
   5 -10  -9 16.3678 108.459  24
   5 -10  -8 284.907 140.015  24
   5 -10  -8-16.6780 144.579  16
   5 -10  -8 201.070 189.127   6
   5 -10  -7 875.947 254.641   6
   5 -10  -7 702.181 181.539  24
   5 -10  -6 134.655 206.758   6
   5 -10  -6 116.959 151.129  16
   5 -10  -6 85.9156 138.561  24
   5 -10  -5 389.349 173.999  16
   5 -10  -5 211.277 145.627  24
   5 -10  -4 2943.56 312.654  24
   5 -10  -4 2751.44 309.543  16
   5 -10  -3 158.019 145.592  24
  -5  10   3 81.3843 105.181   3
  -5  10   2 369.197 152.957   3
   5 -10  -2 354.004 153.288  27
  -5  10   1 20988.0 1045.32   3
   5 -10  -1 20977.3 859.624  27
  -5  10   0 16303.7 881.373   3
   5 -10   0 14277.3 689.641  27
  -5  10  -1 11142.1 737.633   3
   5 -10   1 12240.5 622.840  27
   5 -10   2 1882.99 268.494  27
  -5  10  -2 1733.36 293.641   3
   5 -10   3 558.638 207.511  27
  -5  10  -3 672.067 195.332   3
   5 -10   4 765.636 228.993  27
  -5  10  -4 1030.48 228.308   3
   5 -10   5 7454.02 493.916  22
   5 -10   5 8999.97 529.074  27
  -5  10  -6-29.3678 113.829   3
   5 -10   6-128.267 179.453  22
  -5  10  -7-129.456 121.353   3
   5 -10   7-35.4508 158.301  22
  -5  10  -8 21.6331 87.0155   3
  -5  10  -8 61.8821 94.0784  14
  -5  10  -9 3554.43 299.836  14
   5 -10   9 900.057 206.497  22
   5 -10  10-56.7816 130.918  22
  -5  10 -11 20.6462 107.587  19
   5 -10  11-46.7863 88.3119  22
  -5  10 -12 89.4151 82.1101  19
   5  -9 -12-10.5655 65.2426  24
   5  -9 -11 28.8434 86.3169  24
   5  -9 -10 591.802 157.369  24
   5  -9  -9 578.582 206.589   6
   5  -9  -9 710.651 133.577  15
   5  -9  -8 24.6828 193.185   6
   5  -9  -8 191.602 146.567  24
   5  -9  -7 242.099 149.734  24
   5  -9  -7 132.758 121.116  15
   5  -9  -7 328.957 179.633  16
   5  -9  -6 132.901 123.821  15
   5  -9  -6 109.828 218.941   6
   5  -9  -6 223.408 177.432  16
   5  -9  -6 285.869 165.539  24
   5  -9  -5 6848.42 448.173   2
   5  -9  -5 7248.05 496.973  24
   5  -9  -5 6985.23 435.859  15
   5  -9  -4 7476.43 491.516  24
   5  -9  -4 6934.68 444.806   2
   5  -9  -4 7824.76 443.216  15
   5  -9  -3 7647.37 484.578  24
  -5   9   3 8972.35 577.576   3
   5  -9  -3 7809.26 444.861   2
   5  -9  -3 7354.89 425.116  15
   5  -9  -2 514.740 133.119  15
   5  -9  -2 804.595 176.904  27
   5  -9  -2 730.133 152.840   2
  -5   9   2 740.314 176.152   3
   5  -9  -1 13780.5 600.938  15
  -5   9   1 15303.4 825.515   3
   5  -9  -1 15789.0 677.283  27
   5  -9   0 3869.82 277.688  15
   5  -9   0 4272.55 337.989  27
  -5   9   0 4322.24 415.070   3
  -5   9  -1-28.6647 127.047   3
   5  -9   1 128.155 159.692  27
   5  -9   2 15035.3 710.925  27
  -5   9  -2 16517.0 885.645   3
  -5   9  -3 271.573 155.716   3
   5  -9   3 238.957 186.338  27
  -5   9  -4 25096.7 1185.12   3
   5  -9   4 23976.0 989.879  27
   5  -9   5 8954.28 540.331  22
  -5   9  -5 9703.00 672.351   3
  -5   9  -6 295.879 145.953   3
   5  -9   6 259.608 196.468  22
   5  -9   7 1195.31 238.615  22
  -5   9  -8 256.655 117.793   3
   5  -9   8 140.657 169.150  22
  -5   9  -9 39.3450 96.9118  14
   5  -9  10-26.0702 147.625  22
  -5   9 -11 440.278 137.457  19
   5  -9  11 161.435 116.180  22
  -5   9 -12 320.472 115.119  19
   5  -9  12 40.2201 71.2959  22
   5  -8 -13 152.449 68.0646  24
   5  -8 -12 155.132 98.3367  24
   5  -8 -11 17.5723 94.4488  24
   5  -8 -11 39.1941 75.6322  15
   5  -8 -10 1428.39 184.670  15
   5  -8  -9 11398.1 649.797   6
   5  -8  -9 10485.2 595.229  24
   5  -8  -8 1153.89 198.014  15
   5  -8  -8 623.134 185.167  24
   5  -8  -8 745.853 215.982  16
   5  -8  -7 1451.31 225.165  15
   5  -8  -7 1977.65 283.474  16
   5  -8  -7 1701.18 255.487  24
   5  -8  -7 1762.97 298.845   6
   5  -8  -6 535.193 158.105  15
   5  -8  -6 311.079 159.216   2
   5  -8  -6 554.082 179.475  24
   5  -8  -6 664.958 207.110  16
   5  -8  -6 536.182 150.716  20
   5  -8  -6 680.518 239.154   6
   5  -8  -5 1649.83 242.223   2
   5  -8  -5 1689.26 244.089  24
   5  -8  -5 2406.20 296.033  16
   5  -8  -5 1823.92 226.058  15
   5  -8  -4 194.172 139.171  15
  -5   8   4 199.594 101.295   3
   5  -8  -4 364.212 138.530   2
   5  -8  -4 107.931 116.153  24
   5  -8  -3 146.629 117.669  15
  -5   8   3 185.689 96.8615   3
   5  -8  -3 431.528 145.228   2
   5  -8  -3 315.544 125.142  24
  -5   8   2 1981.93 265.101   3
   5  -8  -2 2265.21 219.180  15
   5  -8  -2 2413.77 236.150  27
  -5   8   1 122.734 112.060   3
   5  -8  -1 300.127 115.904  15
   5  -8  -1 130.016 121.139  27
   5  -8   0 936.188 159.194  22
  -5   8   0 1057.32 214.937   3
   5  -8   0 1177.22 195.583  27
   5  -8   1 14573.0 655.643  27
  -5   8  -1 14448.8 794.915   3
   5  -8   2-75.2202 148.213  27
  -5   8  -2 26.8155 107.853   3
  -5   8  -3 2200.83 297.355   3
   5  -8   3 2006.37 247.270  27
  -5   8  -4 87.1409 120.982   3
   5  -8   4 244.791 172.809  27
   5  -8   4 115.743 160.003  22
   5  -8   5 87.1772 165.626  22
  -5   8  -5 323.057 151.514   3
   5  -8   6 1028.13 219.908  22
  -5   8  -6 1311.06 245.628   3
  -5   8  -7 1524.54 230.656  14
   5  -8   7 1588.74 249.591  22
  -5   8  -7 1112.21 216.311   3
   5  -8   8 35.9454 163.932  22
  -5   8  -8 22.2444 95.6475  14
   5  -8   9 114.554 146.186  22
  -5   8  -9 186.175 117.742  14
  -5   8 -10 1148.59 210.850  12
   5  -8  10 125.847 148.612  22
  -5   8 -11 331.142 147.829  12
   5  -8  11 107.299 130.050  22
  -5   8 -11 67.5371 124.127  19
   5  -8  12 199.799 101.945  22
  -5   8 -12 974.964 154.162  19
  -5   8 -13 546.794 102.925  19
   5  -7 -13 38.3341 78.9115  24
   5  -7 -12 119.184 100.245  24
   5  -7 -12-39.4734 77.4684  15
   5  -7 -11 140.767 134.996  24
   5  -7 -11-15.9818 78.7275  15
   5  -7 -10 1762.72 256.316  24
   5  -7  -9 8219.80 542.389  24
   5  -7  -9 8169.50 542.832  16
   5  -7  -9 8420.79 491.296  18
   5  -7  -9 8247.61 503.221  15
   5  -7  -8 177.955 149.426  24
   5  -7  -8 211.505 168.698  16
   5  -7  -8 321.216 195.255   6
   5  -7  -8 19.0268 134.227  15
   5  -7  -8 307.168 123.174  18
   5  -7  -7 7689.87 486.931  15
   5  -7  -7 8081.86 526.391  24
   5  -7  -7 8177.75 538.802  16
   5  -7  -7 8501.30 473.308  18
   5  -7  -7 8713.96 579.027   6
   5  -7  -6 2197.50 309.249   6
   5  -7  -6 1857.69 248.386  24
   5  -7  -6 1963.82 266.729  11
   5  -7  -6 1730.29 246.705   2
   5  -7  -6 2083.47 219.782  18
   5  -7  -6 1886.22 269.967  16
   5  -7  -6 1685.09 220.823  15
   5  -7  -5 594.383 169.052  15
   5  -7  -5 674.346 177.164   2
   5  -7  -5 747.077 176.351  24
   5  -7  -5 900.731 201.036  16
   5  -7  -5 829.440 155.632  20
   5  -7  -5 723.844 169.379  11
   5  -7  -4 837.553 173.428   2
  -5   7   4 853.677 162.677   3
   5  -7  -4 770.051 160.984  15
   5  -7  -4 761.538 158.356  24
   5  -7  -4 916.962 174.391  11
  -5   7   3 1090.53 185.995   3
   5  -7  -3 1251.58 195.400  11
   5  -7  -3 1121.83 170.744  15
   5  -7  -3 873.909 157.676  24
   5  -7  -2 1957.75 207.117  24
   5  -7  -2 1972.64 194.366  15
  -5   7   2 1916.80 240.760   3
   5  -7  -2 2099.41 223.298  11
  -5   7   1 1178.11 203.486   3
   5  -7  -1 1123.82 171.922  27
   5  -7  -1 811.656 135.439  22
  -5   7   0 2800.70 304.021   3
   5  -7   0 3103.92 259.575  27
   5  -7   0 2560.12 226.820  22
  -5   7  -1 117.192 100.825   3
   5  -7   1 77.2396 122.251  27
   5  -7   1 134.157 115.080  22
  -5   7  -2 317.330 141.623   3
   5  -7   2 380.000 156.053  27
   5  -7   2 357.165 132.974  22
   5  -7   3 9981.95 515.356  22
  -5   7  -3 10876.5 651.474   3
   5  -7   3 10431.1 529.354  27
   5  -7   4 152.967 148.987  22
  -5   7  -4 212.738 117.972   3
   5  -7   5 81.5495 157.811  22
  -5   7  -5 106.712 111.099   3
   5  -7   6 2826.97 303.432  22
  -5   7  -6 2650.38 317.422   3
  -5   7  -7 1569.33 247.271   3
  -5   7  -7 1781.11 247.961  14
   5  -7   7 1468.66 250.397  22
  -5   7  -8 71.9452 81.5915   3
   5  -7   8 315.558 171.717  22
  -5   7  -8 156.520 115.321  14
   5  -7   9 98.9414 159.556  22
  -5   7 -10-20.4070 169.918  12
  -5   7 -11 301.130 169.282  12
  -5   7 -11 70.9148 118.120  19
   5  -7  11 11.4632 120.758  22
  -5   7 -12 128.586 134.953  12
  -5   7 -12 11.8906 110.704  19
  -5   7 -13 437.740 127.639  12
  -5   7 -13 134.116 85.8727  19
   5  -6 -13 15.3431 84.0982  24
   5  -6 -12 539.586 147.478  24
   5  -6 -12 714.600 143.702  15
   5  -6 -11 328.861 141.685  24
   5  -6 -10 1270.20 225.589  24
   5  -6 -10 1071.93 185.518  15
   5  -6 -10 1193.09 196.806  18
   5  -6 -10 1101.40 166.327  25
   5  -6  -9 323.961 107.811  25
   5  -6  -9 274.685 152.329  15
   5  -6  -9 368.509 143.082  18
   5  -6  -9 311.448 167.613  24
   5  -6  -9 265.159 174.754  16
   5  -6  -8 2714.71 323.168   6
   5  -6  -8 2141.12 282.647  24
   5  -6  -8 2197.03 225.262  25
   5  -6  -8 2672.21 331.153  11
   5  -6  -8 2098.71 294.889  16
   5  -6  -8 2533.63 286.728  15
   5  -6  -8 2431.93 265.568  18
   5  -6  -7 1014.51 212.843   2
   5  -6  -7 1430.60 229.943  24
   5  -6  -7 1218.60 208.069  15
   5  -6  -7 1516.62 254.728  11
   5  -6  -7 1437.70 259.139  16
   5  -6  -7 1517.96 255.311   6
   5  -6  -7 1236.98 188.558  18
   5  -6  -6 103.266 138.448   2
   5  -6  -6 123.597 125.385  15
   5  -6  -6 21.1409 149.020   6
   5  -6  -6 55.2960 102.954  24
   5  -6  -6-45.1987 108.643  11
   5  -6  -6-14.6425 86.2127  18
   5  -6  -6 17.9743 141.982  16
   5  -6  -5 6260.46 407.858  16
   5  -6  -5 6046.66 370.890  15
   5  -6  -5 5477.80 346.063  18
   5  -6  -5 6023.57 436.651  11
   5  -6  -5 5725.35 385.081  24
   5  -6  -5 5784.83 387.729   2
   5  -6  -4 406.771 128.676  11
   5  -6  -4 317.409 135.922   2
   5  -6  -4 299.879 123.696  15
   5  -6  -4 366.502 119.324  24
  -5   6   4 300.369 102.684   3
   5  -6  -3 5371.70 381.146  11
   5  -6  -3 5416.75 314.069  15
  -5   6   3 5271.27 378.612   3
   5  -6  -2 14012.5 663.013  11
  -5   6   2 15446.1 719.170   3
   5  -6  -1 614.213 127.530  11
  -5   6   1 1139.12 182.840   3
  -5   6   0 941.325 179.190   3
  -5   6  -1 426.763 141.992   3
   5  -6   1 520.594 132.154  22
  -5   6  -2 6540.03 461.318   3
   5  -6   2 6090.68 359.837  22
   5  -6   3 668.110 154.133  22
  -5   6  -3 725.940 168.041   3
   5  -6   4 339.850 148.706  22
  -5   6  -4 400.780 141.461   3
   5  -6   5 1111.33 207.916  22
  -5   6  -5 1223.16 211.623   3
  -5   6  -5 1024.29 188.253  14
   5  -6   6-16.2089 152.894  22
  -5   6  -6 48.4692 90.2473   3
  -5   6  -6 41.3154 91.5615  14
   5  -6   7 1072.97 212.876  22
  -5   6  -7 1184.84 209.907   3
  -5   6  -7 930.172 186.778  14
   5  -6   8 1689.44 246.409  22
  -5   6  -8 1827.29 249.265   3
  -5   6  -8 2018.58 253.054  14
  -5   6  -9 41.4411 91.8377  14
   5  -6   9-15.8275 163.189  22
   5  -6  10 1229.64 203.349  22
  -5   6 -10 1555.93 216.578  19
   5  -6  11 35.6375 117.729  22
  -5   6 -11-28.7954 134.923  19
  -5   6 -11-124.493 175.619  12
  -5   6 -12 194.092 125.134  19
  -5   6 -12 72.6325 146.117  12
  -5   6 -13-176.326 89.5905  19
  -5   6 -13 99.3995 127.747  12
   5  -5 -13 17.2418 96.3173  24
   5  -5 -13 98.9716 85.9886  15
   5  -5 -12-14.7390 85.3209  25
   5  -5 -12 102.616 102.360  15
   5  -5 -11 654.756 141.063  25
   5  -5 -11 861.430 173.302  15
   5  -5 -11 710.850 178.850  24
   5  -5 -10 1357.21 217.669  15
   5  -5 -10 1249.50 184.250  25
   5  -5 -10 1636.36 250.164  24
   5  -5 -10 1295.19 218.425  26
   5  -5 -10 1285.38 211.452  18
   5  -5  -9-39.4467 151.408  15
   5  -5  -9 156.630 119.053  26
   5  -5  -9-22.6101 133.121  24
   5  -5  -9-25.8722 139.054  11
   5  -5  -9-109.269 192.286  16
   5  -5  -9 18.7927 114.274  18
   5  -5  -9 16.5342 79.4842  25
   5  -5  -8 817.156 150.349  25
   5  -5  -8 938.440 178.511  26
   5  -5  -8 904.092 194.183  24
   5  -5  -8 827.918 210.400  11
   5  -5  -8 776.044 196.219  15
   5  -5  -8 1222.04 239.180  16
   5  -5  -8 1056.60 227.407   6
   5  -5  -8 1009.30 181.313  18
   5  -5  -7 1880.54 256.696   6
   5  -5  -7 1419.04 241.982   2
   5  -5  -7 1506.02 187.570  25
   5  -5  -7 1818.09 219.335  26
   5  -5  -7 1536.38 208.441  18
   5  -5  -7 1538.21 228.158  24
   5  -5  -7 1767.70 260.729  11
   5  -5  -7 1700.35 247.683  16
   5  -5  -7 1938.34 240.529  15
   5  -5  -6 73.0924 134.662   6
   5  -5  -6-114.688 135.225  15
   5  -5  -6-23.8350 60.0895  25
   5  -5  -6 22.4058 122.810  11
   5  -5  -6 269.055 160.664  16
   5  -5  -6 152.621 115.290  24
   5  -5  -6 48.9997 140.458   2
   5  -5  -6 28.8886 86.4509  18
   5  -5  -5 108.214 114.879  15
   5  -5  -5-45.1012 87.0280  24
   5  -5  -5 69.5756 116.826   2
   5  -5  -5-50.5232 122.782   6
   5  -5  -5 74.3530 127.881  16
   5  -5  -5 62.9102 105.731  11
  -5   5   4 29.6846 59.7333   3
   5  -5  -4 347.325 125.101   2
   5  -5  -4 78.0226 118.627  11
   5  -5  -4 53.3276 98.6457  15
  -5   5   3 792.704 142.614   3
   5  -5  -3 669.208 121.654  24
   5  -5  -3 807.773 132.601  15
   5  -5  -3 598.410 141.907  11
   5  -5  -2 7077.32 350.648  24
   5  -5  -2 7212.56 432.559  11
  -5   5   2 7035.95 371.964  14
  -5   5   2 7655.59 443.455   3
   5  -5  -2 6493.15 311.029  22
  -5   5   1 67593.0 2094.20  14
   5  -5  -1 64466.9 2001.44  22
  -5   5   0 373.341 117.444   3
  -5   5  -1 10711.6 584.527   3
  -5   5  -2 2261.82 262.384   3
   5  -5   2 2152.42 208.279  22
   5  -5   3 158.096 126.132  22
  -5   5  -3 97.6003 92.6143  14
  -5   5  -3 226.655 119.345   3
   5  -5   4 251.590 132.947  22
  -5   5  -4 243.351 107.562  14
  -5   5  -4 277.647 128.014   3
   5  -5   5 665.537 173.428  22
  -5   5  -5 889.945 176.082  14
  -5   5  -5 709.367 169.739   3
  -5   5  -6 8311.63 507.200  14
  -5   5  -6 7245.66 501.846   3
   5  -5   6 7503.05 446.702  22
   5  -5   7 1686.22 238.472  22
  -5   5  -7 1726.17 235.658  14
  -5   5  -7 1583.43 240.458   3
  -5   5  -8 4802.35 387.501  14
   5  -5   8 4069.40 341.218  22
   5  -5   9 362.068 169.681  22
  -5   5  -9 552.455 155.932  14
  -5   5  -9 364.870 110.015  23
  -5   5 -10 30.8638 125.255  19
   5  -5  10 127.389 140.289  22
  -5   5 -11 562.439 218.165  12
  -5   5 -11 14.3413 121.439  19
  -5   5 -12 445.794 188.819  12
  -5   5 -12 218.238 119.311  19
  -5   5 -13-15.9087 136.807  12
  -5   5 -14 21.2524 91.3816  12
   5  -4 -13 183.017 98.4475  15
   5  -4 -13 280.365 134.838  24
   5  -4 -13 69.6841 84.8412  25
   5  -4 -12 215.076 115.745  15
   5  -4 -11 234.535 118.910  15
   5  -4 -11 194.153 109.062  25
   5  -4 -11 82.4813 110.897  26
   5  -4 -11 70.6611 116.091  24
   5  -4 -10 1478.14 216.543  15
   5  -4 -10 1593.86 275.013  11
   5  -4 -10 1449.62 205.595  25
   5  -4 -10 1486.42 233.981  26
   5  -4 -10 1266.51 239.780  24
   5  -4  -9 1251.12 227.357  15
   5  -4  -9 1022.98 217.433  11
   5  -4  -9 1357.42 216.332  26
   5  -4  -9 1244.89 224.241  24
   5  -4  -9 1507.81 226.391  18
   5  -4  -9 1202.77 187.965  25
   5  -4  -8 122.573 96.1249  25
   5  -4  -8 71.3184 136.934  15
   5  -4  -8-19.5905 156.230  16
   5  -4  -8 249.127 169.420  11
   5  -4  -8 325.260 141.679  24
   5  -4  -8 298.071 129.279  18
   5  -4  -8 105.309 108.462  26
   5  -4  -7 1717.51 189.013  25
   5  -4  -7 1792.75 208.114  26
   5  -4  -7 1413.99 205.774  24
   5  -4  -7 1628.20 214.687  15
   5  -4  -7 1897.14 270.909  11
   5  -4  -7 1260.74 226.050   2
   5  -4  -7 1751.82 213.494  18
   5  -4  -7 1383.61 228.569  16
   5  -4  -6 3673.88 302.045   6
   5  -4  -6 4229.43 378.485  11
   5  -4  -6 4079.89 303.341  15
   5  -4  -6 3820.00 304.503  24
   5  -4  -6 3940.62 314.740  16
   5  -4  -6 3883.81 269.339  25
   5  -4  -6 4029.23 288.229  26
   5  -4  -6 3381.01 303.541   2
   5  -4  -5 15280.2 624.906  15
   5  -4  -5 15627.1 665.130  16
   5  -4  -5 15205.5 648.025   2
   5  -4  -5 14092.7 642.212   6
   5  -4  -5 15589.5 759.089  11
   5  -4  -4 5778.90 411.444  11
   5  -4  -4 5498.05 328.688  24
   5  -4  -4 5553.03 292.800  25
   5  -4  -4 6420.11 327.773  15
   5  -4  -4 5370.04 334.986  16
   5  -4  -3 1583.68 160.069  24
  -5   4   3 1718.38 188.473   3
   5  -4  -3 1681.78 140.765  25
   5  -4  -3 2031.05 171.241  15
   5  -4  -2 36790.9 1207.25  24
   5  -4  -2 38405.4 1182.77  22
   5  -4  -2 37943.7 1170.68  25
  -5   4   2 41364.5 1347.34   3
  -5   4   1 28480.3 1067.11   3
  -5   4   1 29012.5 1013.54  14
   5  -4  -1 28024.7 928.006  22
  -5   4   0 2058.41 223.079   3
  -5   4   0 2184.20 203.305  14
   5  -4   0 2151.01 184.755  22
  -5   4  -1 617.400 135.386   3
  -5   4  -1 687.108 129.948  14
  -5   4  -2 37127.5 1377.47   3
  -5   4  -2 38440.3 1318.85  14
  -5   4  -3 5714.83 405.756   3
  -5   4  -3 6235.17 390.193  14
   5  -4   3 6143.47 347.861  22
  -5   4  -4 1332.19 201.594   3
   5  -4   4 1636.22 198.078  22
  -5   4  -4 1730.17 211.418  14
  -5   4  -5 652.263 154.289   3
   5  -4   5 527.228 158.005  22
  -5   4  -5 636.288 147.173  14
  -5   4  -6 3655.89 346.108   3
  -5   4  -6 3008.40 302.207  14
   5  -4   6 3745.19 307.394  22
  -5   4  -7 4541.88 372.362  14
   5  -4   7 4495.19 340.304  22
  -5   4  -8 20.7560 122.204  14
   5  -4   8-14.9218 147.881  22
  -5   4  -9 1393.21 176.307  23
   5  -4   9 1639.80 236.233  22
  -5   4 -10 341.388 116.448  23
   5  -4  10 379.366 158.701  22
  -5   4 -11 1468.32 260.227  12
  -5   4 -11 743.739 128.683  23
  -5   4 -12 1373.52 251.420  12
  -5   4 -13 617.524 177.222  12
  -5   4 -14 323.668 117.879  12
   5  -3 -14 336.167 102.031  25
   5  -3 -13 564.521 130.427  15
   5  -3 -13 574.647 139.775  25
   5  -3 -13 600.060 158.371  26
   5  -3 -12 1464.01 206.741  25
   5  -3 -12 1206.06 212.439  24
   5  -3 -12 1329.66 219.598  26
   5  -3 -11-23.7561 119.775  24
   5  -3 -11 83.9091 119.319  26
   5  -3 -11-19.4001 97.8129  15
   5  -3 -11-18.5456 103.587  25
   5  -3 -10 14007.3 699.464  15
   5  -3 -10 13418.4 766.159  11
   5  -3 -10 13553.7 745.571  24
   5  -3 -10 14966.3 691.376  25
   5  -3 -10 14387.3 718.908  26
   5  -3  -9 15717.8 840.019  11
   5  -3  -9 16925.2 780.020  26
   5  -3  -9 17192.1 745.970  25
   5  -3  -9 16632.2 771.652  15
   5  -3  -9 16347.9 806.065  24
   5  -3  -8 4999.32 426.830  11
   5  -3  -8 4505.95 354.919  15
   5  -3  -8 4824.20 334.020  25
   5  -3  -8 4627.51 350.437  26
   5  -3  -8 4753.43 377.178  24
   5  -3  -7 160.128 86.1293  25
   5  -3  -7 164.584 128.841  16
   5  -3  -7 162.064 131.596  15
   5  -3  -7-68.2686 145.656   2
   5  -3  -7 23.7469 130.203  11
   5  -3  -7 135.516 94.4378  26
   5  -3  -7 246.138 118.070  24
   5  -3  -6 837.568 150.643  24
   5  -3  -6 910.131 133.846  25
   5  -3  -6 730.456 152.844  15
   5  -3  -6 701.904 130.562  26
   5  -3  -6 749.212 164.725  16
   5  -3  -6 789.000 188.902  11
   5  -3  -6 728.152 161.147   2
   5  -3  -5 220.090 107.487  15
   5  -3  -5 62.2864 99.8280  11
   5  -3  -5 32.5623 60.6575  26
   5  -3  -5 77.5545 99.2446  16
   5  -3  -5 62.3839 108.975   2
   5  -3  -4 4919.75 303.862  24
   5  -3  -4 6153.16 333.830   2
   5  -3  -4 5165.47 282.787  25
   5  -3  -4 5738.71 304.225  15
   5  -3  -3 123.824 73.9196  22
   5  -3  -3 106.352 83.8875  16
   5  -3  -3 257.315 94.0908  15
   5  -3  -3 164.445 67.8513  24
  -5   3   3 126.992 66.9968   3
  -5   3   2 5335.14 331.807   3
   5  -3  -2 4997.45 261.992  22
  -5   3   1 374.433 112.156   3
   5  -3  -1 452.768 98.9625  22
  -5   3   1 366.874 90.6050  14
  -5   3   0 9640.64 506.822   3
   5  -3   0 9577.30 414.255  22
  -5   3   0 10252.9 480.228  14
  -5   3  -1 18005.8 777.109   3
  -5   3  -1 18670.6 744.243  14
  -5   3  -2 2786.06 274.380   3
  -5   3  -2 3382.22 268.696  14
  -5   3  -3 7215.72 446.946   3
   5  -3   3 6460.29 355.206  22
  -5   3  -3 6738.19 405.872  14
  -5   3  -4 971.630 169.563   3
   5  -3   4 643.523 151.061  22
  -5   3  -4 617.307 145.930  14
  -5   3  -5 14659.6 683.671  14
   5  -3   5 13422.9 600.505  22
   5  -3   6 533.258 169.026  22
  -5   3  -6 1052.99 188.649  14
   5  -3   7 1066.85 204.668  22
  -5   3  -7 1229.11 213.504  14
  -5   3  -8 10423.4 582.950  14
   5  -3   8 7955.73 477.117  22
   5  -3   9 506.982 185.366  22
  -5   3 -10 85.5256 111.461  23
   5  -3  10 67.8296 137.587  22
  -5   3 -11-87.7119 177.974  12
  -5   3 -12 611.162 200.146  12
  -5   3 -12 279.127 100.986  23
  -5   3 -13 591.907 170.996  12
  -5   3 -14 193.428 100.839  12
   5  -2 -14 607.961 146.433  26
   5  -2 -14 765.942 137.145  25
   5  -2 -13 602.569 136.643  15
   5  -2 -13 953.046 188.145  26
   5  -2 -13 951.268 164.003  25
   5  -2 -12 3902.30 348.601  26
   5  -2 -12 3518.36 314.098  25
   5  -2 -11 940.405 193.232  26
   5  -2 -11 1009.10 203.044  24
   5  -2 -11 750.464 160.369  15
   5  -2 -11 641.038 174.535  11
   5  -2 -11 858.807 174.082  25
   5  -2 -10 25429.9 1152.55  11
   5  -2 -10 27223.4 1152.77  24
   5  -2 -10 28806.6 1120.11  26
   5  -2 -10 27572.9 1076.50  25
   5  -2 -10 27351.2 1089.38  19
   5  -2 -10 26176.3 1068.12  15
   5  -2  -9 23112.9 1080.58  11
   5  -2  -9 23662.8 1036.16  24
   5  -2  -9 25823.6 1022.01  26
   5  -2  -9 24030.1 970.906  25
   5  -2  -9 23595.7 979.397  15
   5  -2  -9 24989.8 991.611  19
   5  -2  -8 8154.32 566.028  11
   5  -2  -8 8075.13 512.167  24
   5  -2  -8 8399.03 630.079   8
   5  -2  -8 8746.61 467.817  25
   5  -2  -8 9214.33 505.192  26
   5  -2  -8 8482.84 486.961  19
   5  -2  -8 7969.86 474.213  15
   5  -2  -7 8443.20 455.711  15
   5  -2  -7 7995.24 550.459  11
   5  -2  -7 8363.55 482.444  24
   5  -2  -7 7612.50 581.254   8
   5  -2  -7 8296.41 441.153  25
   5  -2  -7 8739.81 464.471  19
   5  -2  -7 7541.57 469.880   2
   5  -2  -6 713.323 182.925  11
   5  -2  -6 531.485 145.400   2
   5  -2  -6 504.118 109.870  25
   5  -2  -6 629.727 202.064   8
   5  -2  -6 433.719 118.814  24
   5  -2  -6 563.092 141.398  16
   5  -2  -6 217.801 110.326  15
   5  -2  -5 1440.27 248.843   8
   5  -2  -5 1191.04 156.291  24
   5  -2  -5 1239.56 171.762   2
   5  -2  -5 1070.80 148.318  15
   5  -2  -4 11350.3 505.828  24
   5  -2  -4 12073.7 489.170  15
   5  -2  -4 12402.6 516.269   2
   5  -2  -4 11053.2 502.694  16
   5  -2  -4 13280.7 652.922   8
   5  -2  -3 9154.01 413.110  16
   5  -2  -3 10060.2 401.569  22
   5  -2  -3 9087.70 506.281   8
   5  -2  -2 7058.08 324.469  22
   5  -2  -2 6595.63 316.345  16
  -5   2   1 922.116 150.219   3
   5  -2  -1 1053.66 139.532  22
  -5   2   1 942.423 141.051  14
  -5   2   0 5359.13 359.294   3
   5  -2   0 5652.48 300.157  22
  -5   2   0 5644.85 340.321  14
  -5   2  -1 336.484 114.676   3
  -5   2  -1 386.013 107.319  14
  -5   2  -2 563.045 147.763   3
  -5   2  -2 707.250 134.599  14
   5  -2   3 116.766 114.188  22
  -5   2  -3 189.524 96.1349  14
  -5   2  -4 4032.07 319.598  14
   5  -2   4 3446.37 268.484  22
  -5   2  -5 25466.0 1025.93  14
   5  -2   5 24904.3 928.727  22
  -5   2  -6 13333.0 670.003  14
   5  -2   6 12010.0 579.510  22
  -5   2  -7 30574.3 1204.98  14
   5  -2   7 28614.6 1082.65  22
   5  -2   8 1902.38 250.023  22
  -5   2  -8 1853.85 261.871  14
   5  -2   9 214.865 149.401  22
  -5   2 -10 2650.11 237.529  23
  -5   2 -11 787.965 217.028  12
  -5   2 -12 18.8141 177.463  12
  -5   2 -12-9.15920 85.8313  23
  -5   2 -13 148.494 137.328  12
  -5   2 -13 64.1561 67.6057  23
   5  -1 -15 464.637 95.3373  25
   5  -1 -15 628.887 116.866  26
   5  -1 -14 1739.88 212.444  26
   5  -1 -14 1582.38 185.173  25
   5  -1 -13 388.253 130.422  25
   5  -1 -13 257.395 125.296  26
   5  -1 -12 384.141 142.180  25
   5  -1 -12 385.991 153.223  26
   5  -1 -11 1279.63 190.558  15
   5  -1 -11 1210.83 194.324  25
   5  -1 -11 1220.18 224.427  26
   5  -1 -11 1496.05 246.359  19
   5  -1 -11 1413.73 230.089  11
   5  -1 -10 20072.5 987.385  11
   5  -1 -10 19567.2 952.970  24
   5  -1 -10 23589.2 974.231  26
   5  -1 -10 22133.0 921.511  25
   5  -1 -10 21897.3 905.228  15
   5  -1 -10 22578.1 1142.10   8
   5  -1 -10 22095.3 915.993  19
   5  -1  -9 26284.3 1140.88  11
   5  -1  -9 24774.2 1074.00  24
   5  -1  -9 26696.2 1024.22  25
   5  -1  -9 24314.3 1001.89  15
   5  -1  -9 25008.3 1224.28   8
   5  -1  -9 27210.4 1023.78  19
   5  -1  -8 13197.4 733.478  11
   5  -1  -8 13277.5 674.899  24
   5  -1  -8 13534.5 619.634  25
   5  -1  -8 13043.2 617.753  15
   5  -1  -8 12421.8 777.984   8
   5  -1  -8 12925.5 611.091  19
   5  -1  -7 52293.5 1885.57  11
   5  -1  -7 50899.0 1767.20  24
   5  -1  -7 53983.1 1710.99  25
   5  -1  -7 52739.0 1694.65  19
   5  -1  -7 51910.6 1708.30  15
   5  -1  -7 52994.4 1948.20   8
   5  -1  -6 130.844 83.9611  25
   5  -1  -6 104.776 83.7205  24
   5  -1  -6 182.595 120.866   2
   5  -1  -6 269.128 103.050  15
   5  -1  -6 195.414 164.035   8
   5  -1  -5 5303.36 331.621   2
   5  -1  -5 5001.59 297.287  15
   5  -1  -5 5026.51 321.225  24
   5  -1  -5 5315.47 423.184   8
   5  -1  -4-9.62639 75.3348  16
   5  -1  -4 71.2911 103.281   2
   5  -1  -4-19.1696 116.567   8
   5  -1  -4 41.4860 61.0665  24
   5  -1  -3 1006.26 172.364   8
   5  -1  -3 1040.81 134.354  22
  -5   1   2 9575.73 486.616  14
   5  -1  -2 10303.5 438.234  22
  -5   1   1 16648.0 707.784  14
   5  -1  -1 17178.9 679.963   8
   5  -1  -1 17107.0 639.357  22
  -5   1   0 248.678 102.130  14
  -5   1  -1-15.3221 83.9832  14
  -5   1  -2 179.385 105.364  14
   5  -1   2 298.078 122.876  22
  -5   1  -3 4335.87 346.281  14
   5  -1   3 4652.83 304.716  22
  -5   1  -4 3800.51 330.620  14
   5  -1   4 3804.97 289.993  22
  -5   1  -5 303.535 142.946  14
   5  -1   5 398.578 163.728  22
  -5   1  -6 1159.09 219.333  14
   5  -1   6 1447.45 219.695  22
  -5   1  -7 2152.62 276.124  14
   5  -1   7 2464.43 264.161  22
  -5   1  -8 395.094 158.696  14
   5  -1   8 456.910 167.320  22
   5  -1   9 485.118 164.290  22
   5  -1  10 4821.58 377.124   4
  -5   1 -10 3793.30 296.196  23
  -5   1 -11 1934.97 270.354  12
  -5   1 -11 837.884 153.518  23
  -5   1 -12 17.1263 157.304  12
  -5   1 -12 98.2693 95.5682  23
  -5   1 -13 336.306 131.952  12
  -5   1 -13 81.3655 61.7607  23
   5   0 -15 708.255 125.646  26
   5   0 -15 673.773 108.299  25
   5   0 -14 222.800 118.528  26
   5   0 -14 178.001 90.8122  25
   5   0 -13 90.1259 112.998  26
   5   0 -13 63.8155 89.1334  25
   5   0 -12 20.2020 120.910  26
   5   0 -12-30.3351 84.7210  15
   5   0 -12-35.7310 110.322  25
   5   0 -11 767.916 146.576  15
   5   0 -11 882.950 177.192  25
   5   0 -11 794.643 178.759  11
   5   0 -11 929.782 200.596  26
   5   0 -10 3555.27 294.604  15
   5   0 -10 3511.67 442.735   8
   5   0 -10 3736.39 323.674  25
   5   0 -10 3066.44 335.817  11
   5   0  -9 83.5159 110.747  25
   5   0  -9 124.212 133.574  11
   5   0  -9 171.193 85.3883  15
   5   0  -9 195.167 229.314   8
   5   0  -8 509.577 132.073  25
   5   0  -8 175.335 147.763  11
   5   0  -8 307.484 117.092  15
   5   0  -8 366.595 230.057   8
   5   0  -7-27.9357 172.505   8
   5   0  -7-13.1389 84.7445  15
   5   0  -7 124.138 99.4640  25
   5   0  -6 79.0481 82.3448  15
   5   0  -6-25.2523 162.875   8
   5   0  -5 6326.83 478.347   8
   5   0  -5 6400.70 333.028  15
  -5   0   5 6968.04 429.569  17
   5   0  -5 5929.44 355.331   2
   5   0  -4 200.434 141.335   8
   5   0  -4 119.678 90.4161   2
   5   0  -3 36710.5 1128.19  15
   5   0  -3 34164.0 1204.37   4
   5   0  -3 35282.6 1151.46   2
   5   0  -3 37665.5 1325.20   8
   5   0  -2 17514.0 687.412   4
  -5   0   2 17499.0 745.650  14
   5   0  -2 17192.0 737.545   8
  -5   0   1 2765.37 258.613  14
  -5   0   0 2650.94 257.836  14
  -5   0  -1 1136.26 194.443  14
   5   0   1 1343.94 174.976  22
  -5   0  -2 11509.7 600.290  14
   5   0   2 10981.6 510.532  22
  -5   0  -3 5061.18 391.205  14
   5   0   3 5435.46 344.224  22
  -5   0  -4 3648.28 341.943  14
   5   0   4 3576.54 289.353  22
   5   0   5 55.2516 136.087  22
  -5   0  -5 108.026 127.207  14
  -5   0  -5-44.4416 137.217   9
   5   0   6 264.269 157.076  22
  -5   0  -6 179.955 143.105  14
  -5   0  -6 114.531 130.351   9
  -5   0  -6 45.1186 151.491  10
  -5   0  -7 3834.85 387.553  10
   5   0   7 2963.08 294.307  22
  -5   0  -7 3401.86 348.465   9
   5   0   8 2883.72 317.001   4
  -5   0  -8 3210.09 362.685  10
   5   0   8 2275.01 257.752  22
  -5   0  -9 53.6877 119.083  23
   5   0   9 346.113 133.676   4
  -5   0 -11 151.018 112.519  23
  -5   0 -11 216.622 163.573  12
  -5   0 -12-8.25331 80.3374  23
  -5   0 -13 38.9533 57.6956  23
   5   1 -15 572.883 96.1712  25
   5   1 -15 514.002 105.531  26
   5   1 -14 71.4145 70.0928  25
   5   1 -14 28.3047 93.7898  26
   5   1 -13 121.521 99.3641  25
   5   1 -13 86.8953 118.187  26
   5   1 -12 585.244 146.362  25
   5   1 -12 496.389 160.331  26
   5   1 -12 366.897 232.817   8
   5   1 -11 1277.85 203.127  25
   5   1 -10 2787.35 274.824  25
   5   1 -10 2427.60 283.111  11
   5   1 -10 2652.51 386.503   8
   5   1  -9 1442.01 211.845  25
   5   1  -9 1524.18 238.965  11
   5   1  -9 1528.90 314.097   8
   5   1  -8 469.373 170.469  11
   5   1  -8 546.525 140.703  21
   5   1  -8 377.749 232.299   8
   5   1  -8 363.224 127.615  25
   5   1  -7 116.411 168.490   8
   5   1  -7 99.9966 94.7009  25
   5   1  -6 3580.60 403.395   8
  -5  -1   6 3207.74 320.617  17
  -5  -1   5 2525.49 323.474  13
   5   1  -5 2721.18 319.946   8
  -5  -1   5 2985.71 323.439  17
   5   1  -4 1002.26 210.675   8
  -5  -1   4 1041.13 235.559  17
   5   1  -3 41591.6 1479.30   4
   5   1  -3 41634.0 1522.23   8
  -5  -1   3 45781.7 1537.62  17
   5   1  -2 53879.0 1782.77   4
   5   1  -2 52240.8 1807.12   8
   5   1  -1 36737.3 1268.70  22
   5   1  -1 37322.8 1317.37   4
  -5  -1   1 40496.2 1400.14  17
   5   1   0 8808.75 476.570   4
   5   1   0 8644.03 441.449  22
   5   1   1 2543.70 257.034   4
   5   1   1 2228.82 226.796  22
   5   1   2 418.892 147.612  22
   5   1   2 682.956 174.709   4
   5   1   3 1027.71 190.034  22
  -5  -1  -3 970.726 227.387  17
  -5  -1  -4 1144.10 243.897  17
   5   1   4 1356.89 211.266  22
   5   1   4 1455.29 241.861   4
  -5  -1  -5 61.5829 185.975  17
   5   1   5 167.467 155.953   4
   5   1   5 212.867 155.967  22
   5   1   6 4139.12 385.494   4
  -5  -1  -6 3661.95 429.524  13
   5   1   6 3551.95 319.171  22
  -5  -1  -6 4055.42 404.331   9
  -5  -1  -7 207.510 174.146   9
  -5  -1  -7 79.6325 156.305  10
   5   1   7-79.3778 161.014  22
   5   1   7 297.267 155.481   4
   5   1   8-137.428 164.973  22
  -5  -1  -8-100.485 145.436   9
  -5  -1  -8 161.372 182.860  10
  -5  -1  -9 178.913 175.957  10
  -5  -1  -9 39.1268 109.555  23
   5   1   9 232.814 132.474   4
  -5  -1 -10-17.9209 138.914  12
  -5  -1 -11 126.241 103.919  23
  -5  -1 -12 7.08023 71.3956  23
  -5  -1 -13 26.6137 43.7054  23
   5   2 -15-6.48252 39.4185  25
   5   2 -15 26.7902 59.9471  26
   5   2 -14 20.9845 64.8174  25
   5   2 -14 193.906 103.071  26
   5   2 -13-41.7252 87.1826  25
   5   2 -13-32.7121 101.004  26
   5   2 -12 265.815 200.924   8
   5   2 -11-34.5257 103.322  25
   5   2 -11-32.5996 198.232   8
   5   2 -10 611.387 153.483  25
   5   2 -10 648.815 252.219   8
   5   2  -9 511.768 162.412  11
   5   2  -9 470.680 140.739  21
   5   2  -9 238.810 115.016  25
   5   2  -9 577.039 247.702   8
   5   2  -8 976.804 282.879   8
   5   2  -8 872.470 166.491  21
   5   2  -8 692.383 158.937  25
   5   2  -8 533.843 170.209  11
   5   2  -7-122.004 185.471   8
   5   2  -7-14.9309 89.3657  25
  -5  -2   6 1045.40 236.297  17
   5   2  -6 840.426 244.127   8
  -5  -2   6 924.536 204.350   5
   5   2  -5 4324.08 412.472   8
  -5  -2   5 4705.99 413.098  17
   5   2  -4 1074.21 225.775   8
  -5  -2   4 1202.06 265.647  17
  -5  -2   4 1552.87 304.410  13
   5   2  -4 1335.07 204.130   4
   5   2  -3 11475.0 657.684   8
   5   2  -3 13044.3 675.303   4
  -5  -2   3 13326.4 754.711  13
  -5  -2   3 14163.2 741.100  17
   5   2  -2 2051.93 252.233   8
   5   2  -2 2504.05 279.422   4
  -5  -2   2 2798.18 345.928  17
  -5  -2   2 2309.86 351.651  13
   5   2  -1 4304.23 355.054   4
  -5  -2   1 4510.20 406.576  17
   5   2   0 19.0911 98.4195   4
  -5  -2   0 21.0242 198.311  17
  -5  -2  -1 6495.25 483.356  17
   5   2   1 6057.26 430.359   4
   5   2   2 359.317 154.970  22
  -5  -2  -2 492.393 228.651  17
   5   2   2 720.515 186.820   4
   5   2   3 4426.46 353.177  22
  -5  -2  -3 4769.42 497.844  13
  -5  -2  -3 5638.17 477.562  17
   5   2   3 5099.12 413.055   4
   5   2   4 2681.18 291.364  22
  -5  -2  -4 3840.22 411.635  17
  -5  -2  -4 3292.04 422.613  13
   5   2   4 3547.78 352.481   4
  -5  -2  -5-88.1713 245.107  17
   5   2   5-71.6528 105.877   4
  -5  -2  -5-83.8209 288.083  13
  -5  -2  -6 261.546 185.215   9
   5   2   6 756.229 201.327   4
  -5  -2  -6 328.012 263.247  13
   5   2   7 632.242 179.511   4
  -5  -2  -7 421.927 191.620   9
  -5  -2  -7 280.727 186.420  10
  -5  -2  -8-25.7687 114.208  23
   5   2   8 26.4425 127.115   4
   5   2   9 25.7783 120.785   4
  -5  -2  -9-23.3512 146.362   9
  -5  -2  -9-25.1068 155.035  10
  -5  -2 -10 62.0594 95.6580  23
  -5  -2 -11 32.3089 80.9894  23
  -5  -2 -12 5.49459 56.0324  23
   5   3 -15 42.8868 52.6876  26
   5   3 -14 294.006 80.4869  25
   5   3 -14 135.673 87.8491  26
   5   3 -13 384.609 99.0719  25
   5   3 -13 431.500 130.453  26
   5   3 -13 565.054 191.655   8
   5   3 -12 419.311 118.945  25
   5   3 -12 536.209 149.283  26
   5   3 -12 276.457 195.220   8
   5   3 -11 1452.24 196.168  25
   5   3 -11 1318.79 284.997   8
   5   3 -10 1532.21 204.544  25
   5   3 -10 1562.30 216.477  21
   5   3  -9 1094.98 283.430   8
   5   3  -9 759.225 157.636  25
   5   3  -9 816.150 169.944  21
   5   3  -8 2587.18 254.398  25
   5   3  -8 2810.73 410.135   8
  -5  -3   7 49.7347 146.959   5
   5   3  -7 63.5387 215.988   8
  -5  -3   6 2391.40 320.625  13
  -5  -3   6 1772.72 263.174   5
  -5  -3   6 2415.88 304.336  17
   5   3  -6 2127.47 338.255   8
  -5  -3   5 220.758 232.572  13
  -5  -3   5 217.432 184.860   5
  -5  -3   5 424.363 237.024  17
   5   3  -5 83.4873 161.190   8
  -5  -3   4 3158.53 398.641  13
   5   3  -4 3693.15 366.307   4
  -5  -3   4 3894.95 411.241  17
  -5  -3   3 730.472 286.660  17
   5   3  -3 598.486 163.978   4
  -5  -3   3 594.736 290.692  13
  -5  -3   2 212.547 262.595  17
  -5  -3   2-82.4898 301.423  13
   5   3  -2-25.0246 123.270   4
  -5  -3   1 5388.82 542.658  13
  -5  -3   1 6244.00 528.920  17
   5   3  -1 6048.82 484.981   4
   5   3   0 465.290 176.403   4
  -5  -3   0 486.582 320.109  13
  -5  -3   0 928.100 306.552  17
   5   3   1 2832.04 342.583   4
  -5  -3  -1 2415.88 385.083  17
  -5  -3  -1 2482.20 429.391  13
  -5  -3  -2 1605.87 383.827  13
  -5  -3  -2 1171.24 306.712  17
   5   3   2 1201.80 235.832   4
  -5  -3  -3 1410.74 371.639  13
  -5  -3  -3 1321.16 325.657  17
   5   3   3 1364.22 254.951   4
  -5  -3  -4 661.085 303.842  13
  -5  -3  -4 873.597 289.364  17
   5   3   4 1219.55 247.169   4
  -5  -3  -5 735.925 300.136  13
   5   3   5 1072.25 244.697   4
  -5  -3  -5 1004.47 262.959  17
   5   3   6 60.2665 144.887   4
  -5  -3  -6 185.164 187.678   9
   5   3   7 522.092 198.409   4
  -5  -3  -7 380.570 128.460  23
   5   3   8 28.0285 134.790   4
  -5  -3  -8 283.472 181.686   9
  -5  -3  -8 322.522 216.230  10
  -5  -3  -9-44.2752 146.692   9
  -5  -3  -9 30.7558 94.1572  23
   5   3   9 24.6022 91.6119   4
  -5  -3  -9 70.1383 152.868  10
  -5  -3 -10-8.28114 83.9784  23
  -5  -3 -11-53.4560 61.9183  23
   5   4 -14 163.942 48.8362  25
   5   4 -14 257.941 83.0060  26
   5   4 -13 56.5077 64.8392  25
   5   4 -13-19.6785 121.524   8
   5   4 -13 90.3543 90.9958  26
   5   4 -12 12.2986 73.6069  25
   5   4 -12-24.9060 158.387   8
   5   4 -11-57.4527 91.3459  25
   5   4 -11 175.587 191.350   8
   5   4 -10 3114.38 409.185   8
   5   4 -10 2566.60 250.505  25
   5   4  -9 1033.17 172.338  25
   5   4  -8 2247.99 232.143  25
   5   4  -8 2155.67 367.091   8
  -5  -4   7 7674.15 468.452  17
   5   4  -7 8611.61 656.957   8
  -5  -4   7 7713.33 494.932   5
  -5  -4   6 6471.35 448.151  17
   5   4  -6 5546.95 530.936   8
  -5  -4   6 6278.68 453.810   5
  -5  -4   5 2880.93 356.246  17
  -5  -4   5 3105.75 346.503   5
   5   4  -4 57.8013 87.8733   4
  -5  -4   4-24.5348 232.924  13
  -5  -4   4 20.1459 213.283   5
  -5  -4   4-43.2376 219.236  17
  -5  -4   3 25.9546 260.268  13
   5   4  -3 155.809 129.812   4
  -5  -4   3 367.309 269.233  17
  -5  -4   2 27.5697 273.230  13
   5   4  -2 63.3165 140.318   4
  -5  -4   2 24.2801 262.300  17
  -5  -4   1 1119.10 354.735  13
   5   4  -1 1209.60 235.935   4
  -5  -4   1 1587.55 364.489  17
  -5  -4   0 1951.92 437.415  13
   5   4   0 1355.97 276.907   4
  -5  -4   0 2040.89 379.954  17
  -5  -4  -1 589.817 331.217  13
   5   4   1 374.954 187.454   4
  -5  -4  -1 662.077 323.087  17
  -5  -4  -2 319.054 314.904  13
   5   4   2 64.4575 162.529   4
  -5  -4  -2 146.023 256.345  17
  -5  -4  -3 1717.26 371.364  13
   5   4   3 1258.07 285.050   4
  -5  -4  -3 1361.66 302.202  17
   5   4   4 335.606 194.864   4
  -5  -4  -4 585.894 301.987  13
  -5  -4  -4 738.514 222.407   5
  -5  -4  -4 660.347 264.766  17
  -5  -4  -5 932.256 295.690  13
  -5  -4  -5 719.574 277.745   9
  -5  -4  -6 515.841 125.631  23
   5   4   6 718.482 219.770   4
   5   4   7 155.859 149.916   4
  -5  -4  -7 248.400 190.020   9
  -5  -4  -7 82.1963 199.801  10
   5   4   8 1543.17 250.185   4
  -5  -4  -8 1167.76 244.980   9
  -5  -4  -8 1210.46 258.026  10
  -5  -4  -9-101.807 153.210  10
  -5  -4  -9-39.0869 124.285   9
  -5  -4  -9 15.1821 73.8917  23
  -5  -4 -10-5.49171 55.3773  23
   5   5 -14 19.4715 43.5737  26
   5   5 -13 155.705 85.7648  26
   5   5 -13 143.401 108.369   8
   5   5 -13 100.499 45.0218  25
   5   5 -12 63.8353 137.242   8
   5   5 -12 37.2605 59.2491  25
   5   5 -11 25.8847 166.960   8
   5   5 -11 93.9421 76.8122  25
   5   5 -10 147.006 176.176   8
   5   5 -10 379.060 110.204  25
   5   5  -9 158.167 189.362   8
   5   5  -9 131.966 94.6433  25
   5   5  -8 130.097 212.671   8
   5   5  -8 60.9705 83.5681  25
   5   5  -7 10282.6 514.734  25
  -5  -5   7 8375.64 500.741  17
   5   5  -6 997.742 260.294   8
  -5  -5   6 815.692 231.884  17
  -5  -5   6 1182.51 251.216   5
  -5  -5   5 447.315 235.915  17
  -5  -5   5 453.186 237.773   5
  -5  -5   4 1688.51 306.190  17
  -5  -5   4 1984.58 319.017   5
   5   5  -4 1724.22 272.516   4
  -5  -5   3 4762.00 439.903   5
  -5  -5   3 5333.53 474.997  17
   5   5  -3 4749.64 478.723   4
  -5  -5   2 9673.35 642.950  17
  -5  -5   2 9998.17 706.091  13
  -5  -5   2 9174.70 611.401   5
   5   5  -2 9805.61 718.059   4
  -5  -5   1 1950.08 346.989  17
  -5  -5   1 1188.71 359.004  13
  -5  -5   1 1810.20 315.218   5
   5   5  -1 1682.52 309.465   4
  -5  -5   0 1943.31 357.860  17
  -5  -5   0 2084.81 396.337  13
  -5  -5   0 1685.61 300.801   5
   5   5   0 1789.16 324.451   4
  -5  -5  -1 297.012 266.825  17
  -5  -5  -1 343.198 315.060  13
  -5  -5  -1 106.167 212.950   5
   5   5   1 150.116 139.833   4
  -5  -5  -2 1277.27 301.932  17
  -5  -5  -2 1209.72 358.834  13
   5   5   2 710.096 225.299   4
  -5  -5  -2 1024.71 240.820   5
  -5  -5  -3 3100.15 355.463  17
  -5  -5  -4 192.926 192.335  17
   5   5   5 35.8155 138.868   4
  -5  -5  -5 475.764 220.992   9
   5   5   6 567.340 209.900   4
  -5  -5  -6 740.991 249.489   9
   5   5   7 1544.66 270.187   4
  -5  -5  -7 1701.54 284.660   9
  -5  -5  -7 1230.30 266.250  10
   5   5   8 364.961 129.933   4
  -5  -5  -8 162.887 140.318   9
  -5  -5  -8 208.999 157.418  10
  -5  -5  -9-16.0701 122.149  10
   5   6 -13 224.507 67.2464  26
   5   6 -12 50.3103 114.019   8
   5   6 -11 205.934 68.1875  25
   5   6 -11 64.5597 136.940   8
   5   6 -10 937.577 238.772   8
   5   6 -10 911.312 130.278  25
   5   6  -9 197.260 194.025   8
   5   6  -9 180.884 87.0988  25
   5   6  -8 2662.91 377.935   8
  -5  -6   8 2273.49 253.906   5
   5   6  -7 154.405 196.498   8
   5   6  -7 236.265 95.8929  25
  -5  -6   7 363.665 187.198   5
  -5  -6   6-19.3969 194.499   5
  -5  -6   6 116.577 119.572  27
  -5  -6   6-16.8192 173.435  17
   5   6  -6 371.621 210.556   8
  -5  -6   5 538.630 214.605  17
  -5  -6   4 2586.31 344.735  17
  -5  -6   3 15529.7 787.005  17
  -5  -6   2 9527.55 601.562  17
  -5  -6   1 128.322 242.236  17
  -5  -6   0 84.3810 245.289  17
  -5  -6  -1 266.243 225.702  17
   5   6   2 118.731 153.463   4
  -5  -6  -2 246.791 225.447  17
  -5  -6  -2 210.527 205.785   5
   5   6   3 1311.60 288.501   4
  -5  -6  -3 1142.49 227.141   5
  -5  -6  -3 636.410 213.256  17
  -5  -6  -4 472.447 177.752  17
   5   6   4 768.222 230.018   4
  -5  -6  -4 1054.38 275.494   9
   5   6   5 33.3064 133.959   4
  -5  -6  -5-55.9500 182.916   9
   5   6   6-28.6802 111.159   4
  -5  -6  -6-24.3006 156.730   9
   5   6   7 65.7962 88.2222   4
  -5  -6  -7 39.8923 140.603   9
  -5  -6  -7 20.1246 146.726  10
  -5  -6  -8 47.1177 114.505  10
  -5  -6  -8-15.5284 104.242   9
   5   7 -12 56.8216 56.1264  26
   5   7 -11 160.370 124.387   8
   5   7 -10 360.152 156.886   8
   5   7  -9 1689.83 268.486   8
   5   7  -8 127.176 187.449   8
   5   7  -8 40.6776 67.4066  25
  -5  -7   8 110.670 130.497   5
   5   7  -7 429.278 198.292   8
   5   7  -7 581.745 113.384  25
  -5  -7   7 575.651 172.842   5
  -5  -7   6 34.6496 158.023   5
   5   7  -6-82.5574 167.338   8
  -5  -7   6 86.2642 117.638  27
   5   7  -6 36.2099 78.9229  25
  -5  -7   6-29.7810 162.447  17
   5   7  -5 602.352 211.002   8
  -5  -7   5 791.193 238.603   5
  -5  -7   4 4895.07 395.867  17
  -5  -7   4 5279.50 434.332   5
  -5  -7   3 19167.0 882.992  17
  -5  -7   3 21106.0 937.527   5
  -5  -7   2 6159.25 463.680  17
  -5  -7   2 7468.14 516.679   5
  -5  -7   1 1030.60 260.453   5
   5   7  -1 1105.30 261.500   4
  -5  -7   1 1044.15 249.101  17
  -5  -7   0 2787.48 332.483   5
   5   7   0 3249.64 400.026   4
  -5  -7   0 2493.06 322.924  17
   5   7   1 319.547 166.625   4
  -5  -7  -1 381.979 207.136   5
  -5  -7  -2-115.657 181.993   5
   5   7   2 34.9013 140.377   4
  -5  -7  -2-31.3099 164.882  17
  -5  -7  -3 57.2638 189.725   9
   5   7   3-32.9316 122.627   4
  -5  -7  -3-13.3059 145.863  17
  -5  -7  -4 412.941 211.609   9
   5   7   4 443.441 174.451   4
  -5  -7  -5 378.617 185.576   9
   5   7   5 201.612 130.110   4
  -5  -7  -6-36.3345 121.956   9
  -5  -7  -6-18.1993 135.536  10
   5   7   6 19.7123 76.3996   4
  -5  -7  -7 112.858 99.4820   9
  -5  -7  -7 99.6751 112.516  10
   5   8  -9 117.421 119.650   8
   5   8  -8-19.2180 127.345   8
  -5  -8   8 10.1501 96.9762   5
   5   8  -7 916.632 204.270   8
  -5  -8   7 893.375 174.339   5
  -5  -8   6 1365.48 160.211  27
   5   8  -6 1429.17 237.207   8
  -5  -8   6 1628.14 228.768   5
  -5  -8   5 1960.21 204.791  27
  -5  -8   5 2083.17 259.149   5
   5   8  -5 1528.97 253.625   8
  -5  -8   4 352.295 146.463  27
  -5  -8   4 535.963 189.977   5
  -5  -8   4 309.701 181.751  17
  -5  -8   3 993.820 185.549  27
  -5  -8   3 806.330 224.246   5
  -5  -8   3 936.637 219.790  17
  -5  -8   2 2680.23 309.974   5
  -5  -8   2 2026.37 279.479  17
  -5  -8   1 133.594 188.345   5
  -5  -8   1 260.355 182.659  17
  -5  -8   0 472.081 189.404   5
  -5  -8   0 306.518 172.902  17
  -5  -8  -1 42.5852 141.506   5
  -5  -8  -1-93.3204 164.021  17
  -5  -8  -2 145.617 173.051   9
  -5  -8  -2-115.755 148.799  17
  -5  -8  -3 108.957 144.427   9
  -5  -8  -4-18.6408 128.304   9
  -5  -8  -5 15.0091 100.757   9
  -5  -8  -5 30.2280 108.986  10
  -5  -9   6 405.125 131.531   5
  -5  -9   6 407.797 91.4132  27
  -5  -9   5 152.373 127.506   5
  -5  -9   5 324.603 102.562  27
  -5  -9   4 64.6839 130.454   5
  -5  -9   4 8.63366 100.816  27
  -5  -9   3 39.5402 134.407   5
  -5  -9   3-46.4692 116.934  27
  -5  -9   2 117.434 135.991   5
  -5  -9   2-19.1799 116.176  27
  -5  -9   1 124.015 122.278   5
  -5  -9   1 248.702 132.966  27
  -5  -9   0 248.755 123.531   5
  -5  -9   0 237.927 125.377  27
  -5  -9  -1 488.721 123.264  27
  -5  -9  -1 500.133 156.562   9
  -5  -9  -2 182.079 97.8780  27
  -5  -9  -2 126.557 114.155   9
  -5 -10   4 407.255 82.9379  27
  -5 -10   3 75.9657 74.0853  27
  -5 -10   2 213.652 84.7423  27
  -5 -10   1 550.516 99.7388  27
  -5 -10   0 26.6397 50.6295  20
  -5 -10   0 43.9103 67.2771  27
  -5 -10  -1 49.7808 60.1876  27
   6 -14  -4 68.9306 53.4642  24
   6 -14  -3 232.959 120.615   6
   6 -14  -3 200.538 71.3307  24
   6 -14  -2 101.233 127.259   6
   6 -14  -2 112.538 73.2960  24
   6 -14  -2 8.57902 77.7280  16
   6 -14  -1 93.5423 85.3348  16
   6 -14  -1 52.8595 59.9137  24
  -6  14   1 29.9968 68.4184   3
   6 -14  -1 93.4784 142.113   6
   6 -14   0 29.1837 93.0915  16
   6 -14   0 184.139 78.0953  24
  -6  14  -1 2161.33 239.826   3
  -6  14  -1 2348.62 198.951  14
  -6  14  -2 1418.92 197.139   3
  -6  14  -2 1248.96 155.806  14
  -6  14  -3 571.964 127.608   3
  -6  14  -3 561.730 112.446  14
  -6  14  -4 58.5281 70.3578   3
  -6  14  -4 58.7821 66.8896  14
  -6  14  -5 217.028 78.4711  14
   6 -13  -7 481.020 80.6286  24
   6 -13  -6 305.484 82.4408  24
   6 -13  -6 381.656 122.628   6
   6 -13  -5 184.761 88.2527  24
   6 -13  -5 192.687 126.497   6
   6 -13  -5 9.54336 82.1219  16
   6 -13  -4 97.3758 82.7817  24
   6 -13  -4-34.4161 151.425   6
   6 -13  -4 137.128 111.932  16
   6 -13  -3 95.2063 155.891   6
   6 -13  -3 75.1234 107.687  16
   6 -13  -3 13.0189 88.5287  24
  -6  13   3 95.3585 70.4642   3
  -6  13   2 930.367 162.596   3
   6 -13  -2 567.294 130.654  24
  -6  13   1 67.5198 90.5301   3
   6 -13  -1 26.0521 85.1799  24
  -6  13   0 366.269 138.960   3
   6 -13   0 112.004 90.8373  24
  -6  13   0 135.208 84.0281  14
  -6  13  -1 546.126 165.163   3
  -6  13  -2 2154.51 280.965   3
  -6  13  -3 70.2538 100.709   3
  -6  13  -4 1025.45 187.325   3
  -6  13  -4 925.304 159.585  14
   6 -13   5-9.89179 102.037  22
  -6  13  -5 168.529 100.692   3
  -6  13  -5 173.023 91.1066  14
  -6  13  -6 428.183 111.651   3
  -6  13  -6 340.337 107.954  14
  -6  13  -7 2180.19 189.468  14
   6 -13   7 45.9057 90.8973  22
   6 -13   8-5.72973 69.4094  22
   6 -12  -8 114.482 78.1625  24
   6 -12  -7-125.967 102.189  16
   6 -12  -7 46.4117 82.7434  24
   6 -12  -7-71.2962 127.329   6
   6 -12  -6 62.3312 106.427  16
   6 -12  -6 164.460 97.7911  24
   6 -12  -6 261.229 163.241   6
   6 -12  -5 230.926 142.894  16
   6 -12  -5 713.086 154.507  24
   6 -12  -5 765.122 204.674   6
   6 -12  -4 232.747 151.102  16
   6 -12  -4 145.410 109.931  24
   6 -12  -4 110.968 193.863   6
   6 -12  -3 455.760 174.948  16
   6 -12  -3 950.515 176.118  24
   6 -12  -2 309.826 124.209  24
  -6  12   2 280.900 134.719   3
   6 -12  -1 110.930 107.751  24
  -6  12   1 27.6933 94.1526   3
  -6  12   0 3345.81 370.695   3
  -6  12  -1 29.8113 111.010   3
   6 -12   2-12.9944 120.161  22
  -6  12  -2 90.5592 125.675   3
   6 -12   3 109.629 125.058  22
  -6  12  -3 203.855 143.512   3
   6 -12   4 306.155 142.418  22
  -6  12  -4 675.832 186.454   3
  -6  12  -5 1883.68 241.725  14
  -6  12  -5 1967.95 260.275   3
  -6  12  -6 145.580 110.683  14
   6 -12   6-88.7226 129.993  22
  -6  12  -6 166.031 107.021   3
  -6  12  -7 936.650 164.198  14
   6 -12   7 157.138 122.431  22
  -6  12  -8 1324.21 161.738  14
   6 -12   8 46.3453 105.635  22
   6 -12   9 47.9080 82.2624  22
   6 -11 -10 159.432 60.7472  24
   6 -11  -9 56.3592 67.4791  24
   6 -11  -8 80.7778 93.8136  24
   6 -11  -7-15.7000 95.4678  24
   6 -11  -7-58.0811 134.268  16
   6 -11  -7 225.391 157.689   6
   6 -11  -6 172.893 128.813  24
   6 -11  -6 195.666 174.923   6
   6 -11  -6 50.0824 143.609  16
   6 -11  -5 549.762 230.335   6
   6 -11  -5 581.638 178.406  16
   6 -11  -4 458.873 231.242   6
  -6  11   3 313.474 140.492   3
   6 -11  -3 147.519 125.464  24
   6 -11  -3 74.7642 157.001  16
   6 -11  -2 124.282 119.253  24
  -6  11   2 170.426 118.321   3
   6 -11  -1 7388.68 464.785  24
  -6  11   1 9756.21 658.943   3
  -6  11   0 6000.71 530.155   3
  -6  11  -1 481.752 179.868   3
   6 -11   2-106.580 150.005  22
  -6  11  -2 97.9060 140.326   3
   6 -11   3-63.9171 155.542  22
  -6  11  -3 32.1660 114.678   3
  -6  11  -4 607.486 201.949   3
  -6  11  -5 251.864 147.530   3
  -6  11  -6 521.594 155.939   3
   6 -11   6 109.051 151.907  22
  -6  11  -6 362.965 150.766  14
  -6  11  -7 356.525 125.774   3
   6 -11   7 196.048 157.361  22
  -6  11  -7 292.775 129.584  14
   6 -11   8 169.290 141.107  22
  -6  11  -8 739.355 150.517  14
   6 -11   9-86.3786 118.105  22
  -6  11 -10-16.0042 82.0589  19
   6 -11  10-41.5752 78.1234  22
   6 -10 -11 52.0427 54.3847  24
   6 -10 -10 121.828 86.9302  24
   6 -10  -9-15.0108 100.767  24
   6 -10  -8-95.1635 148.948   6
   6 -10  -8-16.6633 99.7366  24
   6 -10  -8-48.5756 144.583  16
   6 -10  -7 1253.96 242.410   6
   6 -10  -7 1116.35 166.146  15
   6 -10  -6-19.6662 117.702  24
   6 -10  -6 48.6138 181.022   6
   6 -10  -6 15.1353 107.919  15
   6 -10  -5 490.909 217.593   6
   6 -10  -5 647.796 198.687  16
   6 -10  -5 700.570 171.637  24
   6 -10  -4 216.689 183.451  16
   6 -10  -4 98.3041 115.866  24
   6 -10  -4 242.414 125.198  15
   6 -10  -4 230.870 145.185   2
   6 -10  -3 771.483 170.604  15
   6 -10  -3 808.816 190.883  24
   6 -10  -2 23884.9 919.552   2
   6 -10  -2 22013.2 874.713  15
   6 -10  -2 23262.1 950.706  24
   6 -10  -1 25221.8 934.193  15
   6 -10  -1 22766.4 968.122  24
   6 -10   0 51181.3 1710.23  15
  -6  10   0 61869.4 2125.02   3
   6 -10   1 931.439 178.510  15
  -6  10  -1 977.761 228.335   3
   6 -10   1 794.155 179.546  22
  -6  10  -2 25470.0 1174.50   3
   6 -10   2 20042.1 869.557  22
   6 -10   3 6500.45 436.618  22
   6 -10   4 227.571 176.629  22
   6 -10   5 884.444 208.661  22
  -6  10  -5 779.320 214.925   3
  -6  10  -6 3383.22 334.757  14
  -6  10  -6 3749.11 385.090   3
  -6  10  -7 591.881 155.338  14
  -6  10  -7 576.126 159.861   3
  -6  10  -8 742.890 168.591  14
   6 -10   8 215.340 157.124  22
  -6  10  -9 491.777 123.250  14
   6 -10   9 59.3488 138.851  22
   6 -10  10-108.684 116.437  22
  -6  10 -10-40.5152 102.733  19
   6 -10  11-5.95665 71.3150  22
  -6  10 -11-86.9528 73.0815  19
   6  -9 -12 50.0573 53.8255  24
   6  -9 -11 396.663 108.787  24
   6  -9 -10 15.5528 88.4710  24
   6  -9 -10-58.4994 74.4120  15
   6  -9  -9 17.8514 110.247  24
   6  -9  -9 85.2728 74.8627  15
   6  -9  -8-79.4729 125.572  15
   6  -9  -8-85.1367 156.866   6
   6  -9  -7 427.689 162.651  24
   6  -9  -7 448.897 201.815   6
   6  -9  -7 201.353 177.434  16
   6  -9  -6 2288.57 279.329  24
   6  -9  -6 1682.53 269.145  16
   6  -9  -6 1949.37 243.371  15
   6  -9  -5 141.355 182.913  16
   6  -9  -5 133.036 136.148  15
   6  -9  -5-20.3017 111.290  24
   6  -9  -5 103.723 176.298   6
   6  -9  -4 69.3785 134.446   2
   6  -9  -4-38.7489 121.437  24
   6  -9  -4 78.9386 187.352  16
   6  -9  -4-77.6888 148.451  15
   6  -9  -3 85.1382 133.009  15
  -6   9   3 189.327 116.335   3
   6  -9  -3 80.7034 137.747   2
   6  -9  -3 90.4499 118.323  24
  -6   9   2 879.395 210.773   3
   6  -9  -2 1144.70 188.441  15
   6  -9  -2 926.767 177.658  24
   6  -9  -1 169.644 136.206  15
  -6   9   1 443.594 171.352   3
   6  -9   0 35003.7 1215.83  15
   6  -9   0 34010.1 1232.43  22
  -6   9  -1 2404.46 328.460   3
   6  -9   1 1659.00 226.192  22
  -6   9  -2 8219.72 619.124   3
   6  -9   2 6995.35 444.216  22
   6  -9   3 17.0695 166.155  22
  -6   9  -3 32.1175 109.177   3
   6  -9   4 763.289 204.051  22
  -6   9  -4 878.831 219.781   3
   6  -9   5 3296.12 331.794  22
  -6   9  -5 3504.28 356.037  14
   6  -9   6 5498.98 424.382  22
  -6   9  -6 7379.43 512.311  14
  -6   9  -7-25.7888 110.885   3
   6  -9   7 103.446 175.819  22
  -6   9  -8 44.5751 98.8081   3
  -6   9  -8 149.028 116.715  14
  -6   9  -9 36.0491 98.7944  14
   6  -9   9-79.9035 158.116  22
   6  -9  10 107.030 124.977  22
  -6   9 -10-92.9885 113.144  19
   6  -9  11 61.6671 95.2008  22
  -6   9 -11-8.86030 90.8573  19
   6  -8 -12-45.2247 58.3380  15
   6  -8 -12 58.8578 73.7842  24
   6  -8 -11 221.212 87.8539  15
   6  -8 -11 247.311 111.636  24
   6  -8 -10 119.909 92.6312  15
   6  -8 -10 163.888 112.508  24
   6  -8  -9 640.579 144.882  15
   6  -8  -8 446.608 185.540  16
   6  -8  -8 468.465 152.150  24
   6  -8  -8 402.243 157.676  15
   6  -8  -8 419.267 181.035   6
   6  -8  -7 5790.72 447.425  16
   6  -8  -7 6735.01 447.115  15
   6  -8  -7 6431.98 454.621  24
   6  -8  -6 4675.55 400.515  24
   6  -8  -6 5804.43 440.734  16
   6  -8  -6 5520.05 391.261  15
   6  -8  -6 5123.96 406.839   2
   6  -8  -6 6038.95 478.581   6
   6  -8  -5 313.583 136.820  24
   6  -8  -5 461.245 162.532  15
   6  -8  -5 396.541 197.844  16
   6  -8  -5 367.906 175.975   2
   6  -8  -5 121.826 165.883   6
   6  -8  -4 4932.01 400.383  11
   6  -8  -4 4896.62 357.320  15
   6  -8  -4 4682.23 363.996   2
   6  -8  -4 5168.95 381.981  24
   6  -8  -3 468.687 139.889  24
   6  -8  -3 331.180 144.312  15
  -6   8   3 455.316 139.164   3
   6  -8  -3 621.396 169.109   2
   6  -8  -3 388.330 127.522  11
  -6   8   2 54.0123 112.456   3
  -6   8   2 87.8031 86.5337  14
   6  -8  -2 120.013 130.609  15
   6  -8  -1 6970.61 400.375  15
  -6   8   1 7919.03 570.456   3
   6  -8   0 1040.69 174.136  22
  -6   8   0 1407.43 245.146   3
   6  -8   1 57.5987 128.592  22
  -6   8  -1 89.7366 106.662   3
   6  -8   2 15.5065 155.473  22
  -6   8  -2-30.2909 121.831   3
   6  -8   3 181.758 158.892  22
  -6   8  -3 60.3768 129.836   3
  -6   8  -4 239.382 140.517   3
   6  -8   4 330.839 175.834  22
  -6   8  -4 498.358 163.609  14
  -6   8  -5 848.639 202.661   3
  -6   8  -5 847.770 190.872  14
   6  -8   5 761.084 213.668  22
  -6   8  -6 5646.41 450.180  14
  -6   8  -6 4249.89 425.325   3
   6  -8   6 4518.82 382.130  22
  -6   8  -7 3704.63 365.435  14
[truncated: 118,707 more chars]
