# Supplementary material for: Crystal structures of three newly synthesized flavanone hydrazones
Source: Acta Crystallogr E Crystallogr Commun. 2023 Feb 28;79(Pt 3):236–40. doi: 10.1107/S2056989023001184 (PMC9993913; doi:10.1107/S2056989023001184)
Supplement: Supplementary file 12 [file e-79-00236-sup12.txt]

   0   0   1 255741. 10979.5  12
   0   0   1 256571. 10975.5   8
   0   0   1 253457. 10977.3  18
   0   0   2 17571.0 795.527  18
   0   0  -2 17258.8 788.430  27
   0   0   2 19073.5 799.056  16
   0   0   2 19098.2 804.537  12
   0   0   2 19282.3 792.367   8
   0   0  -2 18154.4 783.615  29
   0   0   3 178.875 65.1652  16
   0   0   3 107.546 55.5162  18
   0   0   3 308.012 51.9930   8
   0   0  -3 187.322 45.8746  27
   0   0  -3 179.527 35.8115  14
   0   0   4 14743.0 610.815  18
   0   0  -4 14116.3 584.634  14
   0   0   4 14963.0 600.568   8
   0   0  -5 4839.03 238.852  32
   0   0  -5 4297.22 220.913  30
   0   0   5 5180.95 288.879  11
   0   0   5 5302.72 250.101   8
   0   0  -5 3994.09 224.994  19
   0   0   5 6276.22 285.969  18
   0   0  -5 5577.70 232.118  14
   0   0  -6 1713.17 114.449  21
   0   0  -6 1379.37 112.803  32
   0   0  -6 1883.24 109.869  14
   0   0   6 1722.93 182.621  11
   0   0  -7 8.13172 39.5083  14
   0   0   7-47.2796 65.0207   8
   0   0  -7 67.7018 121.835   1
   0   0   7-11.8697 130.980  11
   0   0  -7 38.7633 42.6590  15
   0   0  -8 8082.85 395.537  15
   0   0  -8 7773.87 517.330   1
   0   0   8 7957.15 482.554  11
   0   0  -9 19051.4 930.573   1
   0   0  -9 17943.0 791.922  15
   0   0 -10 14887.1 827.870  22
   0   0 -10 22679.5 956.827   1
   0   0 -11 526.065 147.574  22
   0   0  11 256.793 168.168  13
   0   0  12-121.626 125.900  13
   0   0 -12 173.853 130.958   6
   0   0 -13 51.9841 89.3654   6
   0   0 -14 175.535 55.8385   6
   0   1 -13 260.890 101.465   6
   0   1 -12 236.929 103.941  33
   0   1 -12 527.499 170.208   6
   0   1 -11 1463.57 181.470  33
   0   1 -11 2028.67 224.296   1
   0   1 -10 1341.93 181.028  22
   0  -1  10 881.405 196.736  13
   0   1  -9 38636.0 1645.56   1
   0   1  -9 30630.3 1468.04  22
   0   1  -8 10812.3 636.456   1
   0   1  -8 9316.16 491.459  22
   0  -1   7 4768.42 275.966   8
   0   1  -7 5049.63 254.963  15
   0   1  -6 14070.7 615.878  15
   0   1  -6 13497.6 635.988  22
   0   1  -6 15562.5 634.912  21
   0   1  -6 15415.5 627.724  32
   0   1  -6 14452.0 616.019  14
   0  -1   5 18538.6 786.890   8
   0   1  -5 16953.0 775.087  28
   0   1  -5 18116.8 770.449  14
   0   1  -5 17970.8 771.433  15
   0   1  -5 19836.6 945.084   7
   0  -1   5 16727.6 799.138  11
   0   1  -5 14949.3 774.271  19
   0   1  -5 19878.5 783.190  32
   0   1  -4 25157.4 1057.23  29
   0   1  -4 24424.8 1060.17  28
   0   1  -4 25076.1 1055.78  14
   0   1  -4 25121.6 1056.31  15
   0  -1   4 24314.7 1064.54   8
   0   1  -4 23795.9 1180.45   7
   0  -1   4 22063.7 1075.24  11
   0   1  -4 22226.9 1060.70  19
   0   1  -4 26551.2 1064.65  32
   0   1  -3 5275.26 232.097  32
   0  -1   3 4523.94 245.360  11
   0   1  -3 4572.09 224.384  29
   0   1  -3 5417.56 230.550  28
   0   1  -3 5094.58 223.553  14
   0   1  -3 4975.65 223.361  15
   0   1  -3 4790.89 340.694   7
   0  -1   3 5477.73 233.635   8
   0   1  -3 4692.57 234.741  27
   0   1  -3 4223.50 229.149  19
   0   1  -2 81954.4 3642.16  22
   0   1  -2 83689.4 3642.91  27
   0   1  -2 83788.9 3635.87  15
   0   1  -2 86895.9 3642.36  19
   0   1  -2 89804.2 3641.52  32
   0   1  -2 87450.2 3638.54  28
   0  -1   2 86224.1 3636.02   9
   0   1  -2 85028.9 3637.07  14
   0  -1   2 80614.0 3644.76  11
   0   1  -2 80053.1 3645.72  31
   0  -1   2 100869. 3648.98   8
   0   1  -2 86187.0 3735.44   7
   0   1  -1 46575.1 1931.37  31
   0   1  -1 45526.6 1929.92  19
   0   1  -1 45609.0 1928.09  14
   0  -1   1 47152.1 1939.04  13
   0   1  -1 43448.1 1926.37  15
   0   1  -1 45507.5 1930.02  27
   0   1  -1 44296.0 1961.09   5
   0   1  -1 44661.5 1930.42  22
   0  -1   1 44786.7 1927.57   9
   0   1  -1 48261.1 1930.76  32
   0   1  -1 42363.2 1954.71   4
   0   1   0 20802.6 871.574  19
   0   1   0 20046.9 871.236  10
   0   1   1 16921.1 708.651  10
   0   1   1 15921.3 707.477  16
   0   1   2 93633.7 3963.15  16
   0   1   2 92639.7 3964.76  12
   0   1   3 5100.84 261.883  16
   0   1   3 5872.17 261.849  18
   0   1   3 5241.24 277.203  12
   0   1   3 4826.71 251.597   8
   0   1   4 17070.2 802.451  16
   0   1   4 16439.5 786.964   8
   0   1   4 19154.8 822.683  12
   0   1   4 19124.8 800.462  18
   0  -1  -5 31529.4 1377.41  21
   0   1   5 32867.3 1419.71  18
   0   1   5 33719.1 1432.45  16
   0  -1  -6 7054.57 342.260  14
   0   1   6 7824.34 421.424  11
   0  -1  -7 3925.38 314.738   1
   0   1   7 4725.25 321.079  11
   0   1   7 4724.60 307.343  18
   0  -1  -8 127.608 57.3019  14
   0  -1  -8 139.673 106.049   1
   0   1   8-24.2957 160.801  11
   0  -1  -8 145.184 59.9933  15
   0   1   9 502.270 196.728  11
   0  -1  -9 506.662 130.888   1
   0  -1  -9 553.998 89.6286  15
   0  -1 -10 532.296 159.344  22
   0  -1 -10 1047.84 116.101  15
   0  -1 -11 1674.21 193.489  22
   0   1  12 59.1770 132.614  13
   0  -1 -12 75.1831 121.048   6
   0   1  13 20.6332 109.638  13
   0  -1 -13 196.089 93.5006   6
   0   2 -13 235.810 90.5414   6
   0   2 -12 39.5738 110.328   6
   0   2 -12-38.4711 98.7048  33
   0   2 -11-58.2646 109.784  33
   0   2 -11 89.5895 117.440   1
   0   2 -10 676.300 147.761  33
   0   2 -10 735.074 180.197   1
   0  -2   9 934.255 180.921  13
   0   2  -9 1529.55 178.413  22
   0   2  -8 1118.45 148.262  22
   0  -2   8 1328.46 125.435   8
   0   2  -8 923.557 210.725   1
   0   2  -8 1293.93 139.662  21
   0  -2   8 924.113 167.268  13
   0  -2   7 2197.53 154.428   8
   0   2  -7 1791.02 169.386  22
   0   2  -7 2070.22 165.700  21
   0   2  -6 523.934 82.8686  32
   0   2  -6 491.713 86.3081  21
   0   2  -6 399.324 91.1407  22
   0   2  -6 359.404 53.8306  15
   0   2  -6 553.217 195.606   7
   0   2  -5 1697.64 102.794  14
   0   2  -5 1540.29 99.1976  15
   0   2  -5 1712.81 118.156  32
   0   2  -5 1606.15 126.360  22
   0   2  -5 1316.71 110.230  19
   0   2  -5 1471.01 103.293  29
   0   2  -5 1557.02 112.537  28
   0  -2   5 1740.48 108.671   8
   0   2  -4 15134.4 666.070  14
   0  -2   4 15761.1 674.459   8
   0   2  -4 13245.9 828.008   7
   0   2  -4 17134.2 678.454  32
   0   2  -4 15756.3 679.178  22
   0   2  -4 12568.4 670.279  19
   0   2  -4 15092.1 663.730  15
   0   2  -4 15807.5 672.838  28
   0   2  -4 14696.1 667.983  29
   0   2  -3 28531.4 1393.74  27
   0   2  -3 35306.4 1398.05  32
   0   2  -3 32879.7 1396.51  19
   0   2  -3 31049.6 1385.18  15
   0   2  -3 32042.2 1399.95  31
   0  -2   3 31993.0 1382.76   9
   0   2  -3 31195.4 1386.96  14
   0  -2   3 32274.3 1420.32  13
   0  -2   3 38306.7 1403.14   8
   0   2  -3 32625.5 1397.30  22
   0   2  -3 32159.5 1388.67  28
   0   2  -2 14635.5 636.873  22
   0   2  -2 13777.1 620.506  10
   0   2  -2 14493.2 634.371  27
   0   2  -2 15115.7 634.812  19
   0  -2   2 15300.6 654.095  13
   0   2  -2 13185.8 632.953  31
   0   2  -2 17480.7 642.779  32
   0   2  -2 12830.8 692.133   5
   0  -2   2 15146.4 626.357   9
   0   2  -2 13284.7 624.894  15
   0   2  -1 89743.3 3578.98  19
   0  -2   1 82084.6 3583.36  17
   0   2  -1 84072.2 3624.28   5
   0   2  -1 79964.2 3573.77  26
   0   2  -1 81863.6 3581.62  20
   0   2  -1 83963.2 3618.77   4
   0   2  -1 78133.7 3571.43  10
   0   2  -1 85109.1 3577.58  31
   0   2  -1 84394.6 3575.69  27
   0   2   0 257758. 10752.2  27
   0   2   0 247473. 10756.0  33
   0   2   0 258464. 10757.7  10
   0   2   0 245725. 10780.4   4
   0  -2   0 254389. 10762.0  17
   0   2   1 6771.69 320.242  16
   0   2   1 6917.56 306.490  21
   0   2   1 7249.75 320.035  10
   0   2   2 5617.12 271.748  16
   0  -2  -3 2067.03 131.239   1
   0   2   3 2478.52 166.894  12
   0   2   3 2337.95 145.258  16
   0  -2  -4 61.3754 65.0784   1
   0   2   4-4.03072 119.025  12
   0   2   4 61.4797 72.3317  18
   0   2   4 14.2289 73.0100  16
   0   2   5 31573.2 1282.82  12
   0   2   5 29326.2 1257.13  16
   0  -2  -6 2392.84 196.144   1
   0   2   6 2792.82 219.237  16
   0   2   6 3028.80 207.959  18
   0  -2  -7 5020.48 261.255  14
   0   2   7 4528.83 309.160  18
   0   2   7 5189.63 361.632  11
   0  -2  -8 5172.98 283.883  14
   0   2   8 5025.06 367.728  18
   0   2   8 5857.86 403.305  11
   0  -2  -9 300.520 81.9255  15
   0  -2  -9 314.185 74.9854  14
   0  -2 -10 48.5788 70.8751  15
   0   2  10 23.7007 207.647  11
   0  -2 -11 1250.93 180.121  22
   0  -2 -12 611.124 147.394   6
   0  -2 -12 435.837 126.884  22
   0  -2 -13-8.30965 68.2000   6
   0   2  13 31.6062 114.386  13
   0   3 -13-10.5062 76.1134  33
   0   3 -13 228.602 67.2416   6
   0   3 -12 823.320 140.890  33
   0   3 -12 1280.36 171.079   6
   0   3 -11 156.011 122.943   1
   0   3 -11 79.3848 117.160  33
   0   3 -11-14.8295 115.743   6
   0   3 -10 1833.53 257.438   1
   0   3 -10 1328.61 188.961  33
   0   3 -10 1916.20 255.252   6
   0   3  -9 7160.05 435.169  21
   0   3  -9 7965.71 450.558  33
   0   3  -8 318.621 166.976   1
   0   3  -8 427.242 109.097  21
   0   3  -7 13746.7 611.961  21
   0   3  -7 13693.1 867.614   7
   0   3  -6 20472.2 942.879  32
   0  -3   6 17444.0 974.470  13
   0   3  -6 20064.5 1158.93   7
   0  -3   6 20635.8 925.785   8
   0   3  -6 23410.0 951.589  21
   0   3  -5 4255.30 247.118  29
   0   3  -5 4672.60 257.077  28
   0   3  -5 5332.54 276.216  22
   0   3  -5 5412.18 276.309  21
   0  -3   5 4249.36 294.158  13
   0   3  -5 6239.42 283.296  32
   0   3  -5 3977.89 432.074   7
   0  -3   5 4774.11 252.317   8
   0   3  -4 1160.60 86.4657  15
   0   3  -4 1626.92 127.307  32
   0  -3   4 1235.65 133.021  13
   0   3  -4 1236.35 104.052  19
   0   3  -4 1379.11 98.8720  29
   0   3  -4 1253.29 98.8012  28
   0  -3   4 1230.19 95.7092   8
   0   3  -3 1762.51 97.6384  10
   0   3  -3 1939.23 125.000  27
   0   3  -3 1906.99 124.457  19
   0  -3   3 1733.12 125.183  17
   0   3  -3 2009.85 120.060  28
   0  -3   3 2121.27 109.693   9
   0   3  -3 1743.44 108.546  15
   0   3  -3 2150.46 125.867  31
   0   3  -2 16433.1 685.070  20
   0   3  -2 13366.0 659.129  10
   0   3  -2 15425.2 767.042   5
   0   3  -2 16839.8 679.491  19
   0  -3   2 15062.4 670.926   9
   0   3  -2 15772.7 676.079  27
   0   3  -2 14497.4 675.433  33
   0  -3   2 14085.0 679.711  17
   0   3  -2 15236.8 675.072  31
   0   3  -1 1818.11 111.298  26
   0  -3   1 1709.35 113.162  17
   0   3  -1 1819.81 159.675   4
   0   3  -1 2461.70 141.479  32
   0   3  -1 2067.70 108.743  31
   0   3  -1 2128.79 110.253  27
   0   3  -1 2146.44 141.490  20
   0   3  -1 1697.91 100.749  10
   0   3  -1 1946.10 117.790  33
   0   3  -1 2048.52 169.303   5
   0   3  -1 1826.66 110.475   6
   0   3   0 5062.50 215.398  27
   0   3   0 4606.42 222.467  10
   0   3   0 3975.30 219.732  33
   0   3   0 4840.98 222.821  21
   0   3   0 4302.97 255.054   4
   0   3   1 933.151 65.9099  21
   0   3   1 786.363 73.5484  10
   0   3   1 651.454 73.8352  33
   0   3   1 642.170 57.3560  25
   0   3   1 926.029 83.8749  16
   0   3   2 5977.84 296.888  16
   0   3   3 255.827 75.7469  16
   0   3   3 393.752 109.997  12
   0   3   4 7943.43 404.170  16
   0   3   5 23788.9 1172.02  16
   0   3   5 25623.9 1191.40  12
   0   3   5 27707.9 1173.78  18
   0   3   6 8.01721 166.561  12
   0   3   6 128.151 96.5583  18
   0   3   7 1280.19 188.019  16
   0   3   7 1427.92 168.708  18
   0   3   8 113.543 117.986  18
   0   3   8 127.802 199.554  11
   0  -3  -8 21.7605 61.3013  14
   0   3   9 71.8447 142.442  18
   0  -3  -9 180.116 72.7876  14
   0   3   9 158.710 198.745  11
   0  -3 -10 329.018 91.3056  15
   0  -3 -10 345.543 86.0603  14
   0   3  10 274.409 206.650  11
   0  -3 -11 126.220 75.6590  15
   0  -3 -12 195.541 94.4755   6
   0  -3 -12 143.070 115.398  22
   0  -3 -12 188.177 71.1706  15
   0   3  13 21.4818 117.021  13
   0  -3 -13 537.411 85.2210   6
   0   4 -13-2.90425 66.0269  33
   0   4 -12 52.5846 94.2643  33
   0   4 -11 58.1808 88.8553   6
   0   4 -11 11.9373 95.1181   1
   0   4 -10 1326.03 176.866  21
   0   4 -10 1622.73 190.229  33
   0   4 -10 1781.63 237.552   1
   0   4  -9 696.831 142.181  21
   0   4  -9 639.223 164.707   6
   0   4  -9 510.236 145.955  33
   0   4  -9 616.695 201.234   1
   0   4  -8-18.3462 118.327  20
   0   4  -8-7.28072 112.101  21
   0   4  -8-92.2722 155.771   1
   0   4  -8-29.8495 112.680   6
   0   4  -8 45.8773 117.235  33
   0   4  -7 17.7506 148.469   1
   0   4  -7 63.6271 101.789  33
   0   4  -7-50.7092 97.3399  32
   0   4  -7 128.701 102.810  21
   0   4  -7 60.9574 111.596  20
   0   4  -7 27.9812 206.397   7
   0   4  -6 214.738 207.505   7
   0   4  -6 282.517 73.9541  29
   0   4  -6 271.871 100.604  21
   0   4  -6 267.834 111.825  20
   0   4  -6 279.101 104.116  33
   0   4  -6 222.667 97.6810  32
   0   4  -5 2187.11 369.107   7
   0   4  -5 2305.09 173.607  21
   0   4  -5 2009.16 153.281  28
   0   4  -5 2325.03 177.434  32
   0  -4   4 40775.1 1726.96   9
   0   4  -4 36398.4 2024.71   7
   0   4  -4 39840.8 1751.51  33
   0   4  -4 37889.7 1740.14  28
   0   4  -4 37084.1 1741.69  29
   0   4  -4 41131.0 1755.61  20
   0   4  -3 1004.57 119.317   6
   0   4  -3 1178.13 130.727  20
   0  -4   3 1171.98 96.1047  17
   0  -4   3 1300.83 89.0909   9
   0   4  -3 1532.15 135.623  32
   0   4  -3 1200.12 106.052  28
   0   4  -3 967.775 112.855  33
   0   4  -3 1374.20 101.960  31
   0   4  -3 1371.12 121.693  21
   0   4  -2 1329.32 133.869  20
   0   4  -2 1046.18 76.5809  10
   0   4  -2 1648.45 139.403  32
   0  -4   2 1290.76 97.5830  17
   0  -4   2 1339.36 95.6523   9
   0   4  -2 1445.90 95.5008  31
   0   4  -2 1278.61 183.820   5
   0   4  -2 1518.05 118.317  21
   0   4  -2 1237.94 111.729  33
   0   4  -2 1214.38 99.5421   6
   0   4  -1 3317.04 189.199  26
   0   4  -1 3743.03 261.796   4
   0   4  -1 3521.93 199.823  33
   0   4  -1 3938.24 185.637  31
   0   4  -1 4087.39 202.118  21
   0   4  -1 3510.38 184.652  10
   0   4  -1 3650.73 272.416   5
   0  -4   1 3504.16 191.633  17
   0   4   0 2197.96 163.780   1
   0   4   0 2914.08 203.057   4
   0   4   0 2990.89 158.808  21
   0   4   0 2418.05 156.070  33
   0   4   0 2956.07 157.259  10
   0   4   0 2907.39 165.872  16
   0   4   0 2955.24 143.895  31
   0   4   1 3404.26 193.403  10
   0   4   1 3798.36 196.638  16
   0   4   1 3915.65 181.641  21
   0   4   1 3511.00 217.429   4
   0   4   2 647.329 89.7264  16
   0   4   3 1033.52 115.744  16
   0   4   4 3568.92 233.330  16
   0   4   4 3689.63 257.824  12
   0   4   5 10849.2 613.567  12
   0   4   5 12380.1 595.015  18
   0   4   6 23185.8 1138.72  16
   0   4   6 24775.9 1176.89  12
   0   4   6 24162.8 1133.21  18
   0   4   7 291.775 135.597  16
   0   4   7 453.033 131.008  18
   0   4   8 1570.68 276.807  11
   0   4   8 1463.23 192.145  18
   0  -4  -9 97.6614 78.2629  14
   0   4   9 136.041 215.376  11
   0   4   9 185.486 167.309  18
   0  -4 -10 60.3532 78.6215  15
   0  -4 -10-27.5263 70.3347  14
   0  -4 -11 16.5875 72.8556  15
   0   4  11 124.931 227.508  11
   0  -4 -12 239.117 71.2224  15
   0  -4 -12 56.4056 107.127  22
   0   4  13-39.1633 109.751  13
   0  -4 -13 6.86922 77.8891  22
   0   5 -12 12.0594 84.2391  33
   0   5 -11 543.316 127.027  33
   0   5 -10-7.10366 121.828  33
   0   5 -10 92.6104 115.677   1
   0   5  -9 12.0927 87.0489   6
   0   5  -9 60.4567 121.192  21
   0   5  -9-21.7409 123.998  33
   0   5  -8 580.403 130.672   6
   0   5  -8 421.571 141.104  33
   0   5  -8 670.516 147.691  21
   0   5  -8 718.505 202.884   1
   0   5  -7 31.9582 233.149   7
   0   5  -7 228.952 166.849   1
   0   5  -7 278.715 123.519  21
   0   5  -7 151.468 125.536  20
   0   5  -7 314.608 104.131   6
   0   5  -7 316.882 123.628  33
   0   5  -6 121.052 106.648  33
   0   5  -6 223.235 81.5593  29
   0   5  -6 111.527 113.591  20
   0   5  -6 280.653 117.803  21
   0   5  -6 228.658 265.606   7
   0   5  -6 180.180 90.0050   6
   0   5  -6 16.4811 147.881   1
   0   5  -5 1515.19 157.457  33
   0   5  -5 1496.72 131.694  29
   0   5  -5 1321.01 132.500  28
   0   5  -5 1552.63 161.540  20
   0   5  -5 1635.44 373.994   7
   0   5  -5 1655.62 161.876  21
   0   5  -5 1771.28 246.125   1
   0   5  -4 13789.3 657.219  21
   0   5  -4 13509.7 640.281  29
   0   5  -3 409.774 119.430  20
   0   5  -3 292.910 79.0834  28
   0   5  -3 351.354 94.4431  33
   0   5  -3 352.877 62.5890  31
   0   5  -2 6529.69 335.855  21
   0   5  -2 6749.19 316.474  31
   0   5  -2 6287.11 449.462   5
   0   5  -2 5870.86 330.682  33
   0   5  -1 21214.4 1019.74  33
   0   5  -1 25443.0 1033.97  21
   0   5  -1 22524.7 1016.18  10
   0   5  -1 24384.2 1026.32  16
   0   5  -1 23060.3 1141.61   5
   0   5  -1 24877.4 1011.51  31
   0   5   0 9697.19 485.049  33
   0   5   0 11742.5 496.064  21
   0   5   0 9037.83 476.078  26
   0   5   0 10673.5 493.573  10
   0   5   0 12005.5 499.868  16
   0   5   1 554.277 80.7606  21
   0   5   1 547.541 94.9699  16
   0   5   2 2356.31 167.317  16
   0   5   2 2115.89 173.130   4
   0   5   3 7981.18 427.951  12
   0   5   3 8031.29 418.729  16
   0   5   4 738.111 154.144  12
   0   5   5 8467.05 486.671  16
   0   5   5 8115.74 513.130  12
   0   5   5 9760.80 494.071  18
   0   5   6 2020.36 220.186  16
   0   5   6 2007.49 277.813  12
   0   5   6 2445.79 221.265  18
   0   5   7 219.289 151.944  16
   0   5   7 98.3493 125.803  18
   0   5   8 1914.83 296.273  11
   0   5   8 1078.52 189.398  18
   0   5   9 2821.16 342.362  11
   0  -5  -9 3346.75 220.136  14
   0   5   9 2744.89 304.095  18
   0   5  10 47.7794 216.243  11
   0  -5 -10-11.0648 71.7936  14
   0   5  11 1055.27 262.143  11
   0  -5 -11 691.441 103.711  15
   0  -5 -12 8.39449 57.5250  15
   0   5  13-7.98576 96.1895  13
   0   6 -12-47.4710 63.2064  33
   0   6 -11 318.629 104.797  33
   0   6 -10-87.4482 107.215  33
   0   6 -10 7.91422 120.530  21
   0   6  -9 77.9711 114.621   1
   0   6  -9 8.71643 123.561  21
   0   6  -9 166.348 118.908  33
   0   6  -8 1695.45 204.235  21
   0   6  -8 1325.05 186.120  33
   0   6  -7 46.3289 136.217   1
   0   6  -7-35.1758 236.893   7
   0   6  -7 120.068 132.838  21
   0   6  -7 177.370 124.652  33
   0   6  -6 184.647 118.754  33
   0   6  -6 146.579 89.4414  29
   0   6  -6 219.907 133.469  21
   0   6  -6 287.857 146.572   1
   0   6  -5 82.2398 77.9552  29
   0   6  -5 47.4346 101.912  33
   0   6  -5 15.5247 79.4744  28
   0   6  -5 42.0309 108.162  21
   0   6  -5-14.4042 141.037   1
   0   6  -5-116.772 313.263   7
   0   6  -4 1851.80 417.826   7
   0   6  -4 1957.04 235.766   1
   0   6  -4 1813.12 151.962  29
   0   6  -4 1729.77 155.171  28
   0   6  -4 1766.33 168.684  33
   0   6  -4 1811.44 178.329  21
   0   6  -3 718.299 118.448  21
   0   6  -3 686.563 149.396   1
   0   6  -3 539.334 90.8844  29
   0   6  -3 578.203 102.433  28
   0   6  -2 415.007 93.4650  33
   0   6  -2 437.227 101.889  21
   0   6  -2 388.859 80.3115  29
   0   6  -2 522.768 163.901   5
   0  -6   2 469.472 73.9360   9
   0   6  -1 306.660 88.0721  33
   0   6  -1 277.962 120.601   4
   0   6  -1 332.446 137.257   5
   0   6   0 157.700 95.3597   4
   0   6   0 223.915 112.703   5
   0   6   0 219.702 75.0866  16
   0   6   0 202.079 81.1802  21
   0   6   1 567.950 95.4757  16
   0   6   1 452.416 106.701   4
   0   6   2 14057.1 664.922  12
   0   6   2 13013.2 688.644   4
   0   6   3 710.787 127.744  16
   0   6   3 852.138 159.954  12
   0   6   3 672.852 107.148   4
   0   6   4 4337.61 338.229  12
   0   6   4 4699.25 307.957  16
   0   6   5 1713.34 186.640  18
   0   6   5 1408.27 239.413  12
   0   6   5 1120.89 174.511  16
   0   6   6 2857.64 257.278  18
   0   6   6 2466.52 264.783  16
   0   6   7 6358.13 439.505  18
   0   6   7 7472.84 507.326  11
   0   6   7 6436.59 478.301  16
   0   6   8 155.834 231.914  11
   0   6   8 157.415 137.991  18
   0   6   9 3118.93 346.673  11
   0  -6  -9 2844.56 206.576  14
   0  -6 -10 681.389 105.289  14
   0   6  10 524.099 221.185  11
   0  -6 -10 784.482 114.385  15
   0  -6 -11 338.863 81.5384  15
   0  -6 -11 198.173 68.5421  14
   0   6  11 503.733 224.696  11
   0  -6 -12 45.7974 50.4367  15
   0   7 -11 16.2662 70.0613  33
   0   7 -10 68.9135 92.7984  33
   0   7 -10 210.373 121.412  21
   0   7  -9 400.882 118.764  33
   0   7  -9 1662.83 197.925  21
   0   7  -8 740.924 152.490   1
   0   7  -8 639.711 159.567  21
   0   7  -7 175.804 136.919  21
   0   7  -7 46.7860 111.039  33
   0   7  -7-254.558 255.148   7
   0   7  -6 111.439 114.675  33
   0   7  -6 527.315 151.451  21
   0   7  -6 296.080 143.242   1
   0   7  -6 210.933 103.636  29
   0   7  -5 98.3753 127.604  21
   0   7  -5 49.1786 104.495  33
   0   7  -5 43.4260 335.223   7
   0   7  -5 6.16512 94.4172  28
   0   7  -5 39.0831 88.3614  29
   0   7  -4 414.817 117.764  33
   0   7  -4 651.573 346.953   7
   0   7  -4 543.394 133.817  21
   0   7  -4 758.731 113.720  29
   0   7  -4 597.937 116.841  28
   0   7  -3 72.8016 97.9209  33
   0   7  -3 95.6602 83.4118  29
   0   7  -3 141.940 89.2158  28
   0   7  -3 182.679 104.010  21
   0   7  -2 182.905 155.189   5
   0   7  -2 31.5047 74.2162  29
   0   7  -2 80.4454 97.8852  21
   0   7  -1 4269.15 402.317   5
   0   7  -1 4745.87 263.573  29
   0   7  -1 3862.90 269.363  21
   0   7   0 54483.6 2641.89   5
   0   7   0 51972.3 2586.22   4
   0   7   0 59255.7 2473.35  29
   0   7   1 19911.5 857.618  29
   0   7   1 18229.9 876.703  16
   0   7   1 17804.2 998.800   5
   0   7   1 16764.4 942.777   4
   0   7   2 71.5203 95.3505  16
   0   7   2 15.9077 57.2660  29
   0   7   2 20.8832 76.1044   4
   0   7   3 648.923 172.286  12
   0   7   3 701.747 131.227  16
   0   7   4 2316.55 280.032  12
   0   7   4 2392.35 235.236  16
   0   7   5 28.6225 118.988  18
   0   7   5 113.047 126.553  16
   0   7   6 1136.66 190.512  18
   0   7   6 1011.35 209.585  16
   0   7   7 1944.75 231.651  18
   0   7   7 2184.60 304.817  11
   0   7   7 1481.08 255.479  16
   0   7   8 1632.01 280.863  11
   0   7   9 52.1495 168.599  18
   0   7   9 198.535 205.180  11
   0  -7 -10 534.853 87.6780  14
   0   7  10 671.496 212.665  11
   0  -7 -10 758.315 102.843  15
   0  -7 -11 514.109 80.5345  15
   0  -7 -12 37.3445 69.3748  22
   0   8 -10 57.1168 62.6512  33
   0   8  -9 21.6436 87.7802  33
   0   8  -9 1203.72 165.292  21
   0   8  -8 1490.30 147.981  30
   0   8  -8 1897.79 208.151  21
   0   8  -7 741.621 306.141   7
   0   8  -6 445.823 145.163  21
   0   8  -6 55.3972 106.731  33
   0   8  -5 43.6251 293.801   7
   0   8  -5 271.237 135.078  21
   0   8  -5 113.678 101.163  29
   0   8  -5 181.893 113.312  28
   0   8  -5 43.4772 115.220  33
   0   8  -4 51.9738 122.776  21
   0   8  -4-130.379 97.5879  29
   0   8  -4-31.8566 97.0596  28
   0   8  -4-284.539 337.084   7
   0   8  -3 328.155 107.615  29
   0   8  -3 522.588 128.951  28
   0   8  -3 460.432 142.062  21
   0   8  -2 643.177 130.511  28
   0   8  -2 664.746 118.872  29
   0   8  -2 619.832 136.077  21
   0   8  -1 1769.29 284.593   5
   0  -8   1 1622.69 148.994   9
   0   8  -1 1696.97 160.140  29
   0   8   0 65.3798 79.6626  29
   0   8   0-59.1961 138.446   5
   0   8   1 91.5888 76.8924  29
   0   8   1 36.3782 117.149   5
   0   8   2 2188.60 275.788   5
   0   8   2 2188.56 205.956  16
   0   8   3 152.530 107.092  18
   0   8   3 96.5210 106.292  16
   0   8   4 140.236 116.654  18
   0   8   4 70.4079 130.104  16
   0   8   5 887.251 161.592  18
   0   8   5 498.366 168.424  16
   0   8   6 867.226 168.718  18
   0   8   6 1175.59 210.901  16
   0   8   7-33.3020 197.762  11
   0   8   8 147.013 140.095  18
   0   8   8 325.278 194.137  11
   0   8   9 669.237 171.077  18
   0  -8  -9 328.999 79.7019  14
   0   8   9 501.990 192.080  11
   0  -8 -10 28.0598 57.5290  15
   0  -8 -10-29.6452 54.8288  14
   0  -8 -11 27.6072 44.4516  15
   0   9  -8 39.3329 66.9719  33
   0   9  -7 118.119 130.899  21
   0   9  -6 538.342 287.608   7
   0   9  -6 751.806 163.373  21
   0   9  -5 927.048 348.382   7
   0   9  -4-53.1999 136.891  21
   0   9  -4 18.9328 95.5635  28
   0   9  -4 62.7361 95.2070  29
   0   9  -3 187.513 333.359   7
   0   9  -3 187.296 133.610  21
   0   9  -3 199.298 110.833  28
   0   9  -3 332.867 107.561  29
   0   9  -2 361.205 106.158  29
   0   9  -2 401.491 117.107  28
   0   9  -1 899.292 225.027   5
   0   9  -1 1059.94 154.419  28
   0   9  -1 959.762 134.177  29
   0   9   0 422.872 181.378   5
   0  -9   0 249.793 80.7465   9
   0   9   0 364.943 95.7488  29
   0   9   0 323.374 123.524  28
   0   9   1 5.66927 77.4392  29
   0   9   1 82.4623 117.324   5
   0   9   2-18.9784 112.241   5
   0   9   3 160.672 124.037   5
   0   9   3 184.861 116.192  16
   0   9   3 397.720 122.170  18
   0   9   4 30.4107 121.617  16
   0   9   4 148.761 115.503  18
   0   9   5 117.072 129.995  16
   0   9   6 168.342 122.963  18
   0   9   7 249.712 136.501  18
   0  -9  -8 81.1892 62.9657  14
   0   9   8 125.906 124.770  18
   0  -9  -9-17.8902 50.8648  15
   0  -9  -9 3.53916 53.4398  14
   0  -9 -10 71.3945 42.5902  15
   0  -9 -10 16.9018 39.7693  14
   0  10  -7 110.559 70.5231  30
   0  10  -6 211.448 205.588   7
   0  10  -5 355.388 255.125   7
   0  10  -4-11.5960 94.0218  28
   0  10  -4 134.688 257.085   7
   0  10  -3 272.537 294.163   7
   0  10  -2 1672.01 439.252   7
   0  10  -2 478.812 118.232  28
   0  10  -1 250.717 308.225   7
   0  10  -1 31.8082 92.7482  28
   0  10   0 226.312 108.333  28
   0  10   1 39.3614 122.740   5
   0  10   1 115.621 97.6044  28
   0 -10  -2 121.812 64.4851   9
   0  10   2 129.542 121.069   5
   0  10   2 31.5024 92.7639  28
   0  10   3 68.7581 115.753   5
   0  10   3 11.9537 88.1827  28
   0  10   4 978.680 179.745   5
   0  10   5 2578.26 243.718   5
   0  10   5 692.395 112.229  28
   0  10   6 370.319 125.196  18
   0  10   6 93.0177 68.6838  28
   0  10   6 359.490 110.756   5
   0  10   7 250.337 114.229  18
   0 -10  -7 194.837 62.7629  14
   0 -10  -8 702.144 69.5726  15
   0 -10  -8 219.669 59.6850  14
   0 -10  -9 31.2314 36.1190  14
   0  11  -6 11.5795 52.5128  30
   0  11  -5 104.061 153.025   7
   0  11  -5 155.525 74.0319  30
   0  11  -4 2478.94 332.404   7
   0  11  -3 312.740 98.0050  28
   0  11  -3 2277.85 343.362   7
   0  11  -2 112.687 224.448   7
   0  11  -2 4.83017 82.8307  28
   0  11  -1-29.0746 84.9110  28
   0  11  -1 29.8302 217.396   7
   0  11   0 56.3135 88.9721  28
   0  11   1 40.1332 80.9668  28
   0  11   2 38.2431 81.8091  28
   0  11   3 48.4365 75.7827  28
   0 -11  -3 554.547 76.7793   9
   0  11   4-38.2014 68.9232  28
   0 -11  -4 117.963 55.0235   9
   0 -11  -5 531.847 74.0767  14
   0  11   5 185.519 73.9425  28
   0 -11  -6 3777.01 148.263   9
   0 -11  -6 720.388 92.1419  14
   0 -11  -7 178.266 43.7824  14
   0  12  -3 122.592 53.2007  30
   0  12  -2 14.2134 60.6117  28
   0  12  -2 117.252 51.4380  30
   0  12  -1 3.29745 65.4359  28
   0  12   0-3.38400 64.5631  28
   0  12   1-21.8704 60.6673  28
   0  12   2-25.1607 54.1954  28
   0  12   3 26.2262 49.5306  28
  -1  12   2 37.5224 53.7420  28
  -1  12   1 41.3441 59.0136  28
  -1  12   0 65.9128 62.8575  28
  -1  12  -1 34.3246 63.3492  28
  -1  12  -2 69.4915 58.7510  28
  -1  12  -3 42.1434 52.1895  28
   1 -11  -6 97.5201 38.4780  14
   1 -11  -5 268.854 52.9701  14
  -1  11   4 1813.78 188.217   5
   1 -11  -4 1297.76 89.6656   9
  -1  11   3-11.2025 68.6173  28
  -1  11   3 382.456 124.866   5
  -1  11   2 30.3102 74.9110  28
  -1  11   2 353.548 123.736   5
  -1  11   1-4.63526 81.2176  28
  -1  11   0-9.44296 81.6750  28
  -1  11  -1-30.7689 75.0423  30
  -1  11  -1 62.9860 85.6071  28
  -1  11  -2 335.946 90.1681  30
  -1  11  -2 104.306 94.1593  28
  -1  11  -3 143.638 83.3479  30
  -1  11  -3 70.8461 90.8708  28
  -1  11  -4 372.869 181.472   7
  -1  11  -4 24.1458 79.3378  28
  -1  11  -4 357.084 89.9772  30
  -1  11  -5 414.229 85.0233  30
  -1  11  -6 318.233 74.2190  30
   1 -10  -8 28.4315 38.6283  14
  -1  10   7 526.765 103.506   5
   1 -10  -7 663.294 64.6473  15
  -1  10   6 779.053 141.167   5
   1 -10  -6 242.469 65.8122  14
  -1  10   5-40.6709 97.5935   5
   1 -10  -5 60.4787 61.4058  14
  -1  10   4 92.5043 112.358   5
  -1  10   4-32.5064 79.8064  28
  -1  10   3 258.916 132.242   5
  -1  10   2 37.5563 117.072   5
  -1  10   1 6.09520 90.1964  28
  -1  10   1 101.832 137.142   5
  -1  10   0 75.4482 95.4988  28
  -1  10   0 42.4493 130.108   5
  -1  10   0-35.8176 230.617   7
  -1  10  -1 83.1478 98.3081  28
  -1  10  -1 258.547 265.908   7
  -1  10  -2-218.706 278.455   7
  -1  10  -3 33.8898 243.953   7
  -1  10  -4 387.791 121.258  28
  -1  10  -4 2242.41 368.854   7
  -1  10  -5 58.4222 90.9065  28
  -1  10  -5 52.9759 202.249   7
  -1  10  -6 181.568 92.7359  30
  -1  10  -7 405.747 92.6750  30
  -1  10  -8 106.756 62.2115  30
   1  -9  -9 11.0250 43.2607  15
   1  -9  -9 58.9045 49.5107  14
   1  -9  -8 586.561 78.9251  15
   1  -9  -8 232.921 69.4193  14
   1  -9  -7 153.024 64.3165  15
   1  -9  -7 45.0030 62.2402  14
   1  -9  -6 15.0092 64.9250  14
  -1   9   6-21.3710 128.708  18
  -1   9   5 76.0741 113.558  18
  -1   9   4 17.5845 113.218   5
  -1   9   4 17.3166 87.6530  28
  -1   9   3 1600.32 166.024  28
  -1   9   2 3314.69 350.866   5
  -1   9   2 2738.94 225.927  28
  -1   9   1 3861.22 396.214   5
  -1   9   1 3942.97 276.688  28
  -1   9   0 249.955 162.231   5
  -1   9   0 429.356 125.763  28
  -1   9  -1 1082.06 153.185  28
  -1   9  -1 1450.62 269.931   5
  -1   9  -2 194.396 110.551  28
  -1   9  -2-43.8263 290.932   7
  -1   9  -3 54.2762 99.8053  28
  -1   9  -3-43.2512 295.364   7
  -1   9  -4 310.095 116.360  28
  -1   9  -4 356.345 155.284  21
  -1   9  -5-211.692 281.109   7
  -1   9  -5-41.4093 109.165  28
  -1   9  -6 94.5947 246.035   7
  -1   9  -6 6.00590 100.929  28
  -1   9  -7 132.124 98.1250  30
  -1   9  -7-13.7365 90.1354  33
  -1   9  -8 166.268 85.3606  30
  -1   9  -8-18.2890 76.4673  33
  -1   9  -9 14.2647 58.4782  33
   1  -8 -10 349.078 67.9765  14
   1  -8 -10 1846.33 106.175  15
   1  -8  -9 261.155 71.4260  14
   1  -8  -9 397.034 78.0339  15
  -1   8   8 19.8494 186.638  11
   1  -8  -8 10.1521 69.3310  14
   1  -8  -8 19.9753 64.8079  15
  -1   8   7 65.8727 174.397  11
  -1   8   7-186.785 164.717  18
  -1   8   6 206.356 175.631  11
  -1   8   5 349.715 125.966  18
  -1   8   4 116.343 135.128  16
  -1   8   4-28.6816 108.272  18
  -1   8   3 410.566 143.761  16
  -1   8   3 474.411 130.966  18
  -1   8   2-36.9599 122.659   5
  -1   8   2-53.5757 97.6322   4
  -1   8   1-72.6194 109.654   4
  -1   8   1 57.7030 138.458   5
  -1   8   1-5.24924 74.8653  29
  -1   8   0 2083.73 297.099   5
  -1   8   0 1908.81 250.219   4
  -1   8   0 2029.63 175.008  29
  -1   8  -1 2173.10 322.362   5
  -1   8  -1 2063.20 182.783  29
  -1   8  -1 2534.31 210.105  28
  -1   8  -2 109.129 126.962  21
  -1   8  -2 120.554 167.082   5
  -1   8  -2 216.738 113.110  28
  -1   8  -2 200.120 99.9321  29
  -1   8  -3 1881.01 215.704  21
  -1   8  -3 1709.66 185.989  28
  -1   8  -3 1891.86 181.307  29
  -1   8  -3 2261.60 498.065   7
  -1   8  -4 461.323 154.844  21
  -1   8  -4 155.908 109.305  33
  -1   8  -4 507.500 123.196  28
  -1   8  -4 347.276 112.123  29
  -1   8  -4 400.457 336.234   7
  -1   8  -5 261.241 120.655  33
  -1   8  -5 442.399 132.640  28
  -1   8  -5 459.012 329.436   7
  -1   8  -5 492.162 158.065  21
  -1   8  -6 129.403 136.904  21
  -1   8  -6 28.5161 108.269  28
  -1   8  -6 6.98144 113.228  33
  -1   8  -7-34.2718 267.419   7
  -1   8  -8 60.0196 108.619  33
  -1   8  -8 185.311 99.1218  30
  -1   8  -8 235.929 156.752  21
  -1   8  -9 52.4785 92.0145  33
  -1   8 -10-13.3570 70.0816  33
   1  -7 -11-22.9920 49.3216  15
   1  -7 -10 527.572 86.0949  15
   1  -7 -10 214.087 69.3709  14
   1  -7  -9 10.7475 71.3261  15
   1  -7  -9-5.24507 68.3268  14
  -1   7   9 88.9346 211.719  11
   1  -7  -8 45.9706 74.8905  14
  -1   7   8 52.3692 155.588  18
  -1   7   8 106.745 192.492  11
  -1   7   7 236.976 155.179  18
  -1   7   6 659.853 161.268  18
  -1   7   6 480.302 205.328  11
  -1   7   5 1029.13 167.388  18
  -1   7   5 1114.48 230.371  11
  -1   7   4-64.3703 117.948  18
  -1   7   4-18.9243 178.914  11
  -1   7   4 80.1061 121.683  16
  -1   7   3 60.8434 111.583  16
  -1   7   3 154.135 110.124  18
  -1   7   3 113.236 80.4592   4
  -1   7   2 361.406 118.691  16
  -1   7   2 548.245 121.478   4
  -1   7   2 559.236 116.054  18
  -1   7   1 837.372 148.385   4
  -1   7   1 734.890 94.1026  29
  -1   7   1 439.549 94.3108  26
  -1   7   0 40.8415 68.7659  29
  -1   7   0 120.927 112.409   4
  -1   7   0 66.0577 124.706   5
  -1   7  -1 3296.03 314.000   4
  -1   7  -1 3556.86 357.380   5
  -1   7  -1 2931.16 238.702  21
  -1   7  -1 3016.67 205.806  29
  -1   7  -2 1474.14 176.074  21
  -1   7  -2 2061.17 295.139   5
  -1   7  -2 1695.43 148.975  29
  -1   7  -2 1725.66 163.393  28
  -1   7  -3 499.878 131.282  21
  -1   7  -3 365.154 193.200   5
  -1   7  -3 116.230 126.382  33
  -1   7  -3 381.336 99.7381  29
  -1   7  -3 408.975 106.379  28
  -1   7  -4-98.0274 122.290  21
  -1   7  -4 55.3633 95.4858  28
  -1   7  -4-25.5079 86.7934  29
  -1   7  -4 252.374 310.254   7
  -1   7  -4 57.3712 107.123  33
  -1   7  -5 407.714 119.155  28
  -1   7  -5 758.342 168.877  21
  -1   7  -5 440.124 115.091  29
  -1   7  -5 831.407 381.999   7
  -1   7  -5 431.792 129.043  33
  -1   7  -6 298.194 128.345  33
  -1   7  -6 400.061 155.591  21
  -1   7  -6 382.842 122.447  28
  -1   7  -6 196.959 273.104   7
  -1   7  -7 243.715 122.807  33
  -1   7  -7 284.531 155.562  21
  -1   7  -7 299.226 115.640  28
  -1   7  -7 219.101 266.374   7
  -1   7  -8-69.8133 146.701  21
  -1   7  -8-27.4675 118.543  33
  -1   7  -9 55.0316 140.452  21
  -1   7  -9 37.4946 112.693  33
  -1   7  -9 30.3544 87.9586  30
  -1   7 -10-21.1962 102.355  33
  -1   7 -11 15.2986 79.1993  33
   1  -6 -12 96.1161 47.3450  15
  -1   6  12-66.9985 92.0669  13
   1  -6 -11 4.21870 59.0023  15
   1  -6 -10 5.02908 65.5167  14
   1  -6 -10 31.8263 68.5733  15
   1  -6  -9 42.1195 79.5850  15
  -1   6   9-12.4115 221.115  11
   1  -6  -8 168.083 88.2241  14
  -1   6   8 42.5083 160.569  18
  -1   6   7 1525.53 223.798  18
  -1   6   7 1655.79 272.055  11
  -1   6   6 713.863 193.084  16
  -1   6   6 583.447 154.435  18
  -1   6   6 1047.24 245.283  11
  -1   6   5 214.681 136.981  16
  -1   6   5 120.983 116.863  18
  -1   6   5 485.866 202.715  11
  -1   6   4 16.5223 101.267  18
  -1   6   4-8.75846 105.024  16
  -1   6   3 4605.52 286.623  18
  -1   6   3 3666.55 290.097  16
  -1   6   2 84.0098 134.380  12
  -1   6   2 186.702 83.0901   4
  -1   6   1 1265.87 133.581  16
  -1   6   1 1245.43 153.397   4
  -1   6   0 966.554 124.075  21
  -1   6   0 658.885 113.641  33
  -1   6   0 768.130 140.957   4
  -1   6  -1 104.164 67.8574  29
  -1   6  -1 96.9581 101.413   4
  -1   6  -1 74.9569 109.297   5
  -1   6  -1 8.44642 87.7681  33
  -1   6  -2 201.337 83.0379  28
  -1   6  -2 220.051 68.5957  29
  -1   6  -2 152.093 95.7924  21
  -1   6  -2 27.6532 108.122   4
  -1   6  -2 50.8224 128.096   5
  -1   6  -2 182.663 51.7159  31
  -1   6  -3 1152.42 142.495  33
  -1   6  -3 1315.67 239.359   5
  -1   6  -3 1267.30 134.507  28
  -1   6  -3 1403.43 129.023  29
  -1   6  -3 1315.80 153.444  21
  -1   6  -4 2344.07 183.346  28
  -1   6  -4 2152.57 174.891  29
  -1   6  -4 2561.43 230.793   1
  -1   6  -4 2235.96 206.127  21
  -1   6  -4 2202.88 193.036  33
  -1   6  -4 2658.14 486.967   7
  -1   6  -4 2544.53 172.766  31
  -1   6  -5 373.263 331.877   7
  -1   6  -5 141.584 120.745  21
  -1   6  -5 165.640 91.9811  28
  -1   6  -5 269.966 146.928  20
  -1   6  -5 46.6831 85.6000  29
  -1   6  -5 336.781 129.202   1
  -1   6  -5 168.215 109.413  33
  -1   6  -6 71.8891 258.741   7
  -1   6  -6 72.7380 140.497  20
  -1   6  -6 60.5222 118.515   1
  -1   6  -6-32.3816 100.531  28
  -1   6  -6-13.0858 109.195  33
  -1   6  -6 49.8480 124.014  21
  -1   6  -7 55.1282 132.278  21
  -1   6  -7 38.9935 121.092   1
  -1   6  -7-70.2672 249.722   7
  -1   6  -7-22.6908 138.275  20
  -1   6  -7-28.1256 116.525  33
  -1   6  -7 52.9561 107.081  28
  -1   6  -8 30.2285 148.069  20
  -1   6  -8 218.957 152.164  21
  -1   6  -8 102.496 122.109   1
  -1   6  -8 146.531 127.661  33
  -1   6  -9 350.187 132.525  33
  -1   6  -9 245.717 141.232  21
  -1   6 -10 1081.94 181.011  21
  -1   6 -11-5.16785 104.723  33
  -1   6 -12 18.4856 79.8425  33
   1  -5 -12 10.9175 51.8988  15
  -1   5  12-20.8602 119.892  13
   1  -5 -11 241.658 75.5828  15
  -1   5  10 1730.99 300.911  11
   1  -5 -10 1512.85 148.545  15
   1  -5  -9 320.386 94.5098  15
   1  -5  -9 332.030 96.9336  14
   1  -5  -8 222.275 91.6993  14
  -1   5   8 111.575 171.188  18
  -1   5   8 268.431 215.762  11
  -1   5   7 269.265 149.806  18
  -1   5   7 505.316 239.680  11
  -1   5   6 3976.24 308.025  18
  -1   5   6 4304.95 361.735  11
  -1   5   6 3702.39 332.195  16
  -1   5   5 367.485 124.739  18
  -1   5   5 410.422 132.250  16
  -1   5   4 111.186 96.2693  18
  -1   5   4 29.8826 104.530  16
  -1   5   3 596.209 109.269  18
  -1   5   3 486.107 168.601  12
  -1   5   3 402.429 106.179  16
  -1   5   2 447.676 61.6036  29
  -1   5   2 558.556 103.567  16
  -1   5   1 549.813 69.4074  29
  -1   5   1 480.422 88.2905  16
  -1   5   1 501.369 121.959  12
  -1   5   0 23881.6 1047.64  16
  -1   5   0 23835.7 1024.44  27
  -1   5   0 21540.7 1048.07  33
  -1   5   0 24844.2 1059.38  21
  -1   5   0 23555.1 1039.84  29
  -1   5   0 23178.6 1114.00   4
  -1   5  -1 2455.56 220.501   4
  -1   5  -1 2142.67 172.191  33
  -1   5  -1 2351.86 146.736  31
  -1   5  -1 2585.47 142.965  27
  -1   5  -1 2061.74 155.232  26
  -1   5  -1 2860.86 256.343   5
  -1   5  -1 2596.14 178.782  21
  -1   5  -1 2578.80 155.322  29
  -1   5  -2 1907.54 212.900   4
  -1   5  -2 1834.69 123.479  27
  -1   5  -2 1821.30 152.334  21
  -1   5  -2 1469.61 144.842  33
  -1   5  -2 1996.86 233.579   5
  -1   5  -2 1734.59 149.946   1
  -1   5  -2 1827.45 125.901  31
  -1   5  -3 648.253 82.5249  31
  -1   5  -3 631.997 109.934  33
  -1   5  -3 657.198 173.039   5
  -1   5  -3 669.224 85.7396  27
  -1   5  -4 45459.1 2026.21   1
  -1   5  -4 48592.9 1966.84  20
  -1   5  -4 44369.7 1960.69  21
  -1   5  -4 41097.8 1936.69  29
  -1   5  -4 43006.7 2300.38   7
  -1   5  -5 7314.66 378.344  32
  -1   5  -5 4886.22 595.959   7
  -1   5  -5 6106.79 418.023   1
  -1   5  -5 6291.61 360.429  20
  -1   5  -5 6136.96 356.970  21
  -1   5  -5 6334.09 357.552   6
  -1   5  -5 6281.95 358.172  33
  -1   5  -5 5627.74 330.660  28
  -1   5  -5 5473.25 330.812  29
  -1   5  -5 6752.65 340.499  31
  -1   5  -6 1339.66 351.738   7
  -1   5  -6 1736.69 224.642   1
  -1   5  -6 1586.86 180.681  20
  -1   5  -6 1688.98 181.566  21
  -1   5  -6 1791.72 170.769   6
  -1   5  -6 1524.83 174.332  33
  -1   5  -6 1619.27 155.070  28
  -1   5  -6 1442.50 142.130  29
  -1   5  -6 1175.77 165.357  32
  -1   5  -7-7.70776 116.799  32
  -1   5  -7 126.599 126.524  20
  -1   5  -7 70.5162 120.718  21
  -1   5  -7 285.483 255.323   7
  -1   5  -7 143.072 116.658  33
  -1   5  -7 195.108 142.825   1
  -1   5  -7 77.7033 97.5070  28
  -1   5  -7 136.985 89.8608   6
  -1   5  -8-10.9159 74.5443   6
  -1   5  -8 104.579 126.390  33
  -1   5  -8 43.3446 126.354  21
  -1   5  -8-35.3986 133.624  20
  -1   5  -8-14.3555 120.065   1
  -1   5  -9 715.153 128.507   6
  -1   5  -9 749.317 163.603  33
  -1   5  -9 406.201 150.429  20
  -1   5  -9 614.029 154.446  21
  -1   5  -9 704.153 171.747   1
  -1   5 -10 127.801 73.5396   6
  -1   5 -10-152.807 129.936  33
  -1   5 -10 208.149 138.230  21
  -1   5 -10 77.8606 109.582   1
  -1   5 -11 61.1137 110.885  33
  -1   5 -12-69.2470 94.9129  33
  -1   5 -13 86.4247 65.5962  33
  -1   4  13 7.12808 84.7010  13
  -1   4  12-62.2600 136.874  13
   1  -4 -12 246.182 68.5639  15
   1  -4 -11 401.121 87.7414  15
  -1   4  10-39.8862 244.491  11
   1  -4 -10 90.1927 71.8096  14
  -1   4   9 738.957 253.634  11
   1  -4  -9 592.318 109.581  14
   1  -4  -9 774.131 118.296  15
   1  -4  -8 616.873 105.381  14
  -1   4   8 723.496 240.059  11
  -1   4   8 502.537 175.397  18
   1  -4  -7 12233.3 580.392  14
  -1   4   7 10532.8 645.455  18
  -1   4   7 12584.0 695.135  11
  -1   4   6 4434.74 326.734  18
  -1   4   6 4939.92 350.150  16
  -1   4   5 43756.8 1969.65  18
  -1   4   5 44122.6 1981.81  16
  -1   4   4 59328.1 2494.54  18
  -1   4   4 53998.3 2495.99  16
  -1   4   3 51748.4 2236.51  12
  -1   4   3 49598.5 2218.29  16
  -1   4   2 892.410 106.075  16
  -1   4   2 920.514 71.0081  29
  -1   4   1 13527.6 521.778  29
  -1   4   1 13244.0 543.087  16
  -1   4   1 12296.1 551.615  12
  -1   4   0 9081.64 406.742  16
  -1   4   0 8299.90 389.641  27
  -1   4   0 9845.48 403.080  29
  -1   4   0 8028.38 389.541  25
  -1   4   0 8463.56 412.173  33
  -1   4   0 8859.45 413.440  21
  -1   4   0 8373.32 409.576  12
  -1   4  -1 1124.67 106.257  21
  -1   4  -1 892.068 90.9024   1
  -1   4  -1 815.383 84.4310  12
  -1   4  -1 1159.33 86.6172  19
  -1   4  -1 899.272 79.5011  16
  -1   4  -1 1096.78 133.177   4
  -1   4  -1 972.920 83.5688  29
  -1   4  -1 889.250 93.0932  26
  -1   4  -1 1073.04 124.466  32
  -1   4  -1 1107.21 78.1058  27
  -1   4  -1 680.536 101.723  33
  -1   4  -2 50397.0 2057.06  19
  -1   4  -2 43082.5 2088.42   1
  -1   4  -2 49215.6 2057.60  26
  -1   4  -2 43750.3 2053.08  29
  -1   4  -2 45237.3 2060.18  33
  -1   4  -2 48076.8 2050.48  27
  -1   4  -2 47412.0 2058.03  31
  -1   4  -2 44208.6 2064.70  21
  -1   4  -2 49329.5 2077.11  20
  -1   4  -3 15853.2 733.522  21
  -1   4  -3 16087.0 737.684  20
  -1   4  -3 16965.0 722.850  19
  -1   4  -3 16324.7 732.166  33
   1  -4   3 15147.6 699.601   9
  -1   4  -3 16581.1 718.569  27
  -1   4  -3 14478.9 778.608   1
  -1   4  -3 16264.1 722.731  28
  -1   4  -3 14622.0 716.181  29
  -1   4  -3 14725.0 728.725   6
  -1   4  -3 16007.4 857.668   5
  -1   4  -3 15169.9 720.287  31
  -1   4  -3 15812.0 829.526   4
  -1   4  -4 51792.3 2106.22  20
  -1   4  -4 46555.3 2101.37  21
  -1   4  -4 52103.4 2098.18  31
  -1   4  -4 44174.8 2084.24  19
  -1   4  -4 44540.5 2366.09   7
  -1   4  -4 48802.3 2089.98  27
  -1   4  -4 43581.4 2083.35  28
  -1   4  -4 43483.5 2080.52  29
  -1   4  -4 49613.7 2132.24   6
  -1   4  -4 50102.1 2099.00  33
  -1   4  -4 45955.6 2179.10   1
  -1   4  -5 30065.4 1369.61   1
  -1   4  -5 28493.1 1268.95  21
  -1   4  -5 26930.9 1248.83  28
  -1   4  -5 27922.0 1556.17   7
  -1   4  -5 26359.4 1249.16  19
  -1   4  -6 10214.6 533.114   6
  -1   4  -6 8008.96 434.105  19
  -1   4  -6 8449.68 456.028  21
  -1   4  -6 9030.52 457.575  20
  -1   4  -6 8904.50 457.098  33
  -1   4  -6 7820.04 671.579   7
  -1   4  -6 8973.04 549.984   1
  -1   4  -6 8220.72 455.632  32
  -1   4  -7 775.142 274.984   7
  -1   4  -7 651.157 126.446  32
  -1   4  -7 723.016 114.518  28
  -1   4  -7 1180.31 173.042   6
  -1   4  -7 990.836 185.873   1
  -1   4  -7 797.037 141.058  33
  -1   4  -7 826.916 136.871  21
  -1   4  -7 781.265 146.353  20
  -1   4  -8 67.9772 117.829  32
  -1   4  -8 414.527 135.627  33
  -1   4  -8 547.759 135.761  21
  -1   4  -8 281.435 133.552  20
  -1   4  -8 390.317 124.359   6
  -1   4  -8 532.115 162.054   1
  -1   4  -9 2192.28 221.511  33
  -1   4  -9 2137.55 223.852  20
  -1   4  -9 1966.00 218.634  21
  -1   4  -9 2719.16 267.566   6
  -1   4  -9 2753.31 287.102   1
  -1   4 -10 4257.55 339.118   6
  -1   4 -10 4244.69 301.037  33
  -1   4 -10 3183.09 279.524  20
  -1   4 -10 3462.23 286.501  21
  -1   4 -11 1330.05 180.616   6
  -1   4 -12 164.977 75.1792   6
  -1   4 -12 134.570 103.452  33
  -1   4 -13 14.3989 78.2759  33
  -1   3  13-59.0879 99.4099  13
   1  -3 -12 198.667 88.5902   6
   1  -3 -12 203.265 71.9639  15
  -1   3  12-27.1855 139.420  13
   1  -3 -11 50.4573 69.3470  15
   1  -3 -10 1767.31 157.842  14
   1  -3 -10 2164.37 174.513  15
  -1   3   9 227.355 237.118  11
   1  -3  -9 36.0374 85.1819  15
   1  -3  -9 113.308 82.4002  14
   1  -3  -8 257.804 81.5810  14
  -1   3   8 354.833 208.481  11
  -1   3   8 568.806 170.599  18
   1  -3  -7 383.061 77.5980  14
  -1   3   7 220.707 130.470  18
  -1   3   7 299.958 201.171  11
  -1   3   6 1610.01 180.760  18
  -1   3   6 2450.62 253.161  11
  -1   3   5 176.064 112.925  16
  -1   3   5 132.763 92.1114  18
  -1   3   4 3166.75 223.861  16
  -1   3   3 22899.7 1098.55  16
  -1   3   3 25793.4 1097.47  18
  -1   3   2 20421.4 921.935  16
  -1   3   2 20559.7 885.713  29
  -1   3   2 20687.7 936.532  12
  -1   3   1 53118.2 2177.88  29
  -1   3   1 48578.9 2197.32  12
  -1   3   1 49151.8 2193.95  16
  -1   3   1 51219.0 2197.06   3
  -1   3   0 3776.24 198.548  16
  -1   3   0 4036.29 208.534  33
  -1   3   0 4102.66 213.483   3
  -1   3   0 3687.55 205.341  12
  -1   3   0 4309.82 208.729  21
  -1   3   0 3566.55 192.570  25
  -1   3   0 4349.28 193.548  19
  -1   3   0 4018.25 194.350  29
  -1   3  -1 9109.71 457.361  12
  -1   3  -1 11128.6 479.613  21
  -1   3  -1 11674.6 493.813  20
  -1   3  -1 9864.88 480.788   1
  -1   3  -1 10591.6 467.788  29
  -1   3  -1 12388.9 472.452  19
  -1   3  -1 9456.85 461.186  16
  -1   3  -1 10571.4 477.208  33
  -1   3  -1 9932.68 462.899  25
  -1   3  -1 9516.56 483.346   3
  -1   3  -1 10743.9 521.067   4
  -1   3  -1 12775.9 496.811  32
  -1   3  -1 11058.6 465.438  27
  -1   3  -1 10207.6 468.554  26
  -1   3  -2 894.670 89.6892  26
  -1   3  -2 1121.11 103.005  33
  -1   3  -2 1072.83 76.7814  27
  -1   3  -2 1010.55 95.9224  21
  -1   3  -2 1033.56 115.428  20
  -1   3  -2 1248.08 82.1850  19
  -1   3  -2 992.997 82.8147   6
  -1   3  -2 1089.82 145.671   5
  -1   3  -2 434.625 59.0627  16
  -1   3  -2 973.509 81.7264  31
  -1   3  -2 1388.08 104.685  32
  -1   3  -2 883.498 74.4364  29
  -1   3  -2 862.196 88.1096   3
  -1   3  -2 963.824 129.886   4
  -1   3  -2 907.760 117.751   1
  -1   3  -3 33687.0 1553.16  21
  -1   3  -3 43734.9 1565.76  32
  -1   3  -3 35119.2 1552.89  20
  -1   3  -3 38751.7 1549.37  19
  -1   3  -3 35572.6 1551.38  33
   1  -3   3 34677.3 1525.44   9
  -1   3  -3 34116.5 1542.13  29
  -1   3  -3 35466.0 1544.67  28
  -1   3  -3 29709.7 1597.89   1
  -1   3  -3 35289.0 1544.57  27
  -1   3  -3 35876.7 1551.97  31
  -1   3  -3 38051.7 1587.81   6
  -1   3  -3 34347.3 1653.94   5
  -1   3  -3 37287.1 1642.63   4
  -1   3  -4 15286.6 666.554  19
  -1   3  -4 15452.2 726.123   6
  -1   3  -4 14718.0 662.989  27
  -1   3  -4 18173.5 686.278  32
  -1   3  -4 13930.2 658.804  29
  -1   3  -4 13565.3 658.629  28
  -1   3  -4 15349.0 673.386  33
  -1   3  -4 14704.3 670.882  31
  -1   3  -4 15813.7 678.262  21
   1  -3   4 13431.8 644.353   8
  -1   3  -4 12561.8 866.659   7
  -1   3  -5 2144.18 148.747  19
  -1   3  -5 1906.70 223.252   1
  -1   3  -5 2241.81 153.836  28
  -1   3  -5 2045.30 141.067  29
  -1   3  -5 2030.95 150.969  27
  -1   3  -5 2080.84 170.216  22
  -1   3  -5 2108.30 164.127  33
  -1   3  -5 2217.66 314.509   7
  -1   3  -5 2484.05 158.699  31
  -1   3  -5 1996.15 158.559  21
  -1   3  -6 457.781 89.1297  28
  -1   3  -6 582.304 100.876  32
  -1   3  -6 546.905 209.790   7
  -1   3  -6 363.625 140.182   1
  -1   3  -7 55.8697 122.108   1
  -1   3  -7 16.3016 98.9530  22
  -1   3  -7 47.6806 86.9623  32
  -1   3  -7 27.4351 68.4507  19
  -1   3  -7-60.9458 91.9439  33
  -1   3  -7-5.46454 89.0493  21
  -1   3  -7-238.568 204.998   7
  -1   3  -8 783.202 131.292  21
  -1   3  -8 579.049 128.900  33
  -1   3  -8 956.249 185.635   6
  -1   3  -8 482.166 117.885  32
  -1   3  -8 797.594 176.011   1
  -1   3  -8 554.512 128.775  22
  -1   3  -9 4387.86 376.559   6
  -1   3  -9 4382.48 363.132   1
  -1   3  -9 3780.31 275.401  33
  -1   3 -10 208.086 130.657   6
  -1   3 -10 230.799 123.175  21
  -1   3 -10 234.130 141.767  33
  -1   3 -10 563.440 159.875   1
  -1   3 -11 259.947 130.384  33
  -1   3 -11 258.405 123.520   1
  -1   3 -12 157.246 91.4959   6
  -1   3 -12 124.590 110.505  33
  -1   3 -13 87.0489 61.4870   6
  -1   3 -13-4.09219 82.9571  33
   1  -2 -13 13.4420 59.7454   6
  -1   2  13-54.6165 111.584  13
   1  -2 -12-36.1449 98.8883   6
  -1   2  12 13.8935 138.760  13
   1  -2 -11 232.834 82.8534  15
   1  -2 -10 2259.74 181.199  15
   1  -2  -9 2626.82 191.779  15
   1  -2  -9 2278.31 181.718  14
   1  -2  -8 29031.8 1256.11  15
  -1   2   8 26156.9 1329.94  11
   1  -2  -8 27383.8 1249.74  14
   1  -2  -7 44.3922 59.2073  14
  -1   2   7 64.7715 116.813  18
  -1   2   7-8.50860 164.924  11
  -1   2   6 16264.7 830.562  18
  -1   2   6 18176.3 859.753  11
  -1   2   5 117.807 80.7137  18
  -1   2   5 104.296 146.383  11
  -1   2   4 2844.00 209.045  16
  -1   2   4 3233.54 201.686  18
  -1   2   3 53.8205 76.3433  16
  -1   2   3 79.8733 73.4063  18
  -1   2   2 20533.8 921.938   3
  -1   2   2 21410.8 955.200  12
  -1   2   2 20519.6 943.614  16
  -1   2   2 23307.4 943.295  18
  -1   2   1 119699. 5132.65  12
  -1   2   1 115031. 5122.00   3
  -1   2   1 117823. 5126.34  16
  -1   2   1 124560. 5109.69  29
  -1   2   0 16884.8 645.944  19
  -1   2   0 16413.2 658.301  21
  -1   2   0 15474.2 658.674   3
  -1   2   0 13935.2 648.780  16
  -1   2   0 11968.4 653.022  32
  -1   2   0 13897.9 640.401  24
  -1   2   0 15297.5 656.029  33
  -1   2   0 14565.7 654.141  12
  -1   2   0 15997.8 646.407  29
  -1   2  -1 19363.9 843.365  21
  -1   2  -1 20574.2 849.356  20
  -1   2  -1 17055.0 838.159   6
  -1   2  -1 20050.7 849.491   3
  -1   2  -1 21950.4 847.090  32
  -1   2  -1 18180.6 834.007  25
  -1   2  -1 21264.8 836.683  19
  -1   2  -1 19357.6 842.415  33
  -1   2  -1 18398.0 850.960   1
  -1   2  -1 18329.8 834.727  29
  -1   2  -2 10828.5 499.030  21
  -1   2  -2 10278.5 490.277  29
  -1   2  -2 11604.9 492.984  28
  -1   2  -2 9336.99 525.020   1
  -1   2  -2 11410.8 505.669   3
  -1   2  -2 12115.4 546.492   4
  -1   2  -2 10942.9 495.491  26
  -1   2  -2 12272.8 522.159   6
  -1   2  -2 11026.2 555.301   5
  -1   2  -2 11071.5 498.610  33
  -1   2  -2 11433.7 497.096  32
  -1   2  -3 5019.46 246.771  22
  -1   2  -3 4931.49 242.935  21
  -1   2  -3 5024.42 234.124  28
  -1   2  -3 4530.37 229.622  29
  -1   2  -3 5067.44 244.033  33
  -1   2  -3 4816.65 233.667  19
  -1   2  -3 4839.43 236.433  27
   1  -2   3 4876.65 212.638   9
  -1   2  -3 4093.89 283.695   1
  -1   2  -3 5285.15 238.907  32
  -1   2  -3 4940.11 246.045   3
  -1   2  -3 5332.69 308.836   4
  -1   2  -3 4671.10 383.215   7
   1  -2   3 4949.10 221.939   8
  -1   2  -3 4705.59 241.243  31
   1  -2   3 3958.81 233.383  13
  -1   2  -4 8764.58 426.947  27
  -1   2  -4 8931.66 422.532  29
  -1   2  -4 10016.8 432.073  28
  -1   2  -4 8686.78 405.178  15
  -1   2  -4 10121.4 440.584  22
  -1   2  -4 9214.82 433.240  21
  -1   2  -4 10472.8 441.420  31
  -1   2  -4 10335.3 431.719  32
  -1   2  -4 9661.26 428.372  19
  -1   2  -4 8227.59 573.818   7
   1  -2   4 8764.90 411.352   8
   1  -2   5 506.406 53.0220   8
  -1   2  -5 669.844 80.8770  32
  -1   2  -5 630.807 74.4437  19
  -1   2  -5 596.937 98.6702  22
  -1   2  -5 615.485 81.6540  31
  -1   2  -5 665.680 92.3158  21
  -1   2  -5 488.367 49.1014  15
  -1   2  -5 563.630 82.7430  28
  -1   2  -5 532.625 77.7141  27
   1  -2   6 944.944 78.2329   8
  -1   2  -6 909.131 222.737   7
  -1   2  -6 1065.70 106.349  27
  -1   2  -6 910.112 95.1404  19
  -1   2  -6 1093.95 103.055  32
  -1   2  -6 908.982 113.745  22
  -1   2  -6 950.844 107.643  21
  -1   2  -6 846.767 96.8145  28
  -1   2  -6 664.494 161.806   1
  -1   2  -7 1719.30 215.346   1
  -1   2  -7 1454.24 146.127  22
  -1   2  -7 1370.90 130.921  28
  -1   2  -8 108.300 84.1561  32
  -1   2  -8 145.265 74.3165  19
  -1   2  -8 121.922 118.645   1
  -1   2  -8 91.0552 105.481  22
  -1   2  -8 317.064 94.6265  21
  -1   2  -8 237.066 103.750  33
  -1   2  -9 472.472 154.065   1
  -1   2  -9 530.040 136.428  33
  -1   2  -9 564.999 157.236  22
  -1   2  -9 496.827 121.907  21
  -1   2 -10 18423.2 920.833   6
  -1   2 -10 16243.3 747.373  33
  -1   2 -10 16583.8 841.567   1
  -1   2 -11 1223.59 220.512   6
  -1   2 -11 1002.98 160.141  33
  -1   2 -12 377.413 132.044   6
  -1   2 -13 217.722 97.2940   6
  -1   2 -14 14.2516 45.2407   6
  -1   1  13-127.151 101.697  13
   1  -1 -13-49.4865 69.0568   6
  -1   1  12-27.0388 131.485  13
   1  -1 -12 107.043 105.531   6
   1  -1 -11 3729.52 242.075  15
   1  -1 -10 15583.1 748.926  15
   1  -1  -9 11271.8 530.748  15
   1  -1  -9 9937.96 518.494  14
  -1   1   8 1608.99 246.321  11
   1  -1  -8 942.815 189.302   1
   1  -1  -8 1315.69 121.094  15
   1  -1  -8 1288.97 119.406  14
   1  -1  -7 570.947 78.6536  15
   1  -1  -7 479.719 71.4100  14
  -1   1   6 1086.53 175.433  11
  -1   1   6 1160.55 114.753   8
  -1   1   6 1112.48 150.859  18
   1  -1  -5 27377.2 1182.60  14
  -1   1   5 27149.8 1234.74  11
  -1   1   5 26489.2 1204.51   8
  -1   1   4 4708.12 265.602  18
   1  -1  -4 4722.15 232.850  14
  -1   1   4 4980.99 251.681   8
  -1   1   3 418.157 123.490  11
  -1   1   3 435.231 55.4012   8
  -1   1   3 350.638 85.2569  16
  -1   1   3 362.491 26.2338   3
  -1   1   3 403.307 73.7372  18
  -1   1   2 60337.3 2514.09   8
  -1   1   2 57139.1 2523.78  16
  -1   1   2 58388.4 2519.53  18
  -1   1   1 13149.1 562.477   8
  -1   1   1 13111.2 566.710  18
  -1   1   1 12097.4 567.828  16
  -1   1   0 46205.8 2038.53  11
  -1   1   0 48102.8 2037.37  18
  -1   1   0 46731.7 2042.09  20
  -1   1   0 50027.9 2042.29  33
  -1   1   0 48859.9 2036.07   8
  -1   1   0 47544.7 2030.19  23
  -1   1  -1 130636. 5386.63   6
  -1   1  -1 132393. 5381.77  33
  -1   1  -1 121300. 5377.74  32
  -1   1  -1 125462. 5375.36  24
  -1   1  -1 128319. 5377.50  25
  -1   1  -1 127207. 5377.96  26
  -1   1  -1 125144. 5377.24  29
  -1   1  -1 125942. 5376.97  28
  -1   1  -1 126205. 5374.62  23
  -1   1  -1 124434. 5382.46  21
  -1   1  -1 132250. 5389.17   1
  -1   1  -1 128696. 5382.78   2
  -1   1  -2 67243.5 2699.17  33
  -1   1  -2 60246.5 2725.74   1
  -1   1  -2 60344.4 2698.76   2
   1  -1   2 60027.8 2686.48  12
  -1   1  -2 67274.7 2699.57  22
  -1   1  -2 64042.9 2783.70   7
   1  -1   2 60696.0 2684.66   8
  -1   1  -2 63810.0 2695.09  29
  -1   1  -2 64142.3 2694.71  28
  -1   1  -2 64077.4 2699.91  21
  -1   1  -2 70202.1 2703.61   3
  -1   1  -2 67906.3 2732.49   4
  -1   1  -2 66251.9 2696.71  32
  -1   1  -2 66287.3 2727.03   6
  -1   1  -2 65068.4 2745.48   5
  -1   1  -3 37778.4 1652.03  15
  -1   1  -3 38843.7 1674.43  31
  -1   1  -3 33363.2 1709.31   1
  -1   1  -3 40684.8 1669.35   2
  -1   1  -3 38857.1 1668.49  27
  -1   1  -3 42651.8 1671.14  28
  -1   1  -3 36939.2 1664.63  29
  -1   1  -3 41661.2 1673.50  22
  -1   1  -3 38147.5 1670.18  21
  -1   1  -3 41659.0 1669.60  32
   1  -1   3 37790.0 1657.36   8
  -1   1  -3 41215.6 1774.27   7
  -1   1  -3 39360.8 1671.26   3
  -1   1  -4 7794.02 367.363  27
  -1   1  -4 7884.77 374.346  31
  -1   1  -4 7968.55 349.164  15
   1  -1   4 7593.77 357.875   8
  -1   1  -4 7962.93 363.210   2
  -1   1  -4 7831.85 347.186  14
  -1   1  -4 8543.52 370.044  28
  -1   1  -4 8459.56 369.158  32
  -1   1  -4 8365.53 374.849  22
  -1   1  -4 7957.64 369.488  21
   1  -1   4 7040.48 371.924  11
  -1   1  -4 8121.39 486.756   7
  -1   1  -4 8321.96 368.702   3
  -1   1  -5 17272.8 757.949  21
  -1   1  -5 17726.9 764.919  22
  -1   1  -5 18224.4 767.978  31
  -1   1  -5 16798.6 754.476  28
  -1   1  -5 18653.2 757.385  32
   1  -1   5 16987.3 750.483   8
  -1   1  -5 16515.9 733.805  14
  -1   1  -5 16265.8 754.207  27
  -1   1  -5 17290.3 737.488  15
   1  -1   5 15193.8 765.339  11
  -1   1  -5 14384.0 823.125   1
  -1   1  -5 17213.1 747.159   2
  -1   1  -6 88.9401 56.0230  19
  -1   1  -6 145.321 61.6340  32
  -1   1  -6 85.7496 120.405   1
  -1   1  -6 139.578 55.2868  30
  -1   1  -6 112.733 66.5036  21
  -1   1  -6 212.559 87.4429  22
  -1   1  -6 133.678 35.4478  15
   1  -1   6 27.3569 97.7828  11
  -1   1  -6 192.215 69.2432  28
  -1   1  -6 103.947 60.8449  27
   1  -1   6 184.957 47.0642   8
  -1   1  -7 3938.45 311.640   1
  -1   1  -7 3673.55 220.181  21
  -1   1  -7 3129.42 206.917  19
  -1   1  -8 246.713 101.979  22
  -1   1  -8 278.761 128.392   1
  -1   1  -9 14206.4 667.666  33
  -1   1  -9 15801.8 777.452   1
  -1   1 -10 14027.0 654.875  33
  -1   1 -10 15050.8 751.166   1
  -1   1 -11 3472.94 260.004  33
  -1   1 -11 4087.96 372.475   6
  -1   1 -12 2542.62 277.063   6
  -1   1 -13 312.225 117.066   6
  -1   1 -14 39.5414 53.0426   6
   1   0 -13-17.6410 75.1291   6
   1   0 -12-71.0454 123.193   6
  -1   0  12-51.6704 124.782  13
   1   0 -10 8527.04 519.060   1
   1   0 -10 8828.25 410.783  15
   1   0  -9 5416.74 445.279   1
   1   0  -9 5894.19 326.850  15
   1   0  -8 62.9600 56.9806  14
   1   0  -8 73.9104 59.6368  15
   1   0  -8-29.4058 155.206   1
   1   0  -7 793.450 85.2180  15
  -1   0   7 676.081 186.150  11
   1   0  -7 765.826 83.8203  14
  -1   0   7 696.466 97.8246   8
   1   0  -6 2856.43 164.422  15
   1   0  -6 2745.66 160.007  14
  -1   0   6 2530.41 177.848   8
  -1   0   6 2694.06 235.530  11
   1   0  -5 7780.47 359.107  14
  -1   0   5 7190.71 402.441  11
   1   0  -4 315.051 46.3905  15
  -1   0   4 228.151 50.3336   8
   1   0  -4 271.377 43.8044  14
   1   0  -4 193.380 37.0981  32
  -1   0   4 149.334 118.768  11
   1   0  -3 2389.29 108.678  29
  -1   0   3 2608.59 179.565  11
  -1   0   3 2851.82 165.115  18
   1   0  -3 2767.18 125.994  14
  -1   0   3 2850.43 136.218   8
  -1   0   2 10559.0 474.556  18
   1   0  -2 10269.9 451.589  14
  -1   0   2 9160.37 472.254  11
   1   0  -2 10141.1 490.624   7
  -1   0   2 10952.1 459.828   8
   1   0  -1 57391.4 2588.22   7
  -1   0   1 63946.5 2577.40   8
   1   0  -1 59086.6 2572.53  14
  -1   0   1 61905.0 2568.11   2
   1   0  -1 60808.2 2572.58  15
  -1   0   1 56465.7 2582.92  11
   1   0   0 81107.5 3470.60  14
  -1   0   0 82857.1 3470.67   9
   1   0   0 81718.4 3470.67  15
  -1   0  -1 10197.7 424.639   6
  -1   0  -1 9269.44 424.113   5
  -1   0  -1 9368.35 413.885  26
  -1   0  -1 9164.97 410.318   9
  -1   0  -2 105246. 4352.11  21
  -1   0  -2 109305. 4350.77  30
  -1   0  -2 101937. 4353.87  31
  -1   0  -2 103324. 4351.83  28
  -1   0  -2 102359. 4369.61   1
  -1   0  -2 102098. 4348.27  23
  -1   0  -2 103827. 4347.55  24
   1   0   2 94494.1 4347.49  10
  -1   0  -3 2642.22 141.836  28
  -1   0  -3 2773.29 134.269  30
  -1   0  -3 2514.39 137.392  31
   1   0   3 2681.12 150.736  12
   1   0   3 2563.47 134.920  16
  -1   0  -3 2820.54 136.940  21
  -1   0  -3 2534.43 133.264  23
  -1   0  -3 2532.30 171.693   1
  -1   0  -4 2144.25 128.455  23
  -1   0  -4 2674.46 136.395  21
  -1   0  -4 2322.26 182.812   1
  -1   0  -4 2312.02 130.668  27
   1   0   4 2081.14 141.751  18
   1   0   4 2462.77 132.896   8
  -1   0  -4 2802.33 142.361  28
   1   0   4 2534.89 146.141  16
  -1   0  -4 2820.38 125.010   3
  -1   0  -4 2655.72 140.008  31
  -1   0  -4 2478.69 130.554  30
   1   0   4 2359.18 163.098  12
   1   0   5 1567.60 158.386  12
  -1   0  -5 1450.79 96.4001  27
  -1   0  -5 1399.53 80.3842  14
  -1   0  -5 1396.17 98.4513  21
  -1   0  -5 1326.35 155.015   1
   1   0   5 1470.54 120.264  16
   1   0   5 1445.49 107.842  18
  -1   0  -5 1444.15 94.9726  30
  -1   0  -6 2153.73 114.704  14
  -1   0  -6 2131.39 144.090  32
   1   0   6 2149.72 156.712  18
  -1   0  -6 2037.65 131.842  21
  -1   0  -6 2120.84 133.102  27
  -1   0  -6 1849.16 123.305  30
   1   0   7 9467.93 485.745  11
  -1   0  -7 9145.93 519.733   1
  -1   0  -7 8678.90 437.705  32
   1   0   8 2651.47 238.020  11
  -1   0  -8 2889.02 170.337  15
  -1   0  -8 3160.31 260.981   1
  -1   0  -9 12376.5 645.237   1
  -1   0  -9 10688.9 580.057  22
  -1   0 -10 486.749 131.770   1
  -1   0 -10 391.384 116.321  33
  -1   0 -10 217.126 138.052  22
  -1   0 -11 70.3523 128.923   6
  -1   0 -11 741.361 137.322  33
  -1   0 -12 2235.14 269.703   6
  -1   0 -13-85.9338 114.631  22
  -1   0 -13-11.3424 96.6212   6
  -1   0 -14 36.0880 53.9239   6
   1   1 -13 82.1331 75.4459   6
  -1  -1  12 83.2778 102.606  13
   1   1 -12-66.2178 89.7581  33
   1   1 -12-28.4581 114.515   6
   1   1 -11 977.779 152.416  33
   1   1 -11 1165.90 184.484   1
   1   1 -10-46.0921 151.448   1
  -1  -1  10 154.728 152.520  13
   1   1  -9 2028.53 155.761  15
   1   1  -9 1875.01 266.799   1
  -1  -1   8 6101.01 375.757   8
   1   1  -8 7162.14 355.348  15
  -1  -1   7 3865.00 242.314   8
   1   1  -7 3853.85 220.419  15
  -1  -1   6 3603.65 218.666   8
   1   1  -6 3744.88 202.326  15
   1   1  -6 3398.11 214.363  22
   1   1  -6 3860.75 203.309  14
   1   1  -5 1568.78 103.300  14
   1   1  -5 1493.62 102.850  15
   1   1  -4 31.3495 34.9988  15
   1   1  -4-27.7535 114.389   7
  -1  -1   4 47.8415 41.6635   8
   1   1  -4 30.1435 35.0543  14
   1   1  -4 44.1868 30.8015  29
   1   1  -4 61.5259 42.5416  32
  -1  -1   3 2996.08 147.334   8
   1   1  -3 2337.63 238.534   7
   1   1  -3 2652.10 134.464  15
   1   1  -3 2767.71 135.080  14
   1   1  -3 2340.26 124.694  28
   1   1  -3 2716.89 133.872  32
   1   1  -2 17469.4 724.458  14
  -1  -1   2 16192.2 710.234   2
   1   1  -2 15224.3 720.962  32
   1   1  -2 17256.3 723.983  15
   1   1  -1 1162.96 72.7239  14
  -1  -1   1 1192.35 71.3816   9
   1   1  -1 1254.23 72.1634  15
   1   1   0 2487.67 120.816  14
  -1  -1   0 2420.72 119.176   9
   1   1   0 2525.91 121.112  15
  -1  -1  -1 2046.56 104.580  17
   1   1   1 2160.38 97.6910  10
   1   1   2 41811.7 1795.40  10
   1   1   2 42129.7 1794.98  16
  -1  -1  -3 6461.99 320.218   1
   1   1   3 7232.68 315.761  16
   1   1   3 6637.12 313.140  10
  -1  -1  -3 6615.42 301.882  31
   1   1   4 9819.06 429.868  12
  -1  -1  -4 8460.41 432.245   1
  -1  -1  -4 8692.62 395.507  27
  -1  -1  -4 9567.38 398.348  21
   1   1   4 8915.43 416.390  16
  -1  -1  -4 8476.87 395.457  23
   1   1   5 196.405 118.996  12
  -1  -1  -5 156.553 78.6536   1
  -1  -1  -5 246.067 47.0553  21
   1   1   5 222.370 76.9071  16
   1   1   5 267.912 72.0648  18
  -1  -1  -5 157.662 50.2257  23
  -1  -1  -5 209.329 42.7568  27
   1   1   6 62578.2 2735.70  18
   1   1   6 60160.7 2741.25  16
   1   1   6 68481.7 2771.28  12
   1   1   7 6880.62 382.680  18
  -1  -1  -7 7333.32 342.198  14
  -1  -1  -7 7152.91 410.138   1
   1   1   8 3599.33 275.098  18
   1   1   8 3902.63 303.440  11
  -1  -1  -8 3796.44 271.401   1
   1   1   9 60.1173 167.718  11
  -1  -1  -9 131.798 59.9447  15
  -1  -1  -9 235.959 102.115   1
   1   1  10 12568.8 702.234  11
  -1  -1 -11-83.0511 144.321  22
  -1  -1 -11-33.1394 114.735   6
  -1  -1 -12 286.130 135.502   6
  -1  -1 -13 99.0890 115.638  22
  -1  -1 -13 182.286 104.449   6
  -1  -1 -14 150.567 57.1250   6
   1   2 -13 57.4937 65.4817   6
   1   2 -12 101.379 111.941   6
   1   2 -12 218.207 101.856  33
   1   2 -11 325.739 147.166   6
   1   2 -11 556.408 144.741   1
  -1  -2  10 45.2110 130.642  13
  -1  -2   9 14.4945 135.033  13
   1   2  -9-18.9682 175.388   1
  -1  -2   8 689.640 106.204   8
  -1  -2   8 458.562 151.031  13
   1   2  -8 691.171 113.709  21
  -1  -2   7 227.612 73.7162   8
  -1  -2   7 202.791 115.870  13
   1   2  -7 272.596 66.2879  15
   1   2  -6 7004.92 523.962   7
  -1  -2   6 6832.43 356.838   8
   1   2  -6 7244.82 346.612  14
   1   2  -6 7598.45 348.054  15
   1   2  -6 5975.20 346.519  22
   1   2  -5 55276.7 2276.04  15
   1   2  -5 47693.2 2273.85  32
   1   2  -5 53127.7 2276.60  22
   1   2  -5 58023.0 2280.01  14
  -1  -2   5 49914.4 2345.02  13
  -1  -2   5 52509.5 2286.16   8
   1   2  -5 52268.3 2265.62  29
   1   2  -4 86107.9 3579.57  15
   1   2  -4 85146.3 3583.01  32
   1   2  -4 86606.3 3579.88  22
  -1  -2   4 87414.0 3644.58  13
   1   2  -4 83963.5 3580.36  14
   1   2  -4 75575.4 3753.25   7
  -1  -2   4 83532.0 3589.59   8
   1   2  -4 79744.3 3569.04  28
  -1  -2   3 66.8350 49.1284   8
   1   2  -3 50.4791 35.4878  28
   1   2  -3 59.7648 36.9792  15
  -1  -2   3-4.72010 73.4813  13
   1   2  -3 37.2801 40.5082  14
   1   2  -3-12.1248 54.6453  32
   1   2  -3 3.41880 55.3607  22
  -1  -2   2 129842. 5593.14   9
  -1  -2   2 144330. 5636.96  13
   1   2  -2 127150. 5595.98  14
   1   2  -2 136202. 5599.72  32
   1   2  -2 129539. 5594.53  15
  -1  -2   1 41855.8 1714.67   9
   1   2  -1 40934.4 1714.31  15
   1   2  -1 37978.0 1707.88  20
  -1  -2   0 98504.7 3936.90  17
   1   2   0 94515.1 3919.60  10
  -1  -2  -1 2406.33 137.217  17
   1   2   1 2071.53 126.996   4
   1   2   1 2543.48 129.183  10
   1   2   2 110216. 4812.79  16
   1   2   2 116195. 4813.86  10
   1   2   3 135202. 5917.36  16
   1   2   3 143166. 5919.40  10
   1   2   4 85924.8 3718.55  16
   1   2   4 87800.7 3722.07  10
  -1  -2  -5 74629.2 3170.99   1
  -1  -2  -5 70761.7 3138.80  23
   1   2   6 55733.9 2315.89  16
   1   2   6 57252.1 2334.88  12
   1   2   7 1365.71 147.428  18
   1   2   7 1256.64 206.086  12
  -1  -2  -8 5584.30 279.204  14
   1   2   8 4806.89 325.916  18
   1   2   9 369.246 140.948  18
   1   2   9 397.002 193.144  11
   1   2  10 20.8828 188.301  11
  -1  -2 -10 79.8332 69.6190  15
  -1  -2 -11 4351.16 373.466   6
  -1  -2 -12 54.7319 103.327   6
  -1  -2 -13 319.326 98.2208   6
   1   2  13-60.2639 122.896  13
  -1  -2 -13 171.223 112.543  22
  -1  -2 -14 17.4109 38.3805   6
  -1  -2 -14 13.8374 82.3097  22
   1   3 -13 127.438 65.0758  33
   1   3 -12 9.48511 74.8093   6
   1   3 -12 81.3522 95.5988  33
   1   3 -11 311.064 125.805   1
   1   3 -11 333.716 145.081   6
   1   3 -10 136.307 154.048   1
   1   3 -10 154.797 123.198  33
   1   3  -9 262.811 111.878  21
   1   3  -9 182.152 183.122   1
  -1  -3   8 138.637 70.7057   8
  -1  -3   8 119.958 134.094  13
   1   3  -8 124.130 99.8049  21
  -1  -3   7 3048.17 204.302   8
   1   3  -7 3165.70 217.534  21
   1   3  -6 1284.14 262.182   7
  -1  -3   6 1434.48 118.593   8
  -1  -3   6 1197.44 173.023  13
   1   3  -5 4588.53 234.156  29
  -1  -3   5 4264.56 302.277  13
   1   3  -5 4360.34 441.990   7
  -1  -3   5 4881.16 249.947   8
   1   3  -5 3769.79 248.195  32
   1   3  -4 34771.3 1461.17  32
   1   3  -4 33478.2 1446.28  15
   1   3  -4 31521.6 1434.25  28
  -1  -3   4 36005.1 1519.40  13
   1   3  -3 70969.1 3236.27  15
  -1  -3   3 74423.5 3284.56  13
   1   3  -3 76115.4 3231.79  28
  -1  -3   3 76657.9 3235.11   9
   1   3  -3 85717.3 3255.65  32
   1   3  -3 73035.5 3236.98  20
  -1  -3   2 16837.3 678.062   9
   1   3  -2 14520.1 668.568  10
   1   3  -2 15139.4 676.523  20
   1   3  -2 14658.6 674.135  15
  -1  -3   2 15187.9 698.975  17
   1   3  -1 2635.25 212.493   5
  -1  -3   1 3194.51 159.708   9
   1   3  -1 2750.60 150.282  10
  -1  -3   1 2954.77 176.054  17
  -1  -3   0 33549.2 1189.52  17
   1   3   0 23244.3 1143.07   6
   1   3   0 30549.9 1215.90   5
   1   3   0 37445.4 1178.21  10
   1   3   0 27494.7 1147.29  26
   1   3   1 59078.0 2716.62   4
   1   3   1 65086.7 2702.61  10
  -1  -3  -1 64245.2 2710.97  17
   1   3   2 78243.5 2894.83  10
   1   3   2 70680.7 2890.15   4
   1   3   2 77438.4 2895.13  16
   1   3   3 2068.15 139.088  16
   1   3   3 1819.00 131.367  10
   1   3   4 7311.00 368.440  16
   1   3   5 5656.55 305.981  12
   1   3   5 4598.34 282.952  16
   1   3   6 61293.9 2658.12  12
   1   3   6 59415.4 2641.81  16
   1   3   7 10003.1 512.683  18
   1   3   7 10078.7 565.514  12
   1   3   7 8436.74 508.550  16
   1   3   8 3413.74 310.705  16
   1   3   8 4340.73 295.113  18
   1   3   9 2730.57 312.728  11
  -1  -3  -9 2519.84 170.021  14
   1   3   9 1977.43 227.219  18
   1   3  10 3513.21 324.388  18
   1   3  10 4799.17 391.825  11
   1   3  11 1530.23 253.754  11
  -1  -3 -12-42.8389 79.0165   6
  -1  -3 -13 31.7709 101.448  22
  -1  -3 -13 103.393 61.3775   6
   1   3  14-70.2333 87.2076  13
  -1  -3 -14 34.9312 73.9876  22
   1   4 -12 79.0330 87.4881  33
   1   4 -11 39.8535 103.802  33
   1   4 -11 93.3417 90.0393   6
   1   4 -11 261.973 115.334   1
   1   4 -10 341.459 131.852  33
   1   4 -10 667.318 174.297   1
   1   4 -10 548.220 148.318   6
   1   4  -9 41.2039 115.165  33
   1   4  -9 191.914 177.469   1
   1   4  -9-31.6652 116.810   6
   1   4  -9 143.705 117.113  21
   1   4  -8 633.768 140.966  21
   1   4  -8 768.453 154.817  33
   1   4  -8 756.402 223.761   1
  -1  -4   7 1729.60 150.662   8
   1   4  -7 1827.54 343.753   7
   1   4  -7 1786.36 178.864  21
  -1  -4   6 43.8547 50.8637   8
   1   4  -6 26.3814 194.600   7
   1   4  -6 101.461 93.4292  21
   1   4  -6 24.1401 60.6059  29
  -1  -4   5 991.619 100.083   8
   1   4  -5 790.677 289.407   7
   1   4  -5 1102.96 104.285  29
   1   4  -4 15502.0 748.936  20
   1   4  -4 16254.5 740.378  28
  -1  -4   4 15033.2 769.272  17
   1   4  -3 4324.82 224.939  10
  -1  -4   3 3996.23 256.578  17
   1   4  -3 4707.62 252.791  20
  -1  -4   2 199.686 64.7516  17
   1   4  -2 217.788 47.5028  10
  -1  -4   2 245.407 54.7013   9
   1   4  -2 127.381 93.3983  20
   1   4  -1 36331.6 1682.72   6
   1   4  -1 41268.8 1794.37   5
  -1  -4   1 41445.0 1713.74  17
   1   4  -1 40673.7 1689.64  10
   1   4  -1 36297.8 1680.81  33
  -1  -4   1 43628.4 1699.63   9
   1   4   0 643.843 112.965   4
   1   4   0 635.333 108.168   5
   1   4   0 513.177 69.0189  33
  -1  -4   0 713.660 81.5277  17
   1   4   0 794.235 70.2988  10
   1   4   0 539.646 61.0598  26
   1   4   1 64736.3 3006.25  33
   1   4   1 70320.9 3066.69   4
   1   4   1 82962.7 3039.96  10
  -1  -4  -1 77118.6 3042.39  17
   1   4   2 9649.09 434.451  10
   1   4   2 9213.34 432.807  16
   1   4   2 9087.72 400.447  21
   1   4   3 30081.6 1332.14  16
   1   4   4 8463.91 409.605  16
   1   4   4 7357.53 409.489  10
   1   4   5 172.736 123.291  12
   1   4   5 232.109 100.211  16
   1   4   6 696.638 179.270  12
   1   4   7 3032.85 239.759  18
   1   4   7 2685.81 298.145  12
   1   4   7 2525.52 244.041  16
   1   4   8 203.710 141.884  16
   1   4   8 276.271 124.887  18
  -1  -4  -9 1032.45 114.260  14
   1   4   9 817.471 248.587  11
   1   4   9 990.015 170.247  18
   1   4  10 254.911 228.473  11
   1   4  10 142.746 159.113  18
  -1  -4 -10 55.8699 69.9352  14
   1   4  11 57.2367 205.192  11
  -1  -4 -12 13.9475 64.3761  15
   1   4  12 10.9721 202.135  11
  -1  -4 -13 153.407 108.825  22
   1   5 -12-95.5997 70.3509  33
   1   5 -11 779.659 136.997   1
   1   5 -11 255.891 110.694  33
   1   5 -10 307.267 132.082   1
   1   5 -10 194.695 118.528  21
   1   5  -9 1101.53 165.340  21
   1   5  -9 1178.78 170.657  33
   1   5  -9 1177.13 216.781   1
   1   5  -8 425.645 126.361   6
   1   5  -8 537.528 144.044  21
   1   5  -8 404.748 141.249  33
   1   5  -8 266.990 181.947   1
   1   5  -7 508.868 257.105   7
   1   5  -7 492.142 100.017  29
   1   5  -7 510.917 209.452   1
   1   5  -7 635.189 136.419  21
   1   5  -7 738.932 145.841   6
   1   5  -7 565.853 139.798  33
   1   5  -6 4356.99 543.998   7
   1   5  -6 4882.11 305.294  21
   1   5  -6 4592.17 297.499  33
   1   5  -6 4487.08 270.905  29
   1   5  -5 306.312 96.3425  21
   1   5  -5 254.837 96.3675  33
  -1  -5   5 229.352 64.7963   8
   1   5  -5 231.964 75.7390  29
   1   5  -5 236.156 277.083   7
  -1  -5   4 1108.20 93.6512   9
   1   5  -4 1028.40 107.459  28
   1   5  -4 1159.97 110.878  29
  -1  -5   3 3803.11 245.550  17
   1   5  -3 3880.33 243.495  33
  -1  -5   2 1769.88 134.472  17
   1   5  -2 1417.57 126.751  33
  -1  -5   1 6996.93 333.424  17
   1   5  -1 6486.45 311.298  10
   1   5   0 3361.49 201.371  33
  -1  -5   0 4884.94 233.757  17
   1   5   1 5948.73 294.113  21
   1   5   1 5503.55 350.873   4
   1   5   1 6453.25 317.623  16
   1   5   2 19062.1 842.679  10
   1   5   2 19730.6 844.181  16
   1   5   3 29.0060 61.5852  10
   1   5   3 118.477 82.9124  16
   1   5   3 76.7921 50.1497   4
   1   5   4 712.288 144.097  12
   1   5   5 1151.39 170.425  12
   1   5   5 1219.73 149.974  16
   1   5   6 2077.07 246.069  12
   1   5   6 2172.00 203.784  16
   1   5   7 11.1512 207.807  12
   1   5   7 90.1240 111.017  18
   1   5   7 126.721 127.522  16
   1   5   8 1077.31 179.788  18
   1   5   8 750.811 183.096  16
   1   5   9 499.151 247.853  11
   1   5   9 473.790 147.448  18
  -1  -5 -10 1057.16 118.439  14
   1   5  10 679.454 188.404  18
   1   5  11 78.3010 203.887  11
  -1  -5 -11 225.705 79.4875  15
   1   5  12 20.5849 197.068  11
  -1  -5 -12-22.0879 60.7573  15
  -1  -5 -13 34.2310 89.0144  22
   1   6 -11 3.75864 77.9473  33
   1   6 -10 771.910 139.775  21
   1   6 -10 400.119 116.882  33
   1   6 -10 841.153 149.203   1
   1   6  -9 431.260 152.962   1
   1   6  -8 1175.58 173.958  21
   1   6  -8 681.100 147.713  33
   1   6  -7 369.056 139.110  21
   1   6  -7 69.1549 219.335   7
   1   6  -7 258.760 123.321  33
   1   6  -7 93.4870 162.364   1
   1   6  -6 321.295 189.891   1
   1   6  -6 480.410 139.597  21
   1   6  -6 487.260 102.887  29
   1   6  -6 530.855 131.568  33
   1   6  -6 832.266 328.564   7
   1   6  -5 434.813 122.107  21
   1   6  -5 398.335 314.421   7
   1   6  -5 317.237 88.7383  29
   1   6  -5 277.863 110.467  33
   1   6  -4 7285.28 382.142  29
   1   6  -4 6829.26 375.231  28
   1   6  -4 6621.65 384.545  33
   1   6  -3 312.705 96.0336  21
   1   6  -3 212.394 84.3154  28
   1   6  -3 222.595 89.7408  33
  -1  -6   3 293.920 63.3258   9
   1   6  -2 5436.22 292.482  21
  -1  -6   2 5614.91 284.538   9
  -1  -6   1 118.759 62.2846   9
   1   6  -1 57.9335 117.806   5
   1   6   0 13034.6 620.901  21
   1   6   0 14062.7 635.134  16
   1   6   0 12518.3 735.300   5
   1   6   0 13224.2 624.957  10
   1   6   1 7850.36 381.229  16
   1   6   1 7292.29 372.844  10
   1   6   1 6684.28 443.059   5
   1   6   2 3734.18 240.719  10
   1   6   4 287.714 136.126  12
   1   6   4 277.213 106.107  16
   1   6   5-24.1772 146.762  12
   1   6   5 46.2120 99.5682  16
   1   6   6 3171.48 314.831  12
   1   6   6 3082.05 268.941  16
   1   6   7 2334.26 271.201  16
   1   6   7 2503.06 335.186  12
   1   6   7 2956.22 260.987  18
   1   6   8 453.503 182.489  16
   1   6   8 500.486 154.300  18
   1   6   9 133.739 127.604  18
   1   6  10 2792.64 337.198  11
   1   6  10 2701.74 290.173  18
   1   6  11 2081.30 281.940  11
  -1  -6 -11 1864.71 155.504  15
  -1  -6 -12 240.855 67.7610  15
   1   6  12 589.980 204.824  11
  -1  -6 -13 86.0632 77.8438  22
   1   7 -11 71.4258 54.2727  33
   1   7 -10 53.1359 103.666  21
   1   7 -10-22.7200 79.3521  33
   1   7  -9 626.718 135.856   1
   1   7  -9 538.231 142.310  21
   1   7  -9 191.889 99.9204  33
   1   7  -8-24.8210 122.331   1
   1   7  -7-14.6405 130.184   1
   1   7  -7 134.533 111.346  33
   1   7  -7 94.8262 127.968  21
   1   7  -6 765.457 128.069  29
   1   7  -6 714.927 197.101   1
   1   7  -6 788.334 337.185   7
   1   7  -6 527.929 135.092  33
   1   7  -6 1078.34 170.107  21
   1   7  -5 36.6492 82.3388  29
   1   7  -5 140.387 166.583   1
   1   7  -5 132.309 105.883  33
   1   7  -5 439.155 349.896   7
   1   7  -5 55.1634 126.261  21
   1   7  -4 311.717 373.368   7
   1   7  -4 807.717 146.197  21
   1   7  -4 518.135 114.500  33
   1   7  -4 729.264 116.949  29
   1   7  -4 557.096 108.465  28
   1   7  -3 587.216 123.709  21
   1   7  -3 795.049 112.539  29
   1   7  -3 667.436 112.401  28
  -1  -7   2 1008.73 109.688   9
   1   7  -2 932.546 128.915  21
   1   7  -1 5923.43 499.843   5
   1   7  -1 6274.36 370.669  21
   1   7   0 175.091 139.190   5
   1   7   0 36.9144 100.841  16
   1   7   1 12564.6 598.842  16
   1   7   1 10471.0 687.739   5
   1   7   2 26127.8 1220.99  12
   1   7   2 27761.4 1226.19  16
   1   7   2 25361.6 1315.92   5
   1   7   3 4257.17 296.553  12
   1   7   3 4420.31 288.990  16
   1   7   4 5176.31 363.799  12
   1   7   4 5555.47 351.221  16
   1   7   5 2717.75 280.291  12
   1   7   5 2472.66 236.648  16
   1   7   6 658.321 232.825  12
   1   7   6 358.960 154.573  16
   1   7   6 638.255 151.390  18
   1   7   7 3085.69 323.857  16
   1   7   7 4068.97 318.426  18
   1   7   8 50.4713 161.895  16
   1   7   8 147.407 147.770  18
   1   7   9 1085.36 274.025  11
   1   7  10 74.9858 202.184  11
  -1  -7 -10-14.3209 65.8730  14
   1   7  10 24.1341 145.996  18
   1   7  11 378.399 186.443  11
  -1  -7 -11 474.417 81.8646  15
  -1  -7 -12 257.364 56.6319  15
   1   8  -9 13.8995 73.1430  33
   1   8  -9-75.1146 107.813  21
   1   8  -8-4.50574 85.8938  33
   1   8  -8 320.467 131.188  21
   1   8  -7 1013.10 320.431   7
   1   8  -7 168.777 100.494  33
   1   8  -6 156.956 102.171  33
   1   8  -6 309.993 131.427  21
   1   8  -5 534.365 355.227   7
   1   8  -5 559.610 141.494  21
   1   8  -5 337.262 106.220  29
   1   8  -4 624.984 402.320   7
   1   8  -4 396.629 133.692  21
   1   8  -4 283.507 103.307  29
   1   8  -4 295.858 105.432  28
   1   8  -3 4714.28 317.152  21
   1   8  -3 4447.99 291.430  28
   1   8  -3 4793.02 300.098  29
   1   8  -2 1240.78 162.621  21
   1   8  -2 1209.20 152.207  28
   1   8  -2 1414.02 149.415  29
   1   8  -1 2130.82 194.121  21
  -1  -8   1 2452.19 183.871   9
   1   8  -1 2125.23 181.692  29
  -1  -8   0 1283.27 136.116   9
   1   8   0 1556.30 147.111  29
   1   8   0 1048.09 216.040   5
   1   8   1 1124.90 207.925   5
   1   8   1 896.595 114.584  29
   1   8   1 953.240 132.968  16
   1   8   2 1774.23 234.684   5
   1   8   2 1552.64 139.962  29
   1   8   2 1432.08 166.212  16
   1   8   3 810.370 146.346  16
   1   8   3 732.600 154.928   5
   1   8   4 107.109 108.954  16
   1   8   4-75.7045 170.983  12
   1   8   5 152.845 139.277  16
   1   8   5 91.0186 185.484  12
   1   8   6 3622.20 326.587  16
   1   8   6 4010.73 316.802  18
   1   8   7 406.255 174.844  16
   1   8   7 547.547 152.004  18
   1   8   8 374.901 167.700  16
   1   8   8 346.401 142.824  18
   1   8   8 520.654 219.790  11
   1   8   9-102.986 129.997  18
   1   8   9 10.2711 194.912  11
  -1  -8  -9 14.6429 61.8622  14
   1   8  10 48.8882 124.936  18
  -1  -8 -10 55.9877 58.6857  14
   1   8  10 33.3287 162.896  11
   1   8  11 7.08672 146.078  11
  -1  -8 -11-10.2088 49.1449  15
   1   9  -8-23.5173 101.487  21
   1   9  -7 49.5596 113.119  21
   1   9  -6 1025.80 304.539   7
   1   9  -6 1048.82 165.215  21
   1   9  -5 4469.66 594.613   7
   1   9  -4 3671.32 260.425  21
   1   9  -4 3737.77 230.077  29
   1   9  -3 262.636 104.969  29
   1   9  -3 218.820 102.264  28
   1   9  -3 306.632 127.374  21
   1   9  -2 2446.43 207.198  28
   1   9  -2 2547.61 205.027  29
   1   9  -2 2610.47 224.832  21
   1   9  -1 175.641 92.1497  29
   1   9  -1 268.686 112.461  28
  -1  -9   0 312.483 87.4096   9
   1   9   0 144.182 139.316   5
   1   9   0 409.421 103.634  29
  -1  -9  -1 527.769 100.856   9
   1   9   1 431.994 96.0991  29
   1   9   1 317.087 154.160   5
   1   9   2 734.935 105.505  29
   1   9   2 846.743 140.828  16
   1   9   2 623.181 169.838   5
   1   9   3 4295.69 388.554   5
   1   9   3 4630.01 322.038  16
   1   9   4 6998.32 424.002  18
   1   9   4 6233.84 420.519  16
   1   9   5 6350.86 424.751  16
   1   9   6 5830.26 417.911  11
   1   9   6 5668.52 389.312  18
   1   9   6 5732.33 403.563  16
   1   9   7 3358.81 285.850  18
   1   9   7 3768.72 330.367  11
   1   9   8 147.646 115.011  18
   1   9   8 131.413 173.385  11
  -1  -9  -9 144.230 61.5933  14
   1   9   9 213.050 131.912  18
   1   9   9 409.069 157.312  11
  -1  -9 -10 60.2381 49.9153  15
   1   9  10 18.5594 130.800  11
  -1  -9 -10 46.1258 47.8218  14
   1  10  -6 240.961 188.880   7
   1  10  -6 417.951 116.903  21
   1  10  -5 1689.25 340.725   7
   1  10  -5 1527.30 171.490  21
   1  10  -4 4434.02 559.882   7
   1  10  -4 4298.90 299.780  21
   1  10  -3 7176.86 724.533   7
   1  10  -3 6102.39 277.349  29
   1  10  -2 9116.44 898.797   7
   1  10  -1 617.718 113.298  29
   1  10  -1 745.971 121.462  28
   1  10   0 25.6132 95.3019  28
   1  10   0-11.5766 75.6898  29
   1  10   1 70.5399 74.2585  29
  -1 -10  -1 149.998 72.4222   9
  -1 -10  -2 182.099 77.0266   9
  -1 -10  -3 203.863 78.1386   9
   1  10   4 384.240 121.693  18
   1  10   5 605.688 132.913  18
   1  10   6 1068.98 153.734  18
   1  10   6 1450.87 187.833  16
   1  10   7 125.691 100.418  18
   1  10   8 106.437 107.810  18
  -1 -10  -8 96.9246 54.3592  14
  -1 -10  -9 10.2454 42.4762  14
  -1 -10  -9 63.9780 41.8352  15
   1  11  -5 83.0293 142.735   7
   1  11  -4 409.160 199.692   7
   1  11  -3 339.974 244.059   7
   1  11  -2 248.457 252.436   7
   1  11  -2 8.69976 77.5024  28
   1  11  -1 19.2602 81.1020  28
   1  11  -1-67.9018 273.235   7
   1  11   0-80.4707 84.5708  28
   1  11   0 34.2111 255.347   7
   1  11   1-20.4321 84.8527  28
   1  11   2-45.4383 85.8141  28
  -1 -11  -2-13.3634 49.6833   9
   1  11   3 33.7799 79.9701  28
  -1 -11  -3-13.9892 54.3834   9
   1  11   4-4.40192 72.9573  28
  -1 -11  -4-41.6027 54.4348   9
   1  11   5 49.0284 68.1556  28
  -1 -11  -5 292.273 63.6791   9
   1  11   6-8.68095 56.7763  28
  -1 -11  -6 176.819 53.7722   9
  -1 -11  -7 59.1167 41.7670   9
  -1 -11  -7-2.44800 40.4886  14
  -1 -11  -8 14.5726 31.7203  14
   1  12  -3 69.6645 52.2211  30
   1  12  -2 143.679 130.964   7
   1  12  -1 17.2281 153.145   7
   1  12  -1-3.14276 63.3834  28
   1  12   0-9.44266 66.1543  28
   1  12   1-19.1068 61.6201  28
   1  12   2-22.3995 61.4914  28
   1  12   3 2.94560 56.3985  28
   1  12   4 2.47733 49.4030  28
  -2  12   0 43.8806 50.5955  28
  -2  12  -1 73.2040 53.7985  28
  -2  12  -2 6.84808 51.7666  28
  -2  11   4-19.7367 76.1815   5
  -2  11   3-22.9397 62.5316  28
  -2  11   3 165.844 99.0826   5
  -2  11   2 14.7692 70.6955  28
  -2  11   2-13.3568 94.9368   5
  -2  11   1 12.8433 76.7345  28
  -2  11   0-9.23450 80.9026  28
  -2  11  -1-9.86367 85.8660  28
  -2  11  -2-9.63970 86.7957  28
  -2  11  -2 134.432 75.1162  30
  -2  11  -3-22.8119 83.4230  28
  -2  11  -3 89.3354 76.8785  30
  -2  11  -4 47.5543 78.9151  28
  -2  11  -4 29.2367 76.2243  30
  -2  11  -5 23.6395 63.9241  28
  -2  11  -5 64.2168 72.4745  30
  -2  11  -6 79.7149 59.0690  30
   2 -10  -7 36.6637 40.0107  14
   2 -10  -6 54.0375 50.0127  14
  -2  10   6 10.1408 73.9227   5
   2 -10  -5-41.1992 55.8522  14
  -2  10   5-75.2680 94.7317   5
   2 -10  -4 28.9323 55.2472  14
  -2  10   4 73.4698 109.678   5
  -2  10   3-17.6887 74.8226  28
   2 -10  -3 10.9521 49.5133  14
  -2  10   3 16.4889 115.687   5
  -2  10   2-5.16591 82.5263  28
  -2  10   2-36.5526 113.935   5
  -2  10   1 39.9815 134.616   5
  -2  10   0-21.1925 129.895   5
  -2  10  -1 130.151 148.234   5
  -2  10  -2 97.4957 96.4365  30
  -2  10  -3 151.639 113.555  28
  -2  10  -3 199.659 105.359  30
  -2  10  -4 252.304 201.091   7
  -2  10  -4 74.7696 103.167  28
  -2  10  -4 159.073 100.346  30
  -2  10  -5-94.9866 183.308   7
  -2  10  -5 32.6927 95.8738  28
  -2  10  -5 11.3885 88.1500  30
  -2  10  -6-8.62902 84.4940  28
  -2  10  -6 84.3611 89.6226  30
  -2  10  -7-41.0918 80.1868  30
  -2  10  -8 155.120 64.9601  30
  -2   9   8 17.6611 61.9765   5
   2  -9  -8 54.4604 44.6191  15
   2  -9  -8 31.1188 50.4887  14
   2  -9  -7 104.268 53.8217  15
   2  -9  -7 35.6518 58.8679  14
   2  -9  -6 85.7136 56.4730  15
   2  -9  -6-4.54667 62.5573  14
   2  -9  -5 71.7252 65.1508  14
  -2   9   4-17.5981 109.707   5
  -2   9   3 359.470 99.8840  28
  -2   9   3 783.014 194.214   5
  -2   9   2 42.3580 88.4847  28
  -2   9   1 1217.77 151.067  28
  -2   9   0 3604.57 262.725  28
  -2   9  -1 1757.21 182.561  28
  -2   9  -2 446.476 124.753  28
  -2   9  -2 639.776 300.508   7
  -2   9  -3 138.655 109.207  28
  -2   9  -4-34.8797 247.919   7
  -2   9  -4 45.5232 112.598  28
  -2   9  -5-94.5328 226.860   7
  -2   9  -6 124.260 107.475  30
  -2   9  -6 38.3113 104.592  28
  -2   9  -6 178.789 237.418   7
  -2   9  -6 11.0402 102.502  33
  -2   9  -7-4.95806 90.2885  28
  -2   9  -7 117.979 93.7548  30
  -2   9  -7-98.2837 99.2675  33
  -2   9  -8 85.7868 92.7721  30
  -2   9  -8 23.8724 80.0150  33
   2  -8 -10-37.4441 37.6180  14
   2  -8  -9 89.6738 55.2895  14
   2  -8  -9 511.820 70.0941  15
   2  -8  -8 145.783 71.3887  14
   2  -8  -8 315.901 71.9350  15
   2  -8  -7 98.9450 72.8340  14
   2  -8  -7-54.1343 63.8644  15
   2  -8  -6 103.011 70.7232  15
   2  -8  -5-16.9354 69.5010  14
  -2   8   4-10.4194 116.193  18
  -2   8   3 918.831 160.245   4
  -2   8   3 870.900 131.044  28
  -2   8   2-4.84388 87.2121  26
  -2   8   2 40.8772 99.3383   4
  -2   8   2 184.453 97.7581  28
  -2   8   1 1001.95 133.869  26
  -2   8   1 1144.74 192.104   4
  -2   8   1 1116.28 149.234  28
  -2   8   0 824.015 132.321  26
  -2   8   0 953.804 194.092   4
  -2   8   0 1303.58 252.400   5
  -2   8   0 982.066 146.183  28
  -2   8  -1 973.660 333.184   7
  -2   8  -1 1161.80 219.918   4
  -2   8  -1 1061.45 250.421   5
  -2   8  -1 1032.84 149.170  28
  -2   8  -2 3265.00 398.355   5
  -2   8  -2 2218.48 454.948   7
  -2   8  -2 2771.07 229.293  28
  -2   8  -3 334.781 131.914  33
  -2   8  -3 760.781 235.972   5
  -2   8  -3 607.357 329.729   7
  -2   8  -3 528.572 132.062  28
  -2   8  -4-39.7911 279.188   7
  -2   8  -4-56.3691 125.039  33
  -2   8  -4 210.514 114.935  28
  -2   8  -5 105.229 112.257  33
  -2   8  -5 36.4514 259.170   7
  -2   8  -5 195.017 123.515  28
  -2   8  -5 240.796 154.124  21
  -2   8  -6 75.8903 112.228  33
  -2   8  -6 120.507 116.035  28
  -2   8  -7 200.295 240.446   7
  -2   8  -8 29.4443 107.148  33
  -2   8  -8 216.499 104.925  30
  -2   8  -9-14.8346 91.3217  33
  -2   8  -9 370.005 103.858  30
  -2   8 -10 30.8681 76.7067  33
   2  -7 -10 133.283 56.7176  14
   2  -7 -10 375.914 68.3254  15
   2  -7  -9-46.7030 71.9087  14
   2  -7  -9 32.1354 63.9949  15
   2  -7  -8 238.886 84.4189  14
   2  -7  -8 384.789 89.0604  15
   2  -7  -7 484.517 102.007  14
   2  -7  -7 460.747 93.6626  15
  -2   7   7 445.457 222.542  11
   2  -7  -6 519.063 104.408  14
  -2   7   6 416.400 176.470  18
  -2   7   5 154.138 177.543  11
  -2   7   5 91.8116 133.934  18
  -2   7   4 1125.55 166.472   4
  -2   7   4 1399.20 185.255  18
  -2   7   3 81.7206 87.1408   4
  -2   7   3-41.8427 115.095  18
  -2   7   2 95.9164 93.7513   4
  -2   7   2 193.828 96.5631  18
  -2   7   1 1351.11 146.284  26
  -2   7   1 2006.39 214.989   4
  -2   7   0 3763.55 330.724   4
  -2   7   0 4652.56 402.532   5
  -2   7   0 4279.43 259.943  28
  -2   7  -1 3920.28 347.988   4
  -2   7  -1 4154.04 402.333   5
  -2   7  -1 3300.41 243.687  26
  -2   7  -1 3791.99 254.587  28
  -2   7  -2 3192.22 221.332  29
  -2   7  -2 3147.27 229.568  28
  -2   7  -2 3873.77 356.156   4
  -2   7  -2 3324.42 498.167   7
  -2   7  -2 4092.45 410.519   5
  -2   7  -3 1638.72 204.220  21
  -2   7  -3 1198.00 164.136  33
  -2   7  -3 1309.18 154.955  28
  -2   7  -3 1734.90 305.634   5
  -2   7  -3 1552.20 419.628   7
  -2   7  -4 215.646 121.827  33
  -2   7  -4 60.4667 63.7385  31
  -2   7  -4 75.3912 100.956  28
  -2   7  -4 38.6454 263.939   7
  -2   7  -4 195.623 143.093  21
  -2   7  -5 115.166 123.629  28
  -2   7  -5 375.407 273.676   7
  -2   7  -5 157.195 150.602  21
  -2   7  -5 180.434 127.398  33
  -2   7  -6 177.830 249.550   7
  -2   7  -6 51.5517 144.705  21
  -2   7  -6 84.4685 125.169  28
  -2   7  -6 38.7455 126.619  33
  -2   7  -7 287.472 265.071   7
  -2   7  -7 7.39851 123.800  28
  -2   7  -7 92.3789 129.703  33
  -2   7  -7 117.055 153.712  21
  -2   7  -8 365.597 115.180  30
  -2   7  -8 178.099 105.421  28
  -2   7  -8 182.827 126.962  33
  -2   7  -8 275.773 157.741  21
  -2   7  -9 6.75685 95.7441  30
  -2   7 -10-64.5950 111.670  33
  -2   7 -11-28.3750 80.3170  33
  -2   7 -12-46.7713 51.1667  33
   2  -6 -11 3.46538 50.2089  15
  -2   6  11-101.589 100.600  13
   2  -6 -10 56.1119 63.1754  14
   2  -6 -10 89.7961 69.3694  15
   2  -6  -9 188.224 80.3128  14
   2  -6  -9 287.021 85.7894  15
   2  -6  -8 656.978 111.379  14
  -2   6   8 956.119 260.031  11
   2  -6  -7 381.006 99.0150  14
  -2   6   7 246.030 171.046  18
  -2   6   6 9358.08 608.035  18
  -2   6   6 9497.98 606.477  11
   2  -6  -6 10911.9 527.540  14
  -2   6   5 3374.50 291.512  18
  -2   6   5 3308.70 315.004  11
  -2   6   4 112.437 113.710  18
  -2   6   4 237.400 165.777  11
  -2   6   3 475.741 118.080  18
  -2   6   3 419.920 160.430  11
  -2   6   3 300.718 131.939  16
  -2   6   2 159.561 94.9168  18
  -2   6   2 51.0285 95.0659  16
  -2   6   1 1947.78 171.835  18
  -2   6   1 2076.06 213.013   4
  -2   6   0 2840.79 202.806  26
  -2   6   0 3103.17 199.091  29
  -2   6  -1 819.375 116.192  26
  -2   6  -1 1174.13 176.353   4
  -2   6  -1 1260.30 210.551   5
  -2   6  -1 788.294 104.731  29
  -2   6  -1 975.382 119.644  28
  -2   6  -2 619.827 111.184  26
  -2   6  -2 667.929 158.944   4
  -2   6  -2 641.697 190.102   5
  -2   6  -2 565.804 124.427  33
  -2   6  -2 525.460 92.4378  29
  -2   6  -2 748.005 108.857  28
  -2   6  -2 632.066 135.842  21
  -2   6  -3 360.276 178.182   5
  -2   6  -3-63.8381 246.582   7
  -2   6  -3 276.767 71.3624  27
  -2   6  -3 190.938 63.8543  31
  -2   6  -3 434.315 155.647   4
  -2   6  -3 215.537 91.1846  28
  -2   6  -3 161.622 75.2078  29
  -2   6  -3 285.504 119.138  33
  -2   6  -3 254.467 123.670  21
  -2   6  -4 1761.50 199.473  21
  -2   6  -4 1690.84 381.850   7
  -2   6  -4 1416.16 150.019  29
  -2   6  -4 1644.46 160.683  28
  -2   6  -4 1928.26 150.759  31
  -2   6  -4 1798.06 144.880  27
  -2   6  -4 1511.41 176.131  33
  -2   6  -5 6675.20 431.810  21
  -2   6  -5 7832.59 447.625  20
  -2   6  -5 6671.23 410.759  33
  -2   6  -5 6709.86 697.342   7
  -2   6  -5 6567.48 395.606  28
  -2   6  -5 8224.57 454.503  32
  -2   6  -5 7717.85 395.945  31
  -2   6  -6 424.554 268.723   7
  -2   6  -6 484.496 167.547  20
  -2   6  -6 535.799 151.632  32
  -2   6  -6 408.773 122.401  28
  -2   6  -6 296.867 147.852  21
  -2   6  -6 569.415 138.234  33
  -2   6  -7 28.7144 107.464  28
  -2   6  -7-114.704 158.252  20
  -2   6  -7-58.3732 143.948  21
  -2   6  -7-104.103 261.981   7
  -2   6  -7 96.0265 125.264  33
  -2   6  -8 46.6654 111.514  28
  -2   6  -8 22.7056 120.906  33
  -2   6  -8-165.069 171.162  20
  -2   6  -8-10.3687 142.105  21
  -2   6  -8-7.40406 102.865  30
  -2   6  -9 158.499 154.737  20
  -2   6  -9 89.5156 121.958  33
  -2   6  -9 85.7238 101.997  30
  -2   6  -9 195.340 153.542  21
  -2   6 -11 73.6992 109.545  33
  -2   6 -12-8.02630 78.4514  33
  -2   5  12 61.6387 79.5354  13
   2  -5 -11 69.6808 61.9256  15
  -2   5  11-93.5874 131.815  13
   2  -5 -10 37.8069 70.0899  15
   2  -5 -10-10.0048 65.9091  14
   2  -5  -9 66.6356 79.2639  15
   2  -5  -8 952.489 126.207  15
   2  -5  -8 823.528 124.442  14
  -2   5   7 2041.43 272.063  18
  -2   5   7 2262.46 288.609  11
   2  -5  -7 2432.09 188.848  14
  -2   5   6 1525.37 225.136  18
  -2   5   6 1743.18 260.055  11
   2  -5  -6 1674.47 151.643  14
  -2   5   5 666.784 201.015  11
  -2   5   5 645.204 147.961  18
  -2   5   4 6923.40 421.281  11
  -2   5   4 5511.13 412.943  16
  -2   5   4 6253.84 382.476  18
  -2   5   3 325.783 162.672  11
  -2   5   3 352.590 105.110  18
  -2   5   2 499.548 147.836  11
  -2   5   2 771.674 115.571  18
  -2   5   2 493.701 122.073  16
  -2   5   1 733.965 113.568  16
  -2   5   1 624.104 85.7784  25
  -2   5   0 4336.81 255.410  16
  -2   5   0 4070.02 227.893  25
  -2   5   0 4773.45 239.709  29
  -2   5   0 4205.79 255.259  18
  -2   5  -1 1107.42 118.744  26
  -2   5  -1 1263.47 147.958  21
  -2   5  -1 1321.21 96.2028  27
  -2   5  -1 1335.81 115.456  29
  -2   5  -1 1251.60 142.896  33
  -2   5  -2 3239.59 294.136   5
  -2   5  -2 2656.04 158.234  27
  -2   5  -2 2532.56 171.174  31
  -2   5  -2 2827.47 254.457   4
  -2   5  -2 2466.53 196.921  33
  -2   5  -3 193.588 125.908  20
  -2   5  -3 124.407 61.5051  31
  -2   5  -3 385.409 241.279   7
  -2   5  -3 226.696 64.7519  27
  -2   5  -3 158.760 125.438   5
  -2   5  -3 259.570 124.718   4
  -2   5  -3 191.780 72.3971  29
  -2   5  -4 2132.99 262.998   4
  -2   5  -4 2148.55 149.299  27
  -2   5  -4 1763.03 172.480  33
  -2   5  -4 2325.92 294.286   5
  -2   5  -4 2058.42 378.065   7
  -2   5  -4 1755.22 143.076  19
  -2   5  -4 1725.09 152.167  29
  -2   5  -4 1820.33 154.639  28
  -2   5  -4 2377.88 193.431  32
  -2   5  -4 2216.76 198.776  20
  -2   5  -4 1657.87 178.745  21
  -2   5  -5 406.452 113.949   1
  -2   5  -5 258.076 112.021  32
  -2   5  -5 357.284 98.8967  28
  -2   5  -5 360.205 86.2229  27
  -2   5  -5 329.708 118.542  33
  -2   5  -5 316.230 247.426   7
  -2   5  -5 372.856 71.8162   6
  -2   5  -5 305.889 81.7134  19
  -2   5  -5 287.811 136.228  20
  -2   5  -5 337.229 127.320  21
  -2   5  -5 276.122 77.6728  31
  -2   5  -6 3541.14 274.080  20
  -2   5  -6 3275.82 269.192  21
  -2   5  -6 3361.15 244.339  28
  -2   5  -6 3740.54 290.155   1
  -2   5  -6 4444.20 285.767  32
  -2   5  -6 3986.98 239.080  27
  -2   5  -6 3363.20 259.659  33
  -2   5  -6 3239.26 236.788   6
  -2   5  -6 3281.20 230.932  19
  -2   5  -6 2787.45 433.911   7
  -2   5  -6 3920.75 243.816  31
  -2   5  -7 6462.07 396.415   6
  -2   5  -7 7111.67 419.696  20
  -2   5  -7 6637.41 424.155  21
  -2   5  -7 6361.22 653.336   7
  -2   5  -7 5544.72 397.961  32
  -2   5  -7 6979.98 394.874  28
  -2   5  -7 7637.45 415.349  33
  -2   5  -7 8475.95 477.199   1
  -2   5  -8 1406.82 162.032  30
  -2   5  -8 1899.66 224.131   1
  -2   5  -8 1540.09 205.508  21
  -2   5  -8 1464.20 200.572  20
  -2   5  -8 1307.54 159.447  28
  -2   5  -8 1435.54 159.007   6
  -2   5  -8 1671.26 193.893  33
  -2   5  -9 101.241 67.1013   6
  -2   5  -9 29.5744 137.887  21
  -2   5  -9-7.85408 150.126  20
  -2   5  -9-7.59685 135.350  33
  -2   5  -9 34.9908 105.082  30
  -2   5  -9-34.2790 140.344  32
  -2   5 -10 658.131 110.046   6
  -2   5 -10 584.679 149.176  33
  -2   5 -10 709.589 169.719  20
  -2   5 -10 645.945 168.662  21
  -2   5 -11-114.444 119.364  33
  -2   5 -11 38.7895 127.463  20
  -2   5 -12 35.7083 97.5097  33
  -2   5 -13 51.6676 69.0880  33
   2  -4 -12 17.5968 53.4408  15
  -2   4  12-56.1861 118.203  13
   2  -4 -11 14.8900 65.1540  15
  -2   4  11 56.0663 147.082  13
   2  -4 -10 303.215 92.3560  15
   2  -4 -10 280.076 80.1620  14
   2  -4  -9 995.255 126.876  14
   2  -4  -8 1027.35 134.959  15
   2  -4  -8 1146.72 134.110  14
  -2   4   8 1196.15 274.158  11
   2  -4  -7 10461.2 515.902  14
  -2   4   7 9602.97 607.553  11
  -2   4   7 9386.56 606.042  18
   2  -4  -6 1985.61 153.188  14
  -2   4   6 1770.64 238.347  18
  -2   4   6 1732.52 257.402  11
  -2   4   5 2789.98 251.249  18
  -2   4   5 3308.55 294.980  11
  -2   4   4 1651.89 170.812  18
  -2   4   4 2040.59 228.479  11
  -2   4   3 524.765 104.549  18
  -2   4   3 427.900 115.231  16
  -2   4   3 606.692 163.454  11
  -2   4   2 540.718 109.856  16
  -2   4   1 10839.0 498.435  18
  -2   4   1 10330.6 499.006  16
  -2   4   1 9129.65 500.841  11
  -2   4   0 22437.8 1000.75  25
  -2   4   0 20542.9 1014.66  11
  -2   4   0 23217.8 1007.32  29
  -2   4   0 23451.5 1029.43  33
  -2   4   0 23898.5 1021.27  16
  -2   4   0 22519.1 1022.04  18
  -2   4   0 23913.0 1000.38  19
  -2   4  -1 296.622 65.3149  16
  -2   4  -1 481.931 65.6253  19
  -2   4  -1 282.984 60.6178  18
  -2   4  -1 427.607 99.9927  33
  -2   4  -1 408.297 100.901  32
  -2   4  -1 404.964 103.578  21
  -2   4  -1 517.451 71.0098  29
  -2   4  -1 315.109 80.9026  25
  -2   4  -2 1703.04 181.308   4
  -2   4  -2 1750.15 143.429   3
  -2   4  -2 2007.73 136.418  28
  -2   4  -2 1726.76 127.557  29
  -2   4  -2 1817.02 138.785  26
  -2   4  -2 1714.13 152.830  33
  -2   4  -2 2182.10 220.020   5
  -2   4  -2 2036.33 181.484  20
  -2   4  -2 1643.93 155.400  21
  -2   4  -2 1966.35 160.310  32
  -2   4  -2 1902.52 125.792  19
  -2   4  -2 1835.91 120.168  27
  -2   4  -3 9.14936 56.4614  19
  -2   4  -3 64.6150 62.7958   3
  -2   4  -3 91.8837 105.894   4
  -2   4  -3 87.0204 114.977   5
  -2   4  -3 141.550 78.0721   1
  -2   4  -3 64.6097 83.3826  32
  -2   4  -3 76.7948 67.4016  28
  -2   4  -3 68.4676 61.1448  29
  -2   4  -3 37.6140 61.2030  31
  -2   4  -3 47.1138 115.903  20
  -2   4  -3 17.9253 91.1352  21
  -2   4  -3 92.9639 90.0658  33
  -2   4  -3 73.7761 57.5617  27
  -2   4  -4 7017.53 370.800  33
  -2   4  -4 6929.88 361.006  31
  -2   4  -4 7213.65 476.167   4
  -2   4  -4 6486.36 352.624  28
  -2   4  -4 6609.13 349.376  27
  -2   4  -4 7510.23 405.945   1
  -2   4  -4 5587.78 541.832   7
  -2   4  -4 6563.40 486.344   5
  -2   4  -5 3132.02 222.239  21
  -2   4  -5 3122.60 228.536  20
  -2   4  -5 3082.50 398.257   7
  -2   4  -5 2766.37 191.640  19
  -2   4  -5 3234.80 252.110   1
  -2   4  -5 3217.42 218.844   6
  -2   4  -6 1894.03 190.172  20
  -2   4  -6 1668.03 176.439  21
  -2   4  -6 1768.41 157.834  31
  -2   4  -6 2274.08 185.488  32
  -2   4  -6 1561.93 158.091  28
  -2   4  -6 1862.51 153.888  27
  -2   4  -6 1696.01 326.143   7
  -2   4  -6 2129.49 190.658   6
  -2   4  -6 1776.32 197.725   1
  -2   4  -6 1616.21 148.105  19
  -2   4  -6 1837.28 179.196  33
  -2   4  -7 660.286 136.651  33
  -2   4  -7 686.860 133.119   6
  -2   4  -7 565.623 117.682  28
  -2   4  -7 690.943 109.935  27
  -2   4  -7 604.417 135.463  21
  -2   4  -7 632.202 152.633  20
  -2   4  -7 601.937 263.748   7
  -2   4  -7 648.435 141.979   1
  -2   4  -7 577.003 102.011  19
  -2   4  -7 650.710 129.311  32
  -2   4  -8 37.4659 111.916  32
  -2   4  -8 85.7507 93.6089   6
  -2   4  -8 108.486 95.8678  30
  -2   4  -8 136.966 130.044  33
  -2   4  -8 251.017 129.412   1
  -2   4  -8 82.1643 98.0196  28
  -2   4  -8 111.863 118.635  21
  -2   4  -8-83.4805 158.601  20
  -2   4  -8 84.3307 91.5495  19
  -2   4  -9 70.8270 137.030  33
  -2   4  -9 100.065 100.687   6
  -2   4  -9 132.020 156.887  20
  -2   4  -9-44.9150 139.453  21
  -2   4  -9 131.654 119.893   1
  -2   4  -9-60.8873 138.614  32
  -2   4  -9 32.9007 97.3829  30
  -2   4 -10 9137.61 385.535  33
  -2   4 -10 7661.00 369.512  20
  -2   4 -10 7285.00 380.304  21
  -2   4 -10 9327.21 434.935   6
  -2   4 -11 167.049 119.127  33
  -2   4 -11 340.317 95.8977   6
  -2   4 -12 11.4749 121.374  20
  -2   4 -12 129.553 70.0739   6
  -2   4 -12 135.735 105.474  33
  -2   4 -13-12.3496 84.5958  33
   2  -3 -12-7.09808 61.0119   6
  -2   3  12-142.057 127.452  13
   2  -3 -11 164.617 75.8736  15
  -2   3  11-76.5569 151.994  13
   2  -3 -10 993.570 126.469  15
   2  -3  -9 942.783 125.244  14
   2  -3  -9 1138.95 134.117  15
   2  -3  -8 1043.61 128.050  14
  -2   3   8 1187.11 279.644  11
   2  -3  -8 960.638 125.430  15
   2  -3  -7 1905.84 157.137  14
  -2   3   7 1799.80 279.552  11
   2  -3  -7 1893.49 158.020  15
  -2   3   6 222.991 185.169  11
   2  -3  -6 346.902 74.8756  14
  -2   3   6 241.687 136.256  18
   2  -3  -5 924.970 94.0284  14
  -2   3   5 767.504 147.275  18
  -2   3   5 964.157 190.515  11
  -2   3   4 8614.67 477.328  18
  -2   3   4 9843.83 509.303  11
  -2   3   3 26.8177 135.817  11
  -2   3   3-5.38101 100.448  16
  -2   3   2 546.949 64.3297   3
  -2   3   2 524.304 101.416  16
  -2   3   2 477.672 91.4101  18
  -2   3   1 29351.4 1200.84  16
  -2   3   1 27004.8 1155.25  24
  -2   3   1 27422.6 1185.18   3
  -2   3   1 30790.5 1196.12  18
  -2   3   1 24623.9 1154.49  19
  -2   3   1 28474.3 1199.87  11
  -2   3   0 2814.13 161.201  16
  -2   3   0 2624.45 137.600  24
  -2   3   0 2781.89 176.901  33
  -2   3   0 2172.56 167.046  32
  -2   3   0 2465.95 156.358   3
  -2   3   0 2331.94 168.117  11
  -2   3   0 2467.56 154.908  18
  -2   3   0 2934.35 138.212  19
  -2   3  -1 8095.26 432.187   3
  -2   3  -1 8925.89 415.217  16
  -2   3  -1 9655.92 420.218  29
  -2   3  -1 10592.6 425.727  28
  -2   3  -1 9344.73 436.449  33
  -2   3  -1 8617.09 433.563  32
  -2   3  -1 9024.98 418.451  25
  -2   3  -1 8384.17 407.567  24
  -2   3  -1 11151.0 459.220  20
  -2   3  -1 8728.87 439.616  21
  -2   3  -1 8001.61 411.377  18
  -2   3  -1 10567.4 417.434  19
  -2   3  -2 36045.0 1604.47   3
  -2   3  -2 41933.8 1661.34   4
  -2   3  -2 38192.5 1586.83  29
  -2   3  -2 40047.7 1589.16  28
  -2   3  -2 39076.9 1599.16  33
  -2   3  -2 38811.2 1598.31  32
  -2   3  -2 38746.4 1588.34  26
  -2   3  -2 37266.6 1581.67  25
  -2   3  -2 41844.6 1683.85   5
  -2   3  -2 37946.7 1604.48  21
  -2   3  -2 41790.1 1608.77  20
  -2   3  -2 41258.9 1584.43  19
  -2   3  -3 14024.1 601.743  19
  -2   3  -3 15155.6 721.847   5
  -2   3  -3 13488.2 617.805   6
  -2   3  -3 16377.0 622.996  32
  -2   3  -3 14237.3 616.914  33
   2  -3   3 12002.0 571.594   9
  -2   3  -3 15260.2 629.087  20
  -2   3  -3 13119.8 620.213  21
  -2   3  -3 12809.3 601.971  29
  -2   3  -3 13377.3 603.988  28
  -2   3  -3 12034.8 773.994   7
  -2   3  -3 14014.1 636.162   1
  -2   3  -3 14355.0 688.375   4
  -2   3  -3 13468.9 622.756   3
  -2   3  -4 783.277 92.9181  31
  -2   3  -4 698.234 87.2178  27
  -2   3  -4 630.597 116.763  33
  -2   3  -4 855.219 114.626  21
  -2   3  -4 963.818 110.810   6
  -2   3  -4 830.413 89.0713  19
  -2   3  -4 900.343 98.8300  32
  -2   3  -4 880.523 94.6741  28
  -2   3  -5 12074.5 532.950  32
  -2   3  -5 11324.5 587.781   1
  -2   3  -5 12238.8 539.837  31
  -2   3  -5 10584.1 522.326  27
  -2   3  -5 11685.8 539.148  33
  -2   3  -5 10020.0 535.569  21
  -2   3  -5 10064.1 707.195   7
  -2   3  -5 10422.1 525.866  28
  -2   3  -5 10889.7 522.056  19
  -2   3  -6 1117.63 125.692  28
  -2   3  -6 1171.67 114.495  19
  -2   3  -6 1266.32 157.339   6
  -2   3  -6 1193.68 137.635  21
  -2   3  -6 1235.74 142.722  22
  -2   3  -6 1291.78 168.405   1
  -2   3  -6 868.572 243.017   7
  -2   3  -7 926.392 120.711  32
  -2   3  -7 962.824 157.906   1
  -2   3  -7 895.814 139.086  33
  -2   3  -7 1103.76 122.162  31
  -2   3  -7 878.781 144.454  22
  -2   3  -7 749.771 109.636  19
  -2   3  -7 1035.69 160.283   6
  -2   3  -7 1016.92 137.442  21
  -2   3  -7 759.477 113.328  28
  -2   3  -7 1040.15 120.880  27
  -2   3  -8 2589.34 196.793  19
  -2   3  -8 3909.44 300.753   6
  -2   3  -8 3536.96 282.606   1
  -2   3  -8 2648.86 233.649  22
  -2   3  -8 2878.74 212.677  28
  -2   3  -8 3085.96 229.395  33
  -2   3  -8 2379.76 192.047  30
  -2   3  -8 2697.55 215.763  32
  -2   3  -8 2745.51 226.848  21
  -2   3  -9 10897.2 533.174  21
  -2   3  -9 14339.4 658.524   6
  -2   3  -9 13006.4 621.768   1
  -2   3  -9 12750.3 535.500  33
  -2   3  -9 9437.27 483.474  19
  -2   3 -10 4280.89 333.692   6
  -2   3 -10 3801.26 270.102  33
  -2   3 -10 4448.59 324.399   1
  -2   3 -11 738.624 154.131  33
  -2   3 -11 736.860 171.432  20
  -2   3 -12 54.3594 108.058  33
  -2   3 -12 41.7224 86.4504   6
  -2   3 -12 53.6464 136.544  20
  -2   3 -13-13.2582 83.8791  33
  -2   3 -13-4.72903 109.525  20
  -2   3 -13 77.6754 63.8083   6
   2  -2 -12-68.6508 87.9133   6
  -2   2  12 23.3518 123.967  13
   2  -2 -11-5.63636 68.4954  15
  -2   2  11-31.7675 164.700  13
   2  -2 -10 4705.75 288.739  14
   2  -2  -9 14327.9 715.780  14
   2  -2  -9 15453.5 726.133  15
   2  -2  -8 2671.84 195.694  14
   2  -2  -8 2646.18 196.147  15
  -2   2   7 3299.31 334.969  11
   2  -2  -7 3250.00 209.599  14
   2  -2  -7 3204.19 210.691  15
   2  -2  -6 57.5827 57.5289  15
  -2   2   6 39.3119 157.811  11
   2  -2  -6-20.4203 54.8072  14
  -2   2   5 270.999 122.379  18
  -2   2   5 314.562 151.692  11
  -2   2   4 2598.50 180.194   8
   2  -2  -4 2972.49 167.184  14
  -2   2   4 3019.52 223.307  18
  -2   2   4 2918.63 231.775  11
  -2   2   3 374.729 44.4801   3
  -2   2   3 410.180 90.8142  18
  -2   2   2 5813.27 313.172  18
  -2   2   2 5500.32 329.824  11
  -2   2   2 6263.49 302.621   8
  -2   2   2 6475.04 292.085   3
  -2   2   1 84603.8 3672.00  19
  -2   2   1 89867.8 3702.77  18
  -2   2   1 91125.7 3707.29  11
  -2   2   1 86905.5 3680.18  30
  -2   2   0 869591. 38051.4  32
  -2   2   0 906979. 38050.0  18
  -2   2   0 919137. 38050.3  11
  -2   2  -1 987196. 40977.7  28
  -2   2  -1 999999. 40989.7  33
  -2   2  -1 965703. 40972.7  24
  -2   2  -1 914993. 40974.1  18
  -2   2  -1 994586. 40990.2  20
  -2   2  -1 980582. 40983.1  32
  -2   2  -2 199057. 7842.21   5
  -2   2  -2 191276. 7790.85   6
  -2   2  -2 188075. 7773.92  25
  -2   2  -2 179458. 7768.14  24
  -2   2  -2 186586. 7776.19  26
  -2   2  -2 169949. 7786.66   3
  -2   2  -2 176020. 7786.37   2
  -2   2  -2 188215. 7783.54  33
  -2   2  -2 178000. 7892.22   7
  -2   2  -2 194485. 7784.13  20
  -2   2  -2 172056. 7787.34  21
  -2   2  -2 187117. 7776.98  32
  -2   2  -2 177087. 7773.80  28
  -2   2  -3 10716.0 504.092   4
  -2   2  -3 8794.63 447.254   3
  -2   2  -3 8877.40 443.083   2
  -2   2  -3 9518.55 468.725   1
  -2   2  -3 10443.8 454.404  33
  -2   2  -3 9470.06 440.770  32
  -2   2  -3 8545.93 562.431   7
  -2   2  -3 9146.08 450.404  21
  -2   2  -3 10370.6 454.956  22
  -2   2  -3 10880.0 472.803   6
  -2   2  -3 9777.47 520.381   5
  -2   2  -3 9161.69 436.047  28
  -2   2  -4 4057.49 240.913   6
  -2   2  -4 3706.03 199.578   3
  -2   2  -4 3652.55 262.817   4
  -2   2  -4 2998.32 187.323   2
  -2   2  -4 3555.51 228.927   1
  -2   2  -4 3267.21 196.003  31
  -2   2  -4 2615.25 297.413   7
  -2   2  -4 3449.34 203.771  33
  -2   2  -4 3754.98 192.869  32
  -2   2  -4 3253.98 202.035  21
  -2   2  -4 3475.85 205.711  22
  -2   2  -4 3676.26 195.579  28
  -2   2  -5 759.467 114.690  22
  -2   2  -5 1022.71 97.6135  32
  -2   2  -5 879.785 90.6303   3
  -2   2  -5 940.846 102.273  28
  -2   2  -5 837.291 91.6975  27
  -2   2  -5 849.392 93.4517  31
  -2   2  -5 965.893 85.8783   2
  -2   2  -5 783.594 107.139  21
  -2   2  -5 882.461 111.310  33
  -2   2  -6 3080.53 209.443  21
  -2   2  -6 3488.70 269.375   6
  -2   2  -6 3248.78 202.373  28
  -2   2  -6 3194.02 197.500  27
  -2   2  -6 3884.78 214.642  31
  -2   2  -6 3160.62 209.616  33
  -2   2  -6 2732.73 186.423  19
  -2   2  -6 3886.07 205.338  32
  -2   2  -6 3289.10 254.934   1
  -2   2  -7 3838.87 289.474   6
  -2   2  -7 2458.43 199.025  22
  -2   2  -7 2184.31 172.813  19
  -2   2  -7 3316.00 200.673  31
  -2   2  -7 3067.21 251.477   1
  -2   2  -8 1486.03 155.178  21
  -2   2  -8 1754.65 222.777   6
  -2   2  -8 1880.90 202.508   1
  -2   2  -8 1664.36 154.128  28
  -2   2  -8 1758.34 150.447  32
  -2   2  -8 1423.09 142.560  30
  -2   2  -8 1831.60 150.944  27
  -2   2  -8 1266.68 163.309  22
  -2   2  -8 1379.15 133.342  19
  -2   2  -8 1510.27 163.043  33
  -2   2  -9 157.608 134.296  22
  -2   2  -9 119.202 106.049   1
  -2   2  -9 168.027 100.319  32
  -2   2  -9 87.3671 112.499  21
  -2   2  -9 122.011 134.526   6
  -2   2  -9 52.1530 77.5127  19
  -2   2  -9 66.8664 113.765  33
  -2   2 -10 43090.8 1300.29   1
  -2   2 -10 43136.9 1161.30  33
  -2   2 -11 15401.2 785.507   6
  -2   2 -11 13413.8 661.267  33
  -2   2 -12 220.791 125.011   6
  -2   2 -13 131.357 122.313  20
  -2   2 -13 8.84683 74.0145   6
  -2   2 -14 194.984 63.7033   6
   2  -1 -12-67.0408 97.6916   6
  -2   1  12 47.5926 121.130  13
  -2   1  11 155.567 162.277  13
   2  -1 -11-34.3487 76.5424  15
  -2   1  10 108.713 175.043  13
   2  -1  -9 6950.41 397.533  14
   2  -1  -9 7879.50 408.894  15
   2  -1  -8 16384.3 790.948  14
   2  -1  -8 17381.1 798.885  15
   2  -1  -7 4902.89 273.877  14
   2  -1  -7 4735.55 272.082  15
  -2   1   6 3472.20 235.436   8
  -2   1   6 3873.10 316.030  11
   2  -1  -6 3723.96 213.967  15
   2  -1  -6 3583.97 213.029  14
  -2   1   5 2334.02 230.614  11
  -2   1   5 2350.60 169.810   8
   2  -1  -5 2601.53 156.005  15
  -2   1   4 1088.40 102.430   8
  -2   1   4 1045.52 152.718  11
   2  -1  -4 1181.56 91.2576  14
  -2   1   3 23813.7 1058.24   8
  -2   1   3 24825.4 1087.64  18
   2  -1  -3 23691.3 1044.00  14
  -2   1   2 10932.9 475.608   8
   2  -1  -2 9985.54 462.849  14
  -2   1   2 9751.13 495.357  11
  -2   1   2 11143.2 501.603  18
  -2   1   1 111056. 4411.74  18
  -2   1   1 107320. 4377.18  28
   2  -1  -1 105419. 4385.88  14
  -2   1   1 102919. 4405.18  11
  -2   1   1 105968. 4392.95   8
  -2   1   1 97985.4 4373.51  23
  -2   1   0 159969. 6513.60  30
  -2   1   0 165645. 6511.85   8
  -2   1   0 167192. 6507.48  28
  -2   1   0 162302. 6519.62   2
   2  -1   0 166930. 6507.70  15
  -2   1   0 149413. 6503.25  23
  -2   1   0 165175. 6519.15   7
   2  -1   0 167041. 6508.08  14
  -2   1  -1 108464. 4202.23  28
  -2   1  -1 102037. 4212.32  33
  -2   1  -1 98377.9 4198.66  23
  -2   1  -1 92982.4 4207.21  20
  -2   1  -1 89373.5 4204.72  13
  -2   1  -1 101737. 4213.63   2
  -2   1  -1 98063.8 4194.65   8
   2  -1   1 99202.9 4194.01  15
   2  -1   1 99419.9 4194.60  14
  -2   1  -1 96549.5 4204.74  30
  -2   1  -1 98235.3 4201.66  32
  -2   1  -1 112708. 4249.54   7
  -2   1  -2 299855. 12281.5   6
  -2   1  -2 302632. 12307.0   5
  -2   1  -2 288420. 12277.5  21
  -2   1  -2 291674. 12269.7  33
  -2   1  -2 280296. 12274.9   2
  -2   1  -2 300004. 12334.8   7
  -2   1  -2 285353. 12262.2  24
  -2   1  -2 290788. 12264.1  25
  -2   1  -2 291521. 12264.8  26
  -2   1  -2 282209. 12265.8  28
  -2   1  -2 298328. 12269.4  22
  -2   1  -2 286748. 12260.8  23
  -2   1  -2 285809. 12263.9  32
  -2   1  -3 1283.13 88.5439  23
  -2   1  -3 1319.01 101.565  22
  -2   1  -3 1525.79 96.9408  28
  -2   1  -3 1126.25 104.174  21
   2  -1   3 1093.93 63.4251  10
  -2   1  -3 1542.96 127.194   4
  -2   1  -3 1517.00 95.0040   2
  -2   1  -3 1299.68 107.987   1
  -2   1  -3 1319.81 103.581  33
  -2   1  -3 1405.83 94.2611  32
  -2   1  -3 1505.96 179.867   7
  -2   1  -3 1310.17 98.3049  25
  -2   1  -3 1308.85 91.7317  24
  -2   1  -3 1625.27 124.016   6
  -2   1  -4 10635.1 481.346  33
  -2   1  -4 10494.0 485.877  31
  -2   1  -4 10323.9 481.254   3
  -2   1  -4 11048.8 479.497  32
   2  -1   4 9573.62 466.121  12
  -2   1  -4 10938.7 481.451  28
  -2   1  -4 11108.3 485.524   2
  -2   1  -4 10314.6 512.539   1
  -2   1  -4 9720.48 482.985  21
  -2   1  -4 10446.0 484.398  22
  -2   1  -4 10343.9 471.538  23
  -2   1  -5 16932.1 764.869   6
  -2   1  -5 15639.8 682.345  30
  -2   1  -5 15971.8 694.312  31
  -2   1  -5 15736.0 685.927   3
  -2   1  -5 14056.4 652.951  15
  -2   1  -5 14309.6 681.373  27
  -2   1  -5 15042.6 684.072  28
  -2   1  -5 15884.2 687.685  33
  -2   1  -5 14647.3 689.000  21
  -2   1  -5 16031.3 688.773   2
  -2   1  -5 16124.1 695.021  22
  -2   1  -5 17354.1 689.486  32
  -2   1  -6 24938.5 1171.76  22
  -2   1  -6 26783.2 1167.22  33
  -2   1  -6 24637.9 1167.13  21
  -2   1  -6 26519.1 1232.87   1
  -2   1  -6 27784.0 1166.10   2
  -2   1  -6 26157.7 1165.99  28
  -2   1  -6 23756.1 1156.20  30
  -2   1  -6 29388.4 1182.56  31
  -2   1  -6 26856.5 1162.81   3
  -2   1  -6 26187.4 1163.84  27
  -2   1  -6 28144.8 1166.72  32
  -2   1  -7 98.0814 79.9695  33
  -2   1  -7 56.6416 66.4554  30
  -2   1  -7 97.4845 75.7930  21
  -2   1  -7 109.277 65.4169  27
  -2   1  -7 35.1171 78.9259  28
  -2   1  -7 163.738 93.6554   1
  -2   1  -7 151.525 73.2832  32
  -2   1  -8 9.91977 88.1914   1
  -2   1  -8 54.1592 100.356  22
  -2   1  -8 25.5252 110.634   6
  -2   1  -8 54.4856 88.0156  33
  -2   1  -8 4.44083 71.8506  27
  -2   1  -8 49.5734 63.6221  19
  -2   1  -8 46.2534 75.7548  32
  -2   1  -9 5994.21 382.260   1
  -2   1  -9 5127.44 318.203  33
  -2   1  -9 5255.47 330.244  22
  -2   1  -9 4746.37 300.832  32
  -2   1  -9 6445.97 446.260   6
  -2   1 -10 3513.53 234.333  33
  -2   1 -10 3390.61 252.255  22
  -2   1 -11 2098.22 231.991  22
  -2   1 -11 2179.70 206.511  33
  -2   1 -11 2442.28 275.411   6
  -2   1 -12 212.849 138.757  22
  -2   1 -12 488.043 149.154   6
  -2   1 -12 116.230 106.888  33
  -2   1 -13 93.5162 86.9942   6
  -2   1 -14-50.4281 62.1528   6
  -2   1 -14 3.98210 95.4063  20
   2   0 -12 119.261 107.798   6
  -2   0  12 51.4052 109.203  13
  -2   0  11 319.639 161.221  13
  -2   0  10 335.501 180.677  13
   2   0  -9 5281.23 308.048  14
   2   0  -9 5009.89 430.195   1
   2   0  -9 5754.99 314.158  15
   2   0  -8 638.408 103.685  14
   2   0  -8 775.272 105.223  15
   2   0  -7 2147.04 154.640  15
  -2   0   7 2048.63 177.403   8
   2   0  -7 1936.83 148.650  14
   2   0  -6 6957.43 344.261  15
  -2   0   6 6488.86 367.571   8
   2   0  -6 6776.00 343.377  14
   2   0  -5 12905.5 589.497  15
   2   0  -5 12947.3 590.405  14
  -2   0   5 12536.8 608.705   8
  -2   0   4 2187.04 204.130  11
   2   0  -4 1979.97 125.458  14
  -2   0   3 72.2320 44.8092   8
  -2   0   3 108.268 128.172  11
   2   0  -3 91.0946 39.4895  15
   2   0  -3 105.295 41.6357  14
   2   0  -2 1811.56 104.147  15
   2   0  -2 1808.85 104.760  14
  -2   0   2 1957.83 113.458   8
   2   0  -1 12332.5 523.109  14
   2   0  -1 12163.2 522.046  15
  -2   0   1 12651.1 520.918   2
  -2   0   1 12995.3 530.056   8
  -2   0   0 155209. 6236.85   8
   2   0   0 145397. 6231.05  15
   2   0   0 146636. 6230.64  14
  -2   0   0 136858. 6253.71  13
  -2   0  -1 36140.9 1534.31  30
  -2   0  -1 37859.8 1528.64  28
  -2   0  -1 35910.2 1523.35   9
  -2   0  -1 34415.4 1533.25  33
  -2   0  -1 31303.6 1524.98  22
   2   0   1 38001.0 1528.46  15
   2   0   1 37413.3 1526.06  14
  -2   0  -2 336.645 29.1796   9
  -2   0  -2 306.433 62.2506  33
  -2   0  -2 317.004 55.4990   6
  -2   0  -2 452.368 61.0471  28
  -2   0  -2 245.348 66.4604  25
  -2   0  -2 424.862 51.3070  17
   2   0   2 350.868 42.4529  10
  -2   0  -2 344.984 63.6553  30
   2   0   3 7319.42 334.520  10
  -2   0  -3 8457.32 379.795   6
   2   0   3 7056.20 331.141  16
  -2   0  -3 7337.46 360.578   4
  -2   0  -3 7623.29 345.584  30
  -2   0  -3 7541.51 343.356  28
  -2   0  -3 7461.59 338.662  24
  -2   0  -3 7642.99 341.885  33
  -2   0  -4 101.516 60.8964  21
  -2   0  -4 101.909 53.3276  23
  -2   0  -4 119.475 54.5429  24
  -2   0  -4 103.606 76.2699   6
   2   0   4 46.9843 31.9787  10
  -2   0  -4 110.431 58.0563  28
  -2   0  -4 126.157 58.1183   1
  -2   0  -4 76.3679 41.3991  31
  -2   0  -4 89.2066 53.2205  30
  -2   0  -4 45.1029 57.0137  33
   2   0   4 70.4231 40.7937  16
  -2   0  -5 28499.0 1352.36   1
   2   0   5 28391.0 1314.29  16
  -2   0  -5 29193.5 1319.98  28
  -2   0  -5 29895.1 1308.56  23
   2   0   5 29983.6 1311.71  18
   2   0   5 31498.2 1324.25  12
  -2   0  -5 30427.5 1314.69  33
  -2   0  -5 31847.7 1321.65  21
  -2   0  -5 31911.2 1318.46  30
  -2   0  -5 30855.2 1322.24  31
   2   0   6 36251.7 1816.46  16
  -2   0  -6 44473.5 1817.76  31
  -2   0  -6 39915.7 1805.42  30
   2   0   6 44157.5 1835.44  12
  -2   0  -6 41979.9 1806.54  27
   2   0   6 39772.6 1805.82  18
  -2   0  -6 42859.7 1808.59  33
  -2   0  -6 43291.5 1818.35  32
  -2   0  -6 44577.7 1814.93  21
  -2   0  -7 7925.74 369.397  32
  -2   0  -7 6889.00 351.186  27
  -2   0  -7 7297.35 363.134  21
  -2   0  -7 6439.28 347.910  30
  -2   0  -7 7494.99 412.479   1
  -2   0  -7 7367.10 361.055  33
  -2   0  -8 15414.9 778.195   1
  -2   0  -9 354.348 111.786   1
  -2   0  -9 279.881 128.086  22
  -2   0  -9 252.236 91.0018  32
  -2   0  -9 147.849 89.9846  33
  -2   0 -10 28.9732 132.681  22
  -2   0 -10 65.6932 129.510   6
  -2   0 -10 15.8126 97.2977  33
  -2   0 -11-7.72756 137.384  22
  -2   0 -11-50.1981 130.562   6
  -2   0 -11 55.3830 98.4628  33
  -2   0 -12 1689.59 205.356  22
  -2   0 -13 852.098 158.874  22
  -2   0 -13 1185.15 167.437   6
  -2   0 -14 65.2544 62.1995   6
   2   1 -12 206.849 88.3642  33
   2   1 -12 342.895 124.526   6
  -2  -1  11 96.0305 134.722  13
   2   1 -11 341.173 114.795  33
   2   1 -11 264.406 114.473   1
  -2  -1  10 99.1714 155.134  13
   2   1 -10-15.2710 137.962   1
  -2  -1   9 453.295 176.788  13
   2   1  -9 716.275 215.089   1
   2   1  -9 662.444 108.676  15
  -2  -1   8 61.8907 140.890  13
   2   1  -8-54.6261 69.2481  15
  -2  -1   8 23.4495 78.0789   8
   2   1  -8-70.6817 70.2996  14
   2   1  -7 8265.22 398.547  14
   2   1  -7 8318.15 394.903  15
  -2  -1   7 7265.95 415.014   8
  -2  -1   6 444.515 81.0359   8
   2   1  -6 380.101 68.5181  15
   2   1  -6 329.469 68.4998  14
   2   1  -5 32936.8 1427.89  14
   2   1  -5 33160.0 1427.71  15
  -2  -1   5 31364.4 1442.54   8
   2   1  -4 24350.1 1289.65   7
   2   1  -4 28295.4 1197.69  14
   2   1  -3 855.057 70.6532  14
  -2  -1   3 873.206 82.5191   8
   2   1  -3 834.038 70.7764  15
   2   1  -3 671.094 144.005   7
   2   1  -2 15724.6 713.649  15
  -2  -1   2 17497.2 727.043   8
   2   1  -2 15928.2 712.807  14
  -2  -1   1 224529. 9865.21   9
  -2  -1   1 260866. 9909.20  13
   2   1  -1 233976. 9867.00  14
   2   1  -1 230254. 9866.89  15
   2   1   0 185845. 8072.28  14
   2   1   0 191159. 8074.27  15
  -2  -1   0 186842. 8071.81   9
  -2  -1   0 209379. 8104.63  13
   2   1   1 2642.09 127.020  14
   2   1   1 2644.81 126.575  15
  -2  -1  -1 2403.64 142.350  17
  -2  -1  -1 2729.68 124.127   9
  -2  -1  -2 33592.8 1253.75  17
  -2  -1  -2 28481.1 1241.86   6
  -2  -1  -2 27318.6 1228.07  33
   2   1   2 33838.3 1243.56  10
  -2  -1  -2 26683.7 1226.56  25
  -2  -1  -3 8635.80 396.075  33
  -2  -1  -3 8616.34 400.573  31
   2   1   3 9518.47 409.299  10
  -2  -1  -4 1000.88 74.7480  24
  -2  -1  -4 883.523 73.8064  33
   2   1   4 861.669 73.4591  10
  -2  -1  -4 833.156 68.3249  31
  -2  -1  -5 32911.0 1407.68  33
   2   1   5 34467.9 1425.01  16
  -2  -1  -5 34557.3 1410.82  23
  -2  -1  -5 33823.4 1415.40  31
  -2  -1  -6 138.859 51.8517  27
   2   1   6 128.217 74.1105  16
   2   1   6 116.239 74.0565  18
  -2  -1  -6 158.775 66.2112  23
  -2  -1  -7 765.307 107.968   1
   2   1   7 479.848 105.308  16
  -2  -1  -7 589.284 71.3963  27
   2   1   7 488.847 149.819  12
  -2  -1  -8 381.452 86.0000  33
   2   1   9 259.526 168.376  11
  -2  -1  -9 80.8294 84.2553  32
  -2  -1 -10 292.690 137.495   6
  -2  -1 -11 39.5975 145.102  22
  -2  -1 -11 110.877 118.268   6
  -2  -1 -12 22.6545 125.734  22
  -2  -1 -13 286.087 136.559  22
  -2  -1 -13 415.811 118.902   6
  -2  -1 -14 773.556 132.018  22
  -2  -1 -14 1029.67 115.917   6
   2   2 -12 193.327 87.4140  33
   2   2 -12 368.929 113.013   6
   2   2 -11 347.128 117.062  33
   2   2 -11 134.734 112.575   1
   2   2 -10-16.3247 145.116   1
   2   2  -9 1715.42 291.836   1
  -2  -2   9 1670.80 170.138   8
  -2  -2   9 1120.90 224.997  13
  -2  -2   8 216.713 90.5422   8
   2   2  -8 210.895 97.0782  21
  -2  -2   8 269.389 161.990  13
   2   2  -8 360.713 89.0640  15
  -2  -2   7 7440.76 392.747   8
   2   2  -7 6927.66 366.638  14
   2   2  -7 7077.94 369.599  15
   2   2  -6 8.29588 56.0890  15
   2   2  -6 83.9665 55.1374  14
  -2  -2   6 10.8692 102.029  13
  -2  -2   6 42.5651 59.6703   8
   2   2  -5 2975.69 177.856  14
   2   2  -5 2804.94 174.135  15
  -2  -2   5 2746.36 182.502   8
   2   2  -4 14472.4 632.804  14
  -2  -2   4 13571.7 700.240  13
  -2  -2   4 13859.0 641.288   8
   2   2  -3 29775.8 1242.14  15
  -2  -2   3 29343.2 1257.13   8
   2   2  -3 26519.1 1225.42  22
   2   2  -3 29164.0 1243.59  14
  -2  -2   3 30603.7 1307.09  13
   2   2  -2 54.0635 43.5332  15
   2   2  -2 40.4318 46.9754  20
   2   2  -2 51.4911 45.2797  14
  -2  -2   2 74.5480 40.0049   9
  -2  -2   2 5.30731 86.3051  13
   2   2  -1 46490.0 2048.60  15
   2   2  -1 47827.3 2049.44  14
  -2  -2   1 46584.5 2047.79   9
  -2  -2   1 53260.4 2094.22  13
  -2  -2   0 435518. 18484.2   9
   2   2   0 437149. 18484.8  15
   2   2   1 188782. 8384.78   5
   2   2   1 203425. 8389.19  10
  -2  -2  -1 205941. 8408.39  17
   2   2   2 13640.0 585.573  10
  -2  -2  -2 12258.6 591.698  17
  -2  -2  -3 717.508 72.5733  17
   2   2   3 664.144 68.8645  10
  -2  -2  -3 775.132 71.6795   6
  -2  -2  -3 505.190 40.2951  31
  -2  -2  -4 4969.13 247.358  33
  -2  -2  -4 5396.73 251.649  24
   2   2   4 6576.58 287.355  16
   2   2   4 6960.71 288.052  10
  -2  -2  -4 5867.60 301.754   6
   2   2   5 698.665 83.2479  10
  -2  -2  -5 419.967 55.8321  33
   2   2   5 641.973 87.7579  16
   2   2   6 52436.0 2306.34  16
   2   2   6 57156.2 2322.47  12
  -2  -2  -6 51731.3 2272.27  23
   2   2   7 14138.2 702.412  16
   2   2   7 14885.8 698.239  18
   2   2   7 14405.6 723.409  12
   2   2   8-101.831 104.581  18
   2   2   8-159.398 182.042  12
   2   2   9 486.775 115.564  18
  -2  -2  -9 219.544 104.019  32
   2   2  10-105.914 193.263  11
  -2  -2 -10-28.9613 111.802   6
   2   2  11 152.518 178.575  11
  -2  -2 -11 73.1934 98.6453   6
  -2  -2 -12-12.4732 89.7874   6
  -2  -2 -12 85.2965 135.868  22
  -2  -2 -13 167.527 82.2815   6
  -2  -2 -13 97.8049 118.200  22
  -2  -2 -14 14.6950 41.3463   6
  -2  -2 -14-58.3406 104.843  22
   2   3 -12 202.246 76.1648   6
   2   3 -12 147.182 83.2946  33
   2   3 -11 22.3967 107.396   1
   2   3 -11 12.9605 105.344   6
   2   3 -11-73.6628 100.387  33
   2   3 -10 343.008 127.068  33
   2   3 -10 99.9637 144.760   1
   2   3  -9 483.897 121.285  21
  -2  -3   8 577.563 162.636  13
   2   3  -8 871.576 138.941  21
  -2  -3   8 934.520 127.474   8
   2   3  -7 4029.39 248.065  15
  -2  -3   7 4251.59 263.886   8
   2   3  -6 1619.06 138.578  14
   2   3  -6 1632.98 272.506   7
  -2  -3   6 1662.16 143.390   8
   2   3  -6 1794.95 140.790  15
  -2  -3   6 1439.72 202.171  13
   2   3  -5 214.099 62.8136  15
  -2  -3   5 288.692 70.3201   8
   2   3  -5 290.576 175.584   7
  -2  -3   5 425.213 125.189  13
   2   3  -5 290.769 56.5093  29
   2   3  -4 14.0575 51.2251  14
  -2  -3   4 4.31158 51.9346   8
  -2  -3   4 8.61193 96.5361  13
   2   3  -3 16506.1 734.864  15
  -2  -3   3 16057.3 790.875  13
   2   3  -3 16040.7 735.427  14
  -2  -3   2 2515.68 134.537   9
   2   3  -2 2387.43 136.204  15
  -2  -3   1 81176.8 3434.81   9
   2   3  -1 81866.7 3435.01  15
   2   3  -1 78970.2 3431.75  10
  -2  -3   1 78415.8 3465.93  17
  -2  -3   0 11117.6 486.873   9
   2   3   0 10883.7 481.925  10
  -2  -3   0 11046.7 512.189  17
   2   3   1 14036.9 613.862  10
   2   3   1 12395.9 623.929   5
  -2  -3  -1 14285.3 633.407  17
  -2  -3  -2 4030.20 230.561  17
   2   3   2 4376.74 223.668  10
  -2  -3  -3 34438.3 1626.76   6
   2   3   3 48306.7 1663.37  10
  -2  -3  -4 11246.9 560.498   6
   2   3   4 13239.3 572.838  16
   2   3   5 32689.8 1449.19  10
   2   3   5 35579.8 1446.67  16
   2   3   6 213.376 87.6813  16
   2   3   6 274.750 130.660  12
   2   3   7 1358.10 191.620  12
   2   3   8 96.9902 105.465  16
   2   3   8 215.882 178.451  12
   2   3   8 165.963 103.212  18
   2   3   9 852.589 177.966  16
   2   3   9 1035.24 161.668  18
  -2  -3  -9 1278.74 174.723   6
   2   3  10-211.875 238.531  11
  -2  -3 -10-26.6593 94.7553   6
   2   3  10 10.1470 126.520  18
  -2  -3 -11 455.225 122.805   6
  -2  -3 -11 295.105 79.8711  15
  -2  -3 -12 41.5239 76.6233   6
   2   3  12 237.880 195.582  11
  -2  -3 -13-12.5489 111.558  22
  -2  -3 -13 38.1943 51.2467   6
   2   3  14-35.5791 85.7173  13
  -2  -3 -14 125.457 99.6486  22
   2   4 -12-47.8195 67.3789  33
   2   4 -11 125.480 97.6238  33
   2   4 -11 116.502 98.3458   1
   2   4 -10 2188.50 255.189   1
   2   4 -10 1527.85 212.129   6
   2   4  -9 40.8690 154.289   1
   2   4  -9-21.5035 105.448  21
   2   4  -9 159.299 119.705  33
  -2  -4   8 1624.10 158.294   8
   2   4  -8 1428.43 176.822  21
  -2  -4   7 918.846 122.107   8
   2   4  -7 1042.43 151.877  21
   2   4  -6 128.483 185.006   7
  -2  -4   6 77.4862 64.0957   8
   2   4  -5 661.139 271.332   7
  -2  -4   5 704.108 97.2710   8
   2   4  -5 640.965 86.2154  29
   2   4  -5 764.365 89.0609  15
  -2  -4   4 7403.55 440.094  17
   2   4  -4 8308.99 688.776   7
   2   4  -4 7929.41 406.929  15
  -2  -4   3 142.377 51.6663   9
   2   4  -3 133.263 54.8238  28
  -2  -4   3 46.5431 68.3536  17
   2   4  -2 9661.24 455.392  10
  -2  -4   2 9999.05 497.319  17
   2   4  -1 5413.92 272.269  10
  -2  -4   1 5330.04 302.724  17
  -2  -4   0 448.519 84.6225  17
  -2  -4   0 575.699 79.8747   9
   2   4   0 524.176 75.0146  10
   2   4   0 338.277 98.4267   5
  -2  -4  -1 57.7582 63.0087  17
   2   4   1 3.11308 52.9242  10
   2   4   1 38.1287 62.6230   5
  -2  -4  -2 61054.2 2642.56  17
   2   4   3 163.162 80.5292  16
   2   4   4 33736.9 1477.36  16
   2   4   4 32824.3 1480.27  10
   2   4   5 8104.48 411.808  16
   2   4   5 7548.54 414.333  10
   2   4   6 57.5257 131.975  12
   2   4   7-96.9083 155.460  12
   2   4   7-44.2784 100.821  16
   2   4   8 63.9849 190.798  12
   2   4   8 91.4565 115.514  16
   2   4   8 109.582 106.479  18
   2   4   9 125.695 220.726  12
   2   4   9-75.0586 132.609  16
   2   4   9 229.682 125.183  18
   2   4  10 877.514 249.122  11
   2   4  10 524.762 148.557  18
   2   4  11 1539.36 271.387  11
  -2  -4 -12 112.730 67.5580  15
   2   4  12 49.3611 183.309  11
  -2  -4 -13 82.9436 113.690  22
  -2  -4 -14 23.7814 86.6669  22
   2   4  14-68.9158 87.7053  13
   2   5 -11 37.5820 84.3896  33
   2   5 -11 251.008 99.5600   1
   2   5 -10 757.519 134.087  33
   2   5 -10 1442.98 197.370   1
   2   5  -9 407.289 120.436  33
   2   5  -9 445.765 174.297   1
   2   5  -8 2433.79 230.195  21
   2   5  -8 2576.81 224.882  33
   2   5  -7 176.822 124.727  21
   2   5  -7 30.5283 199.642   7
  -2  -5   7 74.9404 67.2774   8
   2   5  -7 126.697 114.302  33
   2   5  -6 123.345 109.694  21
  -2  -5   6 147.363 73.6259   8
   2   5  -6 31.0993 212.492   7
   2   5  -6 220.814 73.6399  29
  -2  -5   5 4363.52 260.445   8
   2   5  -5 3883.97 240.098  29
  -2  -5   4 100.924 74.7606   8
  -2  -5   3 1262.21 108.098   9
  -2  -5   3 1261.36 135.551  17
   2   5  -3 1211.84 111.195  28
  -2  -5   2 146.262 57.0209   9
  -2  -5   2 119.688 69.7992  17
  -2  -5   1 14971.7 658.131  17
  -2  -5   1 16895.9 645.938   9
  -2  -5   0 73542.4 3176.96  17
  -2  -5   0 76512.9 3164.58   9
   2   5   0 66113.0 3238.09   5
   2   5   1 73837.0 3087.05  10
   2   5   1 64825.7 3140.02   5
  -2  -5  -1 73403.3 3103.42  17
   2   5   2 53461.4 2324.04  10
   2   5   3 229.075 83.6560  16
   2   5   3 278.910 72.9728  10
   2   5   4 2253.28 173.496  10
   2   5   5 169.161 81.9286  10
   2   5   6 248.638 110.251  16
   2   5   6 300.928 154.671  12
   2   5   7 76.9157 102.168  16
   2   5   7 329.856 193.454  12
   2   5   8 497.246 160.523  16
   2   5   8 871.040 248.088  12
   2   5   8 827.618 153.152  18
   2   5   9 268.322 153.104  16
   2   5   9 229.670 233.557  12
   2   5   9 367.750 140.576  18
   2   5  10 2021.47 231.559  18
  -2  -5 -10 2462.67 174.626  14
   2   5  11 4819.03 399.130  11
   2   5  11 3690.76 339.535  18
  -2  -5 -12 330.236 77.2608  15
   2   5  12 310.382 191.392  11
  -2  -5 -13-26.3263 105.006  22
  -2  -5 -14-18.8318 71.5386  22
   2   6 -11 2.66934 59.3017  33
   2   6 -10 22.4260 94.2155  21
   2   6 -10 63.8629 96.8528   1
   2   6 -10-52.5384 89.4182  33
   2   6  -9 136.827 116.268  21
   2   6  -9 26.6406 111.474   1
   2   6  -9 113.354 103.082  33
   2   6  -8 3808.70 276.881  21
   2   6  -8 3887.35 371.587   1
   2   6  -8 2957.13 243.265  33
   2   6  -7 4812.92 313.148  21
   2   6  -7 4223.43 510.630   7
   2   6  -7 3388.68 272.722  33
   2   6  -6 2488.42 221.120  21
   2   6  -6 1808.25 396.436   7
   2   6  -6 2087.24 173.592  29
   2   6  -6 1981.22 194.360  33
   2   6  -5 1525.49 173.573  33
  -2  -6   5 2187.31 176.308   8
   2   6  -5 2337.26 205.279  21
   2   6  -5 2065.59 170.607  29
   2   6  -5 1573.39 398.522   7
  -2  -6   4 2662.91 203.933   8
   2   6  -4 1509.29 160.753  33
   2   6  -3 169.724 82.8917  33
  -2  -6   3 206.054 63.3770   9
   2   6  -3 246.451 75.6363  28
  -2  -6   2 412.427 77.5246   9
  -2  -6   1 14.4615 57.8453   9
   2   6  -1 76.9982 49.0389  10
   2   6   0 1828.19 139.844  10
  -2  -6   0 2023.65 152.365   9
   2   6   0 1605.57 211.941   5
   2   6   1 1754.60 206.239   5
   2   6   1 2073.33 149.165  10
   2   6   2 36288.9 1858.63   5
   2   6   2 44029.7 1815.72  10
   2   6   3 2571.84 198.041  16
   2   6   3 2645.04 194.119  10
   2   6   4 1455.28 152.564  16
   2   6   4 1228.02 144.478  10
   2   6   5 1527.78 167.820  16
   2   6   5 1679.43 202.546  12
   2   6   6 1205.80 166.991  16
   2   6   6 1625.27 211.078  12
   2   6   7 940.806 165.148  16
   2   6   7 960.656 228.213  12
   2   6   8 4357.38 368.132  16
   2   6   8 4564.81 428.506  12
   2   6   8 5403.45 367.845  18
   2   6   9 2397.30 291.772  16
   2   6   9 2927.30 273.281  18
   2   6  10 1974.10 314.233  11
   2   6  11-46.5630 140.838  18
   2   6  11 112.447 209.516  11
   2   6  12 416.418 182.380  11
  -2  -6 -12 500.313 81.2076  15
  -2  -6 -13 275.042 101.975  22
   2   7 -10-13.7848 84.8117  21
   2   7 -10 11.0424 63.3094  33
   2   7  -9 163.773 107.932  21
   2   7  -9 37.2158 82.5310  33
   2   7  -9 276.045 105.969   1
   2   7  -8 1475.56 175.250  21
   2   7  -8 1480.43 205.402   1
   2   7  -7-8.08702 115.341  21
   2   7  -7-53.9578 100.994  33
   2   7  -7-219.922 242.527   7
   2   7  -7 93.3637 144.975   1
   2   7  -6 270.905 116.611  33
   2   7  -6 500.604 142.506  21
   2   7  -6 171.238 90.1015  29
   2   7  -6 254.054 267.935   7
   2   7  -5 4925.33 302.766  21
   2   7  -5 4614.50 630.771   7
   2   7  -5 2752.81 245.017  33
   2   7  -5 3535.61 389.421   1
   2   7  -5 4170.89 262.044  29
   2   7  -4 5490.92 321.427  21
  -2  -7   4 5888.92 322.652   8
   2   7  -4 5321.85 295.738  29
  -2  -7   3 2068.03 157.058   9
   2   7  -3 2249.81 190.181  21
   2   7  -2 17.1514 87.8332  21
  -2  -7   2 99.4545 66.6176   9
   2   7  -1 239.346 91.1996  21
  -2  -7   1 206.777 76.8950   9
   2   7   0 107.169 85.6103  16
   2   7   0 25.7110 56.4565  10
  -2  -7   0-11.6232 59.9119   9
   2   7   0 30.8269 102.300   5
   2   7   0 49.3068 72.7003  21
   2   7   1 2865.77 218.271  16
   2   7   1 2532.36 274.262   5
   2   7   1 3102.96 207.682  10
   2   7   2 5555.02 322.700  16
   2   7   2 4918.91 378.316   5
   2   7   2 5143.07 314.188  10
   2   7   3 2568.52 208.051  16
   2   7   3 2241.43 228.881   5
   2   7   3 2390.48 199.307  10
   2   7   4 267.014 116.603  16
   2   7   5 585.047 141.317  16
   2   7   5 678.310 167.326  12
   2   7   6 2738.96 255.569  16
   2   7   6 2884.13 296.249  12
   2   7   7 421.443 161.103  16
   2   7   7 274.122 206.301  12
   2   7   8 3160.80 317.036  16
   2   7   8 3735.30 302.876  18
   2   7   8 2703.99 361.676  12
   2   7   9-24.6187 147.607  16
   2   7  10 109.122 120.174  18
   2   7  10 11.8560 229.477  11
  -2  -7 -10 166.940 71.0390  14
   2   7  11 66.8844 193.650  11
   2   7  11 80.8445 124.982  18
  -2  -7 -12 163.365 59.5945  15
   2   7  12 137.217 154.869  11
  -2  -7 -13 36.5494 66.6084  22
   2   8  -9 5.09035 90.6895  21
   2   8  -9 30.6238 56.7575  33
   2   8  -8 6.50950 106.851  21
   2   8  -8-3.51145 72.3808  33
   2   8  -7 7.46031 116.767  21
   2   8  -7-102.902 84.4306  33
   2   8  -6 98.5190 224.298   7
   2   8  -5 205.531 126.602  21
   2   8  -5-63.5533 88.5917  29
   2   8  -4-190.628 325.517   7
   2   8  -4 193.402 103.209  29
   2   8  -4 176.673 129.852  21
   2   8  -3 107.163 90.8227  29
   2   8  -3 95.7514 93.4081  28
   2   8  -3 35.9015 116.778  21
   2   8  -2 99.5148 104.884  21
   2   8  -2 250.528 103.497  28
   2   8  -2 364.499 107.845  29
  -2  -8   2 273.131 79.7909   9
  -2  -8   1 48.2506 71.3394   9
   2   8  -1-47.9402 98.1291  21
  -2  -8   0 19.4223 67.9518   9
   2   8   0 62.6259 86.1391  16
  -2  -8  -1 110.945 76.9030   9
   2   8   1 26.8737 95.8672  16
   2   8   2 7217.09 416.332  16
   2   8   3-7.22644 125.839  12
   2   8   3 107.200 104.971  16
   2   8   4 122.698 145.776  12
   2   8   4 75.4998 107.669  16
   2   8   5 5128.10 372.465  12
   2   8   5 4765.86 348.414  16
   2   8   6 2058.64 281.052  12
   2   8   6 1859.27 221.691  16
   2   8   7 1312.38 190.456  18
   2   8   7 1143.19 199.728  16
   2   8   8 5139.15 410.225  16
   2   8   9 168.938 126.744  18
   2   8   9 293.276 209.559  11
   2   8  10 146.661 122.267  18
  -2  -8 -10 154.626 63.9682  14
   2   8  10 67.6614 188.091  11
   2   8  11 136.674 147.209  11
   2   8  11 88.3430 110.159  18
  -2  -8 -12 60.5908 40.8087  15
   2   9  -8 34.0665 85.6427  21
   2   9  -7 120.325 106.422  21
   2   9  -6 80.3869 197.776   7
   2   9  -6 200.690 116.248  21
   2   9  -5 146.888 88.3277  29
   2   9  -5-106.022 257.592   7
   2   9  -5 89.6826 117.027  21
   2   9  -4 1957.40 176.745  29
   2   9  -4 1575.08 451.388   7
   2   9  -3 11392.6 483.117  29
   2   9  -3 12595.6 519.561  21
   2   9  -2 6622.66 350.549  29
   2   9  -2 6352.64 362.086  21
  -2  -9   1 192.000 73.9106   9
   2   9  -1 229.830 96.1405  29
   2   9  -1 32.0208 98.5684  28
  -2  -9   0 1141.86 133.021   9
   2   9   0 1084.03 136.279  29
  -2  -9  -1 1149.47 138.559   9
   2   9   1 1037.63 143.583  16
   2   9   1 1095.42 130.545  29
  -2  -9  -2-27.7472 68.8301   9
   2   9   2-7.52068 93.3764  16
   2   9   2 76.0138 76.1897  29
   2   9   3 1195.33 159.429  16
   2   9   3 972.918 116.020  29
   2   9   4 203.419 115.971  16
   2   9   5 988.281 165.493  16
   2   9   6 16452.9 892.452  12
   2   9   6 16682.5 865.607  16
   2   9   7 33718.5 1522.99  18
   2   9   7 30557.0 1529.59  16
   2   9   8 4662.06 341.050  18
   2   9   8 5118.96 381.597  11
   2   9   9 135.156 108.697  18
   2   9   9 76.5215 167.963  11
   2   9  10-7.95821 108.316  18
  -2  -9 -10-24.4842 48.1466  14
   2   9  10 19.5333 130.690  11
  -2  -9 -11 24.9852 39.9272  15
   2  10  -6-86.5598 94.9419  21
   2  10  -5-29.3768 95.9771  21
   2  10  -5 119.231 189.983   7
   2  10  -4-129.108 259.777   7
   2  10  -4-99.9674 105.271  21
   2  10  -4-32.0564 79.0984  29
   2  10  -3 234.046 332.513   7
   2  10  -3 442.931 117.235  21
   2  10  -3 246.000 93.5407  29
   2  10  -2 3610.32 594.598   7
   2  10  -1 232.474 100.581  28
   2  10   0 6.17297 94.0416  28
   2  10   0 86.0737 83.9405  29
  -2 -10   0 86.1529 64.7758   9
   2  10   1 71.4718 73.6157  29
  -2 -10  -1 114.377 68.9720   9
   2  10   2 168.314 74.4160  29
  -2 -10  -2 147.173 77.0214   9
   2  10   3 558.047 122.634  16
  -2 -10  -3 416.284 93.1125   9
   2  10   4 135.421 108.613  16
  -2 -10  -4 50.3972 67.3457   9
   2  10   4 97.4082 103.348  18
  -2 -10  -5 1466.67 146.026   9
   2  10   5 1967.10 194.910  18
   2  10   6 216.054 128.381  16
   2  10   6 265.624 122.152  18
   2  10   7 94.8490 113.306  16
   2  10   7 154.389 105.932  18
   2  10   8 180.727 95.1548  18
   2  10   9-12.8431 89.5162  18
  -2 -10  -9-26.6574 42.2393   9
  -2 -10  -9-10.9379 44.0212  14
   2  11  -4 55.8303 155.667   7
   2  11  -3 76.4892 213.268   7
   2  11  -2-30.4368 242.518   7
   2  11  -2 96.5847 74.4840  29
   2  11  -1 68.5157 272.935   7
   2  11  -1-34.8580 77.7837  28
   2  11  -1 4.73803 69.4804  29
   2  11   0-61.0164 83.2898  28
   2  11   0-18.7983 69.3482  29
  -2 -11  -1 180.897 61.9216   9
   2  11   1 102.369 68.4802  29
   2  11   1-9.90790 86.9116  28
  -2 -11  -2 27.6369 52.1622   9
   2  11   2-50.5799 89.1833  28
  -2 -11  -3 139.105 62.9991   9
  -2 -11  -4 1153.00 114.895   9
  -2 -11  -5 73.5675 56.2059   9
  -2 -11  -6 309.122 66.1368   9
  -2 -11  -7 48.9369 45.7116   9
   2  11   7-25.3467 50.7138  28
  -2 -11  -8-2.06314 34.8290  14
   2  12  -2-14.6944 117.073   7
   2  12  -1 18.1609 141.708   7
   2  12   0 46.1545 53.8152  28
   2  12   0 761.366 225.884   7
   2  12   1 108.726 66.7765  28
   2  12   1 1453.79 280.598   7
   2  12   2 73.0658 63.9398  28
   2  12   3-18.1870 56.4831  28
   2  12   4-2.70674 51.5498  28
   2  12   5-4.43235 44.1954  28
  -3  11   2 367.090 114.877   5
  -3  11   1-6.25126 67.4982  28
  -3  11   0-45.0013 73.0845  28
  -3  11  -1-48.8031 77.2048  28
  -3  11  -2 32.8785 78.2833  28
  -3  11  -3 75.2591 64.1193  30
  -3  11  -3 70.7674 82.9305  28
  -3  11  -4-25.8309 64.2938  30
  -3  11  -4-23.9051 70.2935  28
  -3  11  -5-31.6626 57.6456  28
  -3  11  -5-63.7067 59.9067  30
  -3  10   5-32.2395 82.0504   5
   3 -10  -5 31.1098 42.7220  14
  -3  10   4 13.0251 98.3361   5
   3 -10  -4-16.5353 42.6655  14
  -3  10   3-105.896 121.832   5
  -3  10   2-17.9806 76.9129  28
  -3  10   2 34.2234 124.706   5
  -3  10   1-20.3768 86.9913  28
  -3  10   1-93.6397 150.734   5
  -3  10   0 319.452 165.456   5
  -3  10   0-5.60014 89.0479  28
  -3  10  -1 718.882 200.123   5
  -3  10  -1 171.788 108.671  28
  -3  10  -2 27.5329 86.3963  30
  -3  10  -2 24.8753 102.331  28
  -3  10  -3 134.207 96.9921  30
  -3  10  -3 24.7965 104.474  28
  -3  10  -4 52.5798 93.1120  30
  -3  10  -4 40.7449 102.651  28
  -3  10  -5 101.810 91.0981  30
  -3  10  -5 46.6793 100.058  28
  -3  10  -6-66.7423 89.3865  30
  -3  10  -6 41.2661 78.0289  28
  -3  10  -7-12.6454 75.2473  30
  -3  10  -8-5.81830 53.3897  30
  -3   9   7 57.2378 75.2414   5
   3  -9  -7 32.2565 45.6698  14
  -3   9   6 12.3092 82.8825   5
   3  -9  -6-3.71419 54.1360  14
  -3   9   5 395.355 135.471   5
   3  -9  -5 54.4268 59.8832  14
  -3   9   4 182.295 123.733   5
   3  -9  -4 57.3815 61.4187  14
  -3   9   3 183.419 88.2910  26
   3  -9  -3 335.360 75.7338  14
  -3   9   2-20.2179 134.183   5
  -3   9   2 56.1282 98.4579   4
  -3   9   1 105.642 142.275   5
  -3   9   1 30.9278 109.925   4
  -3   9   1 17.3314 88.4756  28
  -3   9   0 67.6735 94.4940  28
  -3   9   0 50.4995 111.740   4
  -3   9   0 45.4517 146.337   5
  -3   9  -1 101.204 99.5178  28
  -3   9  -1-48.0466 161.774   5
  -3   9  -2 237.659 112.489  28
  -3   9  -2 375.349 195.563   5
  -3   9  -2 249.631 106.143  30
  -3   9  -3 256.289 112.400  30
  -3   9  -3 197.223 119.710  28
  -3   9  -4-139.006 187.197   7
  -3   9  -4 88.7661 115.744  28
  -3   9  -5 27.6984 191.797   7
  -3   9  -5-122.970 109.202  30
  -3   9  -6-80.2899 105.288  30
  -3   9  -6-63.5152 113.424  28
  -3   9  -7 25.6342 101.340  30
  -3   9  -7 40.9408 90.6211  28
  -3   9  -8-16.0530 88.0480  30
  -3   9  -9 30.2166 71.0406  30
   3  -8  -9-11.8674 42.5444  14
   3  -8  -8 89.5110 53.1417  15
   3  -8  -8 10.5566 56.4001  14
   3  -8  -7 138.785 60.6323  15
   3  -8  -7 8.97222 61.3522  14
   3  -8  -6 35.0924 59.7257  15
   3  -8  -6 45.7353 68.2098  14
   3  -8  -5 41.5455 62.8521  15
   3  -8  -4 74.8561 68.3834  14
   3  -8  -3 168.356 72.4865  14
  -3   8   3 52.8139 95.0019  26
  -3   8   2 14.2239 90.1519   4
   3  -8  -2 101.637 67.2603  14
  -3   8   2-23.0985 88.9254  28
  -3   8   2 26.7768 93.8494  26
  -3   8   1 26.8822 97.1400  26
  -3   8   1-24.6889 86.3243  28
  -3   8   1 15.3254 95.5375   4
  -3   8   1-62.5046 123.218   5
  -3   8   0 251.700 108.770  26
  -3   8   0 232.737 127.391   4
  -3   8   0 514.971 197.693   5
  -3   8   0 213.984 100.159  28
  -3   8  -1 200.774 142.595   4
  -3   8  -1 188.733 176.216   5
  -3   8  -1 140.626 109.090  28
  -3   8  -2 156.992 154.747   4
  -3   8  -2 151.942 172.938   5
  -3   8  -2-60.3694 107.161  28
  -3   8  -3 1618.15 306.147   5
  -3   8  -3 1687.83 360.920   7
  -3   8  -3 1007.80 155.739  28
  -3   8  -4 1736.36 193.049  28
  -3   8  -4 935.271 168.695  33
  -3   8  -4 1383.59 324.656   7
  -3   8  -5 260.476 126.935  28
  -3   8  -5 64.5534 211.154   7
  -3   8  -5 121.489 128.965  33
  -3   8  -6-7.81944 107.168  30
  -3   8  -6 15.3388 112.466  28
  -3   8  -6 128.872 237.643   7
  -3   8  -6-81.6867 120.127  33
  -3   8  -8 99.1357 110.515  30
  -3   8  -8 6.28557 105.394  33
  -3   8  -8 11.2465 96.6510  28
  -3   8  -9-68.2559 102.291  33
  -3   8  -9 52.3825 96.6805  30
  -3   8 -10-23.9033 81.1177  33
   3  -7 -10 43.9052 40.7018  14
   3  -7  -9-3.65173 56.3826  14
   3  -7  -9 37.9119 55.9330  15
   3  -7  -8 191.412 77.1383  14
   3  -7  -8 220.432 70.4775  15
   3  -7  -7-22.5115 71.3302  14
   3  -7  -7-10.2788 65.1395  15
   3  -7  -6 966.939 126.326  14
   3  -7  -6 1251.68 130.038  15
   3  -7  -5 21.8046 68.2928  15
   3  -7  -5 111.217 78.3034  14
   3  -7  -4-5.09579 65.1038  15
   3  -7  -4-16.6767 68.7286  14
  -3   7   3 764.373 154.191   4
  -3   7   3 599.279 153.134  18
  -3   7   2-66.9533 97.6303   4
  -3   7   2-69.6595 83.4486  28
  -3   7   1 110.125 106.282   4
  -3   7   1-10.5587 96.5365  26
  -3   7   1 55.9544 84.5126  28
  -3   7   0 918.561 171.749   4
  -3   7   0 732.510 129.963  26
  -3   7   0 674.335 120.125  28
  -3   7  -1 501.599 154.999   4
  -3   7  -1 606.311 201.679   5
  -3   7  -1 495.314 117.262  26
  -3   7  -1 508.721 116.351  28
  -3   7  -2 213.183 146.118   4
  -3   7  -2 405.860 193.985   5
  -3   7  -2 188.176 105.839  28
  -3   7  -2 187.745 231.001   7
  -3   7  -3 127.945 127.601  33
  -3   7  -3 122.244 171.726   5
  -3   7  -3 391.234 262.511   7
  -3   7  -3 312.338 173.718   4
  -3   7  -3 164.581 105.706  28
  -3   7  -3 201.116 72.1031  31
  -3   7  -4 1309.32 186.086  33
  -3   7  -4 1504.57 143.398  31
  -3   7  -4 1546.91 366.673   7
  -3   7  -4 1703.83 182.489  28
  -3   7  -5 2422.06 227.430  28
  -3   7  -5 2781.08 199.887  31
  -3   7  -5 2065.58 226.052  33
  -3   7  -5 2365.88 412.353   7
  -3   7  -6 782.921 113.587  31
  -3   7  -6 725.183 151.378  28
  -3   7  -6 359.096 141.590  33
  -3   7  -6 910.971 303.666   7
  -3   7  -7 582.686 145.382  33
  -3   7  -7 684.972 152.863  28
  -3   7  -7 843.241 146.013  30
  -3   7  -8-37.2423 117.782  33
  -3   7  -8-67.9733 115.797  28
  -3   7  -8 249.707 118.169  30
  -3   7  -9 93.5992 118.436  33
  -3   7  -9 87.2354 112.604  30
  -3   7  -9 93.6184 107.451  28
  -3   7 -10-39.3427 86.2991  30
  -3   7 -10 33.7875 99.4984  33
  -3   7 -11 4.31261 83.8749  33
  -3   7 -12-35.2531 54.4736  33
   3  -6 -10 13.8664 54.7056  14
   3  -6 -10 82.7868 58.1289  15
  -3   6   9-24.4685 127.653  13
   3  -6  -9 28.1333 66.9320  14
   3  -6  -9 152.628 73.3358  15
   3  -6  -8 17.1432 75.0180  14
   3  -6  -8 44.1292 72.6881  15
   3  -6  -7 350.959 96.0518  14
   3  -6  -6 62.4096 79.1749  14
   3  -6  -6 102.089 78.0079  15
   3  -6  -5 3274.33 227.239  14
  -3   6   5 3002.13 329.693  11
   3  -6  -5 3520.78 227.893  15
  -3   6   4 7946.81 532.597  18
  -3   6   4 9032.53 553.850  11
   3  -6  -4 8917.37 454.474  14
  -3   6   3 7880.13 491.545  18
  -3   6   2 5861.55 325.102  28
  -3   6   2 5635.27 372.871  18
  -3   6   1 1473.17 139.507  28
  -3   6   0 32.8795 90.9334  26
  -3   6   0 135.756 99.3712   4
  -3   6   0 63.5351 80.6670  28
  -3   6  -1 173.961 95.4055  26
  -3   6  -1 452.204 140.672   4
  -3   6  -1 168.673 134.794   5
  -3   6  -1 269.238 89.9828  28
  -3   6  -2 58.0424 85.4475  28
  -3   6  -2 166.268 98.9062  26
  -3   6  -2 112.581 115.613  33
  -3   6  -2 54.9142 197.684   7
  -3   6  -2 14.3846 111.110   4
  -3   6  -2 295.539 160.156   5
  -3   6  -2 146.829 66.3260  31
  -3   6  -2 54.6316 51.2695  27
  -3   6  -3 6485.72 341.247  27
  -3   6  -3 6571.87 397.049  33
  -3   6  -3 8123.55 583.164   5
  -3   6  -3 7579.78 520.606   4
  -3   6  -3 6507.07 369.925  28
  -3   6  -3 6646.20 623.643   7
  -3   6  -3 6417.16 361.808  31
  -3   6  -4-68.4299 114.736  33
  -3   6  -4 158.901 173.319   5
  -3   6  -4 121.059 228.492   7
  -3   6  -4-55.9100 142.295   4
  -3   6  -4 22.0613 67.0336  31
  -3   6  -4 92.0363 120.084  32
  -3   6  -4 45.6691 67.7821  27
  -3   6  -4 29.4751 90.0245  28
  -3   6  -5 5153.58 351.618  32
  -3   6  -5 4567.98 545.659   7
  -3   6  -5 4705.09 366.665  21
  -3   6  -5 5043.70 326.193  28
  -3   6  -5 5193.11 307.548  31
  -3   6  -5 5106.13 347.265  33
  -3   6  -5 5046.08 296.012  27
  -3   6  -6 7497.68 470.062  32
  -3   6  -6 7360.46 447.934  28
  -3   6  -6 7929.03 721.969   7
  -3   6  -6 8052.13 469.224  33
  -3   6  -6 9248.19 503.651  20
  -3   6  -6 6753.82 488.125  21
  -3   6  -6 8213.42 439.141  31
  -3   6  -6 8138.39 428.976  27
  -3   6  -7 2776.98 451.703   7
  -3   6  -7 1780.46 247.846  21
  -3   6  -7 2273.05 228.870  33
  -3   6  -7 2044.41 247.286  20
  -3   6  -7 1902.49 207.952  28
  -3   6  -7 2704.20 199.057  31
  -3   6  -7 1906.14 205.084  30
  -3   6  -7 1797.22 220.395  32
  -3   6  -8 164.562 118.573  28
  -3   6  -8 255.390 146.095  33
  -3   6  -8-38.8462 148.932  32
  -3   6  -8 341.301 120.892  30
  -3   6  -8 222.841 188.342  20
  -3   6  -9-110.817 178.370  20
  -3   6  -9 88.9644 130.828  33
  -3   6  -9-7.81604 111.464  30
  -3   6  -9 13.6409 108.954  28
  -3   6 -10-26.8042 97.0800  30
  -3   6 -11-29.2209 108.898  33
  -3   6 -12 44.4607 83.2086  33
   3  -5 -11 20.5600 51.3027  15
  -3   5  11 7.70703 89.4579  13
   3  -5 -10 47.9947 65.3945  14
   3  -5 -10 132.292 72.2163  15
  -3   5  10 11.9241 126.626  13
   3  -5  -9 416.004 95.1896  15
   3  -5  -9 249.736 83.3234  14
   3  -5  -8 176.056 86.9294  15
   3  -5  -8 193.759 87.7646  14
   3  -5  -7 434.887 99.4663  15
   3  -5  -7 309.771 94.2126  14
   3  -5  -6 2139.51 176.349  15
   3  -5  -6 2011.45 177.806  14
  -3   5   6 2343.41 320.528  11
   3  -5  -5 333.458 88.7727  14
   3  -5  -5 378.336 87.4417  15
  -3   5   5 347.675 209.484  11
  -3   5   5 286.010 161.726  18
   3  -5  -4 724.029 99.9255  14
  -3   5   4 764.583 201.893  11
  -3   5   4 914.403 173.922  18
  -3   5   3 395.921 163.690  11
  -3   5   3 140.672 119.221  18
  -3   5   2 451.797 155.384  11
  -3   5   2 256.167 108.298  18
  -3   5   1 154.276 94.7731  18
  -3   5   0 562.183 101.679   3
  -3   5  -1 357.048 99.2700  26
  -3   5  -1 431.463 95.1852   3
  -3   5  -1 297.724 70.2214  19
  -3   5  -1 472.081 65.0729  27
  -3   5  -2 3382.42 222.124  26
  -3   5  -2 3166.82 389.959   7
  -3   5  -2 4101.10 342.959   5
  -3   5  -2 4042.13 307.294   4
  -3   5  -2 3129.93 230.867   3
  -3   5  -2 3307.41 193.940  27
  -3   5  -3 86.8896 98.9537  32
  -3   5  -3-47.8853 188.828   7
  -3   5  -3 71.9321 79.5099  28
  -3   5  -3 92.5749 95.6191  26
  -3   5  -3 107.003 63.4032  19
  -3   5  -3 28.1427 104.734  33
  -3   5  -3 49.7110 134.728   5
  -3   5  -3 144.313 118.568   4
  -3   5  -4 3675.31 337.120   4
  -3   5  -4 3492.18 224.474  31
  -3   5  -4 3293.03 251.089  33
  -3   5  -4 2552.47 385.351   7
  -3   5  -4 3236.12 354.503   5
  -3   5  -4 3921.14 264.829  32
  -3   5  -4 3222.77 205.702  27
  -3   5  -4 2978.91 214.870  28
  -3   5  -4 3099.06 207.441  19
  -3   5  -4 4081.19 279.688  20
  -3   5  -4 3000.50 259.399  21
  -3   5  -5 206.753 141.537  20
  -3   5  -5 113.612 128.125  21
  -3   5  -5 208.750 210.088   7
  -3   5  -5 95.4428 73.9103  19
  -3   5  -5 77.6974 115.271  33
  -3   5  -5 156.001 71.4774  27
  -3   5  -5 137.549 99.0564  28
  -3   5  -5 228.595 119.065  32
  -3   5  -5 158.885 75.5599  31
  -3   5  -6 117.024 145.689  20
  -3   5  -6 35.3629 139.135  21
  -3   5  -6 27.9130 229.137   7
  -3   5  -6 127.288 79.5561  19
  -3   5  -6 163.309 118.050  33
  -3   5  -6 128.414 77.4051  27
  -3   5  -6 45.9356 108.072  28
  -3   5  -6 30.5623 114.470  32
  -3   5  -6 145.118 78.4699  31
  -3   5  -7 7.84933 157.299  20
  -3   5  -7 66.6485 143.768  21
  -3   5  -7-124.287 226.445   7
  -3   5  -7-110.863 104.925  30
  -3   5  -7-6.82701 76.5359  31
  -3   5  -7 6.07984 87.2626  27
  -3   5  -7-84.1102 121.515  28
  -3   5  -7 30.7456 83.9913  19
  -3   5  -7-44.1593 134.031  33
  -3   5  -7-80.7038 130.704  32
  -3   5  -8-16.9065 62.3623   6
  -3   5  -8-16.5645 165.437  20
  -3   5  -8-61.6857 150.765  21
  -3   5  -8 6.97923 99.2200  30
  -3   5  -8-83.1222 116.941  28
  -3   5  -8-7.63542 130.359  33
  -3   5  -8-55.4861 139.241  32
  -3   5  -9 675.443 108.984   6
  -3   5  -9 117.298 141.529  32
  -3   5  -9 495.391 141.450  28
  -3   5  -9 511.700 154.974  33
  -3   5  -9 480.582 130.356  30
  -3   5  -9 446.290 180.196  20
  -3   5 -10 1018.33 168.802  33
  -3   5 -10 1323.38 156.114  30
  -3   5 -10 1426.03 200.971  20
  -3   5 -11 99.6859 143.838  20
  -3   5 -11-27.4108 125.766  33
  -3   5 -12-61.1299 107.153  33
  -3   5 -12 73.0919 121.921  20
  -3   5 -13-16.5358 70.4224  33
   3  -4 -11 173.578 69.2221  15
  -3   4  11 20.5683 116.011  13
   3  -4 -10 469.795 94.4270  15
   3  -4 -10 263.674 80.8648  14
  -3   4  10 173.351 157.451  13
   3  -4  -9 433.439 101.583  15
   3  -4  -8 3803.96 255.699  14
   3  -4  -8 3760.72 254.238  15
   3  -4  -7 479.320 102.625  15
   3  -4  -7 648.277 112.195  14
   3  -4  -6 214.464 82.1519  15
  -3   4   6 312.637 225.439  11
   3  -4  -6 144.882 86.3752  14
   3  -4  -5 98.3716 71.1341  15
  -3   4   5 63.0634 204.802  11
   3  -4  -5 85.1848 71.3341  14
  -3   4   4 301.992 180.443  11
   3  -4  -4 343.103 77.0812  14
  -3   4   4 320.640 143.093  18
  -3   4   3 301.723 152.993  11
  -3   4   3 244.202 123.078  18
  -3   4   2 757.013 122.651  18
  -3   4   2 751.345 87.9811   3
  -3   4   2 721.037 82.3633  28
  -3   4   2 871.662 157.325  11
  -3   4   1 378.076 73.3034   3
  -3   4   1 393.263 71.3062  28
  -3   4   0 25844.0 1082.21   3
  -3   4   0 26263.0 1056.27  28
  -3   4   0 23330.0 1074.38  18
  -3   4   0 21931.0 1035.18  19
  -3   4   0 23495.3 1029.51  24
  -3   4  -1 9496.32 512.432   3
  -3   4  -1 9134.32 510.643  32
  -3   4  -1 11457.8 498.898  28
  -3   4  -1 10903.6 494.836  25
  -3   4  -1 11525.0 530.299  33
  -3   4  -1 10615.7 484.426  19
  -3   4  -1 9314.79 637.959   7
  -3   4  -2 5671.12 351.461   4
  -3   4  -2 4813.70 286.457   3
  -3   4  -2 4812.91 293.832  32
  -3   4  -2 5545.87 374.238   5
  -3   4  -2 5244.86 270.324  28
  -3   4  -2 4859.32 273.788  26
  -3   4  -2 4933.37 268.531  25
  -3   4  -2 3958.86 404.820   7
  -3   4  -2 5034.34 258.550  19
  -3   4  -2 5679.84 321.954  20
  -3   4  -2 4602.25 293.778  33
  -3   4  -3 17297.2 773.831  33
  -3   4  -3 14258.0 737.547  28
  -3   4  -3 15136.6 733.279  19
  -3   4  -3 17526.5 891.365   5
  -3   4  -3 18406.8 857.721   4
  -3   4  -3 16700.0 772.042   3
  -3   4  -3 18176.6 769.103  32
  -3   4  -4 610.445 138.596  20
  -3   4  -4 517.310 93.0787   3
  -3   4  -4 686.183 156.688   4
  -3   4  -4 686.153 169.904   5
  -3   4  -4 301.938 186.209   7
  -3   4  -5 249.075 137.880   4
  -3   4  -5 221.445 80.1308   3
  -3   4  -5 292.012 81.3504  31
  -3   4  -5 204.576 94.2014  28
  -3   4  -5 243.708 71.3265  27
  -3   4  -5 160.410 126.836  20
  -3   4  -5 201.772 116.025  21
  -3   4  -5 126.083 179.262   7
  -3   4  -5 313.793 75.7116   6
  -3   4  -5 288.677 101.005  32
  -3   4  -5 230.996 76.7163  19
  -3   4  -5 132.955 103.923  33
  -3   4  -6 977.698 120.666  31
  -3   4  -6 933.723 111.935  27
  -3   4  -6 783.637 124.086  28
  -3   4  -6 721.006 152.027  21
  -3   4  -6 852.011 158.361  20
  -3   4  -6 934.905 265.676   7
  -3   4  -6 822.844 108.027  19
  -3   4  -6 753.567 136.361  33
  -3   4  -6 993.302 137.217  32
  -3   4  -6 909.228 116.280   6
  -3   4  -7 33.1115 67.9622   6
  -3   4  -7 78.3982 79.3693  19
  -3   4  -7-54.7076 103.329  28
  -3   4  -7 27.2481 75.9853  27
  -3   4  -7 201.886 115.081  33
  -3   4  -7 101.842 91.4943  30
  -3   4  -7-6.64415 76.0183  31
  -3   4  -7 77.7230 138.369  20
  -3   4  -7-24.5068 127.154  21
  -3   4  -7 71.6331 107.559  32
  -3   4  -8 46.4066 75.4894   6
  -3   4  -8 104.464 86.5537  19
  -3   4  -8-12.7771 105.656  28
  -3   4  -8 100.648 89.1781  27
  -3   4  -8 54.3645 155.405  20
  -3   4  -8 45.4455 133.312  21
  -3   4  -8 213.434 133.573  33
  -3   4  -8 79.4425 118.958  32
  -3   4  -8 49.1699 84.2744  31
  -3   4  -8 38.9886 93.8830  30
  -3   4  -9 1785.96 184.019  30
  -3   4  -9 1430.10 208.340  21
  -3   4  -9 1831.73 226.780  20
  -3   4  -9 1990.75 195.732   6
  -3   4  -9 1803.90 205.182  33
  -3   4  -9 1724.21 189.709  28
  -3   4  -9 1488.70 162.150  19
  -3   4 -10 7450.49 402.592  20
  -3   4 -10 7646.39 388.462  33
  -3   4 -10 7783.34 401.631   6
  -3   4 -10 6710.67 353.709  30
  -3   4 -11 346.530 137.223  33
  -3   4 -11 587.136 113.664   6
  -3   4 -12-41.8480 106.355  33
  -3   4 -12 52.5317 133.956  20
  -3   4 -12 168.223 73.9467   6
  -3   4 -13 37.9308 113.346  20
  -3   4 -13-106.411 87.4330  33
  -3   3  12-20.1319 75.9990  13
   3  -3 -11 218.181 75.1483  15
  -3   3  11 193.014 144.934  13
   3  -3 -10 2126.96 174.245  14
   3  -3 -10 3138.63 199.883  15
   3  -3  -9 5393.36 345.437  14
   3  -3  -9 7255.53 373.390  15
   3  -3  -8 15461.8 778.524  14
   3  -3  -8 16934.6 787.413  15
   3  -3  -7 1556.53 151.954  15
   3  -3  -7 1699.65 158.431  14
   3  -3  -6 2748.37 194.661  15
   3  -3  -6 2802.86 198.055  14
   3  -3  -5 757.619 98.6675  14
   3  -3  -5 829.983 99.6135  15
  -3   3   5 726.038 219.016  11
   3  -3  -4 23.0619 53.5783  14
  -3   3   4-83.9999 115.914  18
  -3   3   4 7.85174 161.846  11
  -3   3   3 483.125 117.575  18
  -3   3   3 390.164 153.118  11
  -3   3   2 446.420 65.9362   3
  -3   3   2 524.708 147.418  11
  -3   3   1 416.704 61.9214  28
  -3   3   1 306.140 60.3046   3
  -3   3   1 279.153 95.1930  18
  -3   3   1 261.498 66.1232  30
  -3   3   0 32923.4 1375.93  28
  -3   3   0 33364.0 1367.89  24
  -3   3   0 31287.3 1378.69  30
  -3   3   0 29536.7 1455.84   7
  -3   3   0 28105.9 1387.30  32
  -3   3   0 33305.5 1403.87  18
  -3   3   0 31227.1 1364.22  19
  -3   3  -1 14532.0 645.111  33
  -3   3  -1 12616.6 718.977   7
  -3   3  -1 13504.7 604.226  24
  -3   3  -1 12179.9 623.098  32
   3  -3   1 13551.8 593.342  15
  -3   3  -1 14597.4 615.481  28
  -3   3  -2 3197.91 199.598  33
  -3   3  -2 2552.12 277.507   7
  -3   3  -2 3255.43 213.433  20
   3  -3   2 2759.13 140.630  14
  -3   3  -2 2732.12 181.463  32
  -3   3  -2 3305.88 174.258  28
  -3   3  -2 2728.29 161.229  24
  -3   3  -2 3011.96 179.443  26
  -3   3  -2 3074.36 181.916  25
  -3   3  -3 40465.1 1617.23  26
  -3   3  -3 36809.5 1604.72  25
  -3   3  -3 36260.3 1606.65  28
  -3   3  -3 38320.9 1628.58  33
  -3   3  -3 29997.5 1735.18   7
  -3   3  -3 35848.6 1612.70  32
  -3   3  -3 40835.4 1633.45  20
  -3   3  -3 32616.7 1630.97  21
  -3   3  -4 6682.79 367.690  33
  -3   3  -4 6480.41 356.939  28
  -3   3  -4 7401.63 359.755  32
  -3   3  -4 7631.81 446.649   4
  -3   3  -4 7550.42 374.431   3
  -3   3  -4 7664.54 380.120  20
  -3   3  -4 6413.46 379.827  21
  -3   3  -4 6838.64 461.250   5
  -3   3  -5 936.157 210.969   7
  -3   3  -5 798.862 102.969   6
  -3   3  -5 708.431 92.8872  27
  -3   3  -5 724.390 108.023  28
  -3   3  -5 700.645 98.1944  31
  -3   3  -5 788.811 99.1704   3
  -3   3  -5 707.475 159.366   4
  -3   3  -5 436.529 111.322  33
  -3   3  -5 716.964 102.106  32
  -3   3  -6 133.531 70.5551  19
  -3   3  -6 183.006 81.6564  30
  -3   3  -6 316.998 80.4537  31
  -3   3  -6 492.240 206.421   7
  -3   3  -6 205.007 106.791  21
  -3   3  -6 220.441 83.6782  32
  -3   3  -6 237.421 107.604  33
  -3   3  -6 262.893 79.7593  27
  -3   3  -6 391.929 88.7981   6
  -3   3  -6 239.525 73.2603   3
  -3   3  -7 215.091 90.0498  32
  -3   3  -7 121.226 105.388  33
  -3   3  -7 204.997 85.1713   6
  -3   3  -7 126.158 73.6458  19
  -3   3  -7 135.573 91.2840  28
  -3   3  -7 195.604 81.0001  27
  -3   3  -7 145.371 111.116  21
  -3   3  -7 266.539 87.8914  30
  -3   3  -7 167.470 80.3169  31
  -3   3  -8 88.9714 95.6849  32
  -3   3  -8 38.8031 108.429  33
  -3   3  -8-10.6771 93.3427   6
  -3   3  -8 5.66471 81.0419  19
  -3   3  -8 5.82053 92.9818  28
  -3   3  -8 40.5049 84.5969  27
  -3   3  -8-92.8072 114.769  21
  -3   3  -8 32.7196 75.9554  31
  -3   3  -8-53.7109 89.8549  30
  -3   3  -9 119.853 117.774  32
  -3   3  -9 273.597 131.191  33
  -3   3  -9 214.660 114.631   6
  -3   3  -9 138.078 97.4685  19
  -3   3  -9 365.855 126.862  28
  -3   3  -9 104.855 102.292  30
  -3   3  -9 144.431 138.665  21
  -3   3 -10 15998.1 637.956   6
  -3   3 -10 13724.1 546.393  33
  -3   3 -11 4285.25 263.269  33
  -3   3 -11 4396.86 282.913  20
  -3   3 -12 728.505 129.352   6
  -3   3 -12 811.543 178.210  20
  -3   3 -13 455.327 91.5011   6
  -3   3 -13 154.097 97.8716  33
  -3   3 -13 319.791 131.953  20
  -3   3 -14 33.0684 89.3142  20
  -3   2  12 171.257 98.1279  13
   3  -2 -11 30.8195 71.8440  15
  -3   2  11-145.502 149.037  13
  -3   2  10 602.371 206.006  13
   3  -2 -10 1095.02 127.428  14
  -3   2   9 244.148 201.448  13
   3  -2  -9 512.086 105.317  14
   3  -2  -8 152.337 86.5659  15
   3  -2  -8 109.552 85.0181  14
   3  -2  -7 2813.38 202.237  15
   3  -2  -7 2774.42 202.281  14
   3  -2  -6 4.85878 63.5356  15
   3  -2  -6 5.02883 62.9596  14
   3  -2  -5 3115.85 197.814  14
  -3   2   5 3422.72 309.980  11
   3  -2  -5 3093.84 195.983  15
  -3   2   4 1993.17 161.414   8
   3  -2  -4 2346.85 150.217  15
   3  -2  -4 2166.69 147.271  14
   3  -2  -3 829.423 79.7848  15
   3  -2  -3 726.304 78.4225  14
  -3   2   3 650.729 87.3496   8
   3  -2  -2 9893.49 445.280  15
   3  -2  -2 9341.20 443.249  14
   3  -2  -1 34228.2 1431.51  15
  -3   2   1 32052.4 1423.30  28
  -3   2   1 32164.9 1442.37   8
   3  -2  -1 34257.5 1431.93  14
   3  -2   0 1748.49 101.148  14
   3  -2   0 1757.47 100.327  15
  -3   2   0 1958.66 120.584  30
  -3   2   0 1979.17 106.984  28
  -3   2  -1 22244.5 1207.53  13
  -3   2  -1 27216.7 1213.43  30
  -3   2  -1 33954.3 1236.72   2
   3  -2   1 28996.9 1195.19  15
   3  -2   1 27200.9 1197.31  14
  -3   2  -1 26163.8 1211.61  32
  -3   2  -1 25947.5 1227.31  20
  -3   2  -1 27924.0 1263.04   7
  -3   2  -1 29692.0 1208.00  28
  -3   2  -1 29151.4 1201.90  23
  -3   2  -1 31122.3 1236.29  33
  -3   2  -2 35726.1 1533.39  23
  -3   2  -2 36579.5 1556.01  20
  -3   2  -2 32493.1 1613.99   7
  -3   2  -2 36392.0 1555.73  33
  -3   2  -2 36208.8 1556.41   2
   3  -2   2 34714.1 1520.25  14
   3  -2   2 35777.6 1518.86  15
  -3   2  -2 33732.7 1543.67  30
  -3   2  -2 36268.6 1543.40  26
  -3   2  -2 36698.3 1542.65  25
  -3   2  -2 35739.0 1536.64  24
  -3   2  -2 35022.2 1540.82  32
  -3   2  -2 37345.0 1542.04  28
  -3   2  -3 6200.25 372.771   5
  -3   2  -3 6012.05 401.995   7
   3  -2   3 5886.97 274.985  10
  -3   2  -3 6468.03 307.634  25
  -3   2  -3 6033.66 296.971  24
  -3   2  -3 6673.62 310.317  26
  -3   2  -3 7047.25 362.430   4
  -3   2  -3 6656.04 315.505   2
  -3   2  -3 5977.65 305.146  28
  -3   2  -3 6472.40 323.613  33
  -3   2  -3 6086.26 302.550  32
  -3   2  -3 6004.63 306.649  30
  -3   2  -4 130.606 111.298   5
  -3   2  -4 233.862 66.1031   6
  -3   2  -4 242.742 96.3370   4
  -3   2  -4 286.885 71.9172  32
  -3   2  -4 240.723 78.1839  28
  -3   2  -4 209.185 88.8637  33
  -3   2  -4 278.464 72.7341  30
  -3   2  -4 222.674 71.5248  24
  -3   2  -4 222.554 99.2307  22
  -3   2  -4 210.820 97.4421  21
  -3   2  -4 233.752 65.4499   3
  -3   2  -4 204.485 150.921   7
  -3   2  -5 6946.32 355.323  33
  -3   2  -5 6207.92 351.431  31
  -3   2  -5 6226.01 343.039  30
  -3   2  -5 7346.74 367.540  22
  -3   2  -5 6764.59 350.387  28
  -3   2  -5 6724.18 368.884  21
  -3   2  -6 820.420 101.314  31
  -3   2  -6 945.372 104.267  32
  -3   2  -6 706.616 94.6080  27
  -3   2  -6 691.779 103.227  28
  -3   2  -6 733.930 86.2523   2
  -3   2  -6 743.734 122.838  33
  -3   2  -6 781.995 128.101   6
  -3   2  -7 831.315 141.249   6
  -3   2  -7 673.157 95.8077  27
  -3   2  -7 535.191 126.865  22
  -3   2  -7 752.191 102.629  31
  -3   2  -7 420.915 94.6040  30
  -3   2  -7 491.652 114.455  21
  -3   2  -7 641.576 85.6081   2
  -3   2  -7 642.421 122.629  33
  -3   2  -7 793.360 103.951  32
  -3   2  -8 588.392 107.152  32
  -3   2  -8 317.353 114.135  21
  -3   2  -8 399.611 87.8898  27
  -3   2  -8 527.033 113.260  28
  -3   2  -8 389.490 95.7917  30
  -3   2  -8 636.334 106.102  31
  -3   2  -8 810.555 145.994   6
  -3   2  -8 468.072 121.672  33
  -3   2  -8 401.196 129.898  22
  -3   2  -8 405.073 90.7712  19
  -3   2  -9 13112.2 714.387  32
  -3   2  -9 16709.1 730.765  27
  -3   2  -9 13019.2 709.611  30
  -3   2  -9 14529.6 745.292  22
  -3   2  -9 13718.7 710.479  19
  -3   2  -9 19790.3 871.573   6
  -3   2  -9 17791.1 755.423  33
  -3   2 -10 246.848 140.553   6
  -3   2 -10 547.129 163.696  22
  -3   2 -10 63.3467 110.250  32
  -3   2 -10 252.826 97.8378  19
  -3   2 -10 183.639 131.486  33
  -3   2 -11 735.499 148.504  33
  -3   2 -11 1172.71 194.164  22
  -3   2 -11 1305.33 189.976   6
  -3   2 -12 946.632 154.565   6
  -3   2 -13 533.631 155.470  20
  -3   2 -13 436.474 102.563   6
  -3   2 -14 103.947 104.196  20
   3  -1 -12 49.4933 74.5481   6
   3  -1 -11-31.6759 66.0954  15
  -3   1  11 178.364 148.965  13
   3  -1 -10 558.482 104.689  15
   3  -1 -10 277.240 84.7900  14
   3  -1  -9 217.459 84.9230  14
  -3   1   9 18.4769 172.303  13
   3  -1  -8 10336.0 519.350  15
   3  -1  -8 9514.38 509.940  14
   3  -1  -7 1389.31 137.322  15
   3  -1  -7 1090.75 123.613  14
   3  -1  -6 1258.94 117.086  15
   3  -1  -6 1206.95 118.341  14
  -3   1   6 1076.91 139.409   8
   3  -1  -5 650.713 82.6554  15
   3  -1  -5 710.162 86.4263  14
  -3   1   5 518.689 94.9975   8
  -3   1   4 1344.05 124.934   8
   3  -1  -4 1709.27 117.997  15
  -3   1   3 1054.36 100.698   8
   3  -1  -3 1016.09 87.9065  14
  -3   1   2 6837.86 336.334   8
   3  -1  -2 7029.64 327.741  14
   3  -1  -2 6799.02 325.840  15
  -3   1   1 220.548 39.1852  28
  -3   1   1 326.338 49.1938   8
   3  -1  -1 366.696 48.3706  14
   3  -1  -1 304.296 44.5535  15
  -3   1   0 499.892 49.1008   8
  -3   1   0 409.136 87.2449  13
  -3   1   0 465.319 55.3556   2
   3  -1   0 480.795 46.1939  15
  -3   1   0 302.423 50.1423  32
   3  -1   0 492.101 48.8751  14
  -3   1   0 466.112 53.8721  28
  -3   1  -1 827.848 70.9996  32
  -3   1  -1 1026.37 62.0967   8
  -3   1  -1 931.702 86.0164  30
   3  -1   1 1159.14 65.5927  14
  -3   1  -1 1178.20 85.2266   2
  -3   1  -1 830.239 73.8961  23
  -3   1  -1 1085.89 95.0598  13
  -3   1  -1 1210.67 82.6558  28
   3  -1   1 1046.60 65.1476  15
  -3   1  -2 521.318 78.2741  26
   3  -1   2 419.029 38.8953  14
  -3   1  -2 467.088 63.5819  23
  -3   1  -2 471.944 67.4258  28
  -3   1  -2 487.927 61.3022  32
  -3   1  -2 404.047 30.5578   8
  -3   1  -2 554.172 83.3783   5
   3  -1   2 533.751 44.4901  15
  -3   1  -2 743.416 72.1081   2
  -3   1  -2 597.716 98.5009  33
  -3   1  -2 633.731 82.5437  30
   3  -1   3 41999.4 1755.27  10
  -3   1  -3 41592.7 1768.72  26
  -3   1  -3 40450.1 1764.57  24
  -3   1  -3 40917.3 1766.22  25
  -3   1  -3 42640.5 1790.63   6
  -3   1  -3 38224.9 1817.09   5
  -3   1  -3 39836.9 1782.48   2
  -3   1  -3 45039.5 1812.96   4
  -3   1  -3 38897.9 1772.31  30
  -3   1  -3 42579.0 1771.67  28
  -3   1  -3 38894.3 1761.50  23
  -3   1  -3 41373.3 1773.72  22
  -3   1  -3 41320.9 1768.43  32
  -3   1  -3 41155.6 1775.92  33
  -3   1  -4 234.342 69.6224   6
  -3   1  -4 281.647 76.6694  24
  -3   1  -4 473.388 67.7337   2
  -3   1  -4 262.398 80.4728   4
  -3   1  -4 323.457 71.5759  30
  -3   1  -4 269.197 70.7517  28
  -3   1  -4 218.490 78.3143  33
  -3   1  -4 270.787 85.4895  22
  -3   1  -4 267.747 66.5693  23
   3  -1   4 243.938 32.8423  10
  -3   1  -4 310.486 66.1865  32
  -3   1  -5 5273.31 272.004   2
  -3   1  -5 5380.49 316.145   6
  -3   1  -5 5455.55 266.228  32
  -3   1  -5 4925.22 261.408  28
   3  -1   5 4160.54 241.782  12
  -3   1  -5 4978.71 267.850  33
  -3   1  -5 5318.00 254.238  23
  -3   1  -5 5087.33 270.064  22
  -3   1  -5 4854.14 261.387  30
  -3   1  -5 4909.58 267.409  31
  -3   1  -6 7464.96 368.646   3
  -3   1  -6 7751.65 370.604  32
  -3   1  -6 7036.53 376.010  22
  -3   1  -6 7548.50 374.506  33
  -3   1  -6 7099.28 369.378  30
  -3   1  -6 7038.44 369.603  31
  -3   1  -6 8517.16 442.307   6
  -3   1  -6 7093.86 368.109  28
  -3   1  -6 6834.32 379.996  21
  -3   1  -7 820.788 91.9774   2
  -3   1  -7 637.141 111.109  33
  -3   1  -7 981.787 152.593   6
  -3   1  -7 705.756 117.672  22
  -3   1  -8 1427.86 165.130  22
  -3   1  -8 1223.34 131.498  30
  -3   1  -8 1695.33 146.058  31
  -3   1  -8 1640.57 137.347  27
  -3   1  -8 1536.41 146.631  32
  -3   1  -8 1591.26 157.881  33
  -3   1  -9 935.227 132.291  32
  -3   1  -9 825.244 134.898  33
  -3   1  -9 925.624 119.384  27
  -3   1  -9 728.145 108.530  19
  -3   1  -9 827.836 151.766  22
  -3   1  -9 1081.72 184.678   6
  -3   1 -10 819.874 176.117  22
  -3   1 -10 987.062 151.507  33
  -3   1 -10 981.646 179.636   6
  -3   1 -10 533.595 120.818  32
  -3   1 -11 5587.61 335.681  22
  -3   1 -11 5153.45 288.905  33
  -3   1 -12-101.274 140.580  22
  -3   1 -13 342.174 101.445   6
  -3   1 -14 371.680 76.4827   6
  -3   1 -14 266.074 126.284  20
   3   0 -12-44.3509 76.2432   6
  -3   0  11 12.2309 122.154  13
   3   0 -10 123.184 85.2588  15
   3   0  -9-13.5008 87.2668  15
   3   0  -9 75.7596 74.6797  14
  -3   0   9-71.0326 160.426  13
   3   0  -8 1438.27 145.595  15
   3   0  -8 1305.49 144.256  14
  -3   0   8 966.334 228.593  13
  -3   0   7 159.536 165.559  13
   3   0  -7 197.510 79.7571  14
   3   0  -7 159.303 76.6079  15
  -3   0   7 111.743 82.5325   8
   3   0  -6 314.664 75.7642  14
  -3   0   6 376.549 94.4069   8
   3   0  -6 426.826 79.6911  15
   3   0  -5 19952.8 895.328  15
   3   0  -5 20087.4 894.776  14
  -3   0   5 18854.2 914.066   8
  -3   0   4 35369.3 1623.99   8
   3   0  -4 37999.1 1610.29  15
   3   0  -3 20365.8 890.319  14
  -3   0   3 19664.4 899.378   8
   3   0  -2 2832.72 158.122  15
   3   0  -2 3022.73 160.091  14
  -3   0   2 2893.80 166.890   8
  -3   0   1 42557.8 1874.32  13
   3   0  -1 41927.9 1821.43  14
  -3   0   1 44440.2 1831.64   8
  -3   0   1 41634.8 1821.61   2
   3   0  -1 42119.1 1821.93  15
  -3   0   0 381.855 96.6233  13
  -3   0   0 343.769 38.1411  32
   3   0   0 414.520 47.1242  14
  -3   0   0 495.875 49.5355   8
   3   0   0 414.686 48.5431  15
  -3   0   0 323.218 50.7649  28
  -3   0  -1 165.593 49.4571  28
   3   0   1 149.097 37.0276  14
  -3   0  -1 76.0347 65.8283  20
   3   0   1 181.263 42.0196  15
  -3   0  -1 183.821 38.3385   8
  -3   0  -2 18881.4 805.068  17
  -3   0  -2 19839.9 794.434  28
  -3   0  -2 18077.1 779.175   9
  -3   0  -2 17100.9 802.700   5
  -3   0  -2 17019.0 785.271  26
   3   0   2 18830.8 786.173  14
  -3   0  -2 17006.7 788.326  22
  -3   0  -2 17603.1 798.229  33
   3   0   2 18571.7 787.702  15
   3   0   3 60246.1 2483.71  10
  -3   0  -3 58383.6 2489.65  33
  -3   0  -3 57223.1 2485.58  17
  -3   0  -3 54798.4 2481.41  25
  -3   0  -3 59305.3 2494.16  30
  -3   0  -3 60212.8 2489.31  28
  -3   0  -3 61090.4 2487.88  22
  -3   0  -3 57203.5 2504.63   6
  -3   0  -3 60257.1 2505.79   4
  -3   0  -3 56494.8 2467.27   9
   3   0   4 90657.0 3775.95  10
  -3   0  -4 87069.3 3780.23  33
   3   0   4 85264.2 3768.92  16
  -3   0  -4 88264.9 3777.68  23
  -3   0  -4 92655.2 3786.85  22
  -3   0  -4 95170.7 3790.87  30
  -3   0  -4 85170.3 3784.91  28
  -3   0  -4 94322.6 3817.55   6
  -3   0  -4 87254.3 3809.57   4
  -3   0  -4 87447.7 3756.10   9
  -3   0  -4 90438.6 3777.16  24
   3   0   5 51737.0 2549.42  10
  -3   0  -5 58785.1 2567.74  31
  -3   0  -5 60370.9 2566.50  30
  -3   0  -5 60235.8 2550.74  24
  -3   0  -5 60695.7 2561.17  33
  -3   0  -5 65333.2 2559.79  23
   3   0   5 58913.7 2547.27  16
  -3   0  -5 71754.5 2636.50   6
  -3   0  -5 60452.0 2567.96  28
   3   0   6 123684. 5015.43  12
  -3   0  -6 116009. 5001.84  23
  -3   0  -6 113408. 5011.99  30
  -3   0  -6 113765. 5014.87  31
  -3   0  -6 119892. 5010.48  33
  -3   0  -7 2024.54 145.454   2
  -3   0  -7 1896.76 135.924  27
  -3   0  -7 1645.21 143.958  33
  -3   0  -7 1855.60 142.122  31
  -3   0  -7 1641.67 136.997  30
  -3   0  -8 5407.49 332.632  22
  -3   0  -8 5686.60 321.986  32
  -3   0  -9 651.758 150.360   6
  -3   0  -9 477.865 104.086  32
  -3   0  -9 419.292 133.342  22
  -3   0  -9 379.833 104.215  33
  -3   0 -10 180.160 118.226   6
  -3   0 -10 37.3312 94.9819  32
  -3   0 -10 177.871 141.055  22
  -3   0 -10 275.826 103.038  33
  -3   0 -11 274.795 136.094   6
  -3   0 -11 195.398 105.889  32
  -3   0 -11 256.179 144.687  22
  -3   0 -12 263.669 155.590  22
  -3   0 -13 1218.07 154.769   6
  -3   0 -13 1068.17 178.737  22
  -3   0 -14 248.819 73.3962   6
   3   1 -12 372.783 100.892   6
   3   1 -11 167.746 96.5197  33
  -3  -1  10 107.556 158.622  13
   3   1 -10 312.856 154.311   1
   3   1 -10 216.087 85.2694  15
  -3  -1   9 17.4592 152.636  13
  -3  -1   8 17.1313 153.528  13
   3   1  -8-43.4091 74.6962  14
  -3  -1   8-17.6372 88.6446   8
   3   1  -8 25.9862 83.9814  15
  -3  -1   7 433.504 173.179  13
   3   1  -7 619.905 99.4879  14
  -3  -1   7 574.904 111.881   8
   3   1  -7 386.097 94.7912  15
  -3  -1   6 308.610 144.780  13
   3   1  -6 398.118 79.0216  14
  -3  -1   6 300.716 84.7357   8
   3   1  -6 319.299 76.8913  15
   3   1  -5 2522.21 159.880  15
  -3  -1   5 2200.02 171.787   8
   3   1  -5 2450.22 164.280  14
   3   1  -4 6535.66 330.781  15
  -3  -1   4 6684.82 343.759   8
   3   1  -3 139259. 5889.81  14
  -3  -1   3 136789. 5965.60  13
  -3  -1   3 137452. 5901.54   8
  -3  -1   2 47418.7 1845.21  13
   3   1  -2 41986.2 1765.66  14
   3   1  -2 42835.3 1766.37  15
  -3  -1   2 42797.5 1775.94   8
  -3  -1   2 39587.8 1743.49   2
  -3  -1   1 19660.9 861.673  13
   3   1  -1 17042.3 802.212  14
  -3  -1   1 20983.8 825.352   8
   3   1  -1 17355.1 803.563  15
   3   1   0 40093.8 1684.26  15
  -3  -1   0 37448.6 1677.18   9
  -3  -1   0 39587.4 1722.30  13
   3   1   0 39631.7 1681.51  14
   3   1   1 5697.92 275.050  14
   3   1   1 5729.94 275.585  15
  -3  -1  -1 5850.04 270.303   9
  -3  -1  -2 74261.6 3162.69  17
   3   1   2 74293.1 3145.58  10
  -3  -1  -2 72827.1 3135.84   9
  -3  -1  -3 414.748 47.0790   4
  -3  -1  -3 452.023 66.7353  33
  -3  -1  -3 495.402 48.1455   9
  -3  -1  -3 559.161 68.0487  17
  -3  -1  -3 484.268 62.6378   6
   3   1   3 586.681 61.3948  10
  -3  -1  -3 390.416 64.5244  25
  -3  -1  -4 901.319 91.2897   6
  -3  -1  -4 750.962 75.8132  33
   3   1   4 865.061 75.1691  10
  -3  -1  -5 75.2784 47.9140  31
  -3  -1  -5 169.058 68.6610  24
   3   1   5 95.3982 62.5986  16
   3   1   5 76.3686 46.9895  10
  -3  -1  -5 115.652 72.1265   6
  -3  -1  -5 85.7208 58.3351  33
  -3  -1  -6 8003.38 360.059  23
  -3  -1  -6 7149.92 353.207  33
  -3  -1  -6 7789.14 359.523  31
   3   1   6 7574.76 364.113  16
   3   1   7 10712.0 508.696  16
  -3  -1  -7 11394.5 584.192   6
   3   1   7 11773.0 533.239  12
  -3  -1  -7 10017.4 484.887  27
  -3  -1  -7 9634.64 484.803  33
  -3  -1  -7 10212.9 485.619  23
  -3  -1  -8 5650.11 378.222   6
   3   1   8 5072.38 345.869  12
  -3  -1  -9 459.945 115.523  32
  -3  -1  -9 707.987 148.865   6
  -3  -1 -10 95.9943 91.9155  32
  -3  -1 -10-7.49133 135.651  22
  -3  -1 -10 80.1699 102.058   6
  -3  -1 -11 139.867 99.7656  32
  -3  -1 -11 149.910 105.473   6
  -3  -1 -11 339.719 151.180  22
  -3  -1 -12 1891.06 215.172  22
  -3  -1 -13 235.376 84.9449   6
  -3  -1 -13 251.308 141.460  22
  -3  -1 -14 49.0078 54.4910   6
  -3  -1 -14 35.6866 115.693  22
  -3  -1 -15 153.466 83.6204  20
   3   2 -12 76.0874 66.2674  33
   3   2 -11 68.0165 93.3460   1
   3   2 -11 40.1735 89.4786  33
   3   2 -10 218.386 146.637   1
  -3  -2   9 15.3736 134.403  13
   3   2  -9 20.1911 183.846   1
  -3  -2   8 899.536 139.656   8
   3   2  -8 1317.63 141.013  15
   3   2  -8 1072.38 132.002  14
  -3  -2   8 795.958 208.869  13
  -3  -2   7 54.2413 80.4146   8
   3   2  -7 98.5405 78.4390  15
   3   2  -7 70.8447 76.0916  14
  -3  -2   7 108.257 146.249  13
  -3  -2   6 621.453 105.167   8
   3   2  -6 645.298 99.7624  15
   3   2  -6 613.509 93.9816  14
  -3  -2   6 375.114 154.557  13
  -3  -2   5 1588.75 134.361   8
   3   2  -5 1262.32 123.235  15
   3   2  -5 1427.32 124.680  14
  -3  -2   5 1204.53 192.347  13
   3   2  -4 79.6086 56.9504  15
  -3  -2   4 151.044 60.4919   8
  -3  -2   3 6246.42 320.250   8
  -3  -2   3 6488.50 387.723  13
   3   2  -3 6231.53 311.641  14
   3   2  -2 1987.80 137.335  14
   3   2  -2 2292.76 142.823  15
   3   2  -1 13924.7 609.500  14
  -3  -2   1 13590.9 660.722  13
  -3  -2   1 12372.5 603.261   9
   3   2  -1 14049.3 610.622  15
   3   2   0 17523.4 780.884  15
   3   2   0 17916.5 780.432  14
  -3  -2   0 17172.9 778.344   9
   3   2   1 5460.48 279.673  15
  -3  -2  -1 6031.13 310.057  17
  -3  -2  -1 5936.27 279.510   9
  -3  -2  -2 33219.5 1457.06  17
  -3  -2  -2 32404.2 1428.54   9
   3   2   2 33598.1 1435.77  10
  -3  -2  -3 549.349 71.7416  17
  -3  -2  -3 312.333 52.3870  25
   3   2   3 448.162 64.7263  10
  -3  -2  -4 211.312 37.8003  31
  -3  -2  -4 294.243 52.5396   6
   3   2   4 273.520 58.8981  10
   3   2   5 654.291 93.5213  16
  -3  -2  -5 545.248 75.4601  24
  -3  -2  -5 553.973 56.8945  31
  -3  -2  -5 716.816 93.9223   6
   3   2   6 37306.2 1532.20  16
   3   2   6 32160.9 1529.98  10
  -3  -2  -7 10210.7 554.351   6
   3   2   7 9967.01 510.408  16
   3   2   7 11285.4 537.555  12
  -3  -2  -7 10070.6 483.569  23
  -3  -2  -8 13320.1 722.392   6
   3   2   8 13967.0 675.122  18
   3   2   8 13839.9 710.352  12
  -3  -2  -9 647.967 131.080   6
   3   2   9 440.116 195.014  12
  -3  -2 -10 1026.61 160.705   6
  -3  -2 -10 694.558 143.720  32
  -3  -2 -11-12.4494 91.8474   6
  -3  -2 -11-80.5698 145.004  22
  -3  -2 -11-66.7106 93.9029  32
  -3  -2 -12 1556.66 206.791  22
  -3  -2 -13 309.102 81.0059   6
  -3  -2 -13 197.894 136.082  22
  -3  -2 -14 365.783 68.1898   6
  -3  -2 -14 274.855 125.025  22
   3   3 -12-27.3646 56.0703  33
   3   3 -11 54.5788 85.9593  33
   3   3 -11 59.1892 87.7562   1
   3   3 -11 151.503 87.6276   6
   3   3 -10 146.643 142.913   1
   3   3 -10 273.004 114.004  33
   3   3  -9 799.025 228.201   1
  -3  -3   9 423.805 104.489   8
   3   3  -8 808.565 138.481  21
  -3  -3   8 1341.15 153.890   8
   3   3  -7 2522.37 191.231  15
  -3  -3   7 2223.59 196.599   8
  -3  -3   7 2010.97 260.423  13
   3   3  -6 638.575 98.5681  15
   3   3  -6 525.127 99.5443  14
  -3  -3   6 605.728 104.110   8
  -3  -3   6 399.945 146.578  13
   3   3  -5 1339.77 127.574  15
   3   3  -5 1356.01 129.830  14
  -3  -3   5 1270.83 133.296   8
  -3  -3   5 1268.16 188.879  13
   3   3  -4 556.460 85.3817  15
   3   3  -4 589.747 87.8410  14
  -3  -3   4 594.473 91.0179   8
  -3  -3   4 438.435 132.418  13
   3   3  -3 525.947 79.4039  15
  -3  -3   3 670.577 94.0418   8
   3   3  -2 17.1189 59.0979  14
  -3  -3   2-3.07460 46.6877   9
   3   3  -1 58892.5 2539.22  15
   3   3   0 1922.83 127.393  15
  -3  -3   0 1924.28 126.231   9
  -3  -3   0 1947.32 156.850  17
   3   3   0 1745.98 123.131  10
  -3  -3  -1 5838.68 290.030   9
   3   3   1 5489.55 286.240  10
  -3  -3  -1 6157.22 319.510  17
   3   3   2 7445.58 347.991  10
  -3  -3  -2 6558.12 358.210  17
  -3  -3  -3 18994.6 866.446  17
  -3  -3  -4 3173.89 172.220   6
  -3  -3  -5 2229.29 150.994   6
   3   3   5 2325.80 165.140  10
   3   3   5 2722.89 179.064  16
  -3  -3  -6 4824.39 289.423   6
   3   3   6 4974.57 289.951  10
   3   3   6 5167.06 288.836  16
  -3  -3  -7 19441.3 1003.72   6
   3   3   7 23856.4 1022.17  12
   3   3   8 121.634 100.446  16
  -3  -3  -8 58.8744 66.3916   6
   3   3   8 32.2085 150.898  12
  -3  -3  -9 1167.12 151.966   6
   3   3   9 700.179 159.777  16
   3   3   9 1062.77 225.419  12
   3   3   9 1195.03 155.897  18
  -3  -3 -10 4455.60 327.485   6
  -3  -3 -11 31.9475 94.0299  32
  -3  -3 -11 110.047 86.8325   6
  -3  -3 -12 103.633 140.886  22
  -3  -3 -12 76.3001 63.3484   6
   3   3  12 9.74281 170.738  11
  -3  -3 -13-54.5876 124.522  22
  -3  -3 -14 181.897 113.360  22
  -3  -3 -15-15.3317 70.2370  22
   3   4 -11 10.9660 75.3951  33
   3   4 -11 135.026 86.4026   1
   3   4 -10 70.9632 97.7459  33
   3   4 -10-13.3399 116.631   1
  -3  -4   9-14.6780 69.3846   8
   3   4  -9 12.9256 97.5839  21
   3   4  -9 39.2750 158.042   1
   3   4  -8 485.938 123.612  21
  -3  -4   7 1057.12 136.064   8
  -3  -4   6 1658.87 190.403  17
   3   4  -6 2084.53 167.079  15
  -3  -4   6 2009.23 175.546   8
   3   4  -5 575.186 95.1200  15
   3   4  -5 568.093 229.336   7
  -3  -4   5 807.755 116.307   8
   3   4  -4 116.020 63.7934  15
  -3  -4   4 121.225 72.8482   8
   3   4  -4 82.1983 220.564   7
   3   4  -3 2729.15 182.992  15
  -3  -4   3 2942.32 181.634   9
   3   4  -3 2931.65 179.696  10
  -3  -4   2 72.0823 72.7241  17
   3   4  -2 53.8303 54.8739  15
  -3  -4   2 67.1772 52.2382   9
   3   4  -2 24.5622 47.4683  10
  -3  -4   1 6536.61 382.773  17
  -3  -4   1 7456.76 353.297   9
   3   4  -1 6602.24 342.860  10
  -3  -4   0 44368.7 1826.78  17
  -3  -4   0 42798.7 1790.10   9
  -3  -4  -1 28944.1 1305.22  17
   3   4   2 20346.1 856.512  10
  -3  -4  -2 19439.8 869.040  17
  -3  -4  -3 1727.24 143.086  17
   3   4   3 1843.99 134.128  10
   3   4   4 4744.86 268.781  16
   3   4   4 4711.00 269.488  10
   3   4   5 2034.04 163.767  16
   3   4   5 1931.32 160.104  10
   3   4   6 4190.15 275.615  10
   3   4   7 2860.03 230.366  16
   3   4   7 3217.20 267.486  12
   3   4   8 176.404 111.605  16
   3   4   8 127.639 158.198  12
   3   4   9 709.462 160.735  16
   3   4   9 930.350 229.672  12
   3   4   9 907.511 155.728  18
   3   4  10 607.176 147.975  18
   3   4  10 376.544 155.348  16
  -3  -4 -11 3743.84 288.664  32
   3   4  12 464.144 199.842  11
  -3  -4 -13 519.818 140.927  22
   3   4  13 535.423 186.941  11
  -3  -4 -14 18.5155 94.5404  22
   3   5 -11 7.96035 57.8564  33
   3   5 -10 41.2973 101.112   1
   3   5 -10 69.4286 88.9305  33
   3   5  -9 96.5818 133.443   1
   3   5  -9 32.7398 100.036  33
   3   5  -9 172.544 103.459  21
   3   5  -8 200.823 114.737  21
   3   5  -8 63.6154 160.207   1
   3   5  -8 121.487 112.709  33
  -3  -5   8 146.776 77.2483   8
   3   5  -7 760.524 148.817  21
  -3  -5   7 633.052 111.459   8
  -3  -5   6 101.184 78.1552   8
   3   5  -5 357.535 248.437   7
   3   5  -5 395.983 84.0620  29
  -3  -5   5 140.408 87.7887   8
  -3  -5   5 265.228 100.300  17
  -3  -5   4 569.792 104.530   8
   3   5  -4 576.594 284.300   7
  -3  -5   4 325.048 99.4710  17
  -3  -5   3 1474.31 123.787   9
   3   5  -3 1237.66 109.306  10
  -3  -5   3 1183.54 146.217  17
  -3  -5   2 182.922 67.4862   9
   3   5  -2 135.655 53.5457  10
   3   5  -1 13515.6 656.588  10
  -3  -5   1 13030.7 690.843  17
  -3  -5   0 42096.0 1782.36   9
   3   5   0 40649.6 1777.68  10
  -3  -5   0 38093.5 1798.91  17
  -3  -5  -1 20379.8 943.090   9
  -3  -5  -1 20122.7 962.494  17
   3   5   1 21565.1 947.480  10
  -3  -5  -2 127173. 5475.44  17
   3   5   2 127723. 5460.42  10
  -3  -5  -3 24029.5 1124.34  17
   3   5   3 25349.4 1120.33  10
   3   5   4 15848.2 752.042  10
   3   5   5 4701.90 289.233  16
   3   5   5 4523.20 285.867  10
   3   5   6 3053.14 233.406  16
   3   5   6 3305.41 240.597  10
   3   5   7 2106.15 214.374  16
   3   5   7 2934.85 260.026  12
   3   5   8 3784.18 301.665  16
   3   5   8 3879.02 334.333  12
   3   5   9 1653.70 201.022  18
   3   5   9 1354.50 214.884  16
   3   5   9 1319.75 273.674  12
   3   5  10 34.5076 141.608  16
   3   5  10-20.5564 116.395  18
   3   5  11 183.748 129.590  18
   3   5  11 149.151 220.644  11
   3   5  12 1525.74 252.539  11
   3   5  13 604.913 178.646  11
  -3  -5 -13 402.299 129.405  22
  -3  -5 -14 7.62329 80.1112  22
   3   6 -10 78.6893 83.8608   1
   3   6 -10 43.0281 69.5646  33
   3   6  -9 5.95524 97.0497  21
   3   6  -9 23.9959 115.874   1
   3   6  -9 32.0058 88.1643  33
   3   6  -8 984.296 150.201  21
   3   6  -8 710.410 201.566   1
   3   6  -8 594.026 126.908  33
  -3  -6   7 2352.17 186.881   8
   3   6  -7 2308.60 212.428  21
   3   6  -6 40.3346 103.071  33
   3   6  -6 112.967 118.464  21
  -3  -6   6-14.3352 71.5870   8
   3   6  -6-61.5823 204.346   7
  -3  -6   5 1342.27 150.272   8
   3   6  -5 658.989 130.847  33
   3   6  -5 1097.33 128.152  29
   3   6  -5 1222.62 352.885   7
   3   6  -4 4.79693 84.9330  33
  -3  -6   4-31.8460 81.0486  17
  -3  -6   4 30.5169 80.0564   8
   3   6  -4-160.203 288.297   7
  -3  -6   3 179.185 69.0679   9
  -3  -6   3 210.796 85.9823  17
   3   6  -3 111.748 86.7693  33
  -3  -6   2 7279.62 453.230  17
  -3  -6   2 9726.96 450.129   9
   3   6  -1 88.4795 54.5942  10
  -3  -6   1 75.1781 72.1547  17
  -3  -6   1-36.5600 61.7988   9
   3   6   0 9746.62 503.994  10
  -3  -6   0 10128.5 532.492  17
  -3  -6   0 11155.0 521.984   9
   3   6   1 105.434 62.5986  10
  -3  -6  -1 129.291 75.2850  17
  -3  -6  -1 95.2604 67.7681   9
   3   6   2 8880.98 446.421  10
  -3  -6  -2 8324.21 451.462  17
   3   6   3 3718.60 235.172  10
   3   6   3 3575.13 241.358  16
   3   6   4 2890.52 212.343  10
   3   6   4 2878.96 218.943  16
   3   6   5 1044.91 134.698  10
   3   6   5 1082.88 144.075  16
   3   6   6 108.629 107.896  16
   3   6   7 129.489 174.890  12
   3   6   7-26.6476 122.576  16
   3   6   8 10151.2 618.804  12
   3   6   8 9994.88 589.005  16
   3   6   9 270.743 234.811  12
   3   6   9 46.0625 144.983  16
   3   6   9 283.257 135.848  18
   3   6  10 200.287 150.159  16
   3   6  11 28.7515 118.026  18
   3   6  11 237.270 221.889  11
   3   6  12 53.0224 117.730  18
   3   6  12-27.6893 182.861  11
   3   6  13 55.2909 149.254  11
  -3  -6 -13 14.3120 98.0431  22
  -3  -6 -14 16.8159 62.8367  22
   3   7  -9 105.295 72.9827  33
   3   7  -9 598.459 110.109  21
   3   7  -8 63.8843 85.9374  33
   3   7  -8-19.3069 104.653  21
   3   7  -8 173.223 120.493   1
   3   7  -7 76.3580 89.3897  33
   3   7  -7-14.6031 117.824  21
   3   7  -7-31.8577 150.599   1
   3   7  -6 922.521 269.520   7
   3   7  -6 810.055 146.730  21
   3   7  -6 217.806 104.746  33
   3   7  -6 453.343 196.806   1
   3   7  -6 459.558 97.2843  29
   3   7  -5 6205.55 335.945  21
  -3  -7   5 5928.40 320.377   8
   3   7  -5 5500.59 294.798  29
   3   7  -4 9968.69 505.027  29
   3   7  -4 9837.63 523.801  21
  -3  -7   4 9596.83 524.488   8
  -3  -7   3 7116.63 385.365   9
  -3  -7   2 6113.84 319.963   9
  -3  -7   2 4506.26 314.031  17
  -3  -7   1 14958.3 657.783   9
  -3  -7   1 11426.9 648.910  17
  -3  -7   0 206.475 81.5392   9
  -3  -7   0 179.470 76.0233  17
   3   7   0 156.496 67.3265  10
  -3  -7  -1 21438.7 946.461   9
   3   7   1 18744.9 925.140  10
  -3  -7  -2 1202.83 129.042   9
   3   7   2 1226.25 131.949  10
   3   7   2 1073.81 137.299  16
   3   7   3 9361.17 497.490  10
   3   7   3 9396.13 502.774  16
   3   7   4 7669.34 436.302  10
   3   7   4 7813.03 441.947  16
   3   7   5 19499.0 943.435  10
   3   7   5 18996.1 935.640  16
   3   7   6 33657.7 1561.89  16
   3   7   6 33675.8 1571.56  12
   3   7   7 10661.2 595.558  16
   3   7   7 10235.1 617.252  12
   3   7   8-65.7223 139.430  16
   3   7   8-121.230 244.911  12
   3   7   9 104.908 141.763  16
   3   7   9 216.764 239.936  12
   3   7  10 11.3732 138.237  16
   3   7  10-109.967 125.708  18
   3   7  11 171.347 120.376  18
   3   7  11 198.525 199.493  11
   3   7  12-76.5537 158.552  11
  -3  -7 -13 60.3128 77.8182  22
   3   8  -9 47.8076 72.1610  21
   3   8  -8-26.4654 88.9550  21
   3   8  -7 64.6028 106.333  21
   3   8  -6 200.524 112.957  21
   3   8  -6 384.196 235.958   7
   3   8  -6 173.757 81.4436  29
   3   8  -5 792.772 311.805   7
   3   8  -5 883.280 151.078  21
   3   8  -4 13447.4 697.001  29
   3   8  -4 15495.0 729.653  21
  -3  -8   3 33094.1 1502.52   9
   3   8  -3 31696.2 1511.41  29
   3   8  -3 32254.7 1525.08  21
  -3  -8   2 40614.1 1615.39   9
   3   8  -2 38272.9 1616.95  21
   3   8  -1 5366.23 326.297  21
   3   8  -1 4368.81 332.529  16
   3   8   0 96.0216 90.2730  16
  -3  -8   0 144.139 75.1244   9
   3   8   1 1182.16 134.137  10
  -3  -8  -1 1349.15 145.739   9
   3   8   1 1072.09 150.493  16
  -3  -8  -2 110.871 81.2352   9
   3   8   2 7.09675 73.6261  10
   3   8   2 72.5955 101.223  16
  -3  -8  -3 244.828 84.6071   9
   3   8   3 449.703 100.492  10
   3   8   3 376.161 118.872  16
   3   8   4 180.016 118.413  16
   3   8   5 8379.27 490.081  16
   3   8   5 8391.03 502.071  12
   3   8   6 7257.34 473.669  12
   3   8   6 7509.22 462.880  16
   3   8   7 259.121 146.803  16
   3   8   8 5004.99 431.565  12
   3   8   8 5059.75 383.011  16
   3   8   9 39.8530 117.896  18
   3   8   9 141.380 142.252  16
   3   8  10-34.5298 105.819  18
   3   8  10 10.2457 189.830  11
   3   8  10 59.9611 127.167  16
   3   8  11 210.259 118.670  18
   3   8  11 304.973 167.498  11
  -3  -8 -12 472.224 61.1032  15
   3   8  12 321.798 124.879  11
   3   9  -8-82.3593 70.6763  21
   3   9  -7 175.291 90.6125  21
   3   9  -6 21.0709 151.676   7
   3   9  -6 11.9722 93.9137  21
   3   9  -5 28.4691 204.934   7
   3   9  -5-35.9945 76.0954  29
   3   9  -5-46.1705 102.116  21
   3   9  -4 75.8240 255.277   7
   3   9  -4-20.4709 105.061  21
   3   9  -3 2813.02 214.685  29
   3   9  -3 2958.54 232.964  21
  -3  -9   3 3001.60 224.167   8
   3   9  -3 2636.11 530.566   7
   3   9  -2 4440.51 289.480  29
   3   9  -2 4459.55 298.322  21
  -3  -9   2 4846.54 281.000   9
   3   9  -1-24.9418 93.6158  29
   3   9  -1 53.2355 92.5544  28
   3   9   0 1350.19 156.318  16
  -3  -9   0 1235.97 139.417   9
   3   9   1 7.19380 90.8104  16
  -3  -9  -1 34.1777 72.9880   9
   3   9   2 303.783 111.758  16
  -3  -9  -2 298.573 93.9020   9
   3   9   3-15.8901 101.505  16
  -3  -9  -3-7.17321 78.3095   9
   3   9   4 34.0924 109.320  16
  -3  -9  -4-7.03066 73.3398   9
   3   9   5 343.061 134.363  16
   3   9   6 300.790 129.124  16
   3   9   6 383.872 191.997  12
   3   9   7 30.3019 129.043  16
   3   9   7 22.5928 192.856  12
   3   9   7-56.8912 121.138  18
   3   9   8 84.1505 118.077  18
   3   9   9 166.043 130.126  16
   3   9   9 182.333 176.890  11
   3   9   9 222.102 115.341  18
  -3  -9 -10 52.3153 48.4085  14
   3   9  10-69.0685 96.2790  18
  -3  -9 -10-11.0980 45.3505   9
   3   9  11 17.4973 89.0635  18
   3  10  -6 69.2906 76.1419  21
   3  10  -5 19.0989 147.430   7
   3  10  -5-9.69376 83.2972  21
   3  10  -4-37.2090 71.8070  29
   3  10  -4 59.7750 88.5531  21
   3  10  -4 26.5146 200.176   7
   3  10  -3-5.15876 76.3336  29
   3  10  -3 33.9985 90.7529  21
   3  10  -3 208.969 256.897   7
  -3 -10   2 572.748 101.073   8
   3  10  -2 525.705 335.765   7
   3  10  -2 443.319 98.7023  29
  -3 -10   1 29.5788 53.8320   9
  -3 -10   0 45.2153 63.0387   9
   3  10   0-5.66404 93.4266  28
  -3 -10  -1 24.2702 67.3484   9
   3  10   1 97.6368 80.5272  29
  -3 -10  -2 6.24177 69.2478   9
   3  10   2 48.8457 89.8577  16
  -3 -10  -3 507.233 98.3504   9
   3  10   3 333.325 109.469  16
  -3 -10  -4 25.9327 70.7754   9
   3  10   4-47.5078 105.481  16
  -3 -10  -5 1165.66 132.927   9
  -3 -10  -6 1760.51 157.825   9
   3  10   6 1903.48 206.877  16
   3  10   6 2029.66 197.537  18
  -3 -10  -7 969.986 111.962   9
   3  10   7 1268.30 171.708  16
   3  10   7 1252.30 163.023  18
  -3 -10  -8-35.5248 52.2807   9
   3  10   8 141.332 109.085  16
   3  10   8-21.0462 94.8124  18
  -3 -10  -9-10.5964 45.1291   9
   3  10   9-22.9147 78.7847  18
   3  10  10-31.4457 79.8173  18
   3  11  -4-29.5100 117.561   7
   3  11  -3 208.913 176.560   7
   3  11  -2 71.0942 65.8715  29
   3  11  -2 221.354 241.918   7
   3  11  -1-52.8838 68.0793  29
   3  11  -1-96.6503 279.262   7
   3  11   0 28.8631 71.0207  28
   3  11   0 264.894 75.8357  29
  -3 -11  -1 686.283 84.2176   9
   3  11   1 403.203 83.9888  29
  -3 -11  -2 1640.09 122.354   9
   3  11   2 1061.93 106.175  29
  -3 -11  -3 1587.70 134.422   9
  -3 -11  -4 18.7031 52.9567   9
  -3 -11  -5 755.085 90.9750   9
   3  11   5 727.655 122.050  16
   3  11   5 732.708 112.084  18
  -3 -11  -6 106.366 53.6667   9
   3  11   6 99.3772 93.3467  16
   3  11   6 90.6921 83.7285  18
  -3 -11  -7 98.2821 49.9416   9
   3  11   7 125.203 78.2845  18
   3  11   7 109.438 92.8201  16
   3  11   8 180.492 73.6637  18
   3  11   8 3.86490 41.6604  28
   3  12  -1 66.0965 148.112   7
   3  12   0-40.0222 165.818   7
   3  12   1-34.0399 55.0581  28
   3  12   1-108.125 177.490   7
   3  12   2-8.47248 53.1095  28
   3  12   2 149.847 188.723   7
   3  12   3-5.67062 55.9870  28
   3  12   4 45.9138 53.3660  28
   3  12   5-11.7269 45.9286  28
   3  12   6 13.9164 36.7792  28
  -4  11  -1-4.99503 57.2056  28
  -4  11  -2 30.3790 58.8190  28
  -4  11  -3 30.0033 58.9971  28
  -4  11  -4-2.46747 53.4327  28
  -4  10   4 31.3083 79.6901   5
  -4  10   3 12.6266 92.0210   5
  -4  10   2 72.8429 112.502   5
  -4  10   1 16.3875 119.430   5
  -4  10   0 26.8904 82.9208  28
  -4  10   0 193.098 148.195   5
  -4  10  -1 20.0202 86.2045  28
  -4  10  -1-18.2679 129.844   5
  -4  10  -2 105.246 95.3696  28
  -4  10  -3 31.5477 90.9552  28
  -4  10  -3-37.3526 81.6379  30
  -4  10  -4-25.1047 95.6432  28
  -4  10  -4 102.922 87.5113  30
  -4  10  -5-17.6743 87.5550  28
  -4  10  -5-56.9513 85.4228  30
  -4  10  -6-67.6810 79.4371  30
  -4  10  -6-44.0690 76.5388  28
  -4  10  -7-55.7389 68.6944  30
  -4  10  -7-22.0185 65.1293  28
   4  -9  -6-23.9539 41.1899  14
  -4   9   6-57.1760 77.4672   5
   4  -9  -5 30.2246 47.3085  14
  -4   9   5 24.6366 89.7809   5
  -4   9   4 69.5490 76.4349  26
   4  -9  -4 47.8405 53.8469  14
  -4   9   4 263.093 126.733   5
  -4   9   3-11.2105 82.6900   4
  -4   9   3-17.0018 122.385   5
  -4   9   3-4.21787 78.0010  26
  -4   9   2 65.1068 98.3857   4
  -4   9   2 165.234 147.807   5
  -4   9   2 91.6653 90.2870  26
  -4   9   1 102.240 112.796   4
  -4   9   1 39.9012 145.433   5
  -4   9   0 96.6357 117.453   4
  -4   9   0 108.348 156.043   5
  -4   9  -1 115.375 187.737   5
  -4   9  -1 241.540 143.194   4
  -4   9  -2 212.574 188.391   5
  -4   9  -3-21.0880 102.771  30
  -4   9  -4 113.473 108.702  30
  -4   9  -5-99.6706 108.757  30
  -4   9  -5-46.1797 114.410  28
  -4   9  -6-80.2462 101.561  30
  -4   9  -6-5.86430 106.599  28
  -4   9  -7 29.7888 96.6153  30
  -4   9  -7 9.76048 89.0481  28
  -4   9  -8 9.69575 83.6788  30
  -4   9  -8-7.68357 78.9481  28
  -4   8   8-13.2852 51.8308  26
   4  -8  -8 9.17976 38.8300  14
  -4   8   7-41.2596 67.9648  26
   4  -8  -7 19.5406 51.0934  14
  -4   8   6-39.6372 77.3672  26
   4  -8  -6 81.2188 60.2813  14
  -4   8   5 96.2176 89.9485  26
   4  -8  -5 451.100 82.5705  14
  -4   8   4 423.392 117.216   4
   4  -8  -4 256.672 77.9216  14
  -4   8   3-13.1423 93.4124   4
  -4   8   3 5.35710 93.0697  26
  -4   8   2-20.1188 133.518   5
  -4   8   2-14.2589 98.7156   4
  -4   8   2 27.9036 95.0637  26
  -4   8   1 17.5595 87.6283  28
  -4   8   1 34.2090 100.744  26
  -4   8   0 19.1030 94.7718  28
  -4   8   0-35.8507 106.229  26
  -4   8  -1 189.543 164.255   5
  -4   8  -1 242.072 148.605   4
  -4   8  -1 188.556 114.009  28
  -4   8  -2-14.7150 110.465  30
  -4   8  -2 151.867 170.434   5
  -4   8  -2 39.8314 134.105   4
  -4   8  -2 7.59449 115.650  28
  -4   8  -3 1009.43 153.254  30
  -4   8  -3 901.802 162.688  28
  -4   8  -4 569.742 139.963  30
  -4   8  -4 534.183 143.086  28
  -4   8  -5 1025.45 167.333  30
  -4   8  -5 807.568 155.990  28
  -4   8  -6 298.663 131.983  28
  -4   8  -7 187.576 117.346  30
  -4   8  -7-96.5495 122.615  33
  -4   8  -8 56.4455 99.1122  28
  -4   8  -8-6.90478 104.850  30
  -4   8  -8-6.12107 108.602  33
  -4   8  -9-115.822 98.8226  33
  -4   8  -9-33.3467 91.0627  30
   4  -7  -9-12.4467 40.4703  14
   4  -7  -8 81.8127 56.4235  15
   4  -7  -8 14.7159 55.1100  14
   4  -7  -7 17.5738 62.2658  15
   4  -7  -7-64.6142 67.4851  14
   4  -7  -6 609.876 91.3180  15
   4  -7  -6 400.072 87.4586  14
  -4   7   6 372.162 102.367   4
   4  -7  -5 93.3148 66.2572  15
   4  -7  -4 2073.85 170.555  14
   4  -7  -3 261.244 81.8958  14
  -4   7   3 340.234 123.470   4
   4  -7  -2-10.0245 64.2945  14
  -4   7   2 117.088 106.666   4
  -4   7   1-17.6536 103.107  26
  -4   7   1 14.9630 103.591   4
  -4   7   1-16.0078 88.0080  28
  -4   7   0 29.2392 102.895  26
  -4   7   0 126.022 120.272   4
  -4   7   0-41.3574 146.979   5
  -4   7   0-56.8498 94.6534  28
  -4   7  -1 170.594 118.351  26
  -4   7  -1 462.367 180.877   5
  -4   7  -1 297.196 131.780   4
  -4   7  -1 71.5219 97.6821  28
  -4   7  -2 508.007 201.045   5
  -4   7  -2 346.586 165.872   4
  -4   7  -2 457.535 125.859  28
  -4   7  -2 450.125 120.617  30
  -4   7  -2 457.112 94.1225  31
  -4   7  -2 449.179 135.459  26
  -4   7  -3 554.456 208.988   5
  -4   7  -3 167.927 76.7358  31
  -4   7  -3 137.424 107.650  30
  -4   7  -3 195.978 119.715  28
  -4   7  -3 241.561 160.589   4
  -4   7  -4-41.7419 133.367  33
  -4   7  -4-26.1487 173.539   5
  -4   7  -4 165.795 196.408   7
  -4   7  -4-21.6527 163.473   4
  -4   7  -4-58.7926 73.7737  27
  -4   7  -4 7.81405 125.778  28
  -4   7  -4-54.1085 74.0214  31
  -4   7  -4 91.2603 115.161  30
  -4   7  -5 178.286 211.263   7
  -4   7  -5 161.398 113.495  30
  -4   7  -5 119.567 77.9711  31
  -4   7  -5 127.534 81.7526  27
  -4   7  -5 161.445 133.237  28
  -4   7  -5-25.8779 144.380  33
  -4   7  -6 105.686 117.278  30
  -4   7  -6 207.114 83.3507  31
  -4   7  -6 273.560 130.366  28
  -4   7  -6 76.6324 139.629  33
  -4   7  -7 359.720 137.303  28
  -4   7  -7 266.683 145.897  33
  -4   7  -8 177.150 129.352  33
  -4   7  -9-7.19740 105.877  30
  -4   7  -9-41.7271 120.056  33
  -4   7  -9-78.9526 105.529  28
  -4   7 -10 56.7794 95.1985  30
  -4   7 -10-34.3877 101.896  33
  -4   7 -11-81.2638 87.6899  33
   4  -6  -9 93.2968 59.2622  15
   4  -6  -9 41.3692 57.9734  14
   4  -6  -8 14.4808 68.1768  15
   4  -6  -8-33.2289 70.0291  14
   4  -6  -7 397.454 87.8841  15
   4  -6  -7 269.283 85.1493  14
   4  -6  -6 111.810 72.9782  15
   4  -6  -6 110.823 81.5546  14
   4  -6  -5 22.1953 68.0690  15
   4  -6  -5 123.700 83.3332  14
   4  -6  -4 454.337 86.2545  15
   4  -6  -4 461.550 98.5085  14
   4  -6  -3 1443.50 132.833  15
   4  -6  -3 1463.90 141.949  14
   4  -6  -2 76.6930 67.7788  14
  -4   6   1 43.6073 80.1156  28
   4  -6  -1 8.42871 55.9529  14
  -4   6   1 75.2998 92.6119  25
  -4   6   0 1313.23 198.696   4
  -4   6   0 1104.68 147.814  26
  -4   6   0 1122.89 132.758  25
  -4   6   0 1087.89 129.415  28
  -4   6  -1-5.73893 87.4387  30
  -4   6  -1-124.923 118.945  26
  -4   6  -1 196.830 95.6040  25
  -4   6  -1 216.480 117.341   4
  -4   6  -1 91.9640 140.459   5
  -4   6  -1 89.5186 90.9402  28
  -4   6  -2 1710.00 164.608  28
  -4   6  -2 2410.28 303.734   5
  -4   6  -2 2316.49 198.529  26
  -4   6  -2 1858.72 180.013  30
  -4   6  -2 2446.66 270.609   4
  -4   6  -3 2452.65 324.888   5
  -4   6  -3 2179.00 196.988  28
  -4   6  -3 2980.57 315.581   4
  -4   6  -3 2478.39 169.397  27
  -4   6  -3 2327.36 177.855  19
  -4   6  -3 2133.36 199.951  30
  -4   6  -3 2038.12 186.470  31
  -4   6  -3 2524.90 237.372  33
  -4   6  -4 258.376 187.209   5
  -4   6  -4-24.0594 136.406  33
  -4   6  -4 101.648 82.6069  31
  -4   6  -4 202.637 110.034  30
  -4   6  -4 126.257 73.9304  27
  -4   6  -4 70.5734 115.403  28
  -4   6  -4 153.652 156.198   4
  -4   6  -4 303.729 186.767   7
  -4   6  -4 111.262 84.3673  19
  -4   6  -5 118.272 118.987  30
  -4   6  -5-65.3156 91.3576  31
  -4   6  -5 201.235 142.370  32
  -4   6  -5 89.0144 78.6211  27
  -4   6  -5 7.53212 123.643  28
  -4   6  -5-56.0726 194.102   7
  -4   6  -5-123.118 169.963  33
  -4   6  -5 57.9912 81.3830  19
  -4   6  -6 925.672 125.819  27
  -4   6  -6 638.482 145.943  28
  -4   6  -6 541.771 156.635  33
  -4   6  -6 711.591 141.916  30
  -4   6  -6 726.927 121.348  31
  -4   6  -6 539.047 158.972  32
  -4   6  -6 685.159 121.030  19
  -4   6  -7 546.610 149.250  28
  -4   6  -7 606.813 115.134  27
  -4   6  -7 481.938 148.052  33
  -4   6  -7 601.282 164.871  32
  -4   6  -7 666.716 145.798  30
  -4   6  -7 633.898 117.790  31
  -4   6  -7 588.146 201.535  20
  -4   6  -8 22.2998 117.532  28
  -4   6  -8 81.8266 128.372  33
  -4   6  -8-107.314 147.723  32
  -4   6  -8 68.0790 125.165  30
  -4   6  -8-131.462 212.408  20
  -4   6  -9 28.5472 110.502  28
  -4   6  -9-61.8168 123.456  33
  -4   6  -9-32.3440 111.221  30
  -4   6  -9-240.413 195.737  20
  -4   6 -10 258.906 113.507  30
  -4   6 -10 136.560 126.088  33
  -4   6 -11 129.925 109.625  33
  -4   6 -12 41.0097 83.2520  33
   4  -5 -10 45.1992 54.3804  14
   4  -5 -10-22.1633 55.9353  15
   4  -5  -9 65.2194 71.7753  14
   4  -5  -9 63.3438 72.1443  15
  -4   5   9 56.7985 121.315  13
   4  -5  -8 183.621 82.1550  14
  -4   5   8 56.9396 142.489  13
   4  -5  -8 351.749 91.6778  15
   4  -5  -7 872.376 124.733  14
   4  -5  -7 1300.96 136.968  15
   4  -5  -6 1238.97 143.945  14
   4  -5  -6 1504.29 148.225  15
   4  -5  -5 107.963 78.5278  15
   4  -5  -5 92.8654 84.3702  14
   4  -5  -4 2760.27 203.788  14
   4  -5  -4 2911.83 199.567  15
   4  -5  -3 209.997 77.6371  14
   4  -5  -3 261.039 71.9845  15
   4  -5  -2 348.553 73.6514  14
   4  -5  -2 261.230 69.3507  15
  -4   5   1 97.6234 66.1134   3
   4  -5  -1 176.758 57.9011  14
  -4   5   0 1158.52 135.476  25
  -4   5   0 995.922 115.323  28
   4  -5   0 1324.04 106.645  14
  -4   5  -1 425.978 90.2177  28
  -4   5  -1 199.289 108.530  26
  -4   5  -1 474.910 106.893  25
  -4   5  -1 416.491 95.6723  30
  -4   5  -1 352.254 89.6929   3
  -4   5  -2 4084.37 252.086  28
  -4   5  -2 4289.21 255.260  25
  -4   5  -2 4319.93 268.657  26
  -4   5  -2 4007.54 238.809  19
  -4   5  -2 5124.01 400.083   5
  -4   5  -2 5108.49 360.992   4
  -4   5  -2 4227.86 281.916   3
  -4   5  -2 3970.97 258.185  30
  -4   5  -3 1534.75 184.250  32
  -4   5  -3 1744.55 163.413  28
  -4   5  -3 1878.36 146.472  19
  -4   5  -3 1967.98 268.728   5
  -4   5  -3 2405.16 257.028   4
  -4   5  -3 1588.65 171.975   3
  -4   5  -3 2008.43 207.253  33
  -4   5  -3 1854.60 142.666  27
  -4   5  -3 2230.01 190.731  26
  -4   5  -3 1860.09 278.702   7
  -4   5  -3 1936.44 171.236  30
  -4   5  -4 3392.04 276.048  20
  -4   5  -4 2990.61 346.657   5
  -4   5  -4 2667.72 193.927  19
  -4   5  -4 2706.42 242.347  33
  -4   5  -4 2803.02 189.738  27
  -4   5  -4 3181.67 226.599  28
  -4   5  -4 2197.47 332.073   7
  -4   5  -4 3490.94 329.575   4
  -4   5  -4 3096.99 236.588   3
  -4   5  -4 3010.32 218.421  30
  -4   5  -4 2541.51 207.637  31
  -4   5  -4 2739.13 242.334  32
  -4   5  -5 899.255 160.694  33
  -4   5  -5 987.728 116.646  27
  -4   5  -5 1054.81 150.062  28
  -4   5  -5 1019.57 166.164  32
  -4   5  -5 1244.11 201.564  20
  -4   5  -5 765.921 243.748   7
  -4   5  -5 961.531 119.154  19
  -4   5  -5 927.745 126.094  31
  -4   5  -5 868.819 140.014  30
  -4   5  -5 1069.64 226.002   4
  -4   5  -6 242.328 144.468  33
  -4   5  -6 105.941 128.492  32
  -4   5  -6 158.966 86.0119  19
  -4   5  -6 248.115 114.826  30
  -4   5  -6 223.614 91.3592  31
  -4   5  -6 306.578 91.3697  27
  -4   5  -6 77.2793 120.798  28
  -4   5  -6 333.242 165.461  20
  -4   5  -7 192.972 147.635  33
  -4   5  -7-34.8215 138.011  32
  -4   5  -7 77.3836 88.6969  19
  -4   5  -7-14.4876 86.8747  31
  -4   5  -7-29.6270 105.974  30
  -4   5  -7 138.986 90.9964  27
  -4   5  -7 36.6470 122.042  28
  -4   5  -7-118.613 170.060  20
  -4   5  -8 60.6667 139.869  33
  -4   5  -8-59.2735 146.622  32
  -4   5  -8 166.394 93.7348  19
  -4   5  -8 89.2005 87.9581  31
  -4   5  -8-8.21020 116.365  30
  -4   5  -8 88.0215 121.295  28
  -4   5  -8 53.2558 95.5711  27
  -4   5  -8-79.1951 181.675  20
  -4   5  -9 4783.99 322.431  33
  -4   5  -9 4806.61 306.135  30
  -4   5  -9 3799.65 278.628  28
  -4   5  -9 4072.36 324.490  20
  -4   5 -10 1964.16 233.199  20
  -4   5 -10 2069.47 214.959  33
  -4   5 -11 88.2705 122.970  33
  -4   5 -11 7.83469 122.312  32
  -4   5 -11 196.254 160.760  20
  -4   5 -12-42.5510 131.463  20
  -4   5 -12-40.8623 96.9451  33
  -4   5 -13-10.0189 72.5198  33
   4  -4 -10 304.738 79.0648  15
   4  -4 -10 186.656 69.4373  14
  -4   4   9 902.945 213.714  13
   4  -4  -9 1785.25 161.487  14
   4  -4  -8 5610.30 334.833  15
   4  -4  -7 782.264 121.848  14
   4  -4  -6 166.386 90.3408  14
   4  -4  -6 151.300 82.9272  15
   4  -4  -5 1151.63 127.281  15
   4  -4  -5 1083.02 129.886  14
   4  -4  -4 346.472 77.8509  15
   4  -4  -4 319.074 84.9550  14
   4  -4  -3 270.745 71.2551  15
   4  -4  -3 336.802 75.4348  14
   4  -4  -2 328.018 67.1780  15
   4  -4  -2 398.013 71.3637  14
  -4   4   2 333.053 71.9775   3
   4  -4  -1 1478.64 110.857  15
   4  -4  -1 1695.72 118.646  14
  -4   4   0 92715.0 3978.48  24
  -4   4   0 93693.8 3995.60  28
  -4   4   0 98171.3 4035.93   3
  -4   4   0 90473.8 4007.48  30
  -4   4  -1 147334. 6758.76  32
  -4   4  -1 152038. 6734.72  28
  -4   4  -1 159442. 6772.88   3
  -4   4  -1 154504. 6724.84  19
  -4   4  -1 169806. 6719.39  24
  -4   4  -2 74086.2 3534.56  32
  -4   4  -2 85788.9 3554.91   3
  -4   4  -2 93966.1 3678.56   5
  -4   4  -2 80835.8 3496.32  24
  -4   4  -2 83715.4 3524.34  26
  -4   4  -3 13450.1 615.421  25
  -4   4  -3 13478.1 628.890  26
  -4   4  -3 14352.5 666.618  20
  -4   4  -3 13967.8 722.673   4
  -4   4  -3 11957.4 639.817   3
  -4   4  -3 13754.4 763.114   5
  -4   4  -3 11490.0 618.003  30
  -4   4  -4 404.445 80.0207  19
  -4   4  -4 465.455 160.504   5
  -4   4  -4 326.308 162.383   7
  -4   4  -4 698.126 153.749  20
  -4   4  -4 533.815 116.120  32
  -4   4  -4 388.838 121.791  33
  -4   4  -4 552.533 101.686   3
  -4   4  -4 480.826 139.574   4
  -4   4  -4 494.449 105.438  28
  -4   4  -4 462.449 97.4661  30
  -4   4  -5 657.926 99.2042  19
  -4   4  -5 906.015 238.177   7
  -4   4  -5 880.716 121.469  31
  -4   4  -5 740.753 119.022  30
  -4   4  -5 648.773 100.113  27
  -4   4  -5 659.963 117.775  28
  -4   4  -5 842.800 161.222  20
  -4   4  -5 740.733 146.368  33
  -4   4  -5 641.445 122.527  32
  -4   4  -5 829.262 122.460   3
  -4   4  -5 707.389 183.076   4
  -4   4  -6 187.507 83.4584   3
  -4   4  -6 310.400 115.319  32
  -4   4  -6 238.646 149.529  20
  -4   4  -6 203.834 95.5871  30
  -4   4  -6 236.805 85.1439  31
  -4   4  -6 221.024 82.8415  19
  -4   4  -6 232.368 105.269  28
  -4   4  -6 211.769 87.4900  27
  -4   4  -6 160.646 120.656  33
  -4   4  -7 386.921 126.516  32
  -4   4  -7 383.340 166.264  20
  -4   4  -7 290.611 107.865  30
  -4   4  -7 304.123 98.7344  31
  -4   4  -7 246.495 92.9179  19
  -4   4  -7 314.426 95.3368  27
  -4   4  -7 196.522 116.178  28
  -4   4  -7 325.683 135.678  33
  -4   4  -8 58.4887 123.410  32
  -4   4  -8 122.328 120.413  30
  -4   4  -8 175.103 101.600  31
  -4   4  -8 124.626 160.313  20
  -4   4  -8 207.646 102.513  19
  -4   4  -8 116.805 114.290  28
  -4   4  -8 156.434 95.7399  27
  -4   4  -8 123.533 135.701  33
  -4   4  -9 850.231 173.182  32
  -4   4  -9 1629.91 181.577  30
  -4   4  -9 1329.50 217.646  20
  -4   4  -9 1568.26 172.885   6
  -4   4  -9 1574.16 171.527  27
  -4   4  -9 1184.41 172.739  28
  -4   4  -9 1253.60 192.906  33
  -4   4  -9 1403.51 163.652  19
  -4   4 -10 4636.15 295.863  30
  -4   4 -10 4615.02 316.313  33
  -4   4 -10 4660.25 338.234  20
  -4   4 -10 4666.38 281.380  19
  -4   4 -11 5900.21 374.340  33
  -4   4 -12 172.681 120.613  32
  -4   4 -12 926.647 145.116  33
  -4   4 -13 156.755 124.332  20
  -4   4 -13-8.09200 80.8350  33
   4  -3 -11-62.4613 54.6051  15
  -4   3  11 52.3883 85.1941  13
   4  -3 -10 120.365 76.7682  15
   4  -3 -10 4.54179 66.0283  14
  -4   3  10 50.6259 138.183  13
   4  -3  -9 1007.70 125.513  15
   4  -3  -9 705.646 106.918  14
   4  -3  -8 8736.51 419.325  14
  -4   3   8 4563.24 481.740  13
   4  -3  -7 1945.40 173.268  15
   4  -3  -7 1596.86 160.660  14
   4  -3  -6 6284.08 359.029  15
   4  -3  -6 6478.43 364.692  14
   4  -3  -5 255.484 86.6107  14
   4  -3  -5 240.125 76.7984  15
   4  -3  -4 198.202 72.2274  14
   4  -3  -4 198.622 68.0961  15
   4  -3  -3 5384.32 285.248  15
   4  -3  -3 5169.25 285.876  14
  -4   3   2 309.424 62.5226   3
   4  -3  -2 411.589 64.8675  15
   4  -3  -2 396.453 68.0429  14
  -4   3   1 3396.46 208.923   3
  -4   3   0 22194.2 1065.13   3
  -4   3   0 22788.6 1039.32  28
   4  -3   0 24133.4 1033.71  15
   4  -3   0 25319.0 1040.36  14
  -4   3   0 22681.6 1052.31  30
  -4   3  -1 411.231 76.9183  28
   4  -3   1 409.278 54.0106  14
  -4   3  -1 446.966 90.6387  24
  -4   3  -1 519.702 101.820  32
  -4   3  -1 499.168 85.4981   3
  -4   3  -2 36223.1 1778.55  32
  -4   3  -2 42849.0 1807.09  33
  -4   3  -2 38706.0 1776.31  28
  -4   3  -2 38956.1 1867.94   7
  -4   3  -2 37772.9 1798.24  20
  -4   3  -2 41874.4 1801.94   3
  -4   3  -2 44283.4 1778.38  25
  -4   3  -2 42444.6 1779.86  26
  -4   3  -2 42825.3 1763.95  24
  -4   3  -2 40180.8 1783.30  30
  -4   3  -3 28528.1 1278.64   5
  -4   3  -3 26889.6 1167.37  32
  -4   3  -3 26879.3 1184.49  33
  -4   3  -3 24255.6 1159.13  28
  -4   3  -3 24260.6 1278.65   7
  -4   3  -3 27750.0 1185.47  20
  -4   3  -3 25598.9 1142.04  24
  -4   3  -3 29799.6 1260.15   4
  -4   3  -3 26419.6 1183.18   3
  -4   3  -3 24122.4 1161.17  30
  -4   3  -4 2700.20 183.853  32
  -4   3  -4 2962.60 275.863   5
  -4   3  -4 2653.76 172.230  24
  -4   3  -4 2500.06 186.470  28
  -4   3  -4 3115.69 255.208   4
  -4   3  -4 2652.08 191.996   3
  -4   3  -5 149.451 71.9736   3
  -4   3  -5 195.632 122.285   4
  -4   3  -5 156.021 79.8935  30
  -4   3  -5 105.399 128.472  20
  -4   3  -6 3682.98 243.465   6
  -4   3  -6 3076.00 238.687  33
  -4   3  -6 3647.96 227.976  32
  -4   3  -6 3139.21 222.655  28
  -4   3  -6 2742.01 218.431  30
  -4   3  -6 3401.69 229.136  31
  -4   3  -6 3179.43 213.249  27
  -4   3  -6 3541.76 237.093   3
  -4   3  -6 3198.17 245.800  20
  -4   3  -7 842.689 117.799   3
  -4   3  -7 627.734 117.245  28
  -4   3  -7 763.956 110.127  27
  -4   3  -7 849.163 122.432  32
  -4   3  -7 696.724 113.202  31
  -4   3  -7 492.016 113.646  30
  -4   3  -7 517.802 101.704  19
  -4   3  -7 840.538 120.705   6
  -4   3  -7 701.363 136.603  33
  -4   3  -8 232.502 95.4750  27
  -4   3  -8 314.112 115.751  28
  -4   3  -8 275.640 106.049  32
  -4   3  -8 311.890 108.973  30
  -4   3  -8 246.308 92.7998  31
  -4   3  -8 333.934 95.0555  19
  -4   3  -8 319.925 101.575   6
  -4   3  -8 231.060 122.900  33
  -4   3  -9 163.850 105.032  27
  -4   3  -9 169.214 123.856  28
  -4   3  -9 49.3000 122.153  33
  -4   3  -9 101.107 80.6416   6
  -4   3  -9 55.0039 127.791  32
  -4   3  -9 32.8420 94.0463  19
  -4   3  -9 44.0507 88.9073  31
  -4   3  -9 128.589 106.391  30
  -4   3 -10 2543.15 239.829  33
  -4   3 -10 2407.91 211.993  30
  -4   3 -10 2489.60 207.324  19
  -4   3 -10 2998.18 246.330   6
  -4   3 -11 614.013 185.049  20
  -4   3 -11 783.727 157.221  33
  -4   3 -11 689.762 121.945  19
  -4   3 -11 245.053 144.451  32
  -4   3 -12 1272.09 160.648  33
  -4   3 -12 1521.24 211.469  20
  -4   3 -13 302.911 141.475  20
  -4   3 -14-56.2736 104.950  20
  -4   2  11 35.2541 107.572  13
   4  -2 -11-15.3706 58.0217  15
  -4   2  10 97.7586 150.792  13
   4  -2 -10 4.83172 65.7613  14
   4  -2 -10-28.7961 75.0237  15
   4  -2  -9 494.610 104.288  14
   4  -2  -9 667.763 113.346  15
   4  -2  -8 1747.30 165.495  14
  -4   2   8 1160.78 246.476  13
  -4   2   7 109.332 172.642  13
   4  -2  -7 165.221 85.7062  14
   4  -2  -7 453.948 99.1291  15
   4  -2  -6 70.0186 81.8338  14
   4  -2  -6 217.050 80.9048  15
   4  -2  -5 3698.22 235.116  14
   4  -2  -5 3680.42 231.217  15
   4  -2  -4 592.456 86.7729  15
   4  -2  -4 733.847 94.2170  14
   4  -2  -3 417.757 73.7432  14
   4  -2  -3 430.853 67.6863  15
  -4   2   3 369.364 80.2201   8
  -4   2   2 6620.52 353.392   8
   4  -2  -2 6978.69 337.264  15
   4  -2  -1 9418.50 441.393  14
  -4   2   0 1620.56 109.488  28
   4  -2   0 1710.33 100.709  15
  -4   2   0 1447.01 104.903   8
   4  -2   0 1566.38 100.823  14
  -4   2   0 1231.43 97.3848  23
  -4   2   0 1201.21 134.852  13
  -4   2  -1 5605.03 289.859  30
  -4   2  -1 6284.01 281.237  28
  -4   2  -1 4822.64 288.325  13
  -4   2  -1 5824.71 265.686  23
   4  -2   1 5749.55 263.372  15
  -4   2  -1 4444.28 272.555  32
   4  -2   1 5753.34 264.636  14
  -4   2  -2 15344.9 642.145  23
  -4   2  -2 14550.6 654.572  26
  -4   2  -2 13238.2 646.407  32
  -4   2  -2 14898.6 665.328  30
  -4   2  -2 14565.6 654.522  28
  -4   2  -2 14381.0 676.950  33
   4  -2   2 14336.9 630.365  14
   4  -2   2 15364.8 633.034  15
  -4   2  -3 10814.0 527.148  32
  -4   2  -3 10928.6 539.855  30
  -4   2  -3 12875.7 539.358  28
  -4   2  -3 11315.1 550.779  33
  -4   2  -3 11072.6 544.646   2
  -4   2  -3 10231.6 547.856  20
  -4   2  -3 11336.9 605.100   5
  -4   2  -3 11816.3 521.198  23
  -4   2  -3 11194.9 532.657  25
  -4   2  -3 11638.6 526.488  24
  -4   2  -3 11664.8 533.417  26
  -4   2  -4 1979.27 156.761  30
  -4   2  -4 1907.94 152.933  28
  -4   2  -4 2335.44 152.927  24
  -4   2  -4 2283.48 161.509  25
  -4   2  -4 2200.78 150.061  32
  -4   2  -4 2036.30 171.419  33
  -4   2  -4 2085.37 154.037   2
  -4   2  -4 2310.80 146.416  23
  -4   2  -5 546.254 100.961  28
  -4   2  -5 663.508 118.965  33
  -4   2  -5 669.737 89.3462   2
  -4   2  -5 664.855 98.0604  32
  -4   2  -5 528.108 90.4436   6
  -4   2  -5 596.246 127.648   4
  -4   2  -5 694.888 92.9149   3
  -4   2  -5 701.387 96.9697  24
  -4   2  -6 2356.70 170.294   2
  -4   2  -6 2179.07 180.358  30
  -4   2  -6 2337.12 186.668   6
  -4   2  -6 2366.91 196.635  22
  -4   2  -6 2331.14 174.380   3
  -4   2  -7 2173.52 203.153  22
  -4   2  -7 2263.81 176.861  32
  -4   2  -7 2638.42 189.971   3
  -4   2  -7 2092.86 188.510  33
  -4   2  -7 2177.20 182.173  30
  -4   2  -7 2417.35 184.290  31
  -4   2  -7 2399.91 177.767  27
  -4   2  -7 2171.47 183.560  28
  -4   2  -7 2492.48 203.570   6
  -4   2  -7 2628.82 183.477   2
  -4   2  -8 1038.70 145.040   6
  -4   2  -8 1146.35 125.126   2
  -4   2  -8 1136.59 148.665  28
  -4   2  -8 1095.68 135.821  30
  -4   2  -8 1113.53 134.425  31
  -4   2  -8 1040.47 133.305  32
  -4   2  -8 1107.23 128.301  27
  -4   2  -8 1023.68 146.380  33
  -4   2  -8 990.360 166.133  22
  -4   2  -9 571.487 118.483  19
  -4   2  -9 879.765 180.410  22
  -4   2  -9 898.839 129.220  31
  -4   2  -9 1096.79 135.008  27
  -4   2  -9 1220.82 157.145   6
  -4   2  -9 809.760 134.814  32
  -4   2  -9 773.777 133.825  30
  -4   2  -9 1021.30 156.183  33
  -4   2 -10 6982.74 431.548  22
  -4   2 -10 7923.95 393.268  27
  -4   2 -10 6696.03 395.807  33
  -4   2 -10 6045.62 373.311  19
  -4   2 -10 7658.42 447.604   6
  -4   2 -11 851.181 152.660  33
  -4   2 -11 822.876 122.395  19
  -4   2 -11 1159.28 159.345   6
  -4   2 -12 743.555 136.700   6
  -4   2 -13 1058.15 189.335  20
  -4   2 -13 1307.75 148.518   6
  -4   2 -14 172.066 121.779  20
  -4   1  10 14.7479 148.371  13
   4  -1 -10 184.374 81.7424  15
   4  -1  -9 273.719 99.8031  15
   4  -1  -8 1246.93 148.037  15
   4  -1  -8 1236.60 145.086  14
  -4   1   7 339.022 197.084  13
   4  -1  -7 187.261 83.2664  15
   4  -1  -7 193.474 88.8023  14
   4  -1  -6 2324.39 178.405  15
   4  -1  -6 2368.41 178.190  14
  -4   1   6 2023.90 197.800   8
   4  -1  -5 11483.3 546.993  14
   4  -1  -5 11414.5 548.438  15
  -4   1   5 10091.2 569.012   8
   4  -1  -4 10703.1 506.132  14
  -4   1   4 9965.79 526.049   8
   4  -1  -4 10342.6 503.906  15
  -4   1   3 9.49171 53.5073   8
   4  -1  -3 62.5164 51.5767  15
   4  -1  -3 63.5118 50.9929  14
   4  -1  -2 3295.22 186.877  14
  -4   1   2 3128.22 196.017   8
   4  -1  -2 3503.39 188.629  15
   4  -1  -1 4802.96 246.126  15
   4  -1  -1 5159.92 248.271  14
  -4   1   1 4378.03 301.663  13
   4  -1   0 9791.59 416.691  15
   4  -1   0 10335.6 417.068  14
  -4   1   0 8423.04 461.878  13
  -4   1   0 9659.88 433.244   2
  -4   1   0 7356.88 406.208  28
  -4   1   0 8971.23 416.693   8
  -4   1  -1 78.6905 50.1720   2
  -4   1  -1 25.0728 44.0542  32
   4  -1   1 78.1184 36.6413  14
   4  -1   1 106.358 42.4296  15
  -4   1  -1 121.157 33.8465   8
  -4   1  -1 150.287 56.0012  28
  -4   1  -2 560.112 72.1825  32
   4  -1   2 731.354 58.5588  14
  -4   1  -2 746.207 81.9339   2
  -4   1  -2 647.883 75.0976  23
  -4   1  -2 587.311 46.2540   8
   4  -1   2 728.798 62.8449  15
  -4   1  -2 670.675 81.7477  28
  -4   1  -2 793.717 93.9142  30
  -4   1  -2 542.434 80.5830  26
  -4   1  -3 19383.9 955.193  28
  -4   1  -3 20649.1 950.195  17
  -4   1  -3 22792.5 957.566  26
  -4   1  -3 21725.6 958.362  25
  -4   1  -3 20732.7 1004.66   5
  -4   1  -3 21891.8 969.293  30
  -4   1  -3 22241.1 952.341  23
  -4   1  -3 20973.4 972.045  33
  -4   1  -3 22949.3 956.136  32
   4  -1   3 22237.0 937.994  14
  -4   1  -4 1626.60 144.485  33
  -4   1  -4 1726.35 156.674   4
  -4   1  -4 1764.43 140.902  30
  -4   1  -4 1888.83 135.218  28
   4  -1   4 1849.86 108.343  10
  -4   1  -4 1761.63 147.807  22
  -4   1  -4 1928.95 130.654  23
  -4   1  -4 1621.86 138.889  25
  -4   1  -4 1652.09 134.019  24
  -4   1  -4 1812.69 131.127  32
  -4   1  -5 4823.08 265.170   2
  -4   1  -5 4882.93 301.700   4
  -4   1  -5 3827.64 242.654  28
  -4   1  -5 4184.29 251.000  30
  -4   1  -5 4288.16 254.664  33
  -4   1  -5 4540.57 262.978  22
  -4   1  -5 4615.17 239.972  23
  -4   1  -5 4893.10 251.681  32
  -4   1  -5 4209.13 264.927   6
  -4   1  -5 4305.03 239.662  24
  -4   1  -6 5973.60 332.404  28
  -4   1  -6 5840.14 333.034  33
  -4   1  -6 6862.50 349.305   2
  -4   1  -6 6218.02 360.303   6
  -4   1  -6 6020.45 338.012  31
  -4   1  -6 6868.34 335.522  32
  -4   1  -7 3265.90 224.015  28
  -4   1  -7 3636.46 221.337   3
  -4   1  -7 3016.17 231.897  22
  -4   1  -7 2939.71 217.250  30
  -4   1  -7 4091.61 234.046   2
  -4   1  -7 3759.02 256.768   6
  -4   1  -7 3275.63 217.759  32
  -4   1  -8 1442.81 166.505   6
  -4   1  -8 1066.22 130.550  32
  -4   1  -8 1226.79 129.697  31
  -4   1  -8 1029.82 129.154  30
  -4   1  -8 1138.23 127.528  27
  -4   1  -8 1015.68 138.147  33
  -4   1  -8 1370.11 127.183   2
  -4   1  -8 1243.03 162.480  22
  -4   1  -9 1830.66 183.525  33
  -4   1  -9 2328.23 176.789  27
  -4   1  -9 2045.92 186.042  32
  -4   1  -9 2152.26 216.105   6
  -4   1  -9 2232.04 217.974  22
  -4   1 -10 291.083 112.069  32
  -4   1 -10 303.324 118.421  33
  -4   1 -10 350.672 100.027  27
  -4   1 -10 71.8577 90.1643  19
  -4   1 -10 174.774 105.703   6
  -4   1 -10 274.220 164.370  22
  -4   1 -11 1474.79 205.619  22
  -4   1 -11 1261.50 158.493  33
  -4   1 -11 1780.59 201.049   6
  -4   1 -12 8.82950 144.587  22
  -4   1 -12-34.8349 105.201  32
  -4   1 -13 129.246 79.2536   6
  -4   1 -14 179.415 124.607  20
  -4   1 -15 582.357 101.540  20
  -4   0  10-13.2926 132.761  13
   4   0 -10-28.4978 72.5345  15
   4   0  -9 266.110 97.2887  15
  -4   0   8 18.0358 170.567  13
   4   0  -8 100.267 90.1344  15
   4   0  -8 130.709 87.2924  14
   4   0  -7 26.3093 81.6654  14
  -4   0   7 17.2729 162.116  13
   4   0  -7-66.1987 88.8322  15
  -4   0   7-9.04946 88.6038   8
   4   0  -6 82.1923 75.3972  14
  -4   0   6 110.216 146.733  13
   4   0  -6 98.3834 74.9075  15
  -4   0   6 80.4701 88.4048   8
   4   0  -5 247.000 73.6742  14
  -4   0   5 161.755 85.2305   8
   4   0  -5 216.059 71.0759  15
  -4   0   5 287.077 151.132  13
  -4   0   4 2128.78 166.707   8
   4   0  -4 2168.09 153.002  14
   4   0  -4 2312.03 156.250  15
  -4   0   3 12548.4 605.651   8
   4   0  -3 12852.6 594.019  15
  -4   0   2 5363.50 281.769   8
   4   0  -2 5500.66 275.508  14
  -4   0   2 4842.70 338.888  13
   4   0  -2 5525.68 275.864  15
  -4   0   1 1214.95 90.9043   2
   4   0  -1 1323.49 96.7410  14
   4   0  -1 1321.83 97.8201  15
  -4   0   1 1054.22 148.929  13
   4   0   0 5139.09 253.504  15
  -4   0   0 5039.63 254.874   8
  -4   0   0 5240.67 262.961   2
  -4   0   0 5173.74 311.934  13
   4   0   0 4854.19 248.555  14
  -4   0  -1 1244.17 91.1525  28
   4   0   1 1390.40 87.1011  14
  -4   0  -1 1312.74 84.4026   8
  -4   0  -1 1040.48 83.5879  32
   4   0   1 1591.96 95.3400  15
   4   0   2 20135.6 852.170  15
  -4   0  -2 18467.3 844.459   8
  -4   0  -2 18449.5 862.653   5
   4   0   2 20760.8 849.568  14
  -4   0  -2 20825.8 856.039  28
  -4   0  -2 17894.4 844.144  26
   4   0   3 2383.40 130.393  10
  -4   0  -3 1896.69 138.832  22
  -4   0  -3 1993.35 136.040  17
  -4   0  -3 1696.91 142.608  33
  -4   0  -3 1885.30 137.232  25
  -4   0  -3 2173.05 137.847  28
  -4   0  -4 8257.26 400.772  28
  -4   0  -4 8127.19 384.988  17
  -4   0  -4 8536.07 418.115   4
  -4   0  -4 8357.49 392.880  25
  -4   0  -4 8679.10 401.819  22
   4   0   4 8761.60 391.153  10
  -4   0  -4 7410.01 395.017  33
  -4   0  -5 150.111 82.8564  28
  -4   0  -5 50.1721 69.4228  23
  -4   0  -5-19.8885 84.5587  22
  -4   0  -5 12.3673 83.6840  24
  -4   0  -5 122.313 77.5424  33
   4   0   5 42.6249 39.0295  10
  -4   0  -6 331.752 73.7279  31
  -4   0  -6 509.939 96.1037  32
  -4   0  -6 384.975 81.6542   6
  -4   0  -6 319.083 102.859  22
  -4   0  -6 368.447 84.4438  24
  -4   0  -6 382.967 88.2979  23
  -4   0  -6 329.476 85.6242  33
  -4   0  -7 16916.8 776.282  22
  -4   0  -7 15214.6 753.164  33
  -4   0  -7 16834.4 812.691   6
  -4   0  -7 17302.6 767.401  31
  -4   0  -8 2433.28 177.747  31
  -4   0  -8 2430.68 190.367  32
  -4   0  -8 2217.24 200.490  22
  -4   0  -8 2625.12 223.637   6
  -4   0  -8 2291.48 170.792  27
  -4   0  -8 2630.34 191.558   2
  -4   0  -9 7774.86 444.752   6
  -4   0  -9 5995.47 357.417  32
  -4   0  -9 6444.80 378.168  22
  -4   0  -9 5156.97 342.986  33
  -4   0  -9 6997.75 346.390  27
  -4   0 -10 2250.01 223.857   6
  -4   0 -10 1738.16 179.198  32
  -4   0 -10 2111.08 217.236  22
  -4   0 -11 6.87678 101.146  32
  -4   0 -11 8.43062 146.467  22
  -4   0 -11 11.6768 86.1298   6
  -4   0 -12 6.64375 96.8488  32
  -4   0 -12 124.491 151.818  22
  -4   0 -13 221.454 141.945  22
  -4   0 -13 155.761 81.5410   6
  -4   0 -15-10.9152 92.8754  20
   4   1 -11 39.3726 70.8736  33
   4   1  -9-66.8665 168.035   1
   4   1  -9 33.3501 80.7014  15
   4   1  -9 23.9897 80.1896  14
   4   1  -8-74.3960 82.9074  14
  -4  -1   8 144.915 176.152  13
   4   1  -8 44.0662 84.8360  15
  -4  -1   7 17.3361 165.094  13
   4   1  -7 165.104 83.7239  14
  -4  -1   7 81.2046 95.2534   8
   4   1  -7-82.7179 93.1806  15
  -4  -1   6 189.175 165.594  13
  -4  -1   6 253.051 95.1247   8
   4   1  -6 145.496 80.2277  15
   4   1  -6 157.644 79.0437  14
  -4  -1   5 1834.25 247.868  13
   4   1  -5 2337.70 172.926  14
  -4  -1   5 1924.08 176.135   8
   4   1  -5 2417.95 174.510  15
  -4  -1   4 11.5055 122.913  13
   4   1  -4 112.188 61.6441  14
  -4  -1   4 90.9967 64.3215   8
   4   1  -4 115.081 63.0593  15
  -4  -1   3 1532.80 127.819   8
   4   1  -3 1480.81 119.781  15
  -4  -1   2 3465.52 275.241  13
   4   1  -2 3630.09 209.999  14
   4   1  -2 3902.18 213.241  15
  -4  -1   2 3870.78 222.356   8
   4   1  -1 105.431 55.6073  14
  -4  -1   1 68.0572 37.8719   2
  -4  -1   1 44.2421 100.410  13
  -4  -1   0 2111.07 138.948   8
   4   1   0 1851.66 124.969  14
   4   1   0 1907.53 129.897  15
   4   1   1 28195.6 1206.65  14
   4   1   1 28333.6 1208.21  15
  -4  -1  -1 26472.3 1196.98   9
  -4  -1  -2 136.854 39.3667   9
   4   1   2 147.653 50.3455  15
  -4  -1  -2 124.297 67.5757  17
  -4  -1  -2 182.993 55.7196  22
  -4  -1  -2 70.9304 47.2629  26
  -4  -1  -3 47254.7 2105.76  22
  -4  -1  -3 49531.0 2135.44  17
  -4  -1  -3 50469.6 2105.17   9
   4   1   3 49394.4 2118.78  10
   4   1   4 34839.9 1320.29  10
  -4  -1  -4 28498.7 1295.19  25
  -4  -1  -4 27544.7 1301.15   4
  -4  -1  -4 33055.2 1320.34  17
  -4  -1  -4 31565.8 1292.69   9
  -4  -1  -4 26910.6 1300.31  33
   4   1   5 772.281 91.2994  16
  -4  -1  -5 876.837 104.739  24
  -4  -1  -5 575.562 83.9441  33
  -4  -1  -5 968.317 97.4378   6
  -4  -1  -5 695.229 81.6616  31
  -4  -1  -5 773.689 59.9456   9
   4   1   5 917.121 85.4329  10
  -4  -1  -6 25699.9 1201.81   6
  -4  -1  -6 24290.4 1157.74  33
  -4  -1  -6 28200.6 1169.49  23
   4   1   6 28244.9 1168.16  16
  -4  -1  -6 24515.2 1164.16  31
  -4  -1  -6 27793.0 1160.11  24
  -4  -1  -7 725.354 110.898   6
  -4  -1  -7 726.795 85.7083  31
  -4  -1  -8 29.3498 79.3622  23
  -4  -1  -8 64.1296 74.4922   6
   4   1   8 53.3500 119.950  12
  -4  -1  -9 140.569 130.924  22
  -4  -1  -9-12.7026 108.758  32
  -4  -1  -9 121.796 70.2955   2
  -4  -1  -9 146.978 90.3155   6
  -4  -1 -10 2842.47 258.847  22
  -4  -1 -10 2450.06 226.338  32
  -4  -1 -11 502.554 163.641  22
  -4  -1 -11 767.250 135.037   6
  -4  -1 -11 517.830 126.192  32
  -4  -1 -12 762.450 165.298  22
  -4  -1 -12 258.553 104.068  32
  -4  -1 -13 8.15220 62.9296   6
  -4  -1 -13-23.6306 137.432  22
  -4  -1 -14-25.5172 124.498  22
   4   2 -11 25.7138 71.8954  33
   4   2 -11 58.1588 73.2689   6
   4   2 -10 88.8738 113.154   1
   4   2  -9 322.666 177.745   1
   4   2  -9 496.610 98.8520  15
   4   2  -8-45.6097 82.9258  14
  -4  -2   8 16.0865 153.190  13
   4   2  -7 47.3764 82.0009  14
  -4  -2   7 66.6611 157.617  13
  -4  -2   7 168.708 103.648   8
   4   2  -7 131.819 85.8871  15
   4   2  -6 6431.62 355.977  14
  -4  -2   6 5789.41 366.306   8
   4   2  -6 6606.86 361.963  15
  -4  -2   5 141.731 144.311  13
  -4  -2   5 80.0987 73.7145   8
   4   2  -5 80.6156 72.7441  15
   4   2  -5 33.2511 69.7300  14
  -4  -2   4 7789.79 429.845   8
   4   2  -4 9001.30 429.848  15
   4   2  -4 8138.77 420.340  14
  -4  -2   4 7321.55 509.497  13
  -4  -2   3 8778.47 524.806  13
   4   2  -3 8721.34 432.374  14
   4   2  -3 8811.00 435.775  15
  -4  -2   3 8351.99 442.136   8
   4   2  -2 7185.39 363.137  15
  -4  -2   2 7074.89 370.051   8
   4   2  -1 11916.8 556.992  14
   4   2   0 693.330 82.3645  14
   4   2   0 652.942 81.2482  15
  -4  -2  -1 50713.0 2221.40  17
   4   2   1 50203.6 2186.89  15
  -4  -2  -1 50939.4 2183.19   9
  -4  -2  -2 41998.5 1800.37   9
  -4  -2  -2 40908.9 1834.39  17
  -4  -2  -3 29540.8 1297.18   9
  -4  -2  -3 30047.2 1324.99  17
  -4  -2  -4 18087.7 804.496   9
  -4  -2  -4 18080.8 826.555  17
  -4  -2  -5 6346.86 332.613  31
   4   2   5 8363.27 368.491  16
  -4  -2  -5 6916.62 359.758   6
   4   2   5 7609.28 361.877  10
   4   2   6 10460.9 518.172  10
  -4  -2  -6 10514.1 494.876  24
   4   2   6 11564.2 524.137  16
  -4  -2  -7 393.964 78.2304   6
   4   2   7 363.067 85.3216  16
   4   2   7 423.499 79.5344  10
  -4  -2  -8 1125.71 134.163   6
  -4  -2  -8 919.757 116.917  23
   4   2   8 1102.68 167.228  12
   4   2   9 77.4762 158.742  12
  -4  -2  -9 190.776 80.3910   6
  -4  -2 -10 375.510 137.864  32
   4   2  10 815.536 207.992  12
  -4  -2 -10 656.449 123.034   6
  -4  -2 -11 364.388 159.040  22
  -4  -2 -11 528.574 110.334   6
  -4  -2 -11 341.894 121.425  32
  -4  -2 -12 56.7592 132.784  22
  -4  -2 -12 19.4238 100.240  32
  -4  -2 -13 7.36235 129.817  22
  -4  -2 -13 21.4722 55.8536   6
  -4  -2 -14-48.5521 120.848  22
   4   3 -11 46.1643 65.7064  33
   4   3 -10 93.2271 92.7136  33
   4   3 -10 111.209 123.440   1
   4   3  -9 1016.03 222.725   1
   4   3  -8 3202.84 211.232  15
  -4  -3   8 3620.37 250.870   8
   4   3  -7 27.1585 77.6966  15
  -4  -3   7 96.1563 90.1232   8
   4   3  -6 2716.93 209.755  15
  -4  -3   6 2818.97 226.716   8
   4   3  -5 6856.16 372.606  14
  -4  -3   5 5900.29 455.566  13
   4   3  -5 6872.42 374.135  15
  -4  -3   5 6426.64 379.039   8
   4   3  -4 1625.68 148.843  14
  -4  -3   4 1464.03 203.411  13
   4   3  -4 1680.31 147.926  15
  -4  -3   4 1846.01 163.989   8
   4   3  -3 469.400 84.1596  15
   4   3  -3 421.590 82.8632  14
  -4  -3   3 507.821 89.5450   8
   4   3  -2 3606.88 222.418  15
  -4  -3   2 3841.24 249.951   8
   4   3  -1 13242.6 619.140  15
  -4  -3   1 13160.6 614.296   9
  -4  -3   0 103950. 4378.57   9
  -4  -3   0 99023.2 4423.70  17
  -4  -3  -1 81281.3 3418.42  17
   4   3   1 77067.0 3379.79  10
  -4  -3  -2 123554. 5082.92  17
   4   3   2 114760. 5047.18  10
  -4  -3  -3 9080.76 473.318  17
   4   3   3 9652.09 458.881  10
  -4  -3  -4 1794.34 149.171  17
   4   3   4 2071.64 147.153  10
   4   3   5 688.226 105.428  16
   4   3   5 668.681 87.9672  10
   4   3   6 8080.81 402.506  16
   4   3   6 7099.74 391.969  10
   4   3   7 7572.28 420.563  10
  -4  -3  -7 7267.05 388.781   6
  -4  -3  -8 1386.32 136.718   6
   4   3   8 1821.69 202.871  12
   4   3   8 1562.06 165.589  16
  -4  -3  -8 1632.85 138.526  23
  -4  -3  -9-7.43886 54.8696   6
   4   3   9-9.25765 165.931  12
   4   3   9-8.01558 102.810  16
   4   3   9 43.3616 92.3293  18
   4   3  10 1337.42 248.533  12
  -4  -3 -10 1121.90 134.681   6
  -4  -3 -11 895.292 153.275  32
  -4  -3 -11 1153.80 133.696   6
  -4  -3 -12 4316.85 288.336  22
  -4  -3 -12 1819.72 187.235  32
  -4  -3 -13 138.582 133.033  22
  -4  -3 -14-22.6983 113.167  22
  -4  -3 -15 36.7168 84.0097  22
   4   4 -11 11.2012 49.9664  33
   4   4 -10-50.1258 81.7576  33
   4   4 -10 9.42497 102.336   1
   4   4  -9 102.231 99.7650  33
   4   4  -9-82.1816 149.664   1
  -4  -4   8 1179.72 148.207   8
  -4  -4   7 2986.18 267.394  17
   4   4  -7 3197.18 226.581  15
  -4  -4   6 6949.20 409.176   8
   4   4  -6 7536.96 395.944  15
  -4  -4   5 645.140 136.111  17
  -4  -4   5 649.554 115.190   8
   4   4  -5 756.671 110.232  15
  -4  -4   4 105.647 94.1565  17
  -4  -4   4 163.261 83.7079   8
   4   4  -4 83.5941 71.0784  15
  -4  -4   3-43.9127 88.8457  17
  -4  -4   3 54.7450 80.1884   8
   4   4  -3-20.2246 60.6301  15
  -4  -4   2 2046.83 192.842  17
  -4  -4   2 2151.86 152.753   9
   4   4  -2 2139.03 157.138  15
   4   4  -2 1849.38 145.778  10
   4   4  -1 24107.3 1132.81  10
  -4  -4   1 26546.9 1139.69   9
   4   4   0 21102.6 1013.89  10
  -4  -4   0 22222.6 1054.83  17
  -4  -4   0 24469.1 1025.47   9
   4   4   1 10187.9 493.930  10
  -4  -4  -1 10498.1 532.018  17
  -4  -4  -1 10054.5 492.862   9
   4   4   2 66529.5 2898.39  10
  -4  -4  -2 66883.0 2922.15  17
  -4  -4  -2 67404.2 2897.03   9
   4   4   3 35354.7 1486.16  10
  -4  -4  -3 34029.3 1497.75  17
  -4  -4  -3 31331.7 1468.53   9
   4   4   4 37.4126 61.4198  10
  -4  -4  -4 62.9601 64.0718  17
   4   4   5 5623.34 318.539  10
   4   4   6 111.878 72.6450  10
   4   4   7 128.055 78.7816  10
   4   4   7 121.809 94.7243  16
   4   4   8 252.054 109.297  16
   4   4   8 301.968 159.864  12
   4   4   9 447.648 140.151  16
   4   4   9 488.208 191.091  12
   4   4  10 1669.64 217.141  16
   4   4  10 1917.67 293.777  12
   4   4  10 1690.00 195.667  18
  -4  -4 -11 14.4811 107.765  32
   4   4  12 42.2834 188.711  11
  -4  -4 -13 292.791 133.665  22
  -4  -4 -14 299.517 109.815  22
  -4  -4 -15-12.0882 66.4305  22
   4   5 -10 137.192 89.3461   1
   4   5 -10 55.2433 69.0784  33
   4   5  -9 26.6745 124.287   1
   4   5  -9 94.9853 92.3725  33
  -4  -5   8 1800.53 169.167   8
   4   5  -8 1899.33 274.948   1
   4   5  -8 1525.19 160.740  33
   4   5  -8 1364.08 168.512  21
   4   5  -7 1286.93 169.957  21
  -4  -5   7 1565.70 164.794   8
  -4  -5   6 9.71455 89.1414  17
  -4  -5   6-7.91702 79.5809   8
  -4  -5   5 3374.33 288.183  17
  -4  -5   5 4468.11 288.297   8
  -4  -5   4 1022.69 155.800  17
  -4  -5   4 1566.20 160.752   8
  -4  -5   3 373.866 107.783  17
   4   5  -3 412.658 75.6023  10
  -4  -5   3 466.731 114.876   8
  -4  -5   2 700.444 98.4440   9
  -4  -5   2 420.045 105.878  17
   4   5  -2 495.638 81.2650  10
  -4  -5   1 2540.67 173.549   9
  -4  -5   1 1917.63 190.783  17
   4   5  -1 2131.71 158.843  10
  -4  -5   0 3710.96 266.077  17
   4   5   0 3566.01 232.439  10
  -4  -5  -1 711.501 97.1295   9
   4   5   1 758.688 97.0002  10
  -4  -5  -2 15406.7 735.276   9
   4   5   2 15778.4 738.628  10
  -4  -5  -3 7094.84 366.531   9
   4   5   3 6781.23 368.752  10
   4   5   4 487.208 90.2670  10
   4   5   5 1470.20 143.825  10
   4   5   5 1516.75 155.303  16
   4   5   6 3452.01 248.786  10
   4   5   6 3664.90 256.982  16
   4   5   7 7841.20 450.832  10
   4   5   7 7839.51 445.850  16
   4   5   8 700.669 150.644  16
   4   5   8 730.962 189.025  12
   4   5   9 4094.83 330.112  16
   4   5   9 4443.67 371.749  12
   4   5  10 1002.63 188.766  16
   4   5  10 1359.81 276.032  12
   4   5  10 1324.18 181.868  18
   4   5  11 1699.97 223.903  16
   4   5  11 1784.24 197.747  18
   4   5  12 891.945 227.397  11
  -4  -5 -12 103.917 89.1090  32
  -4  -5 -13 139.109 112.612  22
   4   5  13 263.979 153.860  11
  -4  -5 -14 52.8804 89.5617  22
   4   6  -9 36.1031 94.7524   1
   4   6  -9 87.2558 76.0631  33
   4   6  -8 30.3345 82.9747  33
  -4  -6   8-22.5263 59.7882   8
   4   6  -8-18.0253 97.6757  21
   4   6  -8-76.5912 141.640   1
  -4  -6   7 438.506 97.5023   8
   4   6  -6-29.3797 107.385  21
  -4  -6   6 7.46314 75.9801   8
   4   6  -6 90.5120 92.7016  33
  -4  -6   5 2852.81 222.463   8
   4   6  -5 2806.76 191.569  29
  -4  -6   4 118.583 101.730  17
   4   6  -4-74.5165 243.605   7
  -4  -6   4-16.1627 90.1294   8
  -4  -6   3 6940.59 459.432  17
  -4  -6   3 9915.60 495.699   8
  -4  -6   2 159.932 74.2497   9
  -4  -6   2 136.877 89.0493  17
   4   6  -2 237.360 72.6039  10
  -4  -6   1 7478.85 376.012   9
   4   6  -1 6590.74 363.670  10
  -4  -6   0 3442.21 219.153   9
  -4  -6   0 2841.63 229.280  17
   4   6   0 2829.41 204.334  10
  -4  -6  -1 4384.67 255.783   9
   4   6   1 3970.07 247.102  10
  -4  -6  -2 3589.50 229.385   9
  -4  -6  -2 3089.93 229.962  17
   4   6   2 3182.17 215.310  10
  -4  -6  -3 1814.50 153.844   9
   4   6   3 1891.37 156.790  10
  -4  -6  -3 1879.10 165.185  17
   4   6   4-6.38474 89.8982  16
   4   6   4 61.5211 69.6860  10
   4   6   5 3489.45 251.000  10
   4   6   5 3479.05 249.807  16
   4   6   6 7994.10 466.943  10
   4   6   6 8486.46 470.310  16
   4   6   7 735.608 145.386  16
   4   6   7 324.253 107.401  10
   4   6   8 7838.06 499.688  12
   4   6   8 7913.11 482.419  16
   4   6   9 202.436 209.069  12
   4   6   9 366.172 144.489  16
   4   6  10 476.453 246.981  12
   4   6  10 729.152 176.420  16
   4   6  11-35.5228 110.271  18
  -4  -6 -12-65.4787 78.6077  32
   4   6  12 8.60482 112.953  18
   4   6  12 48.5058 188.680  11
  -4  -6 -13 144.302 102.220  22
   4   6  13 32.1199 135.874  11
  -4  -6 -14 216.793 75.7460  22
   4   7  -9 110.522 70.3646  21
   4   7  -8 2.82840 64.4043  33
   4   7  -8 97.8519 87.5480  21
   4   7  -8 55.9201 100.086   1
   4   7  -7 52.9308 83.1621  33
   4   7  -7 436.654 161.734   1
   4   7  -7 496.364 123.904  21
  -4  -7   6 78.3527 69.7918   8
   4   7  -5 1650.34 151.623  29
  -4  -7   5 1734.69 169.715   8
   4   7  -5 1770.48 187.733  21
  -4  -7   4 167.872 87.9163   8
   4   7  -4 64.0498 92.4721  29
  -4  -7   3 16313.6 718.532   8
  -4  -7   3 11217.1 660.559  17
  -4  -7   2 14010.9 805.432  17
  -4  -7   2 19062.2 806.650   9
   4   7  -1 598.487 94.8343  10
  -4  -7   1 621.539 117.789  17
   4   7   0-5.74138 59.5355  10
  -4  -7   0-7.55993 69.3728  17
  -4  -7   0-32.9466 72.7141   9
   4   7   1 1638.32 151.188  10
  -4  -7  -1 1674.38 168.537  17
   4   7   2 3859.63 254.965  10
  -4  -7  -2 4177.67 268.411   9
  -4  -7  -3 79.0137 76.2004   9
   4   7   3 332.825 85.4987  10
   4   7   3 268.942 108.262  16
  -4  -7  -4 122.278 77.3104   9
   4   7   4 120.975 83.5616  10
   4   7   4 67.9400 114.722  16
   4   7   5 284.677 103.540  10
   4   7   5 367.490 128.818  16
   4   7   6 7874.71 454.543  10
   4   7   6 7157.80 443.043  16
   4   7   7 56099.4 2492.83  12
   4   7   7 54296.6 2474.91  16
   4   7   8 59082.4 2725.86  12
   4   7   8 61530.1 2712.99  16
   4   7   9 4764.65 409.244  12
   4   7   9 4570.97 355.901  16
   4   7  10 391.218 239.982  12
   4   7  10 494.280 139.510  18
   4   7  10 233.237 136.320  16
   4   7  11 177.462 112.318  18
   4   7  12 126.158 107.016  18
   4   7  12 193.994 163.137  11
  -4  -7 -13 28.6687 75.7675  22
   4   8  -8 31.2894 71.7907  21
   4   8  -7 84.6884 94.5547  21
   4   8  -6-24.7786 103.865  21
   4   8  -5 73.8861 102.567  21
   4   8  -5 263.082 194.052   7
  -4  -8   5 6.11357 63.0097   8
   4   8  -5-44.0978 71.1988  29
   4   8  -4 74.0453 242.082   7
  -4  -8   4 80.5837 75.1094   8
   4   8  -4 67.8396 98.0232  21
   4   8  -3 935.914 132.871  29
   4   8  -3 975.348 146.815  21
  -4  -8   2 6789.26 351.891   9
   4   8  -2 6214.53 359.821  21
  -4  -8   1 15810.1 694.257   9
   4   8  -1 13837.9 678.303  21
  -4  -8   0 760.757 120.666   9
   4   8   0 649.096 113.235  21
   4   8   1 864.906 119.330  10
   4   8   1 920.873 139.326  16
  -4  -8  -1 961.899 127.854   9
   4   8   2 1041.77 149.955  16
   4   8   2 739.012 117.862  10
  -4  -8  -2 868.900 125.569   9
   4   8   3 5620.55 355.296  10
  -4  -8  -3 6024.26 355.643   9
   4   8   3 5906.38 366.295  16
   4   8   4 759.434 151.764  16
  -4  -8  -4 752.541 118.397   9
   4   8   4 843.065 124.212  10
   4   8   5 1957.70 201.310  16
   4   8   5 1624.24 178.998  10
  -4  -8  -5 1540.63 160.929   9
   4   8   6 4181.66 325.761  12
   4   8   6 4040.05 308.319  16
   4   8   7 6355.73 415.599  16
   4   8   8 4721.21 385.296  12
   4   8   8 4491.21 338.680  16
   4   8   9 164.687 133.786  16
   4   8   9 133.630 215.223  12
   4   8   9 207.818 125.149  18
   4   8  10 332.058 138.813  16
   4   8  10 426.494 126.505  18
   4   8  11 20.0462 92.8409  18
   4   8  11 59.0105 168.117  11
   4   8  12 92.5102 82.7022  18
   4   8  12 52.3525 122.840  11
   4   9  -7 58.8672 69.8638  21
   4   9  -6 146.802 86.5045  21
   4   9  -5-60.0789 147.728   7
   4   9  -5-39.3557 89.3772  21
   4   9  -4 291.979 85.4025  29
  -4  -9   4 598.905 91.5659   8
   4   9  -4 262.430 230.685   7
   4   9  -4 493.906 112.524  21
  -4  -9   3-20.0830 66.0102   8
   4   9  -3 38.7327 264.508   7
   4   9  -3-100.068 100.685  21
   4   9  -2 76.5095 88.7016  29
  -4  -9   2 115.141 97.2959   8
  -4  -9   1 66.1608 72.1765   9
   4   9   0 114.452 88.5015  16
   4   9   1 2727.02 223.936  16
   4   9   2 53.0921 101.889  16
  -4  -9  -2 152.476 79.8136   9
   4   9   3 95.7427 103.548  16
  -4  -9  -3 7.14531 72.7544   9
   4   9   4 1146.77 157.762  16
   4   9   5 680.285 142.738  16
   4   9   5 651.377 163.097  12
  -4  -9  -6 13.3444 73.6297   9
   4   9   6-89.3682 129.463  16
   4   9   6-17.8226 155.482  12
  -4  -9  -7 129.561 75.5374   9
   4   9   7 89.9920 175.302  12
   4   9   7 198.048 122.239  16
   4   9   8 95.3453 107.648  18
  -4  -9  -8 44.3223 64.3583   9
   4   9   8 103.624 179.272  12
   4   9   9 8.06493 100.554  18
  -4  -9  -9-28.3966 53.3284   9
   4   9   9 17.5759 110.024  16
   4   9  10 100.247 156.644  11
   4   9  10 79.0669 91.1537  18
   4   9  10 320.624 122.122  16
   4   9  11 112.302 118.020  11
   4   9  11 16.9805 83.7569  18
  -4  -9 -11 19.6942 49.1369  32
   4  10  -5 125.704 73.2558  21
   4  10  -4 365.109 165.864   7
   4  10  -4 388.571 79.5216  29
   4  10  -4 485.091 99.7840  21
   4  10  -3 102.542 83.2510  21
   4  10  -3 218.697 74.2965  29
   4  10  -3 220.378 230.489   7
  -4 -10   3 140.742 57.6820   8
   4  10  -2 93.2273 73.2281  29
  -4 -10   2 164.627 66.7407   8
   4  10  -2-35.2760 266.376   7
   4  10  -1 145.301 80.5947  29
  -4 -10   1 157.206 58.2494   9
   4  10   0 586.450 105.572  28
  -4 -10   0 2225.46 151.941   9
  -4 -10  -1 6020.62 343.977   9
  -4 -10  -2 5369.46 318.126   9
  -4 -10  -3 1175.92 130.529   9
   4  10   4 689.960 94.1182  29
  -4 -10  -4 1050.90 123.671   9
  -4 -10  -5-5.94397 69.3225   9
  -4 -10  -6 1351.02 133.903   9
   4  10   6 1246.08 198.662  12
   4  10   6 1209.95 158.174  16
   4  10   7 2310.37 204.108  18
  -4 -10  -7 2022.46 163.723   9
   4  10   7 2250.25 240.827  12
   4  10   7 2196.37 207.103  16
  -4 -10  -8 408.913 73.2384   9
   4  10   8 471.170 114.908  18
   4  10   8 443.030 122.818  16
   4  10   9 356.491 97.1316  18
  -4 -10  -9 343.095 58.8717   9
   4  10   9 384.879 109.400  16
   4  10   9 386.621 140.536  11
   4  10  10 18.3385 67.0309  18
   4  11  -3 99.4515 130.435   7
   4  11  -2 215.596 182.086   7
   4  11  -2 138.591 64.5070  29
   4  11  -1-45.4036 59.8281  29
  -4 -11   1 35.9668 47.0521   8
   4  11   0 58.6726 62.9593  29
  -4 -11   0 160.486 51.7501   9
  -4 -11   0 65.3558 63.9751   8
   4  11   1-3.97409 61.0201  29
  -4 -11  -1 3.98180 47.7465   9
   4  11   2-12.3454 71.4929  28
   4  11   2-38.0539 58.4303  29
  -4 -11  -2 30.5905 52.8727   9
   4  11   3 68.0601 53.5928  29
  -4 -11  -3 276.624 69.0213   9
   4  11   4 11.5643 81.6696  16
  -4 -11  -4 13.4993 54.9238   9
   4  11   5-23.9246 85.5689  16
  -4 -11  -5 16.7864 50.0958   9
   4  11   5-45.0167 75.7793  18
   4  11   6 172.318 92.2441  16
  -4 -11  -6 149.546 55.2902   9
   4  11   6 187.299 84.8659  18
   4  11   7 170.553 88.6035  16
  -4 -11  -7 151.639 48.5432   9
   4  11   7 190.395 80.1351  18
   4  11   8 61.7605 72.1709  16
   4  11   8 41.1664 61.4840  18
   4  12   0-49.4085 152.298   7
   4  12   1 114.555 169.787   7
   4  12   2-98.8639 166.950   7
   4  12   3 4.69900 46.7779  28
   4  12   4 2.36200 46.9495  28
   4  12   5-23.5062 43.5867  28
   4  12   6 25.8013 38.1283  28
  -5  10   2 32.9702 78.1272   5
  -5  10   1 113.925 105.979   5
  -5  10   0-13.8164 100.692   5
  -5  10  -1-32.8180 65.8582  28
  -5  10  -2 10.6938 72.2350  28
  -5  10  -3 22.3299 73.2499  28
  -5  10  -4-22.0482 73.8811  28
  -5  10  -5-61.1186 72.9623  28
  -5  10  -6 17.3750 63.4023  28
  -5   9   4 44.8220 83.6475   5
  -5   9   4 36.6203 66.7408  26
  -5   9   3-27.3442 68.8166   4
  -5   9   3 95.8627 105.716   5
  -5   9   3 32.7679 75.2804  26
  -5   9   2-89.8298 91.2706   4
  -5   9   2 63.1163 106.250   5
  -5   9   2 16.3266 83.2350  26
  -5   9   1-13.0347 100.623   4
  -5   9   1 87.1818 122.337   5
  -5   9   0 28.8941 109.070   4
  -5   9   0-38.4831 131.399   5
  -5   9  -1 343.971 141.385   4
  -5   9  -1 89.6270 91.4185  28
  -5   9  -1 101.759 146.634   5
  -5   9  -2 22.9614 91.4722  28
  -5   9  -2 20.7618 141.784   5
  -5   9  -3 35.8514 101.795  28
  -5   9  -4 87.8321 105.075  28
  -5   9  -4 305.330 105.999  30
  -5   9  -5 93.4959 101.122  28
  -5   9  -5 194.307 97.7722  30
  -5   9  -6 9.93088 94.0852  28
  -5   9  -6 95.5881 94.0818  30
  -5   9  -7 56.4062 85.4279  28
  -5   9  -7 60.2538 89.1194  30
  -5   9  -8 90.8949 74.6915  28
  -5   8   7 44.1246 48.9874  26
  -5   8   6 18.2973 67.3946  26
   5  -8  -6-38.8332 47.9866  14
  -5   8   6 28.7260 75.5075   5
  -5   8   5 80.4735 81.0199  26
   5  -8  -5 56.6934 56.6481  14
  -5   8   5 306.652 83.4721   4
  -5   8   5 373.026 119.413   5
  -5   8   4 62.4720 91.1692  26
   5  -8  -4 307.658 68.8656  14
  -5   8   4 868.757 134.477   4
  -5   8   4 1126.02 189.165   5
  -5   8   3 714.760 141.920   4
  -5   8   3 888.308 185.725   5
  -5   8   2 1123.85 213.982   5
  -5   8   2 1153.64 183.163   4
  -5   8   1 792.944 202.350   5
  -5   8   1 910.589 181.855   4
  -5   8   0 109.912 113.433  26
  -5   8   0 49.0659 114.834   4
  -5   8   0 215.244 173.283   5
  -5   8  -1-53.2897 134.106   4
  -5   8  -1 45.8859 154.484   5
  -5   8  -1 32.9553 102.033  28
  -5   8  -2-24.0955 166.818   5
  -5   8  -2 76.4590 135.866   4
  -5   8  -2 7.03244 108.870  28
  -5   8  -3 614.332 219.028   5
  -5   8  -3 254.998 124.590  28
  -5   8  -3 499.587 188.240   4
  -5   8  -4 58.8846 110.534  28
  -5   8  -6 711.044 94.7518  31
  -5   8  -6 625.789 143.567  30
  -5   8  -7 332.386 116.105  28
  -5   8  -7 553.776 132.782  30
  -5   8  -8 37.5980 97.9568  28
  -5   8  -8 236.871 108.890  30
  -5   8  -9 66.2048 85.8222  30
  -5   7   8 41.7195 57.5410  26
   5  -7  -7 3.46414 54.2035  14
  -5   7   6 40.9533 66.5748   4
   5  -7  -6-11.3228 54.8446  15
   5  -7  -6 8.33162 58.0701  14
  -5   7   5 42.8957 78.1625   4
   5  -7  -5 18.9734 66.5701  14
  -5   7   4 113.690 96.4526   4
   5  -7  -4-15.1929 68.2078  14
  -5   7   3 5.89920 105.245  26
  -5   7   3 559.988 140.093   4
  -5   7   2-103.186 109.535  26
  -5   7   1 61.9950 106.341  26
  -5   7   0 119.269 112.357  26
  -5   7   0 98.3520 107.249   4
  -5   7   0 62.4123 123.101   5
  -5   7  -1 351.634 122.576  28
  -5   7  -1 610.890 142.139  26
  -5   7  -1 606.517 192.506   5
  -5   7  -1 573.241 162.023   4
  -5   7  -2 256.282 129.474  26
  -5   7  -2 189.018 85.0258  31
  -5   7  -2 29.7944 113.871  30
  -5   7  -2 188.650 165.538   5
  -5   7  -2 74.3846 128.860   4
  -5   7  -2 35.8502 118.385  28
  -5   7  -3 700.069 216.152   5
  -5   7  -3 505.319 103.663  31
  -5   7  -3 570.168 143.865  30
  -5   7  -3 786.349 222.577   4
  -5   7  -3 518.900 142.043  28
  -5   7  -4 360.074 185.344   5
  -5   7  -4 278.148 172.417   4
  -5   7  -4 154.181 76.6854  27
  -5   7  -4 352.288 136.871  28
  -5   7  -4 152.418 131.376  30
  -5   7  -4 197.419 83.1046  31
  -5   7  -5 261.570 131.520  28
  -5   7  -5 461.385 93.0318  27
  -5   7  -5 331.011 134.759  30
  -5   7  -5 641.018 107.250  31
  -5   7  -6-54.3526 122.774  28
  -5   7  -6 21.6006 75.0255  27
  -5   7  -6 78.4312 124.280  30
  -5   7  -6-58.7317 80.3401  31
  -5   7  -7 24.7011 69.9417  31
  -5   7  -7 65.5154 129.158  33
  -5   7  -7 7.23330 114.673  28
  -5   7  -8 117.537 117.068  30
  -5   7  -9 13.1038 113.176  33
  -5   7  -9 124.165 111.681  28
  -5   7  -9 169.772 109.666  30
  -5   7 -10 47.3669 99.7149  33
   5  -6  -8 750.487 84.4486  15
   5  -6  -8 98.5736 63.6640  14
   5  -6  -7 687.730 93.6010  15
   5  -6  -7 199.133 73.7374  14
   5  -6  -6 60.6247 70.2365  15
   5  -6  -6 63.1028 69.8460  14
   5  -6  -5 42.9688 66.9906  15
   5  -6  -4 11.6826 71.6061  14
   5  -6  -3 17.0081 72.4340  14
  -5   6   2-17.1633 100.920  25
   5  -6  -2 42.1842 65.7511  14
  -5   6   1 148.220 105.323  25
  -5   6   0 3394.45 242.516  25
  -5   6   0 3316.92 260.625  26
  -5   6  -1 1617.01 227.959   4
  -5   6  -1 1170.85 234.366   5
  -5   6  -1 1080.40 154.325  28
  -5   6  -1 1386.69 158.067  25
  -5   6  -1 1506.83 177.993  26
  -5   6  -2 215.068 131.918   4
  -5   6  -2 125.306 157.764   5
  -5   6  -2 266.977 137.189  26
  -5   6  -2 100.418 110.551  28
  -5   6  -2 21.6176 120.380  30
  -5   6  -3 57.2160 115.708  28
  -5   6  -3 86.9525 72.7603  27
  -5   6  -3 53.3842 126.495   4
  -5   6  -3 135.939 167.127   5
  -5   6  -3-4.94034 77.3250  19
  -5   6  -3 7.74649 121.544  30
  -5   6  -4 1704.70 195.834  28
  -5   6  -4 1889.74 306.190   5
  -5   6  -4 1707.03 152.356  27
  -5   6  -4 1897.31 201.563  30
  -5   6  -4 1756.44 177.815  31
  -5   6  -4 2272.73 295.821   4
  -5   6  -4 1643.64 155.398  19
  -5   6  -5-64.0241 153.622   4
  -5   6  -5 107.370 81.5198  27
  -5   6  -5-23.2202 123.331  28
  -5   6  -5-98.9569 158.950  33
  -5   6  -5 23.5593 83.9946  19
  -5   6  -5-67.5551 137.190  32
  -5   6  -5-35.5093 87.0566  31
  -5   6  -5-8.40921 120.305  30
  -5   6  -6 55.5801 129.529  28
  -5   6  -6 236.500 89.7394  27
  -5   6  -6 163.462 146.295  33
  -5   6  -6 189.118 95.3751  19
  -5   6  -6 185.463 128.078  30
  -5   6  -6 115.567 87.5956  31
  -5   6  -6-58.6112 138.550  32
  -5   6  -7-77.4929 128.431  28
  -5   6  -7-18.7379 82.6163  27
  -5   6  -7-98.3123 145.299  33
  -5   6  -7-6.61003 93.0738  19
  -5   6  -7 62.1168 123.709  30
  -5   6  -7-80.2145 83.4293  31
  -5   6  -7-77.0293 140.353  32
  -5   6  -8 189.900 130.721  30
  -5   6  -8-106.681 150.149  32
  -5   6  -8 119.151 84.4485  31
  -5   6  -8-94.6150 147.835  33
  -5   6  -8 29.7689 117.693  28
  -5   6  -8 56.0342 83.5706  27
  -5   6 -10 1069.95 149.740  30
  -5   6 -10 334.796 135.636  33
  -5   6 -11 142.820 112.870  33
   5  -5  -9 2322.19 129.453  15
   5  -5  -9 443.235 80.4430  14
   5  -5  -8 2872.33 172.601  15
   5  -5  -8 1243.11 136.763  14
   5  -5  -7 638.245 104.116  15
   5  -5  -7 340.585 87.7274  14
   5  -5  -6 41.6562 72.9689  15
   5  -5  -5 781.666 114.925  14
   5  -5  -4 141.084 73.8313  15
   5  -5  -4 188.008 81.9586  14
   5  -5  -3 30.8442 62.7635  15
   5  -5  -3 45.3708 69.8376  14
   5  -5  -2 56.5980 66.2974  14
  -5   5   1 81.2846 67.4469   3
  -5   5   1 67.9012 104.301  25
   5  -5  -1 155.057 64.9998  14
  -5   5   0 490.935 101.833   3
  -5   5   0 425.996 118.792  25
  -5   5  -1 2158.07 187.544   3
  -5   5  -1 1709.49 179.338  26
  -5   5  -1 1834.53 175.334  25
  -5   5  -1 1503.00 158.837  28
  -5   5  -2 4076.55 279.883  28
  -5   5  -2 4655.82 282.842  25
  -5   5  -2 4488.83 291.547  26
  -5   5  -2 5495.52 400.041   4
  -5   5  -2 4176.45 298.585   3
  -5   5  -2 5279.45 424.528   5
  -5   5  -2 4420.55 292.519  30
  -5   5  -3 184.367 115.786  25
  -5   5  -3 291.829 131.690  26
  -5   5  -3 299.226 97.6004   3
  -5   5  -3 423.808 147.705   4
  -5   5  -3 262.584 149.939   5
  -5   5  -3 368.817 117.323  30
  -5   5  -3 202.085 116.833  32
  -5   5  -3 363.732 113.079  28
  -5   5  -3 279.790 82.1431  19
  -5   5  -4 1664.66 148.925  19
  -5   5  -4 1896.80 186.084  28
  -5   5  -4 1815.79 287.224   5
  -5   5  -4 1517.08 145.955  27
  -5   5  -4 2125.25 266.858   4
  -5   5  -4 1813.27 186.141   3
  -5   5  -4 1400.05 184.722  32
  -5   5  -4 1837.24 187.747  30
  -5   5  -4 1796.27 213.243  33
  -5   5  -5 272.416 151.758  33
  -5   5  -5 146.088 82.5778  19
  -5   5  -5 154.870 122.423  28
  -5   5  -5 70.3798 79.8178  27
  -5   5  -5 69.1443 124.940  32
  -5   5  -5 160.880 95.0563  31
  -5   5  -5 184.727 120.560  30
  -5   5  -5 131.180 94.3469   3
  -5   5  -5 56.6439 137.712   4
  -5   5  -6 181.652 122.944  30
  -5   5  -6 51.7853 91.5371  31
  -5   5  -6 82.4189 175.995  20
  -5   5  -6 81.7687 124.109  28
  -5   5  -6 23.4812 91.4385  27
  -5   5  -6 86.1841 87.5874  19
  -5   5  -6 122.126 135.295  32
  -5   5  -6 173.758 143.681  33
  -5   5  -7 341.868 140.564  30
  -5   5  -7 412.118 110.822  31
  -5   5  -7 752.989 200.811  20
  -5   5  -7 504.471 141.050  28
  -5   5  -7 588.549 115.376  27
  -5   5  -7 424.811 112.389  19
  -5   5  -7 381.935 152.944  32
  -5   5  -7 283.080 147.028  33
  -5   5  -8-120.951 122.820  30
  -5   5  -8-31.6285 88.1868  31
  -5   5  -8-205.453 197.142  20
  -5   5  -8 19.7213 91.3382  27
  -5   5  -8 22.7345 125.294  28
  -5   5  -8-27.3153 92.9519  19
  -5   5  -8 59.1007 135.903  33
  -5   5  -8-50.7135 140.444  32
  -5   5  -9 528.450 173.044  32
  -5   5  -9 1344.72 153.997  31
  -5   5  -9 1161.02 149.204  19
  -5   5  -9 716.567 209.757  20
  -5   5  -9 1449.69 155.902  27
  -5   5  -9 824.865 158.448  28
  -5   5  -9 783.318 173.023  33
  -5   5  -9 1146.54 170.663  30
  -5   5 -10 516.769 149.159  33
  -5   5 -11 427.206 128.300  33
  -5   5 -11 278.257 136.885  32
  -5   5 -12 144.826 100.263  33
   5  -4  -9 102.461 69.4718  14
  -5   4   9 176.244 112.704  13
   5  -4  -8 99.5372 76.7728  14
  -5   4   8 65.0755 138.282  13
   5  -4  -8 200.732 85.7914  15
  -5   4   7-75.7285 141.155  13
   5  -4  -7 157.160 83.5331  15
   5  -4  -6 127.687 83.6074  14
  -5   4   6 47.9390 146.701  13
   5  -4  -5 37.9165 85.1027  14
  -5   4   5-31.2060 139.831  13
   5  -4  -5-6.19945 76.9714  15
   5  -4  -4 83.1203 75.0605  14
  -5   4   4 143.668 143.546  13
   5  -4  -4 101.977 74.7596  15
   5  -4  -3 151.115 67.8009  15
   5  -4  -3 97.4706 70.4716  14
   5  -4  -2 433.571 77.7563  15
   5  -4  -2 392.888 79.2718  14
  -5   4   1 150.425 71.6904   3
   5  -4  -1 154.693 61.2807  14
  -5   4   0 304.677 82.4002   3
   5  -4   0 424.351 68.8788  14
  -5   4  -1 1102.30 141.028  25
  -5   4  -1 867.303 133.831  26
  -5   4  -1 945.272 122.421   3
  -5   4  -1 994.640 118.070  28
  -5   4  -1 752.847 119.304  30
  -5   4  -2 175.685 101.637  30
  -5   4  -2 140.156 80.6722  24
  -5   4  -2 187.998 98.1269  28
  -5   4  -2 157.602 112.582  25
  -5   4  -2 217.906 107.544  26
  -5   4  -2 126.837 62.5534  19
  -5   4  -2 230.042 86.4965   3
  -5   4  -2 278.332 129.856   5
  -5   4  -3 5431.17 318.615   3
  -5   4  -3 5908.47 394.577   4
  -5   4  -3 3604.88 287.361  32
  -5   4  -3 5035.35 267.288  24
  -5   4  -3 5236.19 293.266  25
  -5   4  -3 5343.85 302.878  26
  -5   4  -3 5530.43 302.085  28
  -5   4  -3 4964.19 400.304   5
  -5   4  -3 4025.39 261.453  19
  -5   4  -3 5231.44 309.216  30
  -5   4  -4 4258.29 273.318   3
  -5   4  -4 4292.53 342.684   4
  -5   4  -4 3212.22 248.739  32
  -5   4  -4 3918.61 245.366  25
  -5   4  -4 3666.68 289.487  20
  -5   4  -4 3723.01 356.801   5
  -5   4  -4 3183.61 216.114  19
  -5   4  -4 3533.65 280.363  33
  -5   4  -4 3363.53 243.301  28
  -5   4  -4 3705.35 258.770  30
  -5   4  -5 1382.33 194.959  20
  -5   4  -5 1062.26 178.838  33
  -5   4  -5 1002.54 116.965  19
  -5   4  -5 1249.42 149.748  28
  -5   4  -5 1566.08 223.584   4
  -5   4  -5 1325.74 152.794   3
  -5   4  -5 1051.19 154.039  30
  -5   4  -5 1064.56 138.992  31
  -5   4  -5 1055.16 156.904  32
  -5   4  -6 487.595 170.132  20
  -5   4  -6 366.213 139.989  33
  -5   4  -6 420.585 97.0976  19
  -5   4  -6 431.903 126.313  28
  -5   4  -6 540.118 101.714  27
  -5   4  -6 584.343 117.152   3
  -5   4  -6 498.416 162.115   4
  -5   4  -6 398.626 112.867  31
  -5   4  -6 517.780 134.162  30
  -5   4  -6 638.955 134.299  32
  -5   4  -7 25.1918 162.195  20
  -5   4  -7-7.77685 128.572  33
  -5   4  -7 6.11727 86.6823  19
  -5   4  -7-61.7886 119.785  28
  -5   4  -7 12.2437 90.5800  27
  -5   4  -7-82.3137 90.1502   3
  -5   4  -7 88.4117 88.7450  31
  -5   4  -7 39.0833 116.338  30
  -5   4  -7-71.8497 114.213  32
  -5   4  -8 211.309 138.007  32
  -5   4  -8 173.399 100.022  27
  -5   4  -8 102.615 121.454  28
  -5   4  -8 224.249 146.074  33
  -5   4  -8 232.583 107.658  31
  -5   4  -8 228.364 128.883  30
  -5   4  -8 282.840 181.541  20
  -5   4  -8 169.001 100.944  19
  -5   4  -9 77.8932 98.3600  19
  -5   4  -9 89.1691 119.841  30
  -5   4  -9 116.754 95.3235  31
  -5   4  -9 422.480 160.776  32
  -5   4  -9 381.207 158.021  33
  -5   4  -9 162.968 106.536  27
  -5   4  -9 130.929 131.426  28
  -5   4 -10 2412.57 215.485  30
  -5   4 -10 2303.43 195.205  19
  -5   4 -10 1882.74 240.889  20
  -5   4 -10 2772.88 207.746  27
  -5   4 -10 1882.65 215.664  33
  -5   4 -12 119.101 106.680  33
  -5   4 -12 42.2108 151.730  20
  -5   4 -12-6.87955 112.133  32
  -5   4 -13 167.001 131.407  20
   5  -3 -10 63.2829 56.2711  15
   5  -3  -9-48.4686 71.9267  14
   5  -3  -9 16.4206 76.5528  15
  -5   3   9 128.520 136.262  13
   5  -3  -8 528.036 105.534  14
   5  -3  -8 685.116 115.377  15
  -5   3   8 302.479 172.841  13
   5  -3  -7-6.66322 86.1474  14
   5  -3  -7 87.0594 87.9142  15
   5  -3  -6 431.789 103.274  14
   5  -3  -6 538.176 107.788  15
  -5   3   6 238.658 172.381  13
   5  -3  -5-31.0083 77.9632  14
   5  -3  -5 25.0194 74.3243  15
  -5   3   5-16.1426 153.718  13
   5  -3  -4 96.2142 75.7829  14
   5  -3  -4 105.790 71.2526  15
  -5   3   4 72.6976 137.521  13
   5  -3  -3 1191.72 118.974  15
  -5   3   3 829.709 175.350  13
   5  -3  -3 955.762 112.106  14
   5  -3  -2 52.7766 57.9924  14
   5  -3  -2 58.1533 53.7475  15
  -5   3   1 5491.36 310.322   3
   5  -3  -1 5353.04 285.214  15
   5  -3  -1 5259.19 285.453  14
  -5   3   0 650.277 98.0874   3
   5  -3   1 4162.06 210.963  14
  -5   3  -1 4280.15 256.587   3
  -5   3  -2 3769.31 265.276  32
  -5   3  -2 3917.35 263.458  28
  -5   3  -2 4734.81 270.811  26
  -5   3  -2 5704.54 283.194  25
  -5   3  -2 5588.62 298.145   3
  -5   3  -2 5802.54 368.331   5
  -5   3  -3 14.3012 116.080  32
  -5   3  -3 213.427 107.489   5
  -5   3  -3 323.985 82.9241   3
  -5   3  -3 256.485 96.8673  26
  -5   3  -3 249.831 109.197  25
  -5   3  -3 230.564 99.4868  30
  -5   3  -4 734.396 142.214   4
  -5   3  -4 548.269 115.014  30
  -5   3  -4 519.507 130.902  33
  -5   3  -4 482.635 104.859  28
  -5   3  -4 464.355 96.6061   3
  -5   3  -4 313.646 135.875  20
  -5   3  -4 556.843 119.500  25
  -5   3  -4 759.632 152.904   5
  -5   3  -4 516.894 94.5427  24
  -5   3  -5 4449.18 283.699  32
  -5   3  -5 4141.11 283.112  28
  -5   3  -5 5048.88 324.001  20
  -5   3  -5 4799.90 313.224  33
  -5   3  -5 5001.87 306.757  30
  -5   3  -5 5836.58 398.346   4
  -5   3  -5 5787.10 321.397   3
  -5   3  -6 951.278 132.019  28
  -5   3  -6 912.385 171.086  20
  -5   3  -6 943.044 152.142  33
  -5   3  -6 991.107 132.923  32
  -5   3  -6 890.059 126.940   3
  -5   3  -6 842.500 178.744   4
  -5   3  -6 924.366 133.074  31
  -5   3  -6 1272.34 151.157  30
  -5   3  -7 250.866 154.562  20
  -5   3  -7 229.424 93.4682  31
  -5   3  -7 321.727 112.717  30
  -5   3  -7 379.218 125.412  28
  -5   3  -7 300.185 92.1422  27
  -5   3  -7 243.323 91.3201   3
  -5   3  -7 365.219 110.592  32
  -5   3  -7 362.768 131.396  33
  -5   3  -8 183.668 163.253  20
  -5   3  -8 200.763 116.265  30
  -5   3  -8 242.472 100.615  31
  -5   3  -8 180.563 92.9515  19
  -5   3  -8 238.590 126.491  28
  -5   3  -8 150.122 95.5250  27
  -5   3  -8 134.715 81.6371   3
  -5   3  -8 77.5759 108.231  32
  -5   3  -8 209.798 138.052  33
  -5   3  -9 764.808 133.602  19
  -5   3  -9 1114.99 159.442  30
  -5   3  -9 893.589 137.773  27
  -5   3  -9 998.234 169.763  28
  -5   3  -9 1011.97 167.013  32
  -5   3  -9 691.983 169.628  33
  -5   3  -9 1147.57 147.680  31
  -5   3  -9 1024.59 202.437  20
  -5   3 -10 600.295 161.816  32
  -5   3 -10 1092.30 146.160  27
  -5   3 -10 785.691 138.662  19
  -5   3 -10 740.967 167.746  33
  -5   3 -10 966.952 213.179  20
  -5   3 -11 444.424 109.756  19
  -5   3 -11 406.088 178.297  20
  -5   3 -11 43.2639 132.484  32
  -5   3 -11 406.736 131.934  33
  -5   3 -12 412.939 172.459  20
  -5   3 -12 128.648 118.816  32
  -5   3 -12 249.822 110.886  33
  -5   3 -13 5.65985 99.3801  32
  -5   3 -13 24.9720 134.443  20
  -5   3 -14 38.2458 104.421  20
   5  -2 -10 4.20865 60.9681  15
   5  -2  -9 94.3717 75.1149  14
   5  -2  -9 107.671 84.0328  15
  -5   2   9 66.1581 138.082  13
   5  -2  -8 97.1623 83.8524  14
   5  -2  -8 425.346 107.690  15
  -5   2   8 99.3288 166.630  13
  -5   2   7 106.845 180.151  13
   5  -2  -7 27.8684 85.0535  14
   5  -2  -6 2583.44 199.402  15
   5  -2  -6 2403.78 195.775  14
   5  -2  -5 981.421 122.596  14
   5  -2  -5 803.590 119.942  15
   5  -2  -4 1560.95 141.412  14
   5  -2  -4 1548.89 140.490  15
  -5   2   3 6558.07 384.640   8
   5  -2  -3 7542.21 372.186  14
   5  -2  -3 7766.57 373.405  15
  -5   2   2 885.604 107.298   8
   5  -2  -2 1120.07 105.192  15
   5  -2  -2 1125.33 105.911  14
  -5   2   1 197.357 60.1881   8
   5  -2  -1 221.285 57.9768  15
   5  -2  -1 223.315 59.2996  14
  -5   2   1 163.737 103.714  13
   5  -2   1 878.112 79.0823  14
  -5   2  -1 800.249 91.9935  28
   5  -2   1 1066.05 86.2811  15
  -5   2  -1 878.384 86.3817  23
  -5   2  -2 1351.70 121.013  28
  -5   2  -2 1385.47 137.798  30
  -5   2  -2 1619.07 133.642   2
  -5   2  -2 1149.04 115.611  32
  -5   2  -2 1661.87 116.116  23
  -5   2  -3 22844.7 932.944  23
  -5   2  -3 23007.4 944.465  24
  -5   2  -3 17432.1 932.519  32
  -5   2  -3 21579.1 970.867   2
  -5   2  -3 24291.1 952.960  28
  -5   2  -3 17203.2 950.723  20
  -5   2  -4 9878.41 484.821   2
  -5   2  -4 10678.7 539.217   4
  -5   2  -5 16603.2 811.895  24
  -5   2  -5 19056.1 826.664  25
  -5   2  -5 19032.1 856.063   2
  -5   2  -5 19313.1 923.729   4
  -5   2  -5 17647.1 843.601  30
  -5   2  -5 17532.0 847.751  20
  -5   2  -6 32551.1 1412.76   2
  -5   2  -6 29830.7 1397.05  30
  -5   2  -6 30330.4 1402.24  31
  -5   2  -6 30467.9 1385.21  32
  -5   2  -6 29598.8 1393.96  33
  -5   2  -6 31324.6 1492.67   4
  -5   2  -6 33404.4 1418.69   3
  -5   2  -6 30836.6 1387.51  28
  -5   2  -7 11937.8 570.621   2
  -5   2  -7 10181.5 552.879  30
  -5   2  -7 11979.5 565.595  31
  -5   2  -7 10370.7 545.404  32
  -5   2  -7 10202.2 562.410  33
  -5   2  -7 12093.7 574.284   3
  -5   2  -7 9798.86 546.762  28
  -5   2  -8 126.948 74.1930   3
  -5   2  -8 151.254 73.6423   2
  -5   2  -8 82.1756 87.4441  27
  -5   2  -8 39.2573 105.646  28
  -5   2  -8 113.978 99.1528  32
  -5   2  -8 73.8453 100.570  30
  -5   2  -8 202.695 87.4248  31
  -5   2  -9 1251.44 150.505  19
  -5   2  -9 1611.06 161.433  27
  -5   2  -9 1689.79 183.204   6
  -5   2  -9 1577.45 185.721  33
  -5   2  -9 1639.69 167.057  31
  -5   2  -9 1370.11 170.657  32
  -5   2 -10 40.3769 93.4786  19
  -5   2 -10 246.288 103.018  27
  -5   2 -10 268.371 126.773  33
  -5   2 -10 129.150 110.984  32
  -5   2 -10 268.508 102.742   6
  -5   2 -11 1543.09 158.909  19
  -5   2 -11 1443.24 179.599  33
  -5   2 -12 40.6257 80.9181  19
  -5   2 -13-35.0940 154.492  20
  -5   2 -13 50.4498 104.015  32
  -5   2 -14 197.420 119.623  20
   5  -1 -10 92.5131 66.6331  15
   5  -1  -9-27.7383 75.2429  14
   5  -1  -9 12.2380 77.5538  15
  -5   1   9-40.1421 135.362  13
   5  -1  -8 1156.01 152.597  15
   5  -1  -7 1536.51 162.358  14
  -5   1   7 1195.63 237.474  13
   5  -1  -6 259.984 92.9551  14
  -5   1   6 158.585 169.433  13
   5  -1  -6 372.480 99.4478  15
   5  -1  -5 55.2904 79.1745  14
  -5   1   5 189.804 173.637  13
  -5   1   5 58.0860 86.6212   8
   5  -1  -5 91.7703 76.9813  15
   5  -1  -4 522.659 91.4866  14
  -5   1   4 653.463 170.002  13
   5  -1  -4 662.688 100.368  15
  -5   1   4 483.375 104.018   8
   5  -1  -3 20357.0 912.596  14
   5  -1  -3 22042.4 918.704  15
  -5   1   3 19794.3 933.198   8
   5  -1  -2 42786.6 1863.63  14
   5  -1  -2 46185.6 1869.51  15
  -5   1   2 42085.5 1879.24   8
   5  -1  -1 4922.57 250.977  15
  -5   1   1 4364.84 252.192   8
  -5   1   1 4281.45 313.547  13
  -5   1   0 4421.12 311.429  13
   5  -1   0 5354.84 263.449  14
  -5   1  -1 1249.12 112.388   2
  -5   1  -1 1133.33 88.1243   8
   5  -1   1 1345.38 101.337  15
  -5   1  -1 1158.12 102.060  28
   5  -1   1 1254.47 95.1309  14
  -5   1  -1 1048.35 97.9747  23
  -5   1  -2 4961.67 259.165  32
  -5   1  -2 5809.05 266.095  23
  -5   1  -2 5792.56 296.472   2
  -5   1  -2 5335.12 269.913  26
   5  -1   2 6009.64 265.243  15
  -5   1  -2 5681.31 311.363   5
   5  -1   2 5906.24 261.234  14
  -5   1  -2 5270.68 268.435  28
  -5   1  -3 5503.14 281.879  28
  -5   1  -3 5625.61 280.663  26
  -5   1  -3 5720.42 289.817  25
  -5   1  -3 6254.54 308.193   2
  -5   1  -3 4952.66 317.165   5
  -5   1  -3 5434.80 277.258  32
  -5   1  -3 5761.34 276.405  23
  -5   1  -4 2833.74 183.401   2
  -5   1  -4 2339.07 171.370  25
  -5   1  -4 2419.54 173.152  24
  -5   1  -4 2573.26 162.711  23
  -5   1  -4 2367.18 165.836  28
  -5   1  -4 2364.81 161.024  32
  -5   1  -5 2443.21 200.189  33
  -5   1  -5 2870.46 184.806  32
  -5   1  -5 2545.57 203.912  22
  -5   1  -6 197.315 93.0647  30
  -5   1  -6 138.559 73.8106   2
  -5   1  -6 393.911 89.6907  23
  -5   1  -6 316.027 95.1249  24
  -5   1  -6 165.091 111.572  22
  -5   1  -6 271.846 101.483  28
  -5   1  -7 5118.86 305.374   2
  -5   1  -7 4446.77 289.475  28
  -5   1  -7 4283.96 294.689  33
  -5   1  -7 5703.43 326.078   6
  -5   1  -7 5429.75 295.653  32
  -5   1  -7 5103.71 298.433   3
  -5   1  -7 4910.29 290.014  31
  -5   1  -7 4539.60 291.672  30
  -5   1  -7 4370.59 303.963  22
  -5   1  -8 13698.9 624.503   2
  -5   1  -8 10793.6 595.292  33
  -5   1  -8 12023.1 589.540  27
  -5   1  -8 10540.9 608.303  22
  -5   1  -8 12129.6 597.663  31
  -5   1  -8 11803.7 597.411  32
  -5   1  -8 12721.1 639.867   6
  -5   1  -9 2233.04 179.861   2
  -5   1  -9 1816.10 170.109  31
  -5   1  -9 1443.95 197.654  22
  -5   1  -9 1471.73 173.716   6
  -5   1  -9 1238.21 169.158  33
  -5   1  -9 1753.94 161.416  27
  -5   1  -9 1658.71 176.215  32
  -5   1 -10 194.466 116.068  32
  -5   1 -10 162.877 154.281  22
  -5   1 -10 355.848 105.893   6
  -5   1 -10 237.315 122.123  33
  -5   1 -10 356.304 104.745  27
  -5   1 -10 93.6378 96.8899  19
  -5   1 -11 176.230 96.2834  19
  -5   1 -11 73.5839 109.764  32
  -5   1 -11 210.757 158.683  22
  -5   1 -11 238.527 97.6123   6
  -5   1 -12 654.172 125.937   6
  -5   1 -12 191.213 112.335  32
  -5   1 -13-122.893 122.632  32
  -5   1 -14 54.0748 87.9922  32
  -5   1 -14 114.354 131.321  20
  -5   1 -15 26.9013 87.7835  20
   5   0 -10 92.5250 63.6233  15
   5   0  -9 133.818 82.1480  15
   5   0  -9 157.206 76.0689  14
   5   0  -8 280.131 98.1363  15
   5   0  -7 2182.77 187.462  14
   5   0  -7 2225.43 197.480  15
  -5   0   6 105.478 165.042  13
   5   0  -6 82.8079 86.4869  14
   5   0  -6 49.6406 83.5856  15
  -5   0   6 155.944 89.2934   8
  -5   0   5 79.2040 149.856  13
   5   0  -5 143.933 79.4898  14
   5   0  -5 195.232 82.8335  15
  -5   0   5 49.1213 82.9887   8
  -5   0   4 139.156 143.430  13
  -5   0   4 48.3966 75.9053   8
   5   0  -4-21.9285 70.6131  15
   5   0  -4 82.5783 71.7360  14
   5   0  -3 4643.88 258.634  15
   5   0  -3 4378.29 254.867  14
  -5   0   3 4457.79 266.614   8
  -5   0   2 218.367 65.4470   8
   5   0  -2 90.4707 62.6734  14
  -5   0   2 157.266 117.133  13
   5   0  -2 204.449 64.6333  15
   5   0  -1 544.574 76.2621  15
  -5   0   1 533.305 74.4191   8
  -5   0   0 236.002 100.457  13
   5   0   0 214.333 58.9168  14
  -5   0  -1 720.811 73.0816   8
   5   0   1 901.068 83.4419  14
   5   0   1 877.949 86.8450  15
  -5   0  -2 9912.10 462.086  32
   5   0   2 10890.3 468.542  14
   5   0   2 10550.5 470.698  15
  -5   0  -2 10621.3 459.139   8
  -5   0  -3 5428.02 274.856  32
  -5   0  -3 4849.39 284.706  17
  -5   0  -3 5793.22 280.713  28
  -5   0  -3 4872.00 264.795  26
  -5   0  -4 552.890 94.9178  28
  -5   0  -4 497.348 90.7995  32
  -5   0  -4 440.430 97.2042  25
  -5   0  -4 704.866 92.9984   4
  -5   0  -4 555.624 97.7967  22
  -5   0  -5 368.724 93.3293  33
  -5   0  -5 541.932 94.0324  32
  -5   0  -5 368.529 101.532  24
  -5   0  -5 332.811 93.4903  25
  -5   0  -5 460.687 103.240  22
  -5   0  -6 3437.14 237.987  33
  -5   0  -6 4118.55 249.672  31
  -5   0  -7 185.913 78.7663   2
  -5   0  -7 240.770 75.5907   6
  -5   0  -7 73.9223 86.6154  32
  -5   0  -7 157.020 86.4183  23
  -5   0  -7 330.068 112.658  22
  -5   0  -7 176.817 89.4794  24
  -5   0  -8 6099.02 305.213  23
  -5   0  -8 4753.14 318.237  22
  -5   0  -8 6769.80 347.831   2
  -5   0  -8 5316.73 299.903  31
  -5   0  -8 3727.60 295.557  33
  -5   0  -8 4652.14 304.999  32
  -5   0  -8 5406.17 332.346   6
  -5   0  -9 215.522 108.661  32
  -5   0  -9 259.131 85.5636  27
  -5   0  -9 352.307 91.1040   2
  -5   0  -9 250.844 79.4129  31
  -5   0  -9 262.998 138.541  22
  -5   0  -9 369.754 93.7396   6
  -5   0 -10 4635.34 307.193  32
  -5   0 -10 4247.10 268.017  27
  -5   0 -10 4442.74 331.791  22
  -5   0 -10 4919.57 326.201   6
  -5   0 -11 2193.57 233.115  22
  -5   0 -11 1936.16 195.555  32
  -5   0 -11 2442.08 215.046   6
  -5   0 -12-20.7623 105.684  32
  -5   0 -12 122.156 146.966  22
  -5   0 -13-23.7319 97.3923  32
  -5   0 -13 143.597 146.971  22
  -5   0 -14 40.3764 82.5085  32
  -5   0 -15 15.3246 92.1922  20
  -5  -1  10 6.22105 69.3749  17
   5   1  -9 5.75985 73.0003  15
   5   1  -8 917.286 129.662  15
   5   1  -7 49.8691 86.6696  14
  -5  -1   7 216.574 164.258  13
   5   1  -7 112.188 89.3727  15
  -5  -1   6 237.376 108.894   8
   5   1  -6 242.462 100.789  15
   5   1  -6 256.747 96.8629  14
  -5  -1   6 35.8934 163.679  13
   5   1  -5 1799.89 171.273  15
  -5  -1   5 1773.59 178.287   8
   5   1  -5 1862.82 169.285  14
  -5  -1   5 1533.46 255.563  13
   5   1  -4 74.2849 70.1632  14
  -5  -1   4 102.343 78.5318   8
   5   1  -4 99.3904 75.0981  15
  -5  -1   4 144.574 136.743  13
   5   1  -3 145.336 67.3912  14
  -5  -1   3 130.459 67.8505   8
   5   1  -3 30.7404 68.3933  15
  -5  -1   3 113.773 135.041  13
   5   1  -2 3198.76 197.643  14
  -5  -1   2 2888.37 196.678   8
  -5  -1   2 2697.00 260.948  13
   5   1  -2 3239.06 202.248  15
  -5  -1   1 1071.95 107.361   8
   5   1  -1 960.886 102.777  15
   5   1   0 3089.90 190.773  15
  -5  -1   0 3196.52 192.001   2
  -5  -1   0 3073.32 187.149   8
   5   1   0 3203.86 187.713  14
   5   1   1 764.207 85.0291  14
   5   1   2 298.746 63.6855  15
   5   1   2 282.620 62.9860  14
  -5  -1  -2 274.116 59.0306  26
  -5  -1  -2 407.518 89.8787  17
  -5  -1  -3 1147.47 118.265  17
   5   1   3 1315.47 104.457  10
  -5  -1  -3 1123.91 84.0835   9
  -5  -1  -4 1298.43 85.4702   9
  -5  -1  -4 1113.92 110.547  22
  -5  -1  -4 1180.55 117.012  25
   5   1   4 1349.23 108.844  10
  -5  -1  -4 1446.81 122.278  17
  -5  -1  -5 6482.56 331.070  22
   5   1   5 6762.97 333.756  10
  -5  -1  -5 6626.28 325.648  17
  -5  -1  -5 5781.49 312.345  25
  -5  -1  -6 108.289 80.8667  23
  -5  -1  -6 79.0608 86.3005  24
   5   1   6 143.172 51.8731  10
  -5  -1  -6 105.002 57.9229  31
  -5  -1  -7 711.852 102.187   6
  -5  -1  -7 601.800 82.9182  31
  -5  -1  -7 697.407 107.540  23
  -5  -1  -7 806.744 122.482  22
  -5  -1  -8 237.889 76.9420   6
  -5  -1  -8 110.935 103.094  32
  -5  -1  -8 158.720 64.2307  31
  -5  -1  -8-11.9421 113.530  22
  -5  -1  -8 273.631 94.7465  23
  -5  -1  -9 108.894 73.9072   6
  -5  -1  -9 80.2388 81.2245   2
  -5  -1  -9-27.3638 127.259  22
  -5  -1  -9 144.405 96.7934  23
  -5  -1  -9-27.1092 101.792  32
  -5  -1 -10 395.333 152.451  22
  -5  -1 -10 218.393 115.820  32
  -5  -1 -10 209.334 86.0384   6
  -5  -1 -11 2735.75 254.846  22
  -5  -1 -11 2426.16 224.558  32
  -5  -1 -11 2919.29 234.884   6
  -5  -1 -12 478.006 159.618  22
  -5  -1 -12 235.380 119.252  32
  -5  -1 -13-85.1884 145.649  22
  -5  -1 -13-28.8745 93.2052  32
  -5  -1 -14-63.8642 129.648  22
  -5  -1 -15-3.73344 90.3397  20
  -5  -2  10 103.336 60.9379  17
   5   2 -10 71.5580 77.9530  33
   5   2  -9-147.574 151.157   1
   5   2  -9 20.1508 66.3720  15
  -5  -2   9 42.7735 84.8811  17
  -5  -2   8 130.869 92.1323   8
   5   2  -8 26.3684 76.9357  15
   5   2  -7 293.615 100.467  14
  -5  -2   6 26.9033 88.4105   8
   5   2  -6 21.3586 83.0515  14
  -5  -2   6 146.482 154.996  13
   5   2  -6 50.8813 89.8850  15
  -5  -2   5 936.065 139.104   8
   5   2  -5 1000.24 134.479  14
  -5  -2   5 879.026 198.554  13
   5   2  -5 963.811 131.874  15
  -5  -2   4 456.470 95.4476   8
   5   2  -4 386.218 92.6666  14
  -5  -2   4 382.046 157.894  13
   5   2  -4 471.834 98.5860  15
  -5  -2   3 5865.23 338.779   8
   5   2  -3 5924.49 327.622  14
   5   2  -3 6189.11 333.616  15
  -5  -2   2 5073.41 296.108   8
   5   2  -2 5112.17 288.368  14
   5   2  -2 5015.36 289.411  15
  -5  -2   1 13313.1 634.316   8
   5   2  -1 12676.0 622.108  14
   5   2  -1 13501.7 626.295  15
   5   2   0 314.361 73.7810  15
  -5  -2   0 491.066 88.3941   8
   5   2   1 6325.27 319.916  15
  -5  -2  -1 5758.30 353.218  17
  -5  -2  -1 6181.04 310.582   9
   5   2   2 2884.50 176.133  10
  -5  -2  -2 2571.51 201.052  17
   5   2   3 6071.52 309.160  10
  -5  -2  -3 5647.10 329.965  17
  -5  -2  -4 78.7039 69.5976  22
  -5  -2  -4 34.8621 62.1150  17
   5   2   4 53.1816 53.3160  10
  -5  -2  -4-13.7083 66.5882  25
   5   2   5 561.570 84.0242  10
  -5  -2  -5 546.320 82.0793  17
  -5  -2  -5 581.456 63.4665   9
   5   2   6 1707.43 142.615  16
  -5  -2  -6 1497.84 133.178  24
   5   2   6 1558.65 131.594  10
   5   2   7 694.596 98.4253  10
  -5  -2  -7 719.675 110.347  23
  -5  -2  -8 571.979 96.0852   6
   5   2   8 425.837 88.0835  10
  -5  -2  -8 633.817 112.048  23
  -5  -2  -9 2255.82 190.814   6
  -5  -2  -9 2315.67 217.005  22
  -5  -2  -9 2401.79 182.659  23
   5   2   9 2246.26 231.662  12
  -5  -2 -10 592.538 103.123   6
  -5  -2 -10 470.153 160.989  22
  -5  -2 -10 540.212 111.209   2
  -5  -2 -11 319.580 129.274  32
  -5  -2 -11 459.478 157.448  22
  -5  -2 -11 543.651 101.886   6
  -5  -2 -12 1326.63 165.915  32
  -5  -2 -12 1692.32 203.568  22
  -5  -2 -12 1845.87 169.751   6
  -5  -2 -13 174.389 95.1593  32
  -5  -2 -13 849.350 164.274  22
  -5  -2 -14 249.216 124.012  22
   5   3 -10 3.01162 67.9512  33
   5   3  -9-13.4742 134.572   1
  -5  -3   9-19.3437 71.1552  17
  -5  -3   8 321.244 104.918   8
   5   3  -8 313.009 86.9070  15
  -5  -3   8 382.015 119.340  17
  -5  -3   7 63.8208 93.9983   8
   5   3  -7 53.6921 86.1191  15
  -5  -3   6 607.115 128.222   8
   5   3  -6 592.976 115.583  15
  -5  -3   5 292.864 100.734   8
   5   3  -5 34.9788 79.0209  15
  -5  -3   4 2038.60 185.608   8
   5   3  -4 2050.54 181.212  15
   5   3  -4 2171.18 182.511  14
  -5  -3   3 2996.11 223.238   8
   5   3  -3 2880.24 209.110  15
   5   3  -3 2899.29 208.279  14
  -5  -3   2 408.340 93.2146   8
   5   3  -2 452.292 89.5737  15
   5   3  -2 473.806 88.8554  14
  -5  -3   1 11945.2 552.018   8
   5   3  -1 9590.61 511.372  15
   5   3   0 1349.41 122.928  15
  -5  -3   0 1232.03 113.101   9
   5   3   1 24764.0 1126.27  10
  -5  -3  -1 25431.6 1170.42  17
  -5  -3  -1 25126.1 1120.67   9
   5   3   2 42620.4 1936.64  10
  -5  -3  -2 45969.1 1980.17  17
  -5  -3  -2 44881.0 1933.44   9
   5   3   3 61210.0 2705.82  10
  -5  -3  -3 61089.0 2730.66  17
  -5  -3  -3 64167.8 2697.04   9
   5   3   4 46935.2 1931.08  10
  -5  -3  -4 41270.7 1933.31  17
  -5  -3  -4 43202.2 1905.37   9
   5   3   5 17503.8 830.557  10
  -5  -3  -5 17384.3 834.245  17
  -5  -3  -5 18327.3 813.658   9
   5   3   6 83.8395 59.4465  10
  -5  -3  -6 84.3560 45.2926   9
   5   3   7 2959.88 222.065  10
   5   3   7 3227.33 223.934  16
   5   3   8 37.1421 92.7391  16
  -5  -3  -8 118.955 89.9119  23
   5   3   8 99.7821 78.0320  10
   5   3   9 207.889 146.650  12
  -5  -3  -9 245.092 96.8735  23
  -5  -3 -10 2459.68 198.516   6
   5   3  10 2921.57 292.259  12
  -5  -3 -11 845.922 178.085  22
  -5  -3 -11 892.028 154.046  32
  -5  -3 -12 3500.04 261.828  22
  -5  -3 -12 1919.05 193.648  32
  -5  -3 -13 1640.28 181.722  22
  -5  -3 -13 238.865 97.3166  32
  -5  -3 -14 145.068 117.377  22
  -5  -3 -15-18.7523 82.6645  22
   5   4 -10 60.5290 56.3284  33
   5   4  -9-68.7738 118.853   1
   5   4  -9 45.4160 80.0089  33
  -5  -4   8 133.483 81.4776   8
   5   4  -8 80.1691 87.8068  21
  -5  -4   8 53.1427 76.8876  17
  -5  -4   7 287.726 102.203   8
  -5  -4   6 1082.66 171.840  17
   5   4  -6 1358.86 145.953  15
  -5  -4   5 432.523 106.554   8
   5   4  -5 180.487 69.8139  10
  -5  -4   5 208.509 120.688  17
   5   4  -5 411.131 100.121  15
  -5  -4   4 2078.02 195.452   8
   5   4  -4 1858.89 162.117  10
   5   4  -4 1907.08 169.651  15
  -5  -4   3 1792.89 173.143   8
   5   4  -3 1864.59 152.768  10
  -5  -4   3 1391.71 183.134  17
   5   4  -3 1509.88 150.529  15
  -5  -4   2 7131.32 388.129   8
   5   4  -2 6012.23 344.187  10
   5   4  -2 6604.81 354.251  15
  -5  -4   2 5531.08 389.392  17
  -5  -4   1-17.7342 83.8335  17
  -5  -4   1 14.5649 63.4881   9
   5   4  -1 30.2676 57.1306  10
  -5  -4   0 22025.2 1098.13  17
  -5  -4   0 24106.0 1053.45   9
   5   4   0 22645.4 1049.78  10
  -5  -4  -1 10770.1 506.399   9
   5   4   1 9653.50 501.666  10
  -5  -4  -2 7675.72 381.040   9
   5   4   2 6876.86 377.647  10
  -5  -4  -3 153.360 61.1189   9
   5   4   3 202.548 68.8235  10
  -5  -4  -4 1429.60 126.336   9
   5   4   4 1350.99 133.755  10
  -5  -4  -5 4799.34 271.778   9
   5   4   5 4638.09 281.407  10
  -5  -4  -6 7151.10 372.893   9
   5   4   6 6414.87 384.275  10
   5   4   7 6126.84 342.182  16
   5   4   7 5658.21 344.086  10
  -5  -4  -7 4978.60 297.071   9
   5   4   8 531.829 115.158  10
   5   4   8 691.625 137.091  16
   5   4   9 1485.97 218.139  12
   5   4   9 1194.30 167.481  16
   5   4  10-76.3354 178.601  12
  -5  -4 -11 22.8492 113.376  32
   5   4  11 121.327 200.595  12
   5   4  12 129.971 181.434  11
  -5  -4 -13 24.8553 118.555  22
  -5  -4 -13-34.0565 80.4380  32
  -5  -4 -14 74.7841 101.238  22
  -5  -4 -15-3.10240 68.2864  22
   5   5  -9 84.6063 68.1976  33
   5   5  -9 159.925 108.061   1
   5   5  -8 110.524 87.3590  33
   5   5  -8-31.0494 87.0347  21
  -5  -5   8 148.243 73.4827   8
   5   5  -8 108.496 145.512   1
   5   5  -7 209.426 105.187  21
  -5  -5   7 274.275 93.1665   8
  -5  -5   6 1296.58 169.352  17
  -5  -5   6 1744.07 174.246   8
  -5  -5   5 1518.26 189.370  17
  -5  -5   5 1881.99 185.202   8
  -5  -5   4 3194.43 289.148  17
  -5  -5   4 4332.49 293.074   8
  -5  -5   3 7811.34 503.545  17
   5   5  -3 8224.85 451.097  10
  -5  -5   2 592.106 129.703  17
   5   5  -2 614.960 94.2891  10
  -5  -5   2 720.072 143.471   8
  -5  -5   1 5150.91 288.581   9
  -5  -5   1 4443.31 319.469  17
   5   5  -1 4455.72 276.115  10
  -5  -5   0 29689.8 1274.51   9
  -5  -5   0 28275.7 1318.06  17
   5   5   0 26281.5 1263.02  10
  -5  -5  -1 9429.59 459.312   9
  -5  -5  -1 8364.65 479.038  17
   5   5   1 8298.73 447.983  10
  -5  -5  -2 22072.9 1011.18   9
  -5  -5  -2 21725.1 1045.73  17
   5   5   2 22072.5 1019.94  10
  -5  -5  -3 15873.2 740.092   9
  -5  -5  -3 14761.6 757.654  17
   5   5   3 15732.5 747.651  10
  -5  -5  -4 5391.87 303.214   9
  -5  -5  -4 5119.47 318.969  17
   5   5   4 5057.15 306.836  10
  -5  -5  -5 19201.7 894.297   9
   5   5   5 19211.3 907.252  16
   5   5   5 19053.3 906.522  10
   5   5   6 18845.8 841.206  16
   5   5   6 17435.3 831.081  10
   5   5   7 57847.1 2576.26  16
   5   5   7 58379.7 2579.79  10
   5   5   8 7895.47 469.749  16
   5   5   8 8125.38 471.644  10
   5   5   9 1683.29 199.300  16
   5   5   9 1935.89 242.373  12
   5   5  10 2783.24 268.883  16
   5   5  10 3092.23 257.599  18
   5   5  11 2071.23 300.283  12
  -5  -5 -12-33.4102 118.068  22
  -5  -5 -12-6.05265 93.1954  32
   5   5  12-60.0680 184.437  11
  -5  -5 -13 27.4183 100.637  22
  -5  -5 -13 16.3898 71.3380  32
   5   5  13-97.3328 139.095  11
  -5  -5 -14 40.4662 84.0628  22
   5   6  -8 51.5957 67.4358  33
   5   6  -8 32.5467 113.846   1
  -5  -6   8 17.6277 50.1706   8
   5   6  -8 13.8459 83.2297  21
  -5  -6   7 101.742 70.1951   8
   5   6  -7-29.0051 95.2413  21
   5   6  -7 31.4611 78.0646  33
  -5  -6   6 59.0556 77.9263   8
   5   6  -6 4.51561 82.7224  33
  -5  -6   5-31.5706 79.8486   8
   5   6  -5-4.78902 84.6219  33
  -5  -6   5-26.4964 82.8988  17
  -5  -6   4 4460.09 340.260  17
  -5  -6   4 5933.96 354.868   8
  -5  -6   3 29643.7 1590.61  17
  -5  -6   3 40477.7 1614.58   8
  -5  -6   2 58281.2 2923.05  17
   5   6  -2 61867.3 2881.43  10
  -5  -6   1 53790.9 2539.27  17
   5   6  -1 53654.5 2497.92  10
  -5  -6   0 2931.44 243.134  17
   5   6   0 2716.18 212.336  10
  -5  -6  -1 94.6708 78.7093   9
  -5  -6  -1 8.27612 84.2690  17
   5   6   1 25.3432 67.6696  10
  -5  -6  -2 4004.95 256.722   9
  -5  -6  -2 3915.44 273.802  17
   5   6   2 4012.19 257.739  10
  -5  -6  -3 473.179 89.8356   9
  -5  -6  -3 447.930 102.698  17
   5   6   3 566.127 98.5723  10
  -5  -6  -4 194.191 81.0101   9
   5   6   4 160.029 81.0202  10
  -5  -6  -5 3278.26 230.270   9
   5   6   5 3571.44 253.802  16
   5   6   5 3241.57 240.361  10
  -5  -6  -6 13736.3 696.314   9
   5   6   6 14542.9 727.707  16
   5   6   6 14889.3 731.100  10
  -5  -6  -7 6479.08 377.962   9
   5   6   7 6872.83 419.010  16
   5   6   7 7623.26 426.422  10
   5   6   8 8222.87 468.121  16
  -5  -6  -8 7265.13 410.857   9
   5   6   9 1073.01 170.379  16
   5   6  10 314.174 129.926  16
   5   6  10 105.457 202.101  12
   5   6  11 565.604 133.936  18
   5   6  11 702.453 226.139  12
  -5  -6 -12 216.467 100.388  32
  -5  -6 -12 567.954 129.422  22
  -5  -6 -13 33.6640 59.4335  32
  -5  -6 -13 367.007 103.331  22
   5   6  13 411.248 142.326  11
  -5  -6 -14-15.1700 66.5153  22
   5   7  -8 28.9754 67.3702  21
   5   7  -7-5.03163 88.6281  21
  -5  -7   7 238.243 64.0399   8
   5   7  -7 210.461 127.521   1
   5   7  -6 11.9243 95.7334  21
  -5  -7   6-42.6260 65.0264   8
  -5  -7   5-48.2641 71.5224   8
  -5  -7   4 46.6272 71.8680  17
   5   7  -4-5.25852 69.0353  29
  -5  -7   4 65.3676 81.0846   8
  -5  -7   3 1577.55 170.221  17
  -5  -7   2 4781.67 352.036  17
  -5  -7   2 7821.49 428.382   8
   5   7  -1 215.066 77.8959  10
  -5  -7   1 235.793 103.062  17
  -5  -7   1 473.998 100.432   9
   5   7   0 447.673 93.5500  10
  -5  -7   0 572.185 121.736  17
  -5  -7   0 633.454 110.269   9
   5   7   1-6.42069 67.3819  10
  -5  -7  -1 49.1100 81.2198  17
  -5  -7  -1 49.5464 86.0198   9
   5   7   2 2332.21 193.316  10
  -5  -7  -2 2638.88 216.881  17
  -5  -7  -2 2581.95 202.104   9
  -5  -7  -3 2129.84 178.788   9
   5   7   3 1761.32 173.269  10
   5   7   4 45.3658 103.624  16
  -5  -7  -4 35.0784 82.2096   9
   5   7   4-51.3190 76.4751  10
   5   7   5 3380.01 253.066  10
   5   7   5 3243.31 256.891  16
  -5  -7  -5 3271.08 236.905   9
   5   7   6 2588.17 227.890  10
   5   7   6 2847.26 247.271  16
  -5  -7  -6 2461.78 200.970   9
   5   7   7 3967.65 290.713  10
   5   7   7 3405.40 280.525  16
  -5  -7  -7 3364.75 240.890   9
   5   7   8 1354.28 181.864  16
  -5  -7  -8 1224.87 133.776   9
  -5  -7  -9 171.353 66.3232   9
   5   7   9 308.095 195.572  12
   5   7   9 415.180 137.576  16
   5   7  10 149.338 208.196  12
   5   7  10 257.298 116.433  18
   5   7  11-34.3921 114.124  16
   5   7  11-7.61283 99.1735  18
  -5  -7 -12-4.11203 73.6406  32
   5   7  12 127.392 93.7232  18
  -5  -7 -12 132.614 96.5976  22
   5   7  12 268.668 169.253  11
  -5  -7 -13 64.0741 73.3398  22
   5   8  -7 166.829 75.2692  21
   5   8  -6 109.454 86.0968  21
  -5  -8   6 305.152 64.8001   8
   5   8  -5-34.6934 94.9138  21
  -5  -8   5 5.51894 59.9213   8
   5   8  -4 206.655 78.8837  29
  -5  -8   4 209.751 82.4046   8
   5   8  -4 283.034 110.907  21
  -5  -8   3 620.264 112.986   8
  -5  -8   2-27.2645 93.1143   8
  -5  -8   2 99.9967 74.0885  17
  -5  -8   1 2036.87 184.152  17
   5   8   0 98.3216 63.8887  10
  -5  -8   0 115.882 76.1583   9
  -5  -8   0 123.621 80.2496  17
  -5  -8  -1 991.398 129.015   9
   5   8   1 745.629 108.528  10
  -5  -8  -2 43.0412 80.0041   9
   5   8   2 20.8754 70.8458  10
   5   8   2 14.5304 99.2335  16
  -5  -8  -3 465.898 98.0231   9
   5   8   3 399.828 98.0485  10
   5   8   3 556.253 128.834  16
  -5  -8  -4 129.268 81.8752   9
   5   8   4 112.859 85.2187  10
   5   8   4 73.1845 123.569  16
   5   8   5 2387.99 231.115  16
  -5  -8  -5 2746.49 212.965   9
   5   8   5 2701.56 226.480  10
   5   8   6 3462.04 273.375  16
  -5  -8  -6 3221.22 238.094   9
   5   8   7 330.702 134.649  16
   5   8   7 400.915 175.020  12
   5   8   8 662.522 186.960  12
   5   8   8 653.306 146.249  16
  -5  -8  -8 655.148 102.620   9
   5   8   9 510.938 130.675  18
   5   8   9 343.436 192.943  12
  -5  -8  -9 259.559 77.3485   9
   5   8  10 241.185 116.646  18
   5   8  10 114.495 197.274  12
   5   8  10 86.2689 114.271  16
   5   8  11 74.7790 91.1344  18
   5   8  11 29.0185 104.468  16
   5   8  12 128.422 122.687  11
  -5  -8 -12-10.0804 52.2640  32
   5   9  -6 32.0201 65.6827  21
   5   9  -5-93.6629 80.0400  21
  -5  -9   4 180.063 60.3649   8
   5   9  -4 66.1762 87.1202  21
   5   9  -3-5.45501 84.4470  21
  -5  -9   3-25.2251 68.0924   8
   5   9  -3-110.558 206.283   7
   5   9  -3 33.0443 72.0841  29
   5   9  -2 27.2362 80.5980  21
  -5  -9   2-7.15430 73.7359   8
   5   9  -2 5.25440 73.2443  29
   5   9  -2 36.3460 261.630   7
  -5  -9   1 508.835 117.694   8
  -5  -9   1 387.197 86.1770   9
   5   9   0 415.351 111.225  16
  -5  -9   0 598.062 102.785   9
   5   9   1 290.666 110.095  16
  -5  -9  -1 381.670 96.7062   9
   5   9   2 4517.94 296.490  16
   5   9   2 4026.89 277.299  10
   5   9   3 8240.51 469.149  16
   5   9   3 8468.98 464.922  10
   5   9   4 2860.30 236.497  16
   5   9   4 2823.61 225.616  10
  -5  -9  -5 2995.67 225.463   9
   5   9   5 3497.82 256.815  16
  -5  -9  -6 2778.21 207.068   9
   5   9   6 2664.29 232.221  16
   5   9   6 2547.80 251.597  12
  -5  -9  -7 924.461 117.857   9
   5   9   7 1067.46 192.804  12
   5   9   8 109.239 112.571  16
  -5  -9  -8 189.215 66.7176   9
   5   9   8 146.719 162.845  12
   5   9   9 104.090 111.259  16
  -5  -9  -9 51.9850 51.0462   9
   5   9   9-37.3160 182.070  12
   5   9   9 36.8091 94.0765  18
   5   9  10 1469.39 167.416  16
   5   9  10 1244.90 143.575  18
   5   9  11 1292.16 129.568  18
   5   9  11 1874.30 183.130  11
   5  10  -4 462.869 82.4875  21
   5  10  -3 148.151 64.0233  29
  -5 -10   3 277.341 57.6577   8
   5  10  -3 165.890 141.594   7
   5  10  -3 225.869 78.1270  21
   5  10  -2 319.911 82.6134  21
   5  10  -2 250.326 72.9605  29
   5  10  -2 310.619 218.988   7
  -5 -10   2 502.063 80.9715   8
   5  10  -1 446.411 88.7229  29
  -5 -10   1 408.410 91.2549   8
  -5 -10   0 42.6677 57.6352   9
   5  10   0 33.6599 69.2467  29
   5  10   1 196.089 88.1698  16
  -5 -10  -1 52.5344 61.7077   9
   5  10   2 18.6750 81.4106  16
  -5 -10  -2 39.2918 67.6227   9
  -5 -10  -3 1160.86 129.362   9
  -5 -10  -4 3395.95 225.796   9
   5  10   4 3362.45 246.111  16
   5  10   5 439.101 109.582  16
  -5 -10  -5 523.419 89.7131   9
   5  10   6 505.316 118.356  16
   5  10   6 533.730 145.265  12
  -5 -10  -6 520.268 88.2358   9
   5  10   7 1088.03 147.058  16
   5  10   7 927.414 176.092  12
  -5 -10  -7 850.244 99.3114   9
   5  10   8-6.26999 83.5333  18
   5  10   8 68.0906 95.5508  16
   5  10   8-28.8233 143.468  12
  -5 -10  -8 30.5791 46.6648   9
   5  10   9 569.542 100.764  18
   5  10   9 527.365 110.389  16
   5  10  10-15.7051 60.9485  18
   5  11  -2 90.8095 50.5564  29
   5  11  -1 354.767 182.282   7
   5  11  -1 70.9174 51.6058  29
   5  11   0 74.0053 196.541   7
   5  11   0 33.6354 55.7625  29
  -5 -11   0 38.5347 50.4334   8
  -5 -11  -1 199.107 54.1890   9
   5  11   1 127.147 63.1981  29
  -5 -11  -2 87.0039 50.4193   9
   5  11   2-13.8262 54.2520  29
  -5 -11  -3 350.372 65.9631   9
   5  11   3 67.4716 55.3901  29
  -5 -11  -4 352.271 65.4807   9
   5  11   4 385.614 85.9790  16
   5  11   5 5.18579 73.4822  16
  -5 -11  -5-7.80597 48.0499   9
   5  11   6-9.86065 71.0028  18
   5  11   6 26.2304 72.6607  16
  -5 -11  -6 76.0668 48.1116   9
   5  11   7 438.816 86.2425  18
   5  11   7 373.921 90.8001  16
  -5 -11  -7 441.587 62.3008   9
   5  11   8-30.1364 69.1241  16
   5  11   8 3.83690 57.7716  18
  -6   9   2 68.3072 85.9899   5
  -6   9   2 58.3341 74.7296   4
  -6   9   1 106.930 103.181   5
  -6   9   1-30.6606 83.0740   4
  -6   9   0-74.4373 101.678   5
  -6   9   0-11.7357 90.6067   4
  -6   9  -1 47.4689 115.477   5
  -6   9  -1 286.207 127.520   4
  -6   9  -2 3.65140 72.3405  28
  -6   9  -3-16.4407 79.9406  28
  -6   9  -4 59.6905 85.2007  28
  -6   9  -5 4.19737 84.9223  28
  -6   9  -6 31.5014 79.0463  28
  -6   9  -7 20.0915 71.8136  28
  -6   8   5 10.8192 62.6394  26
  -6   8   4-55.0045 75.2701  26
  -6   8   4 38.2151 60.9018   4
  -6   8   4 117.589 85.1736   5
  -6   8   3-40.6819 83.8570  26
  -6   8   3 13.1447 96.9565   5
  -6   8   3 9.88072 77.0973   4
  -6   8   2-88.0803 90.0107  26
  -6   8   2-30.5485 105.749   5
  -6   8   2 58.8061 91.7748   4
  -6   8   1 83.3481 103.038  26
  -6   8   1-34.6050 111.404   5
  -6   8   1 13.2144 96.3077   4
  -6   8   0-56.6772 127.224   5
  -6   8   0-29.8838 120.267   4
  -6   8  -1-32.8380 118.194   4
  -6   8  -1-20.0637 131.185   5
  -6   8  -2-52.0209 139.566   4
  -6   8  -2-20.9361 136.897   5
  -6   8  -2-49.4458 91.9184  28
  -6   8  -3 36.1232 140.934   4
  -6   8  -3-53.2998 98.8374  28
  -6   8  -4-36.1537 104.245  28
  -6   8  -5 46.4019 102.630  30
  -6   8  -5 29.5608 101.171  28
  -6   8  -6 19.4424 101.407  30
  -6   8  -6 11.3062 101.734  28
  -6   8  -7 5.32820 99.0918  28
  -6   8  -8 27.4288 89.8254  28
  -6   7   7 21.0174 48.8561  26
  -6   7   6 31.3296 69.3818  26
   6  -7  -6 80.2477 46.9504  14
   6  -7  -5 63.2334 54.0889  14
  -6   7   5 35.7677 79.5118  26
  -6   7   5-11.3159 82.4680   5
  -6   7   5-49.4174 70.7736   4
   6  -7  -4 3.98943 57.6192  14
  -6   7   4-4.68067 93.1934  26
  -6   7   4-55.7780 96.5426   5
  -6   7   4 147.570 88.1625   4
  -6   7   3-10.5260 96.9620  26
  -6   7   3-49.6815 88.2852   4
  -6   7   3 15.9613 117.735   5
  -6   7   2 27.6860 98.3976   4
  -6   7   2 17.4793 112.543   5
  -6   7   1 45.0762 104.080   4
  -6   7   1 152.404 145.491   5
  -6   7   0 419.527 123.750  26
  -6   7   0 322.002 137.777   4
  -6   7   0 161.435 149.444   5
  -6   7  -1 315.053 129.955  26
  -6   7  -1 149.985 154.638   5
  -6   7  -1 306.489 150.528   4
  -6   7  -2 13.0601 103.757  28
  -6   7  -2 381.756 175.362   5
  -6   7  -2 109.368 148.324   4
  -6   7  -2 242.288 87.0638  31
  -6   7  -3-23.3884 148.224   5
  -6   7  -3 59.4236 108.613  30
  -6   7  -3 109.243 77.7711  31
  -6   7  -3 19.6007 146.300   4
  -6   7  -3-27.8728 110.481  28
  -6   7  -4 165.345 116.855  30
  -6   7  -4 31.7660 70.1292  31
  -6   7  -4-143.366 154.633   4
  -6   7  -4 100.265 119.255  28
  -6   7  -5-49.8155 118.782  28
  -6   7  -5-33.6414 67.4674  27
  -6   7  -5-62.8659 71.5797  31
  -6   7  -7 53.9574 116.057  30
  -6   7  -7-11.7380 69.4187  31
  -6   7  -8-7.07787 106.567  30
  -6   7  -8 12.3772 109.345  28
  -6   6   8-29.2383 50.7176  26
   6  -6  -7 165.234 58.4374  14
  -6   6   7 55.3939 74.0786  26
   6  -6  -6 75.7626 65.4177  14
   6  -6  -6 282.880 68.4570  15
   6  -6  -5 33.8485 64.6678  14
   6  -6  -4 15.3638 66.9708  14
  -6   6   2 139.744 105.861  25
  -6   6   2 37.5158 111.005  26
  -6   6   1-25.5046 118.852  26
  -6   6   1 168.866 110.855  25
  -6   6   0 2901.41 225.857  25
  -6   6   0 3624.56 338.867   4
  -6   6   0 3501.51 360.140   5
  -6   6  -1 14688.2 738.969  25
  -6   6  -1 15031.4 766.057  26
  -6   6  -1 17833.8 919.398   4
  -6   6  -1 16809.3 963.758   5
  -6   6  -2 22515.5 874.361  26
  -6   6  -2 21765.7 826.471  25
  -6   6  -2 23133.4 1040.66   4
  -6   6  -2 22218.2 1098.04   5
  -6   6  -3 9345.23 703.514   5
  -6   6  -3 9403.59 459.124  27
  -6   6  -3 7789.93 483.943  28
  -6   6  -3 8728.09 505.406  30
  -6   6  -4-70.3216 192.384   5
  -6   6  -4 24.6204 118.151  30
  -6   6  -4-16.0557 77.0499  19
  -6   6  -4-76.3479 90.7222  31
  -6   6  -4 60.7101 141.982   4
  -6   6  -4 29.2911 121.638  28
  -6   6  -4 35.8237 75.9454  27
  -6   6  -5-86.1543 128.601  30
  -6   6  -5 28.9469 81.7705  19
  -6   6  -5-7.49615 85.3182  31
  -6   6  -5-42.2086 140.059   4
  -6   6  -5 15.0754 122.233  28
  -6   6  -5-5.41710 75.2601  27
  -6   6  -6-36.7874 82.5777  19
  -6   6  -6-14.9162 114.836  28
  -6   6  -6 72.6434 79.4457  27
  -6   6  -6 58.2212 82.4252  31
  -6   6  -6 69.1780 124.497  30
  -6   6  -7 252.858 91.8646  19
  -6   6  -7 222.697 92.7910  31
  -6   6  -7 85.7378 118.938  30
  -6   6  -7 175.525 88.6441  27
  -6   6  -7 44.4555 118.285  28
  -6   6  -8 34.3116 77.3228  31
  -6   6  -8 110.167 121.713  28
  -6   6  -8-35.0614 82.2705  27
  -6   6  -9 106.993 118.729  28
   6  -5  -8 68.9630 53.7129  14
   6  -5  -7 730.196 112.293  14
   6  -5  -7 2956.16 160.201  15
   6  -5  -6 916.640 126.265  14
   6  -5  -6 2263.85 158.130  15
   6  -5  -5 97.4277 77.5488  14
   6  -5  -5 84.7764 74.0039  15
   6  -5  -4 5.85141 77.1418  14
   6  -5  -4 115.040 72.6581  15
   6  -5  -3 770.539 110.850  14
  -6   5   2-181.957 146.569  25
   6  -5  -2 248.020 75.6611  14
  -6   5   1 235.569 124.626  25
   6  -5  -1 300.341 80.5342  14
  -6   5   0 4128.11 278.785   3
  -6   5   0 4020.63 266.452  25
  -6   5  -1 1174.74 163.614  25
  -6   5  -1 980.773 162.334  26
  -6   5  -1 1192.30 153.705   3
  -6   5  -1 1198.52 214.051   5
  -6   5  -2 3405.26 255.523  28
  -6   5  -2 3992.59 272.336  25
  -6   5  -2 3620.15 276.910  26
  -6   5  -2 4505.23 406.964   5
  -6   5  -2 5050.97 387.474   4
  -6   5  -2 3560.10 280.406   3
  -6   5  -3 5967.43 371.781  30
  -6   5  -3 6209.56 374.920  26
  -6   5  -3 6436.81 358.018  25
  -6   5  -3 4890.78 347.087  28
  -6   5  -3 5979.53 503.170   5
  -6   5  -3 6998.05 487.927   4
  -6   5  -3 5579.20 380.191   3
  -6   5  -4 1536.62 202.812  32
  -6   5  -4 2092.42 210.565  30
  -6   5  -4 2073.15 303.049   5
  -6   5  -4 1923.21 166.676  27
  -6   5  -4 1765.91 194.293  28
  -6   5  -4 1928.19 165.739  19
  -6   5  -4 2199.75 284.320   4
  -6   5  -4 2182.51 213.385   3
  -6   5  -5 253.991 139.490  32
  -6   5  -5 322.198 92.1029  19
  -6   5  -5 195.343 122.744  28
  -6   5  -5 224.769 95.2559  27
  -6   5  -5 80.3850 91.4754  31
  -6   5  -5 66.9039 121.109  30
  -6   5  -5 346.127 113.290   3
  -6   5  -5 214.311 160.155   4
  -6   5  -6 45.9516 135.204  32
  -6   5  -6 27.5340 144.395  33
  -6   5  -6 56.8909 90.4801  19
  -6   5  -6 44.0985 121.257  28
  -6   5  -6 54.8431 89.6739  27
  -6   5  -6-25.9689 123.874  30
  -6   5  -6 214.740 100.842  31
  -6   5  -6 61.6535 138.410   4
  -6   5  -6 72.9790 93.4771   3
  -6   5  -7 163.270 96.7617  31
  -6   5  -7 137.516 146.233  33
  -6   5  -7 240.063 98.3085  19
  -6   5  -7 237.226 188.031  20
  -6   5  -7 175.945 94.3061  27
  -6   5  -7 52.8951 119.358  28
  -6   5  -7 78.3169 122.689  30
  -6   5  -7 166.321 151.194  32
  -6   5  -8 53.6696 88.6519  31
  -6   5  -8-107.492 158.650  33
  -6   5  -8 192.349 99.2875  19
  -6   5  -8 116.916 178.849  20
  -6   5  -8 164.107 124.265  28
  -6   5  -8 179.095 94.3863  27
  -6   5  -8-95.4952 128.131  30
  -6   5  -8 177.154 138.613  32
  -6   5  -9 122.841 89.8328  31
  -6   5  -9-58.6719 138.647  33
  -6   5  -9 150.589 90.4655  19
  -6   5  -9 149.512 170.561  20
  -6   5  -9 158.219 124.053  28
  -6   5  -9 115.479 90.1393  27
  -6   5  -9 36.9137 132.937  32
  -6   5  -9 124.144 121.450  30
  -6   5 -10 17.0525 174.429  20
  -6   5 -10-117.832 130.424  33
  -6   5 -11-77.2183 108.395  33
  -6   5 -11-7.28669 117.301  32
   6  -4  -8 60.6235 64.7545  14
   6  -4  -8 394.020 79.9217  15
   6  -4  -7 85.4509 72.8493  14
   6  -4  -7 150.713 82.2432  15
   6  -4  -6 6.13403 78.9909  14
   6  -4  -6-42.9621 83.5370  15
   6  -4  -5 44.3681 78.1263  14
   6  -4  -5 146.315 83.2750  15
   6  -4  -4 148.611 78.8118  14
   6  -4  -4 195.990 84.5338  15
   6  -4  -3 111.548 75.0827  14
   6  -4  -3 52.0819 73.1250  15
   6  -4  -2 809.058 109.796  14
   6  -4  -2 1056.90 116.594  15
   6  -4  -1-19.3782 63.3491  14
  -6   4   1 22.6066 65.8781   3
  -6   4   0 190.076 85.4169   3
  -6   4  -1 678.117 116.955   3
  -6   4  -1 667.926 109.553  24
  -6   4  -1 680.297 140.058  25
  -6   4  -1 521.729 127.349  26
  -6   4  -2 939.282 126.704  28
  -6   4  -2 910.576 112.170  24
  -6   4  -2 1084.17 137.871   3
  -6   4  -2 959.886 183.671   5
  -6   4  -2 647.513 134.736  26
  -6   4  -2 855.272 154.610  25
  -6   4  -3 1781.94 195.344  32
  -6   4  -3 2128.91 202.727  30
  -6   4  -3 2317.68 207.071   3
  -6   4  -3 3110.87 291.973   4
  -6   4  -3 2225.12 195.362  28
  -6   4  -3 2772.71 182.552  24
  -6   4  -3 2932.20 217.664  25
  -6   4  -3 2701.12 217.200  26
  -6   4  -3 2122.02 267.385   5
  -6   4  -3 2191.13 167.006  19
  -6   4  -4 2105.65 212.972  32
  -6   4  -4 2283.70 204.209  28
  -6   4  -4 2641.14 227.235  30
  -6   4  -4 2598.58 186.013  19
  -6   4  -4 2812.61 220.203  25
  -6   4  -4 3123.08 238.585   3
  -6   4  -4 3220.94 305.801   4
  -6   4  -4 2564.87 302.740   5
  -6   4  -5 1136.78 166.231  30
  -6   4  -5 827.887 117.449  19
  -6   4  -5 1165.06 209.396  20
  -6   4  -5 911.837 147.346  28
  -6   4  -5 1039.69 152.853   3
  -6   4  -5 1076.31 198.867   4
  -6   4  -5 653.893 150.162  32
  -6   4  -6 57.7535 118.510  32
  -6   4  -6 69.4698 140.556  33
  -6   4  -6 56.1293 97.9918  31
  -6   4  -6 35.2348 172.849  20
  -6   4  -6 27.4748 115.795  28
  -6   4  -6 60.8518 88.0171  27
  -6   4  -6 237.197 94.1338  19
  -6   4  -6 109.389 122.859   4
  -6   4  -6 233.010 106.676   3
  -6   4  -6 224.100 129.240  30
  -6   4  -7 157.912 133.447  32
  -6   4  -7 35.1891 146.682  33
  -6   4  -7 284.510 107.186  31
  -6   4  -7 379.320 179.084  20
  -6   4  -7 299.775 130.874  28
  -6   4  -7 484.602 112.010  27
  -6   4  -7 295.270 104.098  19
  -6   4  -7 368.189 110.541   3
  -6   4  -7 293.043 138.677  30
  -6   4  -8 75.9799 93.7037  19
  -6   4  -8 186.560 103.998  27
  -6   4  -8-31.0367 124.595  28
  -6   4  -8 36.6267 131.015  32
  -6   4  -8-45.9260 178.958  20
  -6   4  -8 8.54986 118.001  30
  -6   4  -8-17.4086 140.119  33
  -6   4  -8 47.7135 94.9490  31
  -6   4  -9 256.049 106.925  19
  -6   4  -9 238.298 104.699  27
  -6   4  -9 369.035 137.293  28
  -6   4  -9 175.573 138.118  32
  -6   4  -9 156.442 173.838  20
  -6   4  -9 295.760 124.937  30
  -6   4  -9 438.190 113.968  31
  -6   4  -9 471.171 156.699  33
  -6   4 -10 255.914 170.710  20
  -6   4 -10 194.676 132.093  33
  -6   4 -10 227.999 105.043  19
  -6   4 -10 251.166 136.919  32
  -6   4 -10 209.746 99.1381  27
  -6   4 -11 20.0953 116.428  33
  -6   4 -11 130.666 138.495  32
  -6   4 -11 103.745 87.9303  19
  -6   4 -11 87.9677 167.868  20
  -6   4 -12-46.4089 117.869  32
  -6   4 -12 15.3062 96.2972  33
  -6   4 -12 67.1517 146.417  20
  -6   4 -13 140.958 122.632  20
   6  -3  -9-7.05793 53.2856  15
   6  -3  -9-6.12435 49.9015  14
   6  -3  -8-134.647 81.7149  15
   6  -3  -8 9.55118 70.4997  14
  -6   3   7-24.9422 123.765  13
   6  -3  -7-102.156 89.3298  15
   6  -3  -7-30.1619 78.9194  14
   6  -3  -6 135.066 91.4481  15
  -6   3   5 1719.02 255.387  13
   6  -3  -5 2274.89 187.637  14
   6  -3  -4 3607.13 238.831  14
   6  -3  -4 3593.09 241.233  15
   6  -3  -3 262.599 81.1427  14
   6  -3  -3 210.333 80.6769  15
   6  -3  -2 47.1532 71.8658  14
   6  -3  -2 91.4587 70.4124  15
   6  -3  -1 1883.47 148.023  14
  -6   3   1 1799.59 166.099   3
   6  -3  -1 1860.85 150.736  15
   6  -3   0 3066.38 192.966  14
  -6   3   0 3123.35 229.104   3
  -6   3  -1 94.9215 72.0166   3
  -6   3  -1 62.7309 90.4484  26
  -6   3  -1 7.60941 94.1144  24
  -6   3  -2 22.6471 91.0533  24
  -6   3  -2 46.9013 110.583  25
  -6   3  -2 130.514 93.5506  26
  -6   3  -2 97.1234 79.7935   3
  -6   3  -2 31.1699 76.0483  28
  -6   3  -2-12.1957 80.9631   5
  -6   3  -3 267.399 104.444  26
  -6   3  -3 283.905 99.9849  24
  -6   3  -3 213.657 114.436  25
  -6   3  -3 263.895 112.086   5
  -6   3  -3 370.017 96.5372   3
  -6   3  -3 350.084 95.0815  28
  -6   3  -4 1386.73 191.354   4
  -6   3  -4 978.810 140.237   3
  -6   3  -4 807.857 132.199  32
  -6   3  -4 1152.06 133.833  28
  -6   3  -4 1129.12 145.714  30
  -6   3  -4 1281.15 130.807  24
  -6   3  -4 1114.32 155.545  25
  -6   3  -4 993.986 183.713   5
  -6   3  -4 773.657 178.166  20
  -6   3  -5 54.6142 98.3083   4
  -6   3  -5-67.9033 123.568  33
  -6   3  -5 46.0581 96.7748  28
  -6   3  -5 68.0786 94.7604  24
  -6   3  -5 101.967 146.441  20
  -6   3  -5 31.9021 94.4315  32
  -6   3  -5 85.8974 110.401  25
  -6   3  -5 91.1923 81.1987   3
  -6   3  -5 48.7165 107.760  30
  -6   3  -6 435.337 134.440   4
  -6   3  -6 227.560 138.307  33
  -6   3  -6 353.336 125.170  30
  -6   3  -6 398.378 113.087  32
  -6   3  -6 375.468 117.774  28
  -6   3  -6 161.831 165.471  20
  -6   3  -6 297.328 104.482  31
  -6   3  -6 475.884 113.707   3
  -6   3  -7-31.7520 133.703  33
  -6   3  -7 20.9830 116.456  28
  -6   3  -7 36.7699 85.0014   3
  -6   3  -7-155.413 173.171  20
  -6   3  -7-72.4094 109.336  32
  -6   3  -7 30.6356 90.1732  31
  -6   3  -7-85.4734 109.752  30
  -6   3  -8-32.4106 137.716  33
  -6   3  -8 19.9018 95.8057  27
  -6   3  -8 37.3074 125.962  28
  -6   3  -8-46.7197 86.3995   3
  -6   3  -8 78.4284 165.667  20
  -6   3  -8 15.3523 88.6685  31
  -6   3  -8-51.3245 96.3202  19
  -6   3  -8-81.0114 131.047  30
  -6   3  -8 31.1453 112.098  32
  -6   3  -9 524.007 119.885  27
  -6   3  -9 797.646 133.052  19
  -6   3  -9 480.244 193.999  20
  -6   3  -9 550.725 122.846  31
  -6   3  -9 369.165 145.067  32
  -6   3  -9 412.305 156.135  33
  -6   3 -10 210.179 98.7073  27
  -6   3 -10 284.313 113.301  19
  -6   3 -10 294.548 103.692  31
  -6   3 -10 44.6276 127.986  32
  -6   3 -10 135.931 167.172  20
  -6   3 -10 158.806 133.343  33
  -6   3 -11 8.58592 126.686  32
  -6   3 -11 86.1416 88.6187  27
  -6   3 -12 49.8443 82.4286  19
  -6   3 -12-89.2130 124.933  32
  -6   3 -12-67.2675 155.700  20
  -6   3 -13 141.952 104.742  32
  -6   3 -13 100.643 135.203  20
  -6   3 -14 108.473 100.389  20
   6  -2  -9 42.8066 56.8738  14
   6  -2  -9 49.8829 61.8990  15
   6  -2  -8 21.0465 72.6839  14
   6  -2  -8 155.429 83.4592  15
  -6   2   7 14.1107 139.093  13
   6  -2  -7 19.5189 80.4539  14
   6  -2  -7 62.4687 89.3889  15
  -6   2   6 136.841 164.309  13
   6  -2  -6 209.993 93.0378  14
   6  -2  -6 266.440 99.8102  15
  -6   2   5-118.388 159.895  13
   6  -2  -5 20.9420 82.1855  14
   6  -2  -5 42.6941 86.8501  15
  -6   2   4-47.7857 159.107  13
   6  -2  -4 90.6075 83.3838  14
   6  -2  -4 72.1516 79.0550  15
  -6   2   3 14.4057 139.230  13
   6  -2  -3 175.034 82.8520  14
   6  -2  -3 125.225 77.2758  15
  -6   2   2 12.7395 120.517  13
   6  -2  -2 87.1989 66.9540  14
   6  -2  -2 159.042 75.9629  15
   6  -2  -1 651.686 92.0540  14
   6  -2  -1 623.119 92.9319  15
   6  -2   0 332.028 68.5319  14
   6  -2   0 202.724 66.9913  15
   6  -2   1 47.8544 51.6932  14
  -6   2  -2 384.254 85.1233   2
  -6   2  -2 171.603 86.0511  26
  -6   2  -3 635.873 91.0079  23
  -6   2  -3 540.323 105.888  26
  -6   2  -3 605.216 113.039  24
  -6   2  -3 494.562 124.668  25
  -6   2  -3 670.784 106.233   2
  -6   2  -4 18.9536 83.6360  28
  -6   2  -4 233.008 81.8931  23
  -6   2  -4 21.4852 105.532  25
  -6   2  -4-23.9914 106.799  24
  -6   2  -4 98.8967 129.466  20
  -6   2  -4 84.0702 65.3801   2
  -6   2  -4 178.267 93.2938   4
  -6   2  -5 117.870 111.417  33
  -6   2  -5 401.530 103.072  28
  -6   2  -5 165.804 85.0526  32
  -6   2  -5 379.867 90.6966   2
  -6   2  -5 298.284 114.015  25
  -6   2  -5 223.369 102.262  24
  -6   2  -5 379.670 110.692   4
  -6   2  -5 272.241 134.866  20
  -6   2  -6-34.2113 113.628  33
  -6   2  -6 218.294 94.7782  32
  -6   2  -6 154.944 107.323  30
  -6   2  -6 235.995 108.318  28
  -6   2  -6 151.127 99.5813   4
  -6   2  -6 264.322 103.029  24
  -6   2  -6 204.879 143.512  20
  -6   2  -6 185.452 80.9418   2
  -6   2  -6 166.502 84.4934   3
  -6   2  -7 6672.08 378.934   3
  -6   2  -7 6573.08 365.031  28
  -6   2  -7 5279.38 342.148  32
  -6   2  -7 5005.82 360.208  33
  -6   2  -7 5175.27 374.460  20
  -6   2  -7 6344.16 365.290  31
  -6   2  -7 6997.29 381.168   2
  -6   2  -8 3603.89 263.847   3
  -6   2  -8 3011.60 244.939  32
  -6   2  -8 3568.01 246.112  27
  -6   2  -8 3619.06 253.105  31
  -6   2  -8 2911.27 272.328  20
  -6   2  -8 2845.77 260.878  33
  -6   2  -8 3710.07 263.896  28
  -6   2  -8 3718.67 266.056   2
  -6   2  -9 183.672 94.4699  31
  -6   2  -9 217.801 105.645  27
  -6   2  -9 63.8060 116.284  33
  -6   2  -9 142.823 118.118  32
  -6   2 -10 153.015 105.260  19
  -6   2 -10 21.1985 119.229  33
  -6   2 -10 207.358 93.7701  31
  -6   2 -10 346.560 103.802  27
  -6   2 -10 211.308 163.413  20
  -6   2 -10 31.4253 112.975  32
  -6   2 -11 47.8244 116.700  32
  -6   2 -11 216.836 117.940  33
  -6   2 -11 154.733 166.156  20
  -6   2 -11 138.097 90.5875  27
  -6   2 -11 177.745 97.0735  19
  -6   2 -12-59.6326 83.6860  19
  -6   2 -12 96.8174 158.789  20
  -6   2 -13-69.3565 107.164  32
  -6   2 -13 177.832 147.850  20
  -6   2 -14 55.3798 78.2733  32
  -6   2 -14 52.1244 111.469  20
   6  -1  -9 31.0354 62.0219  15
   6  -1  -8 194.177 90.4026  15
   6  -1  -8 28.2072 78.2170  14
   6  -1  -7 304.626 101.468  15
   6  -1  -7 173.081 90.6950  14
  -6   1   7 75.4744 145.019  13
   6  -1  -6 72.8016 86.1629  14
  -6   1   6 67.8788 154.542  13
   6  -1  -5 1380.94 151.293  15
   6  -1  -5 1061.91 143.020  14
  -6   1   5 846.889 221.670  13
   6  -1  -4 85.9500 81.7421  14
   6  -1  -4 20.0508 83.6768  15
  -6   1   4-33.4587 84.0812   8
  -6   1   4-81.6601 167.295  13
   6  -1  -3 1036.45 125.819  14
  -6   1   3 632.817 183.460  13
   6  -1  -3 1080.90 128.476  15
  -6   1   3 942.983 126.040   8
   6  -1  -2 4129.43 250.852  14
  -6   1   2 3504.91 333.301  13
   6  -1  -2 4483.06 257.864  15
  -6   1   2 3703.89 256.201   8
   6  -1  -1 280.510 73.9166  14
  -6   1   1 270.842 127.584  13
   6  -1  -1 269.121 73.3821  15
  -6   1   1 201.888 70.5366   8
   6  -1   0 3923.14 221.999  15
   6  -1   0 3581.41 210.680  14
  -6   1  -1 1133.01 119.348   2
   6  -1   1 997.905 104.028  15
  -6   1  -2 2170.04 164.160  28
  -6   1  -2 2712.91 188.294   2
   6  -1   2 2485.94 156.433  14
  -6   1  -3 1318.71 129.651   2
  -6   1  -3 1040.15 114.948  28
  -6   1  -3 1031.77 134.067  25
  -6   1  -4 448.928 89.8664   2
  -6   1  -4 281.037 105.469  25
  -6   1  -4 319.156 84.6421  23
  -6   1  -5 6342.62 351.402   2
  -6   1  -5 6061.65 322.558  25
  -6   1  -5 5966.39 320.816  24
  -6   1  -5 5775.25 324.448  28
  -6   1  -5 6107.39 313.062  23
  -6   1  -6 826.555 125.391  24
  -6   1  -6 1160.89 131.269   2
  -6   1  -6 943.304 118.016  23
  -6   1  -6 1065.28 135.161  28
  -6   1  -6 839.134 118.717  32
  -6   1  -6 678.875 135.067  33
  -6   1  -7 3720.10 225.761  24
  -6   1  -7 3900.10 260.859   2
  -6   1  -7 4175.10 238.833  23
  -6   1  -7 3398.91 242.608  31
  -6   1  -7 3104.96 231.442  32
  -6   1  -8 542.973 105.746   3
  -6   1  -8 633.481 118.350   2
  -6   1  -8 509.273 152.502  22
  -6   1  -8 568.284 133.726  33
  -6   1  -8 509.021 106.621  31
  -6   1  -8 425.076 115.841  32
  -6   1  -9 730.573 118.219  31
  -6   1  -9 645.950 117.111   2
  -6   1  -9 619.485 161.356  22
  -6   1  -9 676.568 140.082  32
  -6   1  -9 359.540 124.705  33
  -6   1  -9 745.476 123.272  27
  -6   1 -10 930.444 131.668  27
  -6   1 -10 1074.81 160.773  32
  -6   1 -10 1103.48 137.110  31
  -6   1 -11 67.1590 98.5379  19
  -6   1 -11 53.7727 82.7937  27
  -6   1 -11 142.956 113.655  32
  -6   1 -13 103.312 144.969  20
  -6   1 -13-39.7747 111.910  32
  -6   1 -14 47.9157 122.695  20
  -6   1 -14-22.8808 90.5115  32
  -6   1 -15 18.5508 75.8858  20
   6   0  -9 767.243 96.0530  15
   6   0  -8 5.61194 73.3838  14
   6   0  -8-6.13344 78.9785  15
   6   0  -7 864.532 131.934  15
  -6   0   6 264.184 163.006  13
   6   0  -6 202.562 88.3886  14
   6   0  -5 166.838 92.3926  15
  -6   0   5 161.882 152.076  13
   6   0  -5 128.645 91.5458  14
  -6   0   5 174.297 101.979   8
   6   0  -4 63.0720 86.7008  15
  -6   0   4-8.33910 83.8831   8
  -6   0   4 47.6386 151.245  13
   6   0  -4 214.693 89.7587  14
   6   0  -3 1026.64 129.027  15
  -6   0   3 932.354 128.601   8
   6   0  -3 1045.41 124.578  14
  -6   0   3 631.210 177.400  13
   6   0  -2 204.666 74.8887  14
   6   0  -2 124.357 80.1308  15
  -6   0   2 139.950 71.2939   8
  -6   0   2 206.524 131.351  13
   6   0  -1 579.444 91.9288  15
  -6   0   1 486.364 85.0724   8
   6   0  -1 606.268 89.1982  14
   6   0   0 3689.32 215.983  15
  -6   0   0 2948.11 197.383   8
  -6   0   0 3233.64 209.711   2
   6   0   0 3480.01 208.113  14
   6   0   1 623.012 85.9899  15
  -6   0  -1 556.323 68.5967   8
  -6   0  -1 714.407 94.4074   2
   6   0   2 1439.68 113.290  14
  -6   0  -2 1585.80 139.097   2
   6   0   2 1472.74 115.249  15
  -6   0  -3 353.895 81.3580  17
  -6   0  -3 52.8129 74.1104  32
  -6   0  -3 224.504 73.4508  26
  -6   0  -3 304.453 82.7878   2
  -6   0  -4 326.413 85.7166  32
  -6   0  -4 533.627 95.1064  23
   6   0   4 482.794 75.6712  10
  -6   0  -4 616.258 100.269   2
  -6   0  -5 115.797 95.6861  25
  -6   0  -5 185.014 85.8920  23
  -6   0  -5 249.724 82.0043   2
  -6   0  -6 55.6842 93.9985  24
  -6   0  -6-15.0981 77.9292  32
  -6   0  -6 76.7528 68.8076   2
  -6   0  -6 47.1945 86.8229  23
  -6   0  -6 43.3788 104.384  22
  -6   0  -7 1418.38 185.446  33
  -6   0  -7 2413.19 207.215  22
  -6   0  -7 3169.37 196.635  23
  -6   0  -7 3543.83 236.558   2
  -6   0  -7 2577.45 180.667  24
  -6   0  -7 2328.66 188.458  31
  -6   0  -7 2422.57 192.216  32
  -6   0  -8 509.432 95.9095  31
  -6   0  -8 434.516 138.394  22
  -6   0  -8 554.106 119.375  23
  -6   0  -8 363.594 99.3593   2
  -6   0  -8 382.027 111.354  32
  -6   0  -9 480.994 108.675  27
  -6   0  -9 399.725 94.3055  31
  -6   0  -9 466.170 126.893  32
  -6   0  -9 594.837 159.212  22
  -6   0  -9 694.643 119.487   2
  -6   0 -10 3101.87 225.321  27
  -6   0 -10 3720.98 259.299   2
  -6   0 -10 3134.84 251.996  32
  -6   0 -10 2866.89 272.086  22
  -6   0 -11 3777.42 280.465  32
  -6   0 -11 4195.35 319.494  22
  -6   0 -12 176.060 107.372  32
  -6   0 -12 34.6391 152.147  22
  -6   0 -13-109.187 102.738  32
  -6   0 -14-29.3404 89.9190  32
  -6   0 -14 131.729 127.570  20
  -6   0 -15-17.5699 85.5949  20
   6   1  -9 117.728 63.0987  15
  -6  -1   9 163.931 86.0538  17
   6   1  -8 332.068 90.7902  15
   6   1  -7 1219.70 145.000  15
   6   1  -7 924.551 133.923  14
   6   1  -6-66.4760 96.2595  14
  -6  -1   5 108.999 92.5219   8
   6   1  -5 120.278 90.6036  15
   6   1  -5 7.29085 85.8954  14
  -6  -1   4 255.049 99.4353   8
   6   1  -4 232.910 92.9998  15
  -6  -1   4-61.7181 139.626  13
   6   1  -4 210.172 88.6948  14
  -6  -1   3 170.969 85.0101   8
   6   1  -3 250.786 91.7462  15
  -6  -1   3 98.4122 147.731  13
   6   1  -3 172.824 82.2981  14
   6   1  -2 2437.87 182.692  15
  -6  -1   2 2139.63 175.456   8
   6   1  -2 2224.08 174.292  14
   6   1  -1 2331.19 171.217  15
  -6  -1   1 1944.17 158.429   8
   6   1  -1 2194.44 165.049  14
   6   1   0 3355.72 214.049  15
  -6  -1   0 3203.05 205.823   8
   6   1   0 3375.29 210.701  14
  -6  -1  -1 12300.6 598.506   2
  -6  -1  -1 11821.3 575.528   8
   6   1   1 12423.5 583.561  15
  -6  -1  -2 65411.4 2803.53   8
  -6  -1  -2 63472.1 2855.54  17
   6   1   2 65288.4 2813.35  15
  -6  -1  -3 41953.6 1987.33  17
   6   1   3 47142.4 1968.33  10
  -6  -1  -4 7319.51 408.109  17
   6   1   4 8382.62 403.559  10
   6   1   5 37.2688 54.6121  10
   6   1   6 1583.21 129.857  10
  -6  -1  -6 1398.08 143.793  23
  -6  -1  -6 1532.07 148.105  24
  -6  -1  -7 37.1640 56.5890  31
  -6  -1  -7 149.936 104.936  32
  -6  -1  -7 65.0976 91.9003  23
  -6  -1  -7 173.485 105.873  22
  -6  -1  -7 174.608 94.1796  24
  -6  -1  -8 770.361 123.425  23
  -6  -1  -8 708.956 135.327  22
  -6  -1  -8 387.811 119.017  32
  -6  -1  -9 2037.15 177.030  27
  -6  -1  -9 2484.74 228.534  22
  -6  -1  -9 2007.12 207.260  32
  -6  -1 -10 143.867 86.3155   2
  -6  -1 -10 58.6259 117.424  32
  -6  -1 -10-7.89999 143.349  22
  -6  -1 -11 2212.44 214.717  32
  -6  -1 -11 2742.65 255.926  22
  -6  -1 -12 1369.66 173.892  32
  -6  -1 -12 2616.75 234.504  22
  -6  -1 -13 106.844 97.8000  32
  -6  -1 -13 673.793 161.565  22
  -6  -1 -14-4.70697 83.3393  32
  -6  -1 -15-3.68783 90.4129  20
  -6  -2   9 226.173 78.9999  17
  -6  -2   8 154.109 97.4077  17
   6   2  -8 53.0217 71.5009  15
  -6  -2   7 4703.33 327.745   8
   6   2  -7 4964.97 307.237  15
  -6  -2   6 4795.00 336.494   8
   6   2  -5 198.929 102.272  14
  -6  -2   5 135.549 97.2985   8
   6   2  -5 180.881 91.8733  15
   6   2  -4 297.394 98.1187  14
  -6  -2   4 263.558 95.4349   8
   6   2  -4 294.342 99.7949  15
   6   2  -3 59.1595 83.2820  14
  -6  -2   3 213.912 86.9460   8
   6   2  -3 258.816 94.3086  15
   6   2  -2 83.8412 76.7094  14
  -6  -2   2 138.943 77.7277   8
   6   2  -2 175.901 82.1613  15
   6   2  -1 6743.88 367.372  14
  -6  -2   1 6666.65 373.354   8
   6   2  -1 6629.24 366.364  15
   6   2   0 4296.16 254.694  14
  -6  -2   0 4245.54 255.078   8
   6   2   0 4111.28 252.022  15
  -6  -2  -1 83.1455 61.1009   8
   6   2   1 167.127 70.0785  15
   6   2   2 11121.3 544.139  10
  -6  -2  -3 34355.0 1567.98  17
   6   2   3 35413.6 1537.20  10
  -6  -2  -3 34053.8 1514.05   9
  -6  -2  -4 3348.27 221.643  17
   6   2   4 3410.54 205.716  10
  -6  -2  -4 3439.32 181.727   9
   6   2   5-37.4075 62.6236  10
  -6  -2  -5 5.27734 55.7052  17
   6   2   6 1478.88 135.386  10
  -6  -2  -7 486.864 101.628  24
  -6  -2  -7 622.223 120.415  23
  -6  -2  -7 609.325 114.234  22
   6   2   7 735.335 95.2987  10
  -6  -2  -8 75.6179 100.041  23
  -6  -2  -8-48.1427 108.297  22
  -6  -2  -9 2497.81 235.204  32
  -6  -2  -9 2676.78 233.676  22
  -6  -2 -10 3321.95 287.180  32
  -6  -2 -10 3611.58 286.339  22
  -6  -2 -11-59.8094 126.536  32
  -6  -2 -11-93.6465 139.062  22
  -6  -2 -12-55.6033 104.648  32
  -6  -2 -12 111.799 139.921  22
  -6  -2 -13-63.7778 94.9629  32
  -6  -2 -13-7.10741 129.696  22
  -6  -2 -14-54.0982 74.5894  32
  -6  -2 -14 219.919 121.992  22
   6   3  -9 45.7920 63.9440  33
  -6  -3   8 118.237 84.2557  17
  -6  -3   7 638.233 139.676  17
   6   3  -7 863.867 117.610  15
  -6  -3   7 890.925 138.615   8
  -6  -3   6 427.319 130.670  17
   6   3  -6 439.303 102.053  15
  -6  -3   6 404.471 120.482   8
   6   3  -6 354.231 87.3931  10
   6   3  -5 828.143 126.155  15
  -6  -3   5 1024.35 151.024   8
   6   3  -4 1226.14 145.494  15
  -6  -3   4 1163.04 149.922   8
   6   3  -3 153.925 83.7427  15
  -6  -3   3 187.272 95.9161   8
   6   3  -2 373.428 95.8719  15
  -6  -3   2 549.201 110.625   8
  -6  -3   1 39.6511 93.0462  17
   6   3  -1 57.1284 68.8257  15
  -6  -3   1 6.65981 67.3859   8
  -6  -3   0 147.195 95.0285  17
   6   3   0 150.456 70.8163  15
  -6  -3   0 152.240 79.9808   8
  -6  -3  -1 8808.70 437.542   9
   6   3   1 8739.45 447.549  10
  -6  -3  -1 8291.74 487.634  17
  -6  -3  -2 3848.47 227.360   9
   6   3   2 3921.68 238.943  10
  -6  -3  -2 3722.63 270.972  17
  -6  -3  -3 14108.6 635.410   9
   6   3   3 13661.9 648.379  10
  -6  -3  -3 12123.7 669.231  17
  -6  -3  -4 75.5939 49.3234   9
   6   3   4 104.202 64.6693  10
  -6  -3  -5 214.538 56.2752   9
   6   3   5 179.363 71.4833  10
  -6  -3  -5 236.590 74.2568  17
   6   3   6 58.0082 79.6988  16
   6   3   6 97.6896 67.4233  10
   6   3   7 1780.19 161.220  16
   6   3   7 1377.13 140.005  10
  -6  -3  -7 1566.38 154.366  22
   6   3   8 1655.33 172.864  10
  -6  -3  -8 1864.01 185.608  22
  -6  -3  -8 1994.01 172.455  23
  -6  -3  -9 3105.94 264.149  22
  -6  -3  -9 3835.68 248.913  23
   6   3   9 3634.04 299.763  12
   6   3  10 501.652 174.625  12
  -6  -3 -10 494.200 151.006  22
  -6  -3 -10 466.423 114.218  23
  -6  -3 -10 231.749 140.573  32
  -6  -3 -11 278.933 138.023  22
  -6  -3 -11 100.814 118.655  32
  -6  -3 -12 6.72010 100.309  32
  -6  -3 -13 463.469 133.111  22
  -6  -3 -13 151.445 93.5667  32
  -6  -3 -14 119.861 108.404  22
  -6  -3 -14-11.0977 69.0618  32
   6   4  -9-27.4257 51.2308  33
   6   4  -8 90.3218 138.594   1
  -6  -4   8 67.1253 62.5802  17
   6   4  -8 123.129 82.5292  33
  -6  -4   7 121.090 83.5318   8
  -6  -4   7-24.7987 79.8517  17
  -6  -4   6 1060.55 149.780   8
   6   4  -5 1924.64 162.482  10
  -6  -4   5 1591.31 203.716  17
  -6  -4   4 665.521 151.434  17
   6   4  -4 792.208 122.643  15
   6   4  -4 620.744 105.612  10
  -6  -4   4 954.744 138.545   8
  -6  -4   3 1435.36 201.993  17
   6   4  -3 1533.25 159.650  15
   6   4  -3 1494.05 150.327  10
  -6  -4   3 1645.34 179.224   8
   6   4  -2 634.691 105.333  10
  -6  -4   2 512.146 117.928   8
  -6  -4   2 485.679 137.353  17
   6   4  -1 90.3310 71.6631  10
  -6  -4   1 47.3402 85.7519   8
  -6  -4   1 162.546 106.044  17
  -6  -4   0 2403.39 172.936   9
   6   4   0 2057.17 167.100  10
  -6  -4  -1 25.6344 63.6542   9
  -6  -4  -1-8.97150 84.2014  17
   6   4   1-16.7078 61.1280  10
  -6  -4  -2 1448.14 130.369   9
  -6  -4  -2 1530.13 166.923  17
   6   4   2 1364.80 132.809  10
  -6  -4  -3 7335.06 367.772   9
  -6  -4  -3 6233.07 392.716  17
   6   4   3 6661.51 374.586  10
  -6  -4  -4 1460.73 126.127   9
  -6  -4  -4 1144.75 139.163  17
   6   4   4 1265.46 136.589  10
  -6  -4  -5 510.545 79.7887   9
  -6  -4  -5 523.596 103.556  17
   6   4   5 470.784 93.2828  10
   6   4   6 590.424 117.975  16
  -6  -4  -6 710.587 91.5841   9
   6   4   6 585.457 104.220  10
   6   4   7 7412.62 411.458  16
   6   4   7 6844.60 401.644  10
   6   4   8 630.581 125.632  16
   6   4   8 525.625 110.280  10
  -6  -4  -9 7203.79 396.286  23
  -6  -4 -10-28.5819 128.076  22
   6   4  10 110.046 164.612  12
  -6  -4 -11 1144.20 173.616  32
  -6  -4 -11 1634.96 189.866  22
  -6  -4 -12 79.8042 121.860  22
  -6  -4 -13-15.0692 84.9897  32
  -6  -4 -13 35.1582 112.787  22
  -6  -4 -14 31.1875 60.7258  32
  -6  -4 -14 180.415 101.939  22
   6   5  -8 22.8294 60.6311  33
   6   5  -8-9.88580 106.149   1
   6   5  -7 120.039 77.7603  33
   6   5  -7-9.95328 85.4175  21
  -6  -5   7 71.1733 74.4644   8
  -6  -5   7 131.350 66.3863  17
  -6  -5   6 791.783 132.870  17
  -6  -5   6 1129.28 141.770   8
  -6  -5   5 243.083 104.234  17
  -6  -5   5 232.196 98.1463   8
  -6  -5   4 632.338 141.287  17
  -6  -5   3 353.297 126.437  17
   6   5  -3 468.216 90.7569  10
  -6  -5   3 481.612 116.696   8
  -6  -5   2 8184.59 543.767  17
   6   5  -2 9506.31 501.345  10
  -6  -5   1 30506.8 1541.05  17
   6   5  -1 29904.9 1482.70  10
   6   5   0 3637.94 246.047  10
  -6  -5   0 3500.88 282.780  17
  -6  -5   0 4154.08 256.059   9
   6   5   1 727.099 106.684  10
  -6  -5  -1 458.599 118.159  17
  -6  -5  -1 750.183 106.758   9
   6   5   2 198.402 76.0745  10
  -6  -5  -2 171.513 92.9017  17
  -6  -5  -2 162.544 76.2837   9
   6   5   3 352.533 93.9083  10
  -6  -5  -3 342.425 107.355  17
  -6  -5  -3 402.040 85.4941   9
   6   5   4-13.3508 70.8963  10
  -6  -5  -4 114.740 83.5316  17
  -6  -5  -4 61.4584 65.1935   9
   6   5   5 356.087 93.0727  10
  -6  -5  -5 526.294 87.6276   9
  -6  -5  -6 38.4905 61.3233   9
   6   5   6-7.05672 79.5127  10
   6   5   6 7.15228 103.932  16
  -6  -5  -7 60480.6 2753.11   9
   6   5   7 65042.6 2799.87  10
   6   5   7 65612.5 2795.22  16
   6   5   8 95877.9 4046.67  10
   6   5   8 89425.9 4028.09  16
   6   5   9 20468.8 1018.80  16
  -6  -5  -9 21069.8 972.527  23
   6   5   9 21678.4 1053.24  12
   6   5  11 798.850 219.066  12
  -6  -5 -12 95.3199 111.048  22
  -6  -5 -12 61.1415 95.2145  32
  -6  -5 -13 38.8764 93.5485  22
  -6  -5 -13 34.2273 74.9801  32
  -6  -5 -14-7.39097 82.6473  22
  -6  -5 -14-43.0104 49.9790  32
   6   6  -7-180.559 137.004   1
   6   6  -7 43.2427 58.1352  33
  -6  -6   7-19.8955 55.4707   8
   6   6  -7-30.8844 79.7180  21
   6   6  -6 29.6240 68.8728  33
   6   6  -6 50.1119 94.7077  21
  -6  -6   6 240.430 83.1010   8
  -6  -6   6 69.4293 64.2909  17
  -6  -6   5 808.004 119.627   8
  -6  -6   5 374.979 100.085  17
  -6  -6   4 64.8271 89.8935   8
  -6  -6   4-46.3104 85.6407  17
  -6  -6   3 1362.56 170.910  17
   6   6  -2 1868.46 169.924  10
  -6  -6   2 1605.96 195.823  17
   6   6  -1 26470.4 1276.19  10
  -6  -6   1 23954.7 1306.96  17
   6   6   0 96.3136 78.3869  10
  -6  -6   0 94.6296 99.3660  17
  -6  -6   0 71.7013 84.6683   9
   6   6   1 384.928 96.1712  10
  -6  -6  -1 349.609 111.365  17
  -6  -6  -1 339.518 100.029   9
   6   6   2 871.916 121.196  10
  -6  -6  -2 757.588 133.561  17
  -6  -6  -2 852.216 122.200   9
   6   6   3 5129.64 320.029  10
  -6  -6  -3 4784.35 333.976  17
  -6  -6  -3 5807.02 326.669   9
   6   6   4 2493.98 204.547  10
  -6  -6  -4 2515.48 212.604  17
  -6  -6  -4 2859.13 203.517   9
   6   6   5 888.973 133.243  10
   6   6   5 672.585 137.540  16
  -6  -6  -5 961.502 122.829   9
   6   6   6 505.520 130.051  16
  -6  -6  -6 408.524 87.1274   9
   6   6   6 443.222 104.763  10
   6   6   7 15229.8 748.371  10
   6   6   7 15296.2 751.995  16
  -6  -6  -7 13685.9 705.742   9
   6   6   8 1450.33 173.957  10
   6   6   8 1557.95 185.231  16
  -6  -6  -8 1438.37 139.378   9
   6   6   9 3737.88 288.861  16
   6   6  10 766.262 214.671  12
   6   6  10 813.784 150.886  16
   6   6  10 900.042 147.019  18
   6   6  11 97.5362 189.518  12
  -6  -6 -11 75.4351 114.442  22
  -6  -6 -12 104.654 94.2316  22
  -6  -6 -12-90.6494 95.5756  32
  -6  -6 -13 36.6979 64.7917  32
   6   7  -7-6.92656 64.2884  21
   6   7  -6 79.0410 84.0435  21
  -6  -7   6 266.615 68.8188   8
   6   7  -6 150.159 127.026   1
  -6  -7   5 87.4786 62.4974  17
  -6  -7   5 155.686 75.8742   8
   6   7  -5 206.226 103.607  21
  -6  -7   4 7.15776 78.5640   8
  -6  -7   4-20.8408 68.4749  17
  -6  -7   3 1804.83 180.987   8
  -6  -7   3 1393.81 159.301  17
  -6  -7   2-61.4960 88.3456  17
  -6  -7   1 2191.00 221.358   8
  -6  -7   1 1778.39 188.706  17
   6   7   0 541.899 98.4588  10
  -6  -7   0 359.158 110.591  17
   6   7   1 82.2429 69.8201  10
  -6  -7  -1 41.4384 76.2575   9
  -6  -7  -1 61.0842 83.1389  17
   6   7   2 1481.54 154.484  10
  -6  -7  -2 1331.94 164.834  17
   6   7   3 407.545 101.632  10
  -6  -7  -3 631.375 119.470  17
  -6  -7  -3 743.499 114.017   9
   6   7   4 90.2900 111.742  16
  -6  -7  -4 191.131 83.7912   9
   6   7   4 37.1471 76.2284  10
   6   7   5 1173.35 149.192  10
   6   7   5 1399.85 172.994  16
  -6  -7  -5 1492.79 147.066   9
   6   7   6 1427.40 164.701  10
  -6  -7  -6 1449.90 148.439   9
   6   7   6 1262.98 175.596  16
  -6  -7  -7 6.37174 65.6698   9
   6   7   7-8.51409 110.911  16
   6   7   8 1307.88 172.020  16
   6   7   9 700.262 194.574  12
   6   7   9 572.035 132.667  16
   6   7  10 1795.11 263.527  12
   6   7  10 2256.83 207.590  18
   6   7  11-19.6877 181.371  12
   6   7  11-80.2572 91.0702  18
   6   7  11-60.1292 104.108  16
  -6  -7 -12 25.1533 76.6470  32
  -6  -7 -13 41.5082 48.2461  32
   6   8  -6 112.812 70.0066  21
  -6  -8   5 284.038 65.1648   8
   6   8  -5 112.173 81.7565  21
  -6  -8   4 1442.49 130.362   8
   6   8  -4 857.866 132.324  21
   6   8  -3 67.1874 88.5405  21
  -6  -8   3 27.6008 77.7585   8
  -6  -8   3 45.6841 57.7859  17
   6   8  -3 4.47096 65.9716  29
  -6  -8   2 152.915 88.5523   8
  -6  -8   1 103.113 76.1054  17
  -6  -8   1 180.636 104.469   8
  -6  -8   0 4381.99 289.926  17
   6   8   0 4093.88 267.981  10
  -6  -8  -1 10812.1 576.698  17
  -6  -8  -3 6783.97 381.087   9
   6   8   3 5898.19 375.625  16
  -6  -8  -4 4245.79 278.272   9
   6   8   4 4254.83 298.549  16
   6   8   5 472.613 130.713  16
   6   8   6 2856.38 241.687  16
   6   8   6 3050.59 242.656  10
   6   8   7-33.0264 110.002  16
  -6  -8  -7-36.1139 66.0809   9
   6   8   8 1254.64 168.845  16
  -6  -8  -8 1084.02 118.124   9
   6   8   8 1248.64 199.359  12
   6   8   9 2305.36 215.755  16
   6   8   9 2384.97 259.453  12
   6   8  10 661.098 132.638  16
   6   8  10 597.464 120.328  18
   6   8  10 389.406 174.807  12
   6   8  11 31.1436 92.7058  16
   6   8  11 5.44219 77.6137  18
  -6  -8 -12-5.38974 55.9710  32
   6   9  -5 136.667 65.0171  21
   6   9  -4 238.274 81.0963  21
  -6  -9   4 638.769 74.7669   8
  -6  -9   3 9.93963 55.4301   8
   6   9  -3 57.4016 79.7837  21
   6   9  -2 64.2193 67.0161  29
   6   9  -2 208.637 84.0971  21
  -6  -9   2 128.444 72.5332   8
   6   9  -1 722.729 284.895   7
  -6  -9   1 664.234 113.758   8
   6   9  -1 518.765 97.6344  21
   6   9  -1 537.281 106.145  16
  -6  -9   0 17.2872 94.8745   8
   6   9   1 65.1118 61.4115  10
  -6  -9  -1 29.3061 67.0738   9
   6   9   2 314.129 107.980  16
  -6  -9  -2 265.614 86.1577   9
   6   9   2 193.531 80.0952  10
   6   9   3 28.7629 95.0917  16
  -6  -9  -3 19.1289 75.4199   9
   6   9   3-6.89854 67.5430  10
   6   9   4 734.998 134.851  16
  -6  -9  -4 606.142 109.737   9
   6   9   4 584.273 107.492  10
   6   9   5 318.431 114.656  16
  -6  -9  -5 269.344 81.3613   9
   6   9   5 200.712 85.8583  10
  -6  -9  -6 80.0598 65.8207   9
   6   9   7 326.573 149.685  12
  -6  -9  -7 165.206 65.4003   9
   6   9   8 1391.86 203.200  12
   6   9   8 1139.35 150.540  16
  -6  -9  -8 1084.83 107.943   9
   6   9   9 402.004 114.674  16
   6   9   9 337.495 106.001  18
   6   9   9 481.240 166.889  12
   6   9  10-78.4944 86.6550  16
   6   9  10-7.11692 136.265  12
   6   9  10 70.7153 83.2931  18
  -6  -9 -11 21.6943 54.4374  32
   6  10  -3 18.2355 52.5448  21
   6  10  -2 29.7840 49.4441  29
   6  10  -2 71.7513 60.1743  21
  -6 -10   2 108.871 51.3116   8
  -6 -10   1 9.53706 55.0823   8
   6  10  -1 29.3783 59.5516  29
   6  10  -1-104.653 166.756   7
  -6 -10   0 194.826 75.9648   8
   6  10   0 81.7786 215.036   7
   6  10   0 109.220 65.7135  29
   6  10   1 441.053 94.8976  16
  -6 -10  -1 407.499 74.9357   9
   6  10   2-33.4297 78.9491  16
  -6 -10  -2 19.1899 55.1459   9
   6  10   3 246.442 90.6562  16
  -6 -10  -3 139.571 68.0245   9
   6  10   4 30.1776 83.0096  16
  -6 -10  -4-50.1275 64.3042   9
   6  10   5-80.9830 90.7978  16
  -6 -10  -5 29.4966 57.3353   9
   6  10   6 946.884 151.811  12
   6  10   6 1095.22 137.159  16
  -6 -10  -6 1181.33 113.537   9
   6  10   7 58.1338 123.893  12
  -6 -10  -7-24.6498 49.7055   9
   6  10   7 71.8620 83.4767  16
   6  10   8 292.169 133.629  12
  -6 -10  -8 280.923 57.0138   9
   6  10   8 325.467 99.3163  16
   6  10   8 501.364 96.8924  18
   6  10   9 392.722 92.5547  16
   6  10   9 303.582 81.7338  18
   6  10  10 102.701 65.2272  16
   6  11  -1 17.5546 39.4164  29
   6  11   0 152.867 50.3903  29
  -6 -11  -1 161.637 56.5484   8
   6  11   1 42.6756 47.9840  29
   6  11   1 176.759 176.057   7
   6  11   2 63.6956 50.2954  29
  -6 -11  -2 183.947 64.6515   8
   6  11   3-32.9864 47.1376  29
  -6 -11  -3 26.0268 42.0559   9
  -6 -11  -4 161.990 50.6651   9
   6  11   4 36.5622 44.5968  29
   6  11   4 157.074 70.8139  16
   6  11   5 17.3166 65.1812  16
  -6 -11  -5-12.6579 40.9073   9
   6  11   6 189.805 74.7001  16
  -6 -11  -6 102.428 43.0362   9
   6  11   7 526.763 85.0964  16
   6  11   7 607.013 82.7415  18
   6  11   8 293.446 69.2905  16
  -7   8   2-8.87040 71.3894   4
  -7   8   1-21.3172 81.3828   4
  -7   8   0 134.983 105.599   4
  -7   8  -1 830.347 170.632   4
  -7   8  -2 71.5617 125.159   4
  -7   8  -3 14.9280 113.976   4
  -7   8  -4 8.82430 84.0298  28
  -7   8  -5 27.1173 85.9282  28
  -7   8  -6 21.9994 87.4612  28
  -7   7   5 7.65295 57.7049  26
  -7   7   4 158.149 72.8580   4
  -7   7   4 40.6398 74.7670  26
  -7   7   3 19.4599 76.7279   4
  -7   7   3 16.4183 86.1437  26
  -7   7   2 57.8511 90.3119   4
  -7   7   2 56.1535 93.6524  26
  -7   7   1-26.3682 97.2508   4
  -7   7   1-15.7883 101.831  26
  -7   7   0-33.5725 109.752   5
  -7   7   0 72.0744 106.326   4
  -7   7   0-11.4728 108.270  26
  -7   7  -1 364.970 146.336   5
  -7   7  -1 592.659 164.499   4
  -7   7  -1 349.147 90.6576  31
  -7   7  -2 500.711 166.492   4
  -7   7  -2 344.108 153.272   5
  -7   7  -2 400.897 94.4452  31
  -7   7  -3 53.1987 126.061   4
  -7   7  -4 34.5149 68.3604  31
  -7   7  -4 18.0711 131.700   4
  -7   7  -4-5.75971 99.6376  28
  -7   7  -5-5.99857 102.228  28
  -7   7  -5 112.292 71.7977  31
  -7   7  -6 90.1081 107.766  28
  -7   7  -6 249.122 79.3605  31
  -7   7  -7 85.3014 102.761  28
  -7   7  -7 25.1822 64.3685  31
  -7   6   6 36.6545 61.4515  26
  -7   6   5 31.8100 65.2688   4
  -7   6   5-54.4681 79.7118  26
   7  -6  -5 3.12543 48.2524  14
  -7   6   4 73.2723 83.4025   4
  -7   6   4 4.42428 90.7857  26
   7  -6  -4 15.5361 55.2249  14
  -7   6   3-20.2832 94.4887  26
   7  -6  -3 47.1958 59.4196  14
  -7   6   2 34.0379 97.0082  25
  -7   6   2 145.162 106.409  26
  -7   6   2 140.057 115.022   4
  -7   6   1 29.7537 99.7351  25
  -7   6   1-60.3650 109.983   4
  -7   6   1 83.5539 110.903   5
  -7   6   0 119.435 110.173  26
  -7   6   0-47.4415 119.418   4
  -7   6   0 142.794 136.303   5
  -7   6  -1 199.438 115.342  25
  -7   6  -1 184.415 122.553  26
  -7   6  -1 281.687 137.557   4
  -7   6  -1 151.935 129.971   5
  -7   6  -2 429.461 137.839  26
  -7   6  -2 377.687 154.561   4
  -7   6  -2 242.552 146.245   5
  -7   6  -3 948.033 202.129   4
  -7   6  -3 659.905 183.962   5
  -7   6  -4-26.0172 103.376  28
  -7   6  -4-14.4368 68.4092  27
  -7   6  -4 7.53811 82.7379  31
  -7   6  -4 153.846 146.826   4
  -7   6  -5 334.564 88.9595  27
  -7   6  -5 210.931 113.603  28
  -7   6  -5 356.526 105.983  31
  -7   6  -5 509.421 181.693   4
  -7   6  -6 62.8011 110.699  28
  -7   6  -6 108.026 73.7149  27
  -7   6  -6 110.519 82.5628  31
  -7   6  -8-40.7910 76.7715  27
  -7   6  -8 39.1713 111.210  28
  -7   6  -8 6.24155 75.1809  31
  -7   6  -9 94.7040 69.1753  31
  -7   5   7 47.6836 59.4233  26
   7  -5  -6 39.4658 55.0891  14
  -7   5   6-59.6456 78.0481  26
   7  -5  -5-13.8739 65.7629  14
  -7   5   5-84.2495 90.1538  26
   7  -5  -4 5.15739 66.4102  14
  -7   5   4-3.75191 93.7511  25
   7  -5  -3 87.1022 73.3849  14
  -7   5   3 57.7054 104.814  25
  -7   5   2 48.3140 107.608  26
  -7   5   1 372.810 145.695   5
  -7   5   1 125.430 128.083  25
  -7   5   1-43.5987 108.316  26
  -7   5   0-152.133 134.666  25
  -7   5   0 6.33013 112.116  26
  -7   5  -1-16.8674 128.850   4
  -7   5  -1 261.513 95.1698   3
  -7   5  -1 10.8231 125.994  25
  -7   5  -1 51.6532 116.499  26
  -7   5  -2 285.701 139.526   4
  -7   5  -2 166.945 94.5836   3
  -7   5  -2 229.331 133.254  26
  -7   5  -2 192.318 134.271  25
  -7   5  -3 1667.83 237.879   4
  -7   5  -3 1475.81 176.229   3
  -7   5  -3 1526.92 176.954  25
  -7   5  -4 110.631 85.2030  27
  -7   5  -4-33.1277 114.638  28
  -7   5  -4 215.300 138.520   4
  -7   5  -4 10.4646 89.9547   3
  -7   5  -5 150.183 86.2395  19
  -7   5  -5 154.474 121.390  28
  -7   5  -5 186.808 89.4023  27
  -7   5  -5 116.045 100.959  31
  -7   5  -5 80.9931 130.544  32
  -7   5  -5 265.975 105.087   3
  -7   5  -5 135.702 141.444   4
  -7   5  -6 26.8665 128.577  32
  -7   5  -6 183.919 93.7731  31
  -7   5  -6 80.1135 86.8341  19
  -7   5  -6 14.7123 114.549  28
  -7   5  -6 78.6595 85.5386  27
  -7   5  -7 72.4485 130.003  32
  -7   5  -7 60.7231 88.9948  31
  -7   5  -7 160.661 88.7318  19
  -7   5  -7 6.10616 83.1611  27
  -7   5  -7 67.5190 121.092  28
  -7   5  -8 80.1241 85.4175  31
  -7   5  -8 151.419 133.764  32
  -7   5  -8 64.7643 82.9530  27
  -7   5  -8 44.4303 121.304  28
  -7   5  -9 5.96782 81.7903  19
  -7   5 -10 75.0260 119.894  32
   7  -4  -7-14.1270 57.1333  14
   7  -4  -6-9.39924 67.2355  14
   7  -4  -6-9.33112 64.1635  15
   7  -4  -5 28.0076 72.0757  14
   7  -4  -5 271.095 82.5423  15
   7  -4  -4 121.019 81.2198  14
   7  -4  -4 382.349 94.4765  15
   7  -4  -3 433.543 97.3614  14
   7  -4  -2 634.784 104.600  14
   7  -4  -1 72.9293 71.6766  14
  -7   4   1-91.5198 110.894  26
  -7   4   0 517.647 146.069  25
  -7   4   0 267.653 121.680  26
  -7   4   0 580.452 112.376   3
  -7   4  -1 295.221 101.427  24
  -7   4  -1 661.054 121.022   3
  -7   4  -1 181.415 118.193  26
  -7   4  -1 329.961 145.728  25
  -7   4  -2 318.618 97.2215  24
  -7   4  -2 260.213 126.766  26
  -7   4  -2 350.022 143.970  25
  -7   4  -2 430.638 113.180   3
  -7   4  -3 222.143 106.719   3
  -7   4  -3 286.376 146.950  25
  -7   4  -3 529.132 144.309  26
  -7   4  -3 394.071 141.797   4
  -7   4  -3 182.919 108.569  28
  -7   4  -3 285.384 105.098  24
  -7   4  -4 4159.37 258.954  19
  -7   4  -4 4266.28 309.114   3
  -7   4  -4 5218.13 402.432   4
  -7   4  -4 5136.07 302.205  25
  -7   4  -5 1947.68 223.850  32
  -7   4  -5 2073.37 202.719  28
  -7   4  -5 2430.76 188.294  19
  -7   4  -5 2886.90 304.885   4
  -7   4  -5 2698.86 240.683   3
  -7   4  -6 3241.12 304.616  32
  -7   4  -6 3738.15 291.017  28
  -7   4  -6 4455.79 314.501  31
  -7   4  -6 5006.24 422.830   4
  -7   4  -6 5460.91 348.993   3
  -7   4  -6 4454.62 281.971  19
  -7   4  -7 1752.99 260.673  20
  -7   4  -7 2138.45 187.243  19
  -7   4  -7 1445.14 210.466  32
  -7   4  -7 1847.69 204.465  28
  -7   4  -7 2442.82 226.223   3
  -7   4  -7 2441.67 215.052  31
  -7   4  -7 2450.40 197.624  27
  -7   4  -8 304.581 106.189  31
  -7   4  -8 232.602 134.627  28
  -7   4  -8 283.562 103.568  27
  -7   4  -8 162.318 140.833  32
  -7   4  -8 382.861 110.111  19
  -7   4  -8 133.581 186.885  20
  -7   4  -9 104.682 90.8706  31
  -7   4  -9 26.8272 131.136  32
  -7   4  -9 37.4853 88.2469  27
  -7   4  -9 55.2180 173.069  20
  -7   4  -9-75.2991 91.5302  19
  -7   4 -10-42.4763 165.233  20
  -7   4 -10 70.7600 90.2834  19
  -7   4 -11 72.1577 84.9945  19
  -7   4 -11-14.8810 152.197  20
  -7   4 -11-69.5326 126.207  32
  -7   4 -12-23.6210 105.421  32
   7  -3  -7-61.9869 70.0134  14
   7  -3  -7 26.9754 64.5283  15
   7  -3  -6-38.4931 74.0597  14
   7  -3  -6-5.67778 72.8308  15
   7  -3  -5 242.258 86.9080  14
   7  -3  -5 419.886 100.534  15
   7  -3  -4 553.526 107.096  14
   7  -3  -4 766.449 119.505  15
   7  -3  -3 1814.94 166.246  14
   7  -3  -2 5021.76 315.573  14
   7  -3  -2 5713.79 328.144  15
   7  -3  -1 3162.95 220.668  14
  -7   3   0 519.189 105.865   3
   7  -3   0 509.969 90.8127  14
  -7   3   0 310.763 110.766  24
  -7   3   0 199.729 116.345  26
  -7   3  -1 188.274 90.8979   3
  -7   3  -1-34.4759 107.947  24
  -7   3  -1 38.4327 100.803  26
  -7   3  -2 405.650 105.448   3
  -7   3  -2 225.902 110.747  24
  -7   3  -2 208.633 109.052  26
  -7   3  -2 258.714 132.981  25
  -7   3  -3 272.500 107.384  28
  -7   3  -3 505.402 127.789  26
  -7   3  -3 457.607 143.703  25
  -7   3  -3 446.287 120.532  24
  -7   3  -3 479.973 112.416   3
  -7   3  -4 618.539 148.390  25
  -7   3  -4 325.341 109.216   3
  -7   3  -4 814.225 163.726   4
  -7   3  -4 411.277 115.555  28
  -7   3  -4 729.767 123.520  24
  -7   3  -5 419.989 141.060  25
  -7   3  -5 286.431 121.057  32
  -7   3  -5 559.220 124.101  24
  -7   3  -5 391.413 125.345  28
  -7   3  -5 502.723 143.950   4
  -7   3  -5 449.333 117.593   3
  -7   3  -6 8.60277 160.296  20
  -7   3  -6 166.251 100.185   3
  -7   3  -6-62.6516 116.722  28
  -7   3  -6-32.0383 107.873   4
  -7   3  -6 69.9029 115.607  32
  -7   3  -7 326.040 109.272   3
  -7   3  -7 165.399 168.750  20
  -7   3  -7 212.323 105.251  31
  -7   3  -7 166.093 126.174  32
  -7   3  -7 311.667 134.470  28
  -7   3  -8 2078.31 191.240  19
  -7   3  -8 1715.85 221.625  32
  -7   3  -8 1725.58 250.639  20
  -7   3  -8 2631.44 218.366  31
  -7   3  -8 2688.11 211.364  27
  -7   3  -8 2736.40 238.075   3
  -7   3  -9 1613.16 232.607  20
  -7   3  -9 1400.25 211.959  32
  -7   3  -9 2499.01 199.245  27
  -7   3  -9 2220.07 198.743  31
  -7   3  -9 2018.23 192.461  19
  -7   3 -10 225.403 162.923  20
  -7   3 -10 238.397 137.256  32
  -7   3 -10 378.702 100.025  31
  -7   3 -10 482.706 105.312  27
  -7   3 -10 428.331 112.625  19
  -7   3 -11-22.7228 80.7985  27
  -7   3 -11-56.6602 88.6706  19
  -7   3 -11-228.007 167.432  20
  -7   3 -12 179.003 81.8673  19
  -7   3 -12-20.5601 116.075  32
  -7   3 -12 207.728 149.347  20
  -7   3 -13 10.2436 95.4838  32
  -7   3 -13 188.386 125.821  20
   7  -2  -8 28.5130 55.1878  15
   7  -2  -7-135.421 76.6735  14
   7  -2  -7-31.4254 69.1006  15
   7  -2  -6 42.3197 85.7169  14
   7  -2  -6 95.5031 84.2477  15
   7  -2  -5-49.0845 82.1935  15
   7  -2  -4-69.9683 85.8200  14
   7  -2  -3 1156.07 143.537  14
   7  -2  -3 1604.17 159.216  15
   7  -2  -2 1497.56 151.909  14
   7  -2  -2 1666.89 160.158  15
   7  -2  -1 883.687 116.098  15
   7  -2  -1 895.903 115.929  14
  -7   2   1 625.562 109.091   3
   7  -2   0 1153.56 124.252  14
  -7   2  -1 176.467 98.4437  26
  -7   2  -2 527.608 115.905  26
  -7   2  -3 5532.53 320.191  25
  -7   2  -3 5515.71 309.186  24
  -7   2  -3 5251.02 308.602  26
  -7   2  -4 428.245 129.938  25
  -7   2  -4 482.951 120.292  24
  -7   2  -4 601.224 115.102   2
  -7   2  -4 407.980 112.348  28
  -7   2  -4 577.917 132.406   4
  -7   2  -5 514.469 124.531   4
  -7   2  -5 246.657 146.894  20
  -7   2  -5 499.653 113.249   2
  -7   2  -5 271.122 98.2760  32
  -7   2  -5 481.280 133.049  25
  -7   2  -5 513.547 123.576  24
  -7   2  -5 632.146 128.545  28
  -7   2  -6 987.283 140.753  24
  -7   2  -6 489.131 168.968  20
  -7   2  -6 975.811 142.835   2
  -7   2  -6 983.550 145.054   3
  -7   2  -6 955.919 145.320  28
  -7   2  -6 690.188 127.100  32
  -7   2  -7 124.904 95.3487  31
  -7   2  -7 365.778 114.780   2
  -7   2  -7 376.540 109.157   3
  -7   2  -7 230.657 158.386  20
  -7   2  -7 110.502 98.3310  32
  -7   2  -8 52.8800 89.3730  31
  -7   2  -8 9.84998 82.4045   2
  -7   2  -8 113.167 92.3529   3
  -7   2  -8 8.42283 165.221  20
  -7   2  -8 22.2284 115.337  32
  -7   2  -9 2194.77 199.244   3
  -7   2  -9 1316.67 225.846  20
  -7   2  -9 1304.89 197.391  32
  -7   2  -9 1778.43 177.977  27
  -7   2  -9 2046.94 185.427  31
  -7   2 -10 48.7966 89.4180  19
  -7   2 -10-105.387 166.961  20
  -7   2 -10-85.7649 119.392  32
  -7   2 -10 105.728 83.7623  31
  -7   2 -10 38.6286 90.6430  27
  -7   2 -11-8.09752 120.870  32
  -7   2 -12 94.5815 145.325  20
  -7   2 -12 14.4655 115.834  32
  -7   2 -12-45.5675 81.4886  19
  -7   2 -13 17.4128 127.296  20
  -7   2 -13 87.7861 104.961  32
  -7   2 -13 106.260 67.8276  19
  -7   2 -14 44.3479 97.3697  20
  -7   2 -14 66.3291 74.5947  32
   7  -1  -8-59.6728 58.7410  15
   7  -1  -7 62.7631 75.7416  15
   7  -1  -7-5.34101 74.4601  14
   7  -1  -6 1194.36 137.906  15
   7  -1  -6 522.498 110.168  14
   7  -1  -5 87.9733 89.1662  15
   7  -1  -4 581.967 116.750  15
   7  -1  -4 556.208 111.216  14
   7  -1  -3 93.3134 85.3020  15
   7  -1  -3-27.9222 82.1923  14
   7  -1  -2 19.5523 75.3059  14
   7  -1  -2 93.5845 82.6663  15
  -7   1   2 29.7045 72.2388   8
   7  -1  -1 524.274 102.142  14
   7  -1  -1 580.899 100.470  15
  -7   1   1 430.644 91.6375   8
   7  -1   0 554.177 95.1311  14
   7  -1   0 711.654 104.457  15
   7  -1   1 193.157 66.8408  14
   7  -1   1 105.023 65.6049  15
  -7   1  -1 53.0278 79.0970  26
  -7   1  -2 1432.82 143.840   2
  -7   1  -2 826.910 119.071  26
  -7   1  -3 388.854 90.3434   2
  -7   1  -3 292.623 93.5820  26
  -7   1  -3 292.038 123.157  25
  -7   1  -3 324.570 90.4613  23
  -7   1  -4 192.180 82.4658   2
  -7   1  -4 127.565 114.857  25
  -7   1  -4 222.219 87.8653  23
  -7   1  -5 1208.51 155.450  25
  -7   1  -5 1379.76 155.838  24
  -7   1  -5 1558.74 144.273  23
  -7   1  -5 1744.69 167.599   2
  -7   1  -5 918.268 132.271  32
  -7   1  -6 294.804 119.211  24
  -7   1  -6 223.415 134.871  20
  -7   1  -6 293.795 97.4995   2
  -7   1  -6 259.370 93.2085  32
  -7   1  -6 237.602 100.348  23
  -7   1  -7 20.7873 100.031  23
  -7   1  -7-4.60457 104.291  24
  -7   1  -7-29.2115 150.074  20
  -7   1  -7 54.3138 83.0674   2
  -7   1  -7-21.5100 91.2404  31
  -7   1  -7 57.3975 93.2405  32
  -7   1  -8 130.309 151.642  20
  -7   1  -8 18.6297 88.1195   2
  -7   1  -8 134.735 92.0620   3
  -7   1  -8 69.2237 80.7926  31
  -7   1  -8 48.6471 102.568  32
  -7   1  -9-13.1670 90.9654  27
  -7   1  -9 181.068 154.485  20
  -7   1  -9 210.286 94.9534   2
  -7   1  -9 66.6191 114.372  32
  -7   1  -9 143.538 90.1721  31
  -7   1 -10 168.890 82.4520  31
  -7   1 -10 197.275 114.894  32
  -7   1 -10 218.418 158.910  20
  -7   1 -10 253.873 94.0307  27
  -7   1 -11 6.66242 88.4361  19
  -7   1 -11 68.2406 104.279  32
  -7   1 -11 65.4596 154.440  20
  -7   1 -11 5.66149 79.7096  27
  -7   1 -12 490.402 171.058  20
  -7   1 -12 606.115 111.688  19
  -7   1 -13 119.219 138.530  20
  -7   1 -13-37.1858 101.800  32
  -7   1 -13 137.899 71.0044  19
  -7   1 -14 9.07929 103.980  20
  -7   1 -14-8.69849 82.9788  32
  -7   0   8 247.774 95.1398  17
   7   0  -8 217.205 69.0677  15
   7   0  -7 290.889 91.0207  15
   7   0  -6 92.9325 83.8254  14
   7   0  -6 20.7621 85.5986  15
   7   0  -5-14.6868 87.2701  14
   7   0  -5 89.8478 92.9711  15
   7   0  -4 29.0097 83.7763  14
   7   0  -4 7.59798 89.4555  15
   7   0  -3 307.015 102.066  14
   7   0  -3 262.721 97.6002  15
  -7   0   3 91.8359 84.8948   8
   7   0  -2 1394.98 149.230  15
   7   0  -2 1276.17 140.870  14
  -7   0   2 1024.67 137.357   8
   7   0  -1 322.253 87.0408  14
   7   0  -1 349.727 92.3639  15
  -7   0   1 321.786 82.4273   8
   7   0   0 2848.93 194.724  15
   7   0   0 2829.55 187.824  14
   7   0   1 46.0288 66.1769  15
  -7   0  -1 64.5470 61.0939   2
   7   0   1 102.147 71.0163  14
  -7   0  -2 216.630 87.8195  23
   7   0   2 315.989 76.7654  14
  -7   0  -2 482.917 96.4145   2
  -7   0  -2 193.664 89.4594  17
   7   0   2 304.754 74.4347  15
   7   0   3 233.366 70.1378  10
  -7   0  -3 179.636 83.9268   2
  -7   0  -3 194.552 91.1406  23
  -7   0  -4 1481.08 157.036   2
  -7   0  -4 1479.02 140.490  23
   7   0   4 1390.24 124.328  10
  -7   0  -4 1072.38 144.512  25
  -7   0  -5 647.682 120.918  25
  -7   0  -5 853.054 126.330   2
  -7   0  -5 583.217 111.880  23
  -7   0  -5 492.808 101.806  32
  -7   0  -6 23.9319 109.922  24
  -7   0  -6 81.0892 87.0396   2
  -7   0  -6 43.6279 83.3014  32
  -7   0  -6 43.9462 93.6808  23
  -7   0  -7-9.29563 79.8764   2
  -7   0  -7 10.3254 105.276  23
  -7   0  -7 32.7905 106.630  24
  -7   0  -7-60.8079 90.5023  32
  -7   0  -7 12.6171 72.1593  31
  -7   0  -8 1146.26 135.680  31
  -7   0  -8 1082.95 154.366  32
  -7   0  -8 1603.14 168.640  23
  -7   0  -8 1515.90 171.389   2
  -7   0  -9 36.3447 71.4322  31
  -7   0  -9 139.519 114.361  32
  -7   0  -9 176.520 91.4521   2
  -7   0 -10 335.790 100.632  27
  -7   0 -10 454.568 104.465   2
  -7   0 -10 300.785 124.038  32
  -7   0 -10 290.781 81.2834  31
  -7   0 -11 1807.49 173.040   2
  -7   0 -11 878.938 154.312  32
  -7   0 -12 267.670 95.0374  19
  -7   0 -13 48.1450 68.6974  19
  -7   0 -13 220.788 136.242  20
  -7   0 -13-28.9232 94.2891  32
  -7   0 -14 92.0125 112.827  20
  -7   0 -14-18.8169 89.7549  32
  -7  -1   8 93.1385 83.7264  17
   7   1  -7 655.232 104.156  15
  -7  -1   7 456.881 129.138  17
   7   1  -6 397.336 102.207  15
   7   1  -5-45.3585 88.1664  15
   7   1  -5-7.29172 88.9978  14
  -7  -1   5 54.5429 91.3766   8
   7   1  -4 635.166 123.147  15
   7   1  -4 530.943 113.961  14
   7   1  -3 51.7622 87.5601  15
   7   1  -3 116.099 89.4254  14
  -7  -1   3 124.568 88.2562   8
   7   1  -2 208.320 88.9797  15
   7   1  -2 150.260 87.8720  14
  -7  -1   2 133.653 83.0862   8
   7   1  -1 343.474 93.8668  15
   7   1  -1 327.285 99.5672  14
  -7  -1   1 362.774 85.0163   8
   7   1   0 2169.84 169.891  15
  -7  -1   0 1652.43 148.908   8
   7   1   0 2143.52 170.445  14
  -7  -1  -1 5237.31 302.386   2
   7   1   1 5155.52 289.326  15
  -7  -1  -1 4088.07 321.909  17
  -7  -1  -1 4615.62 273.021   8
   7   1   1 4957.12 286.413  14
  -7  -1  -2 1408.37 166.182  17
  -7  -1  -2 1818.26 163.446   2
  -7  -1  -3 27200.0 1210.67   2
   7   1   3 27167.6 1177.24  10
  -7  -1  -4 7915.19 417.618   2
   7   1   4 7560.03 375.607  10
  -7  -1  -5 8359.17 503.912  32
  -7  -1  -5 9851.07 485.140  25
  -7  -1  -6 1477.64 161.163  24
  -7  -1  -6 1496.24 155.159  32
  -7  -1  -6 1753.49 159.708  23
  -7  -1  -7 182.167 112.478  23
  -7  -1  -7 205.398 102.497  32
  -7  -1  -7 144.632 107.992  24
  -7  -1  -7 112.747 67.8283  31
  -7  -1  -7 220.917 100.419   2
  -7  -1  -8 60.4582 88.9159   2
  -7  -1  -8 121.462 110.166  23
  -7  -1  -8 109.772 120.272  22
  -7  -1  -8 140.786 100.409  24
  -7  -1  -8 34.1944 105.077  32
  -7  -1  -9 3095.86 231.578  23
  -7  -1  -9 2452.82 241.141  22
  -7  -1  -9 2458.79 228.734  32
  -7  -1 -10 309.518 109.758   2
  -7  -1 -10 95.6251 144.999  22
  -7  -1 -10 51.9694 112.635  32
  -7  -1 -11 1050.37 139.022   2
  -7  -1 -11 581.275 158.321  22
  -7  -1 -11 826.214 150.205  32
  -7  -1 -12 32.4992 75.7672  19
  -7  -1 -13 193.615 103.619  32
  -7  -1 -14 122.780 112.741  20
  -7  -1 -14-59.3722 84.7775  32
  -7  -2   8 72.1938 68.4356  17
  -7  -2   7 576.615 122.599  17
  -7  -2   6 548.985 118.421   8
  -7  -2   6 374.930 131.618  17
   7   2  -6 350.661 97.5998  15
  -7  -2   5 225.308 102.827   8
   7   2  -5 128.110 90.4914  15
   7   2  -4 155.764 93.8586  15
   7   2  -3 29.0808 87.9621  14
  -7  -2   3 41.7654 80.6726   8
   7   2  -3-29.3376 87.9502  15
   7   2  -2 236.196 91.0172  14
  -7  -2   2 185.723 83.8405   8
   7   2  -2 276.477 90.5634  15
   7   2  -1 1358.45 145.315  14
   7   2  -1 1276.27 146.160  15
  -7  -2   1 1108.02 134.625   8
  -7  -2   0 226.717 79.9359   8
  -7  -2   0 125.174 107.179  17
   7   2   0 210.385 81.6701  15
  -7  -2  -1 17.0713 59.7110   8
  -7  -2  -1-48.1621 93.0254  17
   7   2   2 945.944 114.390  10
  -7  -2  -2 924.862 103.786   8
  -7  -2  -2 772.306 134.960  17
  -7  -2  -3 3418.93 256.595  17
   7   2   3 3340.82 222.207  10
  -7  -2  -4 1116.55 140.394  17
   7   2   4 1594.42 139.718  10
  -7  -2  -5 1710.55 156.219  17
   7   2   5 1876.86 158.053  10
   7   2   6 212.100 73.0851  10
   7   2   7 35.1528 67.3798  10
  -7  -2  -7 42.7872 104.397  23
  -7  -2  -7 100.659 107.779  24
  -7  -2  -8 307.386 118.483  23
  -7  -2  -8 278.710 102.687  24
  -7  -2  -8 269.470 121.007  32
  -7  -2  -9 3454.24 281.574  22
  -7  -2  -9 4471.10 280.698  23
  -7  -2  -9 4946.55 328.052   2
  -7  -2  -9 3677.58 286.735  32
  -7  -2 -10 4503.99 273.197  23
  -7  -2 -10 3119.66 276.776  22
  -7  -2 -10 4922.98 321.744   2
  -7  -2 -10 2995.23 264.201  32
  -7  -2 -11 473.822 154.658  22
  -7  -2 -11 906.058 131.080   2
  -7  -2 -11 578.153 130.065  32
  -7  -2 -12 291.664 136.671  22
  -7  -2 -13 70.7216 118.669  22
  -7  -2 -13-33.4900 91.8413  32
  -7  -2 -14-12.1965 77.4291  32
  -7  -3   8 120.387 56.8093  17
   7   3  -8 59.1716 58.5180  33
  -7  -3   7 109.311 80.5474  17
  -7  -3   6 71.6935 83.5999   8
   7   3  -6 20.9667 55.6624  10
  -7  -3   6 19.7516 94.7210  17
   7   3  -5 159.110 76.9726  10
   7   3  -5 156.970 86.7740  15
  -7  -3   5 190.929 99.5102   8
  -7  -3   5 151.602 113.614  17
   7   3  -4 841.557 120.246  10
  -7  -3   4 684.685 163.119  17
   7   3  -3 6347.65 357.797  15
  -7  -3   3 5921.97 365.897   8
   7   3  -2 7756.27 424.502  15
  -7  -3   2 7787.71 437.814   8
  -7  -3   2 6642.31 474.456  17
   7   3  -1 5902.83 334.240  10
   7   3  -1 5352.44 326.665  15
  -7  -3   1 4839.51 374.929  17
  -7  -3   1 5386.21 338.930   8
   7   3   0 16381.0 736.459  10
  -7  -3   0 14722.1 730.777   8
   7   3   1 1460.05 143.608  10
  -7  -3  -1 1642.71 154.267   8
  -7  -3  -2 7697.86 487.192  17
   7   3   2 8372.97 454.577  10
  -7  -3  -3 958.930 102.575   9
  -7  -3  -3 945.782 138.396  17
   7   3   3 1204.95 126.801  10
  -7  -3  -4 7761.32 394.611   9
  -7  -3  -4 7240.59 436.998  17
   7   3   4 8293.53 428.429  10
  -7  -3  -5 5539.83 344.392  17
   7   3   5 6014.66 344.566  10
   7   3   6 14074.8 694.123  10
   7   3   7 14445.4 689.630  10
  -7  -3  -7 13289.5 653.115  24
  -7  -3  -8 13525.2 626.492  23
   7   3   8 11335.7 629.401  10
  -7  -3  -9 1620.80 179.255  23
  -7  -3 -10 696.503 149.560  22
  -7  -3 -10 463.955 142.205  32
  -7  -3 -11 383.506 129.555  32
  -7  -3 -11 497.346 141.987  22
  -7  -3 -11 693.328 125.762   2
  -7  -3 -12 62.4629 120.085  22
  -7  -3 -13-17.5731 111.562  22
  -7  -3 -13 43.2188 87.6085  32
  -7  -3 -14 105.566 70.0863  32
  -7  -4   7 121.028 69.0640  17
  -7  -4   6 98.5653 89.6707  17
  -7  -4   6-36.2786 85.8239   8
  -7  -4   5-24.4537 86.5343   8
   7   4  -5 27.5952 56.5354  10
  -7  -4   4 530.854 132.469  17
  -7  -4   4 801.799 134.290   8
   7   4  -4 576.653 101.313  10
  -7  -4   3 11816.8 672.760  17
  -7  -4   2 35273.9 1849.63  17
   7   4  -2 39636.9 1796.91  10
  -7  -4   1 42998.4 1833.51   8
   7   4  -1 40532.1 1805.75  10
  -7  -4   0 18448.7 985.876  17
   7   4   0 18820.1 932.299  10
  -7  -4  -1 1393.33 178.481  17
  -7  -4  -1 1672.98 176.633   8
   7   4   1 1112.69 133.868  10
   7   4   2 873.473 115.127  10
  -7  -4  -2 797.076 106.454   9
  -7  -4  -2 746.010 138.097  17
   7   4   3 120.510 78.4901  10
  -7  -4  -3 94.1450 65.5267   9
  -7  -4  -3-43.5579 88.1611  17
   7   4   4 329.607 94.3360  10
  -7  -4  -4 383.210 78.0096   9
  -7  -4  -4 362.891 99.1894  17
   7   4   5 1212.09 138.527  10
  -7  -4  -5 1151.62 115.581   9
  -7  -4  -5 1229.74 140.484  17
   7   4   6 5680.10 345.207  10
   7   4   6 5929.47 355.701  16
   7   4   7 1835.57 180.021  10
   7   4   7 2602.83 211.484  16
   7   4   8 11664.7 613.675  10
   7   4   9 14033.5 765.882  10
  -7  -4  -9 16238.6 744.647  23
  -7  -4 -10 118.472 103.401  23
   7   4  10 205.297 159.456  12
  -7  -4 -11 755.061 125.334   2
  -7  -4 -11 424.438 135.920  32
  -7  -4 -12 879.498 141.900  22
  -7  -4 -12 422.939 117.952  32
  -7  -4 -13 213.686 92.4378  32
  -7  -4 -14-18.6395 60.3206  32
   7   5  -7 38.1117 49.0271  33
   7   5  -7-99.2712 117.967   1
  -7  -5   7 43.0757 44.3138  17
  -7  -5   6-18.7496 70.0613   8
  -7  -5   6-23.7938 64.9416  17
   7   5  -6-8.78675 64.9013  33
  -7  -5   5 159.201 93.6269  17
  -7  -5   5 124.832 82.9470   8
  -7  -5   4 64.2899 84.3284   8
   7   5  -4-5.73455 57.2757  10
  -7  -5   3 1366.11 180.169  17
  -7  -5   3 1577.70 171.385   8
   7   5  -3 1266.61 134.873  10
  -7  -5   2 5024.71 389.946  17
  -7  -5   2 6883.95 393.410   8
  -7  -5   1 1349.49 190.813  17
  -7  -5   1 1549.03 172.401   8
   7   5  -1 1088.67 142.684  10
  -7  -5   0 9598.49 583.138  17
   7   5   0 9551.08 534.388  10
  -7  -5  -1 1839.41 202.389  17
   7   5   1 1886.87 171.218  10
  -7  -5  -2 302.892 106.773  17
  -7  -5  -2 261.514 85.8937   9
   7   5   2 292.917 96.2662  10
  -7  -5  -3 4337.63 306.114  17
  -7  -5  -3 4375.97 271.198   9
   7   5   3 4166.61 285.626  10
  -7  -5  -4 1702.78 180.995  17
  -7  -5  -4 1971.01 163.643   9
   7   5   4 1964.40 178.513  10
  -7  -5  -5 676.182 116.182  17
  -7  -5  -5 676.675 101.761   9
   7   5   5 497.869 108.999  10
   7   5   6 792.045 139.493  16
  -7  -5  -6 724.172 100.247   9
   7   5   6 657.959 118.456  10
   7   5   7 1595.34 183.506  16
   7   5   7 1527.95 170.585  10
   7   5   8 331.616 100.033  10
   7   5   8 151.308 129.351  16
   7   5   9-7.65262 101.573  16
  -7  -5  -9 5.33183 102.626  23
   7   5  10 54.8290 155.680  12
   7   5  11 530.341 186.950  12
  -7  -5 -12-5.68439 90.1128  32
  -7  -5 -13 8.26125 71.1441  32
  -7  -5 -14 14.0081 49.3592  32
   7   6  -6 27.7937 73.2197  21
  -7  -6   6 151.556 64.4936   8
  -7  -6   6 58.6762 46.4290  17
  -7  -6   5 207.092 82.0767   8
  -7  -6   5 147.703 72.1686  17
  -7  -6   4 78.1403 76.7245   8
  -7  -6   4 15.2252 75.5570  17
  -7  -6   3-31.3397 82.7085   8
   7   6  -3-35.5271 58.7688  10
  -7  -6   2 141.198 103.535   8
   7   6  -2 105.122 68.7250  10
  -7  -6   2 132.268 86.1749  17
  -7  -6   1 1174.87 159.113  17
  -7  -6   0 716.752 134.186   8
   7   6   0 514.042 104.889  10
  -7  -6   0 809.601 146.861  17
   7   6   1 174.859 84.9314  10
  -7  -6  -1 323.980 89.6029   9
  -7  -6  -1 213.614 104.737  17
   7   6   2 353.381 98.3324  10
  -7  -6  -2 196.873 80.3319   9
  -7  -6  -2 396.162 116.934  17
   7   6   3 217.224 84.4853  10
  -7  -6  -3 253.880 88.7850   9
  -7  -6  -3 191.818 90.8917  17
   7   6   4 450.867 102.627  10
  -7  -6  -4 566.156 102.171   9
  -7  -6  -4 411.167 109.942  17
   7   6   5-7.52964 103.908  16
   7   6   5-7.65559 74.4519  10
  -7  -6  -5-38.2109 71.0249   9
   7   6   6 13778.7 710.957  10
  -7  -6  -6 14830.3 698.576   9
   7   6   6 13604.6 721.361  16
   7   6   7 640.107 137.767  16
  -7  -6  -7 457.735 87.5520   9
   7   6   7 400.321 108.508  10
   7   6   8 142.680 111.391  16
   7   6   9 36.9235 157.243  12
   7   6   9 15.6831 102.929  16
  -7  -6  -9 9.75236 93.8587  23
   7   6  10 172.140 160.908  12
   7   6  11 308.448 183.182  12
  -7  -6 -12-19.6017 83.4794  32
  -7  -6 -13-60.7071 61.8741  32
   7   7  -6 12.2190 59.3115  21
  -7  -7   5 71.5818 44.7332  17
   7   7  -5 66.3768 72.9285  21
  -7  -7   5 119.450 60.6597   8
  -7  -7   4 130.445 70.8331   8
  -7  -7   4 26.5263 56.3894  17
  -7  -7   3 82.0035 75.4604   8
  -7  -7   3 54.2511 69.0917  17
   7   7  -2 166.162 63.8752  10
  -7  -7   2 15.7955 83.9818   8
   7   7  -1 222.607 75.9273  10
  -7  -7   1 241.889 100.160   8
  -7  -7   1 335.058 99.3521  17
   7   7   0 1750.70 163.146  10
  -7  -7   0 2082.05 195.356  17
  -7  -7  -1 61.0051 88.1997  17
  -7  -7  -2 534.963 103.260   9
  -7  -7  -2 480.964 115.618  17
  -7  -7  -3 7694.13 414.032   9
  -7  -7  -3 6909.44 425.782  17
  -7  -7  -4 8316.36 451.268   9
  -7  -7  -5 415.358 92.1850   9
   7   7   5 464.433 126.844  16
   7   7   6 1409.80 169.420  16
  -7  -7  -7 462.803 88.7931   9
   7   7   7 505.559 113.275  10
   7   7   7 494.820 128.220  16
   7   7   8 50.9613 90.7117  10
   7   7   8 55.2936 98.0988  16
   7   7   9 767.573 179.034  12
   7   7  10 3285.69 243.897  18
   7   7  10 2951.77 241.851  16
   7   7  10 3105.09 290.686  12
   7   7  11 935.621 130.449  16
   7   7  11 866.605 193.749  12
  -7  -7 -12 164.284 75.8607  32
  -7  -7 -13 71.4052 46.7543  32
   7   8  -5 45.0231 59.0036  21
   7   8  -4 7.74227 68.9675  21
  -7  -8   4 21.6154 51.8436   8
  -7  -8   3 471.929 75.3320  17
  -7  -8   3 688.259 91.6038   8
  -7  -8   2 45.3814 73.4220   8
  -7  -8   2 5.58274 55.7625  17
  -7  -8   1-35.8118 76.0355   8
  -7  -8   1 32.5690 65.8944  17
   7   8   0 1041.89 117.407  10
  -7  -8   0 1431.10 164.401   8
   7   8   1 151.606 72.6212  10
  -7  -8  -1 200.358 83.0725  17
  -7  -8  -2 591.505 106.027   9
   7   8   2 427.533 94.4686  10
   7   8   3-56.2542 91.9501  16
   7   8   3 33.6104 69.7017  10
  -7  -8  -3 6.36767 74.9675   9
   7   8   4 3035.26 237.907  10
   7   8   4 3169.11 248.338  16
  -7  -8  -4 3586.06 235.995   9
   7   8   5 9091.98 497.052  10
  -7  -8  -5 9052.22 475.782   9
   7   8   5 8923.99 497.280  16
   7   8   6 23.2958 98.0226  16
  -7  -8  -6 29.5232 64.1145   9
   7   8   6 7.82927 81.6746  10
  -7  -8  -7 683.648 97.0235   9
   7   8   7 676.233 125.408  10
   7   8   8 324.846 158.983  12
   7   8   8 376.874 119.644  16
   7   8   9 1696.81 209.496  12
   7   8   9 1315.37 158.245  16
   7   8  10 62.2181 150.425  12
   7   8  10 216.333 97.7457  16
   7   8  10 211.933 90.4414  18
   7   8  11 62.1244 78.6498  16
   7   8  11 109.096 69.5565  18
  -7  -8 -11-49.5468 71.1667  32
   7   8  11 60.6001 133.849  12
  -7  -8 -12-21.2621 47.2739  32
   7   9  -3 18.5838 60.3468  21
   7   9  -2 14.2419 64.6535  21
  -7  -9   2 119.864 57.0763   8
   7   9  -1 307.201 84.0937  16
   7   9  -1 242.165 78.0317  21
   7   9  -1 308.634 72.3710  29
   7   9   0 1294.21 139.881  16
  -7  -9   0 1615.41 152.434   8
   7   9   1 850.261 120.825  16
  -7  -9  -1 930.660 140.848   8
  -7  -9  -2 219.932 74.0121   9
   7   9   2 91.3956 61.6848  10
   7   9   2 204.087 90.3806  16
   7   9   3 232.013 73.6606  10
  -7  -9  -3 333.585 83.1400   9
   7   9   3 403.600 108.896  16
  -7  -9  -4 885.678 107.969   9
   7   9   4 794.039 112.855  10
  -7  -9  -5 146.141 68.1388   9
   7   9   5 33.6520 67.3680  10
   7   9   5 196.458 103.829  16
  -7  -9  -6 83.3832 56.5291   9
   7   9   6 101.813 72.5845  10
   7   9   6 124.991 91.4859  16
   7   9   7 1810.12 200.758  12
  -7  -9  -7 1894.98 144.949   9
   7   9   7 1988.25 179.694  16
   7   9   8 295.888 103.298  16
   7   9   8 244.271 133.238  12
   7   9   9 745.148 118.018  16
   7   9   9 607.149 150.181  12
   7   9   9 721.677 110.533  18
   7   9  10 223.613 83.3800  16
   7   9  10 103.057 119.564  12
   7   9  10 186.436 72.6134  18
  -7  -9 -11-17.9235 44.4665  32
   7  10  -1 110.871 45.8525  29
  -7 -10   1 289.093 57.5412   8
   7  10   0 144.517 57.2805  29
  -7 -10   0 458.820 74.1983   8
  -7 -10  -1 112.780 62.0634   8
   7  10   1 19.9213 160.391   7
   7  10   1 71.3379 56.6117  29
   7  10   1 178.155 72.2763  16
   7  10   2 362.817 83.9863  16
  -7 -10  -2 202.139 81.8698   8
  -7 -10  -3 79.7321 53.8105   9
   7  10   3 98.4982 73.8163  16
  -7 -10  -4 99.7858 53.9805   9
   7  10   4 156.167 79.8082  16
  -7 -10  -5 23.2738 48.5639   9
   7  10   5-36.2789 75.9998  16
   7  10   6-46.5891 82.2822  16
  -7 -10  -6-39.2532 43.7601   9
   7  10   6 69.3284 103.933  12
   7  10   7 394.139 89.8728  16
   7  10   7 368.342 116.789  12
  -7 -10  -7 365.015 56.9746   9
   7  10   8-5.11737 109.120  12
   7  10   8-4.43150 64.5924  18
   7  10   8 37.0688 70.3616  16
   7  10   9 592.002 87.3825  16
   7  11   1 101.858 36.6241  29
   7  11   2 90.5349 41.2667  29
   7  11   3 54.1910 39.0468  29
   7  11   4 58.1278 53.7744  16
   7  11   4 5.58781 34.0622  29
   7  11   5 23.3025 51.6820  16
   7  11   6 421.287 68.8950  16
   7  11   7 61.2587 51.1816  16
  -8   8  -1 1245.99 160.447   4
  -8   7   2-32.0134 68.1791   4
  -8   7   1-9.75565 75.3081   4
  -8   7   0 169.491 102.328   4
  -8   7  -1 175.104 113.232   4
  -8   7  -2 13.8022 112.186   4
  -8   7  -3 856.518 175.276   4
  -8   7  -3 531.241 88.2928  31
  -8   7  -4 1306.50 126.994  31
  -8   7  -5 200.289 71.6041  31
  -8   7  -6-4.21015 56.8996  31
  -8   7  -7 26.4320 50.3153  31
  -8   6   4-2.77735 65.6251  26
  -8   6   3 183.411 89.1404   4
  -8   6   3 125.583 79.9696  26
  -8   6   2 106.453 93.8526   4
  -8   6   2-116.656 89.1983  26
  -8   6   1 36.3875 94.6625   4
  -8   6   1 58.3079 95.9675  26
  -8   6   0-13.3522 106.378   4
  -8   6   0 5.39468 106.348  26
  -8   6   0-11.0816 92.7787  25
  -8   6  -1 317.025 127.747   4
  -8   6  -2 431.474 151.973   4
  -8   6  -3 64.2953 122.753   4
  -8   6  -4 33.6697 121.191   4
  -8   6  -5 188.612 84.8728  31
  -8   6  -5 133.832 132.047   4
  -8   6  -5 78.2685 100.580  28
  -8   6  -6-12.4442 61.5567  27
  -8   6  -6 35.6493 74.3867  31
  -8   6  -7 64.7872 72.2135  27
  -8   6  -7 144.819 73.5152  31
  -8   6  -8-16.1574 63.0374  27
  -8   6  -8 35.7077 64.9120  31
  -8   5   5-5.17073 59.2178  26
  -8   5   4 131.104 81.5309  26
   8  -5  -4 60.0116 53.0644  14
  -8   5   3-47.5035 86.6905  26
  -8   5   3 122.500 88.0682  25
   8  -5  -3 30.1323 59.4177  14
  -8   5   2 118.128 95.1332  26
  -8   5   2 202.952 106.232  25
  -8   5   1 5.38872 98.1621  26
  -8   5   1-133.781 121.200  25
  -8   5   0 271.992 145.371   4
  -8   5  -1 900.017 184.935   4
  -8   5  -2 62.9256 118.677  25
  -8   5  -2 47.9775 115.181   4
  -8   5  -2 130.870 90.9814   3
  -8   5  -3 225.598 76.9211  27
  -8   5  -3 204.209 122.964  25
  -8   5  -3 177.038 102.459   3
  -8   5  -3 427.269 151.116   4
  -8   5  -4 113.662 76.9435  27
  -8   5  -4 141.812 96.6753   3
  -8   5  -4 327.303 145.549   4
  -8   5  -5 10.2341 91.0271   3
  -8   5  -5 105.712 131.531   4
  -8   5  -5 70.8579 89.6623  31
  -8   5  -5 156.973 84.3035  27
  -8   5  -5 6.44840 109.151  28
  -8   5  -6 66.9236 83.3785  31
  -8   5  -6 33.0956 77.1723  27
  -8   5  -7 16.4788 77.0802  19
  -8   5  -8 50.8025 77.5390  31
  -8   5  -8 5.32648 73.5351  19
  -8   5  -8 109.830 79.1715  27
  -8   5  -9 5.62719 71.8917  31
  -8   5  -9-24.1772 76.2584  27
  -8   5  -9 5.10630 75.1045  19
  -8   4   5 25.4790 72.7686  26
   8  -4  -5-14.5868 55.3746  14
  -8   4   4-17.7872 93.3963  25
  -8   4   4-4.08048 81.7784  26
   8  -4  -4-45.2109 65.0992  14
  -8   4   3 95.8952 103.709  25
  -8   4   3 9.56295 88.4228  26
   8  -4  -3-40.1320 67.0718  14
  -8   4   2-54.5610 112.772  25
  -8   4   2 84.5572 99.7534  26
   8  -4  -2 31.5761 68.5658  14
  -8   4   0 5.86811 104.328  26
  -8   4   0-45.1832 131.111  25
  -8   4  -1 210.053 112.003  26
  -8   4  -1 46.5873 130.186  25
  -8   4  -2 125.869 94.9520  24
  -8   4  -2 74.8917 132.667  25
  -8   4  -2 71.2536 114.764  26
  -8   4  -3 697.399 156.646  25
  -8   4  -4 238.782 136.413  25
  -8   4  -5-16.8880 75.8177  19
  -8   4  -5 128.097 110.938  28
  -8   4  -6 66.2724 81.1850  19
  -8   4  -6 91.3680 95.0518  31
  -8   4  -6 50.1065 87.9342  27
  -8   4  -7 271.407 103.619  31
  -8   4  -7 373.106 115.593   3
  -8   4  -7 313.753 99.1704  19
  -8   4  -7 169.235 130.831  32
  -8   4  -7 264.311 99.4515  27
  -8   4  -8 1201.41 161.420   3
  -8   4  -8 994.982 140.280  31
  -8   4  -8 909.661 128.308  27
  -8   4  -9 349.637 141.099  32
  -8   4  -9 274.585 96.0564  19
  -8   4 -10 71.8966 81.0038  27
  -8   4 -10 49.9464 72.5840  31
  -8   4 -10-7.31485 116.268  32
  -8   4 -10 5.60244 81.9204  19
  -8   4 -11 6.16476 104.553  32
  -8   4 -11 51.5792 74.7305  19
  -8   3   6-42.0481 70.1103  25
  -8   3   6 9.24305 58.4179  26
   8  -3  -6-75.3087 58.8511  14
  -8   3   5 13.7510 72.2217  26
   8  -3  -5 162.239 69.4102  15
   8  -3  -5 51.6022 70.5059  14
  -8   3   4 51.3016 84.3387  26
   8  -3  -4 278.245 81.2330  15
   8  -3  -4 82.1662 75.8141  14
  -8   3   3-34.1492 87.2326  26
   8  -3  -3 117.646 77.5737  14
  -8   3   2 52.7277 92.9970  26
  -8   3   1 88.3173 100.910  26
   8  -3  -1 183.591 79.4307  14
  -8   3   0-160.771 150.195  25
  -8   3   0-5.58333 98.8929  26
  -8   3  -1 136.576 108.698  26
  -8   3  -1 224.007 103.998  24
  -8   3  -1 83.8007 135.998  25
  -8   3  -1 277.128 98.4194   3
  -8   3  -2 178.074 117.820  26
  -8   3  -2 198.973 110.583  24
  -8   3  -2 107.532 137.024  25
  -8   3  -2 174.630 93.3217   3
  -8   3  -3 718.878 161.758  25
  -8   3  -3 737.712 140.093  24
  -8   3  -3 901.818 144.688   3
  -8   3  -3 873.964 171.468   4
  -8   3  -4-34.8198 130.460  25
  -8   3  -4 71.9083 91.3455   3
  -8   3  -4 119.506 106.725  24
  -8   3  -4 29.8198 111.302   4
  -8   3  -5 212.349 115.164  24
  -8   3  -5 220.679 136.446  25
  -8   3  -5 198.112 104.509   3
  -8   3  -6 15.8289 113.941  32
  -8   3  -6-10.4992 86.9945   3
  -8   3  -7 300.284 132.968  32
  -8   3  -7 608.973 126.457  31
  -8   3  -8 259.271 103.070  27
  -8   3  -8 318.671 105.127  19
  -8   3  -8 131.693 162.018  20
  -8   3  -8 162.662 95.8833   3
  -8   3  -8 296.276 98.6578  31
  -8   3  -8 85.6433 125.943  32
  -8   3  -9 215.550 99.0569  27
  -8   3  -9 50.8388 121.319  32
  -8   3  -9 18.5194 81.1004   3
  -8   3  -9 211.523 89.4961  31
  -8   3 -10 232.974 99.2789  19
  -8   3 -10 15.6412 160.117  20
  -8   3 -11-66.9939 84.0634  19
  -8   3 -11-68.7641 149.527  20
  -8   3 -11-14.1557 117.297  32
  -8   3 -11 24.6573 76.3490  27
  -8   3 -12 91.2102 109.126  32
  -8   3 -12 148.935 77.2708  19
  -8   3 -13 64.9137 81.0851  32
  -8   2   7-17.9610 53.8488  17
   8  -2  -6 36.9278 60.3672  15
   8  -2  -6 33.3407 65.7424  14
   8  -2  -5 182.398 76.8397  15
   8  -2  -5 5.38596 71.3228  14
   8  -2  -4-6.21696 75.2222  15
   8  -2  -4-36.7280 77.2726  14
   8  -2  -3 13.1225 77.2483  15
  -8   2   2-24.7965 88.2506  26
   8  -2  -2 214.987 88.1273  14
  -8   2   1-50.7768 98.6309  26
   8  -2  -1 202.195 82.0510  14
  -8   2   0 143.831 105.019  26
   8  -2   0 546.221 101.163  14
  -8   2  -1 10.2735 93.5434  26
  -8   2  -2 994.949 146.644  26
  -8   2  -2 1030.74 165.451  24
  -8   2  -2 1446.87 180.276  25
  -8   2  -3 2535.86 228.942  25
  -8   2  -3 2316.59 209.533  24
  -8   2  -4 38.9813 95.8454   4
  -8   2  -4 11.2424 130.648  25
  -8   2  -4-15.3266 116.731  24
  -8   2  -5-5.16535 116.102  24
  -8   2  -5 44.0364 127.476  25
  -8   2  -6-36.4068 106.798  32
  -8   2  -6 144.341 98.9023   3
  -8   2  -6 54.6825 113.463  24
  -8   2  -7 15.4136 109.962  32
  -8   2  -7 104.620 92.1190  31
  -8   2  -7 113.136 96.5938   3
  -8   2  -8-76.6444 110.704  32
  -8   2  -8 140.180 91.1901   3
  -8   2  -8-32.9658 152.996  20
  -8   2  -8 82.4915 92.3439  31
  -8   2  -9-53.0128 96.5857  27
  -8   2  -9-24.5689 122.953  32
  -8   2  -9-57.0509 153.547  20
  -8   2  -9 18.9077 81.2359   3
  -8   2  -9 56.4231 77.8272  31
  -8   2 -10 30.3551 85.7487  27
  -8   2 -10-24.2217 113.667  32
  -8   2 -11-15.4057 78.4173  27
  -8   2 -11 30.4456 84.0284  19
  -8   2 -11 7.44761 111.170  32
  -8   2 -11-162.942 149.768  20
  -8   2 -12 131.766 81.0565  19
  -8   2 -12 26.1953 107.053  32
  -8   2 -12 96.6640 129.982  20
  -8   2 -13-31.6311 60.7992  19
  -8   2 -13 59.4570 92.1480  32
  -8   2 -13 115.589 111.134  20
  -8   1   7 481.810 90.6670  17
   8  -1  -6 37.4628 64.4196  15
   8  -1  -5 23.3929 71.0685  15
   8  -1  -5-23.2921 77.0043  14
   8  -1  -4 74.2654 84.8989  15
   8  -1  -4 26.4361 82.4261  14
   8  -1  -3 63.7500 86.0822  15
   8  -1  -3-14.0160 90.2441  14
   8  -1  -2 75.7587 89.0872  14
   8  -1  -1 46.9759 80.1078  15
   8  -1  -1-53.0244 86.6710  14
   8  -1   0 61.5327 76.4912  15
   8  -1   0 126.399 86.6982  14
   8  -1   1 353.613 88.3068  14
  -8   1  -2 4917.74 305.965  26
  -8   1  -3 7258.06 414.592  25
  -8   1  -3 7374.31 442.760   2
  -8   1  -3 7440.31 387.098  23
  -8   1  -4 1609.58 186.706  24
  -8   1  -4 1457.11 182.543  25
  -8   1  -4 1906.40 193.606   2
  -8   1  -4 1941.84 163.003  23
  -8   1  -5 62.2056 120.769  25
  -8   1  -5 65.3980 129.368  24
  -8   1  -5-28.4686 79.3674   2
  -8   1  -5-34.1523 97.1366  23
  -8   1  -6 47.8134 121.691  24
  -8   1  -6-12.4274 96.9762  32
  -8   1  -6 63.2818 103.096  23
  -8   1  -6 49.0559 89.3420   2
  -8   1  -7 85.1073 114.669  24
  -8   1  -7 7.55519 84.2527  31
  -8   1  -7 19.9328 94.7544  32
  -8   1  -7-30.2083 86.5258   2
  -8   1  -8 621.546 115.199  31
  -8   1  -8 718.930 132.714   2
  -8   1  -8 570.039 125.738   3
  -8   1  -8 544.633 129.390  32
  -8   1  -9 63.0879 146.837  20
  -8   1  -9 146.261 81.8139  31
  -8   1  -9 271.219 96.9797  27
  -8   1  -9 148.936 112.991  32
  -8   1 -10 206.677 79.1647  31
  -8   1 -10 159.848 88.4849  27
  -8   1 -10 52.1072 110.666  32
  -8   1 -11 10.2789 74.4524  27
  -8   1 -11-14.5430 140.937  20
  -8   1 -11 18.8261 88.0576  19
  -8   1 -12 430.260 148.671  20
  -8   1 -12 456.550 84.4965  27
  -8   1 -12 732.955 111.751  19
  -8   1 -13 287.629 115.910  32
  -8   1 -13 429.602 134.812  20
  -8   1 -14-15.4861 73.6040  32
  -8   0   7 215.906 82.1211  17
   8   0  -6 1623.93 139.468  15
  -8   0   6 1184.50 162.334  17
   8   0  -5 1119.24 131.497  15
   8   0  -4 191.486 89.7925  15
   8   0  -3 315.183 99.4599  14
  -8   0   3 210.614 97.3216   8
   8   0  -2 121.313 87.6085  14
   8   0  -2 107.047 84.9366  15
   8   0  -1 742.037 121.307  14
   8   0  -1 955.484 131.990  15
   8   0   0 168.220 83.0854  14
   8   0   0 230.324 85.0234  15
   8   0   1 585.309 103.110  14
  -8   0  -1 505.445 126.474  17
   8   0   1 566.078 99.2429  15
  -8   0  -2 867.865 126.512   2
   8   0   3 5905.35 339.081  10
  -8   0  -3 6317.38 332.507  23
  -8   0  -3 5968.72 367.913   2
  -8   0  -3 5063.51 336.483  25
   8   0   4 12504.0 653.527  10
  -8   0  -4 14150.4 710.061   2
  -8   0  -4 12506.0 654.208  25
  -8   0  -5 268.869 100.766   2
  -8   0  -5 341.942 135.335  24
  -8   0  -5 142.388 121.649  25
  -8   0  -5 292.798 110.237  23
  -8   0  -6-5.35617 99.6241  23
  -8   0  -6 59.9536 82.8097   2
  -8   0  -6 5.31944 119.727  24
  -8   0  -6 60.8480 88.1605  32
  -8   0  -7 51.6393 89.5977   2
  -8   0  -7 77.8613 121.850  24
  -8   0  -7 92.4257 103.365  32
  -8   0  -7 95.0600 84.3845  31
  -8   0  -7 128.590 106.732  23
  -8   0  -8 28.7611 103.522  32
  -8   0  -8 10.3944 82.8213   2
  -8   0  -8 12.5727 70.8387  31
  -8   0  -8 105.048 116.388  23
  -8   0  -8 29.5995 112.862  24
  -8   0  -9 94.6951 73.5892  31
  -8   0  -9 316.260 104.607   2
  -8   0  -9 225.470 92.1434   3
  -8   0  -9 196.210 112.465  32
  -8   0 -10 343.988 103.317   2
  -8   0 -10 77.0022 83.0217  27
  -8   0 -10 123.123 142.948  20
  -8   0 -10 7.30689 108.570  32
  -8   0 -11 21.9550 144.989  20
  -8   0 -11 55.7050 107.794  32
  -8   0 -11-8.70810 73.5047   2
  -8   0 -12 44.2373 98.8886  32
  -8   0 -12-38.6838 133.104  20
  -8   0 -12 37.9066 79.8931  19
  -8   0 -13-22.3160 98.0066  32
  -8   0 -13 46.0660 119.285  20
  -8   0 -13 136.830 71.3192  19
  -8   0 -14-8.04023 72.2009  32
  -8  -1   7 1120.74 126.861  17
  -8  -1   6 83.8500 93.5421  17
   8   1  -6 53.3234 57.9243  10
  -8  -1   5 10.5270 100.983  17
   8   1  -5 78.8255 75.9476  15
  -8  -1   4 24.5896 79.3842   8
   8   1  -4 313.992 95.0203  15
  -8  -1   3 370.637 106.619   8
   8   1  -2 1279.73 146.646  15
  -8  -1   2 1187.99 148.495   8
   8   1  -2 1028.11 143.417  14
  -8  -1   1 7.38728 70.8466   8
   8   1  -1-20.8926 83.5096  14
  -8  -1   1-48.0307 113.523  17
   8   1  -1 6.92878 81.5742  15
   8   1   0 112.387 76.2159  15
  -8  -1   0 125.627 109.682  17
  -8  -1   0 164.695 72.5424   8
  -8  -1  -1 106.098 107.424  17
   8   1   2 944.692 122.383  10
  -8  -1  -2 999.432 130.367   2
  -8  -1  -2 802.817 139.819  17
  -8  -1  -3 1354.67 154.233   2
  -8  -1  -3 1083.52 151.051  17
  -8  -1  -3 981.648 143.034  25
   8   1   3 1295.57 137.213  10
  -8  -1  -4 15.1946 100.842  23
  -8  -1  -4-64.1610 82.1460   2
  -8  -1  -4 4.43367 106.213  25
   8   1   4 6.13068 65.0874  10
  -8  -1  -5 565.081 122.403  23
  -8  -1  -5 603.943 125.521   2
   8   1   5 645.495 105.419  10
  -8  -1  -5 366.193 113.076  25
  -8  -1  -6 187.456 95.0549  32
  -8  -1  -6 91.7476 121.970  24
  -8  -1  -6 157.699 103.860   2
  -8  -1  -6 207.276 117.774  23
  -8  -1  -7 200.356 104.702  32
  -8  -1  -7 274.034 124.733  24
  -8  -1  -7 294.340 115.029   2
  -8  -1  -7 418.596 126.296  23
  -8  -1  -8 1797.70 170.438  24
  -8  -1  -8 2073.51 188.897  23
  -8  -1  -8 2035.86 206.936   2
  -8  -1  -9 303.284 119.526  32
  -8  -1  -9 364.945 128.739  23
  -8  -1  -9 418.353 114.592   2
  -8  -1 -10 2482.50 224.134  32
  -8  -1 -10 2253.00 181.809  27
  -8  -1 -11 155.254 80.5718   2
  -8  -1 -11 108.485 113.319  32
  -8  -1 -12 43.5397 100.631  32
  -8  -1 -12 41.1423 119.865  20
  -8  -1 -13 112.051 65.4284  19
  -8  -1 -13-25.9451 88.8239  32
  -8  -1 -14-3.99468 77.1577  32
  -8  -2   7-14.7300 56.7188  17
  -8  -2   6 68.9860 85.4902  17
   8   2  -6 21.5336 53.0398  10
  -8  -2   5 19.9690 99.7334  17
  -8  -2   5-95.8306 84.3370   8
   8   2  -5-17.1751 61.8412  10
  -8  -2   4 189.981 93.9183   8
   8   2  -4 134.279 85.5067  15
   8   2  -4 267.516 83.8069  10
  -8  -2   3 41.9337 82.1235   8
  -8  -2   3 12.3331 112.304  17
   8   2  -2 232.075 95.6499  15
  -8  -2   2 199.711 129.762  17
   8   2  -1 675.926 117.331  15
  -8  -2   1 558.475 149.088  17
  -8  -2   1 566.863 107.718   8
  -8  -2   0 1964.66 224.556  17
  -8  -2   0 2098.78 179.397   8
   8   2   0 2305.07 191.965  10
  -8  -2  -1 929.165 154.889  17
   8   2   1 839.294 121.381  10
  -8  -2  -1 783.973 107.484   8
  -8  -2  -2 152.898 79.0422   2
   8   2   2 134.860 77.3878  10
  -8  -2  -2 168.669 101.829  17
  -8  -2  -3 189.818 93.8679   2
   8   2   3 98.4847 76.0157  10
  -8  -2  -3 73.1441 97.4811  25
  -8  -2  -3 135.697 89.3181  17
  -8  -2  -4 3066.38 247.281  17
   8   2   4 3438.06 238.256  10
   8   2   5-20.6867 72.3681  10
  -8  -2  -5 129.968 94.5272   2
   8   2   6 85.6442 75.3919  10
  -8  -2  -6 55.3496 92.6253  32
  -8  -2  -6-11.4576 108.151  23
  -8  -2  -7 340.759 129.427  23
  -8  -2  -7 346.639 110.119   2
  -8  -2  -7 87.7562 101.927  32
  -8  -2  -7 325.713 124.428  24
  -8  -2  -8 44.3410 92.7437   2
  -8  -2  -8-42.7855 119.305  32
  -8  -2  -8 103.984 127.062  23
  -8  -2  -8 143.373 111.630  24
  -8  -2  -9 3555.72 271.738   2
  -8  -2  -9 2757.66 221.709  23
  -8  -2 -10 63.8026 116.432  32
  -8  -2 -10 125.272 111.569  23
  -8  -2 -11 36.1712 84.2622   2
  -8  -2 -11 48.8628 103.906  32
  -8  -2 -12 82.4341 101.357  32
  -8  -2 -13 9.92351 82.9980  32
  -8  -2 -14 7.04967 66.8907  32
  -8  -3   7 35.1901 44.6244  17
  -8  -3   6 118.796 77.1343  17
  -8  -3   5 96.3462 94.4787  17
  -8  -3   5 206.196 92.0015   8
   8   3  -5 288.759 74.8354  10
  -8  -3   4 238.597 95.2906   8
   8   3  -4 165.982 75.1526  10
  -8  -3   3 230.091 121.025  17
  -8  -3   3 164.744 88.3648   8
   8   3  -3 226.946 88.2787  10
  -8  -3   2 1162.99 180.505  17
   8   3  -2 1255.90 146.830  10
  -8  -3   1 4989.46 382.076  17
  -8  -3   1 5290.53 337.737   8
   8   3  -1 6048.69 346.750  10
  -8  -3   0 3293.78 293.071  17
  -8  -3   0 3562.25 254.995   8
   8   3   0 3935.62 261.042  10
  -8  -3  -1 129.662 103.637  17
  -8  -3  -1 92.3373 75.8534   8
   8   3   1-42.4711 76.0216  10
  -8  -3  -2 91.1774 105.050  17
  -8  -3  -2-51.0468 68.5170   8
   8   3   2-6.92236 70.9120  10
   8   3   3 1101.47 132.616  10
  -8  -3  -3 1101.06 152.017  17
   8   3   4 863.453 124.968  10
  -8  -3  -4 781.595 128.776  17
   8   3   5 102.415 82.5053  10
  -8  -3  -5 74.1386 76.9626  17
   8   3   6 13.8555 70.0845  10
   8   3   7 5689.84 322.901  10
  -8  -3  -7 5151.18 306.543  24
  -8  -3  -8 38471.7 1473.15  23
  -8  -3  -8 26784.6 1455.40  32
  -8  -3  -9 44080.8 1611.65  23
  -8  -3  -9 28077.4 1590.06  32
  -8  -3 -10 2694.80 210.006  23
  -8  -3 -10 3286.95 260.922   2
  -8  -3 -11 64.4136 80.4924   2
  -8  -3 -12 41.5005 93.2716  32
  -8  -3 -13-9.36764 79.6082  32
  -8  -3 -14-19.3562 61.3353  32
  -8  -4   6 48.7630 58.2450  17
  -8  -4   5 175.122 80.6291   8
  -8  -4   5 229.049 90.9615  17
  -8  -4   4 7.41271 76.3984   8
   8   4  -4-10.8789 57.4124  10
  -8  -4   4 27.7872 90.0712  17
  -8  -4   3 340.726 102.340   8
   8   4  -3 250.993 78.5017  10
  -8  -4   2 284.527 95.5700   8
   8   4  -2 311.466 89.0602  10
  -8  -4   2 266.994 114.619  17
  -8  -4   1 4453.66 338.743  17
  -8  -4   0 10777.3 552.062   8
   8   4   0 10087.5 533.222  10
  -8  -4   0 9148.22 575.334  17
  -8  -4  -1 616.184 112.528   8
   8   4   1 392.746 99.0946  10
  -8  -4  -1 345.779 130.429  17
  -8  -4  -2 88.6720 75.7069   8
   8   4   2 29.0918 75.8820  10
  -8  -4  -2-19.7643 94.1147  17
  -8  -4  -3 619.227 111.268   8
  -8  -4  -3 582.298 123.847  17
   8   4   3 391.514 100.837  10
  -8  -4  -4 2421.85 210.652  17
   8   4   4 2196.47 199.551  10
  -8  -4  -5 889.011 127.407  17
   8   4   5 843.331 127.371  10
   8   4   6 362.953 95.6456  10
   8   4   6 435.614 120.293  16
   8   4   7 7611.08 432.042  10
  -8  -4  -8 7390.24 417.345  23
  -8  -4  -9 2428.83 236.345  32
  -8  -4  -9 3884.43 249.466  23
  -8  -4 -10 293.362 123.744  32
   8   4  10 915.104 172.833  12
  -8  -4 -11 26.9713 81.8677   2
  -8  -4 -12-90.5055 91.3735  32
  -8  -4 -13-43.0250 77.7571  32
  -8  -4 -14 2.64269 54.1402  32
  -8  -5   6 50.8965 40.2318  17
  -8  -5   5 108.717 69.1195  17
  -8  -5   5 155.084 68.4156   8
  -8  -5   4 87.5009 76.0627  17
  -8  -5   4-79.7623 73.7359   8
  -8  -5   3 488.597 121.796  17
  -8  -5   3 861.786 124.313   8
   8   5  -3 698.027 100.069  10
  -8  -5   2-9.98042 91.5844  17
  -8  -5   2 99.2550 84.2543   8
   8   5  -2-6.38340 67.7706  10
  -8  -5   1 1248.13 174.744  17
  -8  -5   1 1467.73 164.478   8
   8   5  -1 1221.42 138.549  10
  -8  -5   0 690.057 134.389  17
  -8  -5  -1-9.99142 97.8352  17
  -8  -5  -1 81.2561 87.7490   8
  -8  -5  -2 1417.24 181.195  17
  -8  -5  -2 1934.99 184.147   8
   8   5   2 1560.05 161.561  10
   8   5   3 644.523 116.514  10
  -8  -5  -3 680.657 129.943  17
   8   5   4 77.9722 80.4406  10
  -8  -5  -4 62.9707 67.1758   9
  -8  -5  -4 128.374 86.1010  17
   8   5   5-7.48633 72.8116  10
  -8  -5  -5 80.1322 76.8598  17
  -8  -5  -5 27.1897 58.7306   9
   8   5   6 184.894 107.836  16
   8   5   6 111.891 77.0975  10
   8   5   7 383.058 114.834  16
   8   5   8 175.818 100.459  16
   8   5   8 109.922 79.6359  10
  -8  -5  -9 145.381 104.041  23
   8   5   9 168.962 85.4652  10
  -8  -5 -10 230.377 100.113  23
   8   5  10 71.2118 146.243  12
   8   5  11 735.783 180.127  12
  -8  -5 -11 394.433 116.300  32
  -8  -5 -11 888.732 127.203   2
  -8  -5 -12 33.4255 82.7918  32
  -8  -5 -13 14.4513 65.6653  32
  -8  -6   5 75.8159 44.6672  17
   8   6  -5 78.5645 65.9425  21
  -8  -6   4 417.313 84.0073   8
  -8  -6   4 375.816 79.2103  17
  -8  -6   3 947.469 122.219   8
  -8  -6   3 654.861 111.745  17
  -8  -6   2 28.0562 71.4091   8
  -8  -6   2 24.4241 78.0835  17
   8   6  -2 17.6521 62.4722  10
  -8  -6   1 842.722 126.935   8
  -8  -6   1 749.386 128.596  17
   8   6  -1 651.344 109.081  10
  -8  -6   0 1254.61 148.074   8
   8   6   0 816.105 121.840  10
  -8  -6   0 1075.17 148.617  17
   8   6   1 3067.16 231.972  10
  -8  -6  -1 3142.43 253.288  17
  -8  -6  -2 8937.52 509.792  17
  -8  -6  -3 8682.80 492.157  17
  -8  -6  -4 4633.86 276.652   9
  -8  -6  -4 4064.66 295.194  17
   8   6   5 1944.90 196.152  16
   8   6   6 3885.70 280.689  16
   8   6   7 8.10122 79.8841  10
   8   6   7 127.188 101.854  16
   8   6   8 1279.33 153.845  16
   8   6   8 1036.06 145.363  10
   8   6   9 329.971 99.0524  10
   8   6  10 682.470 170.356  12
  -8  -6 -10 685.136 107.625  23
  -8  -6 -11 202.044 101.635  32
   8   6  11 1523.42 200.725  12
  -8  -6 -12 55.7347 74.7649  32
  -8  -6 -13 5.43941 51.2391  32
   8   7  -5 50.9782 47.2617  21
  -8  -7   4 560.712 66.7146  17
  -8  -7   4 643.857 81.5598   8
  -8  -7   3 20.9719 59.0754   8
  -8  -7   3 4.76780 53.4470  17
  -8  -7   2 83.6242 71.9475   8
  -8  -7   2-60.2404 63.9515  17
  -8  -7   1 2460.63 203.622  17
   8   7  -1 2309.14 181.348  10
  -8  -7   0 1086.64 133.299   8
   8   7   0 723.946 103.262  10
  -8  -7  -1-7.83789 78.7926   8
  -8  -7  -1-23.6622 70.6932  17
   8   7   1-37.9622 64.0137  10
  -8  -7  -2-9.24150 94.0812   8
   8   7   2 13.2375 67.8028  10
  -8  -7  -2 47.5232 75.4270  17
   8   7   3 13.7092 72.3503  10
  -8  -7  -3 11.9578 68.0504   9
  -8  -7  -3 7.86243 71.0291  17
   8   7   4 120.734 80.1553  10
  -8  -7  -4 111.169 68.7212   9
   8   7   4 93.0539 100.550  16
   8   7   5 70.7849 81.3757  10
  -8  -7  -5 11.2490 62.0785   9
   8   7   5 21.6363 95.7347  16
   8   7   6 332.538 97.6097  10
  -8  -7  -6 385.882 80.2007   9
   8   7   6 504.196 117.330  16
   8   7   7 143.782 83.7269  10
   8   7   8-44.7747 79.2437  10
   8   7   9 287.216 99.4275  16
  -8  -7  -9 340.028 93.9317  23
   8   7   9 304.866 154.773  12
   8   7  10 255.829 146.757  12
   8   7  10 296.951 92.9361  16
   8   7  11 553.833 154.508  12
  -8  -7 -11-25.4452 76.8520  32
  -8  -7 -12 55.7821 58.9752  32
   8   8  -3 6.10669 57.5248  21
   8   8  -2 39.7709 68.6265  21
  -8  -8   2 155.393 62.1397   8
  -8  -8   1 89.9156 58.4864  17
  -8  -8   1 165.696 67.9011   8
   8   8   0 355.744 70.8497  10
  -8  -8   0 339.477 78.4682  17
  -8  -8   0 418.841 91.5931   8
  -8  -8  -1 13.5688 73.2544   8
   8   8   1-10.3560 53.0400  10
  -8  -8  -2 90.1538 85.5660   8
   8   8   2 67.8069 59.0282  10
   8   8   3-6.12436 61.5619  10
   8   8   4 122.632 73.8807  10
  -8  -8  -4 31.3808 59.5944   9
   8   8   5 185.200 80.9705  10
  -8  -8  -5 266.635 71.7273   9
   8   8   6 1360.58 151.891  16
  -8  -8  -6 1305.53 119.070   9
   8   8   6 1242.47 143.814  10
   8   8   7 559.778 113.264  16
   8   8   7 513.072 103.712  10
   8   8   8 74.8429 132.780  12
   8   8   8-12.0388 83.6282  16
   8   8   9 110.519 128.392  12
   8   8   9 32.6347 77.5997  16
   8   8  10 18.5258 119.106  12
   8   8  10 81.5544 66.8718  18
   8   8  10 75.2146 74.5808  16
  -8  -8 -11 26.1237 56.0754  32
  -8  -9   1 66.9601 46.9934   8
   8   9  -1 19.6830 49.6560  21
   8   9   0 191.063 70.8599  16
  -8  -9   0 139.433 60.0015   8
   8   9   1 267.056 83.0628  16
  -8  -9  -1 212.837 69.4445   8
   8   9   2-54.8503 80.2610  16
   8   9   2 22.6665 49.2202  10
  -8  -9  -2 33.9077 62.3615   8
   8   9   3 163.549 83.8896  16
   8   9   3 146.600 63.8850  10
  -8  -9  -3 159.021 81.8322   8
   8   9   4 458.753 83.3817  10
   8   9   4 474.328 98.8209  16
  -8  -9  -5 68.4702 52.6957   9
   8   9   5 11.2155 60.9098  10
   8   9   5 27.9997 81.1411  16
  -8  -9  -6 55.4909 45.1969   9
   8   9   6 22.5614 61.2719  10
   8   9   6 64.7680 80.5895  16
   8   9   7 133.098 108.442  12
   8   9   7 26.2417 77.0070  16
   8   9   8-16.2032 105.241  12
   8   9   8-58.1279 72.1194  16
   8   9   9 52.6412 102.948  12
   8   9   9 129.606 64.7689  18
   8   9   9 13.0098 67.3797  16
  -8  -9 -10-37.4950 49.4001  32
   8   9  10 89.6120 55.4995  16
   8  10   1 26.6533 40.6207  29
   8  10   2 53.5978 46.6209  29
  -8 -10  -2 235.274 53.4179   8
   8  10   2 191.876 62.2944  16
  -8 -10  -3 381.835 66.9648   8
   8  10   3 374.058 75.2118  16
  -8 -10  -4-4.17629 49.1758   8
   8  10   4 69.7683 63.7822  16
  -8 -10  -5-16.9097 48.8318   8
   8  10   5 51.4288 64.7818  16
   8  10   6 82.3955 62.4567  16
   8  10   7 344.181 71.4759  16
   8  10   8 2069.79 142.994  16
  -9   7  -5-14.1818 43.7936  31
  -9   7  -6 81.7387 44.8473  31
  -9   6   1 73.6068 70.3459   4
  -9   6   0-66.9997 83.0122   4
  -9   6  -1 10.7279 84.5944   4
  -9   6  -2 35.2791 90.7770   4
  -9   6  -2-9.46743 62.3673  31
  -9   6  -3-62.1224 104.875   4
  -9   6  -3 4.94495 65.3976  31
  -9   6  -4 73.7307 66.5035  31
  -9   6  -5 246.301 72.4741  31
  -9   6  -6 322.277 76.9514  31
  -9   6  -7 729.420 93.2508  31
  -9   6  -8 184.517 60.2079  31
  -9   5   2 762.888 125.078   4
  -9   5   1 985.790 152.048   4
  -9   5   1 895.112 115.188  25
  -9   5   0 208.086 105.268   4
  -9   5   0 419.554 106.282  25
  -9   5  -1 49.7634 91.7862   4
  -9   5  -1 44.1643 100.862  25
  -9   5  -2 93.2606 108.342   4
  -9   5  -2 67.6801 102.184  25
  -9   5  -3 219.579 114.091   4
  -9   5  -4-42.9611 109.336   4
  -9   5  -4 26.8454 81.9145  31
  -9   5  -5 38.8891 81.1533  31
  -9   5  -5 17.1759 64.4751  27
  -9   5  -6 66.3723 76.5574  31
  -9   5  -6 100.130 69.1085  27
  -9   5  -7 209.589 80.6253  31
  -9   5  -7 96.4497 71.0583  27
  -9   5  -8 347.050 82.2182  31
  -9   5  -8 165.410 71.0472  27
  -9   5  -9 273.691 71.3985  31
  -9   5  -9 169.062 68.2748  27
  -9   4   3 53.8291 70.0077  26
  -9   4   3-22.0384 76.8694  25
  -9   4   2 52.1343 78.7256  26
  -9   4   2 179.078 97.3300  25
  -9   4   1-102.617 88.8854  26
  -9   4   1-29.4386 104.915  25
  -9   4   0 87.6913 113.195  25
  -9   4   0 177.108 99.8800  26
  -9   4   0 157.650 110.048   4
  -9   4  -1 118.969 113.394  25
  -9   4  -1 136.381 105.421   4
  -9   4  -1 132.116 77.8119   3
  -9   4  -2 111.291 109.696   4
  -9   4  -2-43.8918 79.9290   3
  -9   4  -3 112.683 91.5949   3
  -9   4  -3 258.153 116.790   4
  -9   4  -4 14.4118 101.122   4
  -9   4  -4-58.5332 94.2228   3
  -9   4  -5 49.4968 94.9400   3
  -9   4  -5-7.71037 85.0855  31
  -9   4  -6 9.75243 90.8562   3
  -9   4  -7 91.6888 83.3306  27
  -9   4  -7 27.9477 88.1340   3
  -9   4  -7 99.7062 77.0206  19
  -9   4  -8 107.877 77.6658  31
  -9   4  -8 136.776 80.0777  27
  -9   4  -8 145.296 83.7027  19
  -9   4  -9 37.0370 69.9749  31
  -9   4  -9 17.9522 70.4159  27
  -9   4  -9 9.80957 71.9299  19
  -9   4 -10 336.856 71.0683  31
  -9   4 -10 239.439 78.2596  19
  -9   4 -10 238.323 76.1376  27
  -9   3   4 47.1051 77.2750  25
  -9   3   3 22.0709 96.0244  25
  -9   3   2 27.2399 77.3725  26
  -9   3   2 4.40360 111.074  25
   9  -3  -2 70.8258 64.1531  14
  -9   3   1 8.89219 83.3048  26
  -9   3   1 14.8757 116.757  25
  -9   3   0-15.0802 94.5318  26
  -9   3  -1 392.109 103.443   3
  -9   3  -2 146.061 129.210  25
  -9   3  -2 84.2626 86.0027   3
  -9   3  -2 199.571 120.389   4
  -9   3  -2 4.20988 100.013  24
  -9   3  -3 1293.90 173.713  25
  -9   3  -3 694.613 128.326  24
  -9   3  -3 1100.40 180.890   4
  -9   3  -3 1199.24 158.393   3
  -9   3  -4 255.753 112.449  24
  -9   3  -4 213.131 101.237   3
  -9   3  -4 289.312 134.433  25
  -9   3  -5 51.4456 96.5923   3
  -9   3  -6 219.845 106.627   3
  -9   3  -6-8.00597 86.9913  31
  -9   3  -7 100.762 94.6049   3
  -9   3  -7 29.7141 85.0092  31
  -9   3  -8-23.6520 79.3444  19
  -9   3  -8 37.7304 87.2176   3
  -9   3  -9 68.8359 81.0224  19
  -9   3  -9 16.2114 76.3259  27
  -9   3  -9-23.5939 72.6184  31
  -9   3  -9-7.50974 115.310  32
  -9   3  -9 33.0296 78.6330   3
  -9   3 -10 15.7962 78.3709  19
  -9   3 -10-82.3371 108.494  32
  -9   3 -10 4.58688 73.8347  27
  -9   3 -10 73.6534 65.1789  31
  -9   3 -11-49.1706 71.5905  19
  -9   3 -11 65.3021 68.2943  27
  -9   3 -11 27.4973 96.1573  32
  -9   3 -12 82.6739 81.2393  32
  -9   3 -12 276.110 66.8653  19
  -9   2   5-18.9324 69.5154  25
  -9   2   4 64.8100 89.7556  25
   9  -2  -3 40.0311 58.8440  15
   9  -2  -2-5.33632 71.0893  14
   9  -2  -1-27.6579 70.1166  14
  -9   2   0-13.4631 102.158  24
  -9   2   0-39.7435 124.471  25
  -9   2  -1 27.1841 75.7915   3
  -9   2  -1 63.6908 109.982  24
  -9   2  -1-58.2125 135.299  25
  -9   2  -2 87.6056 116.366  24
  -9   2  -2 140.647 133.812  25
  -9   2  -3 763.534 142.336  24
  -9   2  -3 1095.36 167.558  25
  -9   2  -4 89.3257 116.975  24
  -9   2  -4 130.973 128.892  25
  -9   2  -5 21.9178 120.125  25
  -9   2  -5 15.3275 115.720  24
  -9   2  -6 297.143 122.378  24
  -9   2  -7 20.4730 93.2059   3
  -9   2  -7-7.56742 79.4069  31
  -9   2  -8-59.5514 93.1801   3
  -9   2  -8-47.9029 80.9739  31
  -9   2  -9 292.390 95.9363   3
  -9   2 -10 5.19653 75.5626  27
  -9   2 -10-7.05355 110.403  32
  -9   2 -10 98.9741 84.9048  19
  -9   2 -10 125.601 69.2638  31
  -9   2 -11-31.0616 101.728  32
  -9   2 -11 71.1888 69.2315  27
  -9   2 -11-66.7547 78.1924  19
  -9   2 -12 150.938 71.8577  19
  -9   2 -12-25.2570 92.0498  32
  -9   2 -13-13.9214 66.7573  32
   9  -1  -5 36.2598 50.4402  10
  -9   1   5-45.3046 65.7309  17
  -9   1   4 15.5585 83.9989  17
   9  -1  -3 10.5206 66.9567  15
  -9   1   3-110.193 103.476  17
   9  -1  -2-91.4976 73.6885  15
  -9   1   2-19.9560 100.976  17
  -9   1   0 59.6951 74.5960   3
  -9   1  -1 624.079 152.280  25
  -9   1  -2 391.400 144.181  25
  -9   1  -3 2171.56 211.612  25
  -9   1  -3 1886.16 206.900  24
  -9   1  -4 2540.56 225.989  25
  -9   1  -4 2785.96 235.917  24
  -9   1  -5 1897.27 201.114   2
  -9   1  -5 1468.48 183.551  25
  -9   1  -5 1941.81 190.489  24
  -9   1  -6 1314.70 170.063   2
  -9   1  -6 1276.02 168.139  24
  -9   1  -7 14.5978 80.1281  31
  -9   1  -7 92.0991 115.604  24
  -9   1  -8 188.246 105.976   2
  -9   1  -8 177.784 94.2555   3
  -9   1  -8 6.94716 107.142  32
  -9   1  -8 190.377 81.0549  31
  -9   1  -9 125.916 88.1121   3
  -9   1  -9 28.0107 110.480  32
  -9   1  -9 49.2914 84.7904  27
  -9   1 -10 155.052 116.025  32
  -9   1 -10 384.384 79.8256  31
  -9   1 -10 223.303 87.8202  27
  -9   1 -11 92.4594 105.875  32
  -9   1 -11 82.1245 67.0802  27
  -9   1 -11 180.819 88.5425  19
  -9   1 -12 62.0355 96.0802  32
  -9   1 -12 25.0185 55.7364  27
  -9   1 -12 49.7882 73.7763  19
  -9   1 -13 483.587 69.1387  19
  -9   1 -13 79.7972 80.8136  32
  -9   0   6 255.049 61.3275  17
   9   0  -5 41.9727 50.8878  10
  -9   0   5 170.682 81.7844  17
   9   0  -4 130.313 67.0016  10
  -9   0   4 67.4367 91.1330  17
  -9   0   3-9.86274 97.8640  17
   9   0  -3 40.1443 75.8444  15
   9   0  -2 49.6413 71.0075  15
  -9   0   1 206.678 108.990  17
  -9   0   0 169.905 101.375  17
  -9   0  -2 939.951 157.946  25
  -9   0  -3 16.0485 125.151  25
   9   0   3 144.089 76.1457  10
  -9   0  -3 92.4496 81.6223   2
  -9   0  -4 407.887 112.177   2
  -9   0  -4 381.526 108.933  23
  -9   0  -4 306.387 123.183  25
  -9   0  -5 408.292 112.952   2
  -9   0  -5 622.692 122.779  23
  -9   0  -5 506.506 129.407  25
  -9   0  -5 402.708 144.308  24
  -9   0  -6 153.101 93.1508   2
  -9   0  -6 132.770 124.345  24
  -9   0  -6 157.612 101.652  23
  -9   0  -7 73.5289 108.303  23
  -9   0  -7 150.947 118.342  24
  -9   0  -7-31.0747 89.0168   2
  -9   0  -7 13.3084 71.0579  31
  -9   0  -8 218.351 118.560  24
  -9   0  -8 136.768 75.1941  31
  -9   0  -8-13.0386 110.646  32
  -9   0  -9 360.261 109.911   2
  -9   0  -9 422.249 106.946   3
  -9   0  -9 79.7133 106.264  32
  -9   0 -10 300.063 101.480   2
  -9   0 -11 12.6641 66.7472  27
  -9   0 -11-12.1756 95.5073  32
  -9   0 -12-113.816 100.554  32
  -9   0 -12 126.897 75.6540  19
  -9   0 -13 17.8285 83.3712  32
  -9   0 -13 46.2120 56.7497  19
  -9   0 -14 13.6277 54.1786  32
  -9  -1   6 78.3098 52.2661  17
  -9  -1   5-25.6079 76.7673  17
   9   1  -5 12.2427 48.9347  10
  -9  -1   4 8.44433 86.5061  17
   9   1  -4 37.6094 62.9687  10
  -9  -1   3 893.754 154.993  17
   9   1  -3 1075.39 129.919  10
   9   1  -2 2134.37 189.131  10
  -9  -1   1-33.5261 105.735  17
   9   1  -1 203.410 90.6686  10
  -9  -1   0 2250.00 235.978  17
   9   1   0 2929.07 220.307  10
  -9  -1  -1 579.582 131.873  17
  -9  -1  -2 125.518 91.3322  17
   9   1   2 35.5531 71.9950  10
   9   1   3 1711.76 164.392  10
  -9  -1  -3 1871.16 183.089   2
  -9  -1  -3 1873.62 166.241  23
  -9  -1  -3 1392.17 170.022  25
   9   1   4 1010.29 125.926  10
  -9  -1  -4 1239.38 147.137  23
  -9  -1  -4 953.756 141.414  25
  -9  -1  -4 1110.47 150.252   2
  -9  -1  -5 989.992 139.874  23
  -9  -1  -5 683.253 125.677  25
  -9  -1  -5 929.568 145.327   2
  -9  -1  -6 2729.65 210.518  23
  -9  -1  -6 2308.60 213.647  24
  -9  -1  -6 2371.52 229.822   2
  -9  -1  -7 5721.04 330.829  23
  -9  -1  -7 4903.61 320.827  24
  -9  -1  -7 5395.59 372.880   2
  -9  -1  -8 8797.32 438.508  24
  -9  -1  -8 10906.6 469.920  23
  -9  -1  -9 2456.35 218.288   2
  -9  -1  -9 1926.22 183.039  23
  -9  -1 -10 785.108 135.844   2
  -9  -1 -11 24.6131 73.5433   2
  -9  -1 -11 59.8775 94.9348  32
  -9  -1 -12-54.3787 71.3023  19
  -9  -1 -12-21.2037 88.2772  32
  -9  -1 -13 29.2105 56.0258  19
  -9  -1 -13-17.1626 78.1370  32
  -9  -1 -14 26.8527 57.5402  32
  -9  -2   6 10.1755 43.5068  17
   9   2  -5 11.1334 45.8905  10
  -9  -2   5 42.4935 71.8069  17
   9   2  -4 80.5352 61.2121  10
  -9  -2   4 8.01009 83.5888  17
  -9  -2   3 920.460 123.046   8
  -9  -2   3 772.003 140.471  17
   9   2  -3 1095.82 123.707  10
  -9  -2   2 8958.71 502.160   8
   9   2  -2 9945.96 506.495  10
  -9  -2   1 26188.9 1320.49  17
  -9  -2   1 26008.3 1267.45   8
  -9  -2   0 11314.1 683.266  17
   9   2   0 13805.5 654.599  10
  -9  -2  -1 106.098 104.674  17
  -9  -2  -2 762.365 137.208  17
   9   2   2 717.062 114.124  10
  -9  -2  -3 280.919 100.723  17
   9   2   3 106.051 74.1717  10
  -9  -2  -3 220.936 86.3005   2
  -9  -2  -4-55.5540 106.191  23
   9   2   4 43.2926 71.6097  10
  -9  -2  -4 86.2778 82.3894   2
  -9  -2  -5 350.632 117.837  23
   9   2   5 361.767 93.1550  10
  -9  -2  -5 483.372 117.059   2
  -9  -2  -6 639.290 133.247  23
  -9  -2  -6 522.117 141.745  24
  -9  -2  -6 686.407 131.515   2
  -9  -2  -7 1964.78 191.000  23
  -9  -2  -7 2201.57 217.162   2
  -9  -2  -8 5323.95 315.978  24
  -9  -2  -8 4364.89 321.908  32
  -9  -2  -9 7049.05 391.039   2
  -9  -2  -9 5930.60 328.669  23
  -9  -2 -10 1886.41 195.973   2
  -9  -2 -11 229.296 86.9765   2
  -9  -2 -11 24.4289 94.9744  32
  -9  -2 -12-30.4841 84.0069  32
  -9  -2 -13 90.6257 54.0157  19
  -9  -2 -13-4.05461 72.2744  32
  -9  -2 -14-30.8659 56.8761  32
  -9  -3   5 30.4482 59.1982  17
   9   3  -4-8.94026 50.6219  10
  -9  -3   4-5.64277 61.6009   8
  -9  -3   4 21.8685 76.0391  17
   9   3  -3 588.369 95.3600  10
  -9  -3   3 530.827 123.583  17
  -9  -3   3 708.169 110.355   8
   9   3  -2 1390.53 142.977  10
  -9  -3   2 1372.69 148.621   8
   9   3  -1 563.480 108.880  10
  -9  -3   1 422.171 123.750  17
  -9  -3   1 503.160 105.006   8
   9   3   0 360.488 96.7338  10
  -9  -3   0 278.299 122.245  17
  -9  -3   0 140.550 82.9677   8
  -9  -3  -1 695.490 138.844  17
  -9  -3  -2 222.379 103.658  17
  -9  -3  -3 419.297 111.127  17
   9   3   3 528.352 108.665  10
   9   3   4-22.8127 75.9627  10
  -9  -3  -4 41.1283 77.2187  17
  -9  -3  -4 151.716 99.7080   2
   9   3   5 164.988 82.8020  10
  -9  -3  -5 296.461 109.492   2
  -9  -3  -6 84.7525 122.133  23
  -9  -3  -6 65.7500 101.373   2
  -9  -3  -7 213.699 107.053  32
  -9  -3  -7 30.2144 119.388  23
  -9  -3  -7 9.88335 117.371  24
  -9  -3  -8 82.5477 99.2469  32
  -9  -3  -8 164.374 127.884  23
  -9  -3  -8 161.868 103.427  24
  -9  -3  -9 796.842 132.548  23
  -9  -3  -9 702.295 138.984   2
  -9  -3 -10 1599.88 182.330   2
  -9  -3 -11 40.7000 76.4005   2
  -9  -3 -11-17.1437 89.8901  32
  -9  -3 -12-14.9572 81.6443  32
  -9  -3 -13 3.68556 66.1919  32
  -9  -3 -14 2.34696 46.4974  32
  -9  -4   5 214.308 57.0125  17
  -9  -4   4 25.7944 58.4995   8
   9   4  -4 104.195 52.0568  10
  -9  -4   4 76.0505 69.8973  17
  -9  -4   3-6.18148 66.3726   8
   9   4  -3 14.9775 54.2053  10
  -9  -4   3-7.71897 83.3453  17
  -9  -4   2 291.021 86.5949   8
   9   4  -2 310.299 81.1142  10
  -9  -4   2 221.954 99.2019  17
   9   4  -1 752.972 111.575  10
  -9  -4   1 858.194 120.878   8
  -9  -4   0 1756.17 164.478   8
   9   4   0 1912.01 172.149  10
  -9  -4   0 1535.61 182.444  17
  -9  -4  -1 20.5678 68.0287   8
  -9  -4  -1-29.3700 89.1424  17
   9   4   1-50.4169 78.2013  10
  -9  -4  -2 160.997 97.1432  17
   9   4   2 410.209 98.9856  10
  -9  -4  -3 364.116 108.765  17
  -9  -4  -4 189.322 84.1766  17
  -9  -4  -5 37.4787 65.5492  17
  -9  -4  -7 3340.37 232.986  23
   9   4   7 2795.42 210.540  10
  -9  -4  -8 28.9997 131.921  23
  -9  -4  -8 128.883 102.762  32
   9   4   8 105.252 74.1716  10
  -9  -4  -9 41.1103 92.1222   2
  -9  -4 -10 2682.87 183.497  23
  -9  -4 -10 2946.25 228.190   2
  -9  -4 -11-20.7115 81.8730  32
  -9  -4 -11 38.6483 72.5482   2
  -9  -4 -12 4.45730 79.0818  32
  -9  -4 -13 38.7902 60.6993  32
  -9  -5   4 74.6634 54.3917  17
   9   5  -3 116.727 55.4941  10
  -9  -5   3-36.3655 71.7220  17
  -9  -5   3 70.6695 62.8304   8
   9   5  -2 42.5380 58.6780  10
  -9  -5   2 7.32092 74.0618  17
  -9  -5   2-12.3589 67.4624   8
   9   5  -1 133.149 70.3983  10
  -9  -5   1 106.904 86.9176  17
  -9  -5   1 85.0596 71.5768   8
   9   5   0 13.2535 70.7575  10
  -9  -5   0 26.9302 65.9223   8
   9   5   1 7.11157 75.5005  10
  -9  -5  -1 36.1371 83.5383  17
  -9  -5  -1-63.0758 73.1116   8
   9   5   2 348.109 97.4392  10
  -9  -5  -2 418.047 108.506  17
  -9  -5  -2 454.359 99.9895   8
   9   5   3 2765.43 215.528  10
  -9  -5  -3 2327.21 213.624  17
   9   5   4 2249.96 194.977  10
  -9  -5  -4 2440.25 203.951  17
   9   5   5 1032.55 131.250  10
   9   5   6 1610.88 155.164  10
   9   5   6 1242.34 165.758  16
   9   5   7 153.693 81.3467  10
   9   5   8 111.537 72.4370  10
   9   5   9 45.5450 69.0809  10
  -9  -5  -9-10.1513 103.507  23
  -9  -5  -9 24.0676 91.8839  32
  -9  -5 -10 489.541 104.190  23
  -9  -5 -10 756.648 124.643   2
   9   5  10 686.507 153.103  12
  -9  -5 -11 3074.95 193.684   2
  -9  -5 -11 446.692 106.514  32
  -9  -5 -12 147.071 75.0923  32
  -9  -5 -13 64.2723 51.5073  32
   9   6  -4 68.4540 53.6670  21
  -9  -6   4 142.198 38.6256  17
  -9  -6   3 185.131 59.2073  17
  -9  -6   3 215.853 60.1352   8
  -9  -6   2 141.595 72.8917  17
   9   6  -2 122.827 58.5086  10
  -9  -6   2 169.666 70.6285   8
  -9  -6   1 108.380 72.4572  17
   9   6  -1 108.310 62.5572  10
  -9  -6   1 97.9699 64.4181   8
  -9  -6   0 44.1941 74.9957  17
   9   6   0 11.7966 65.4472  10
  -9  -6   0 56.5043 68.9245   8
   9   6   1 725.928 110.788  10
  -9  -6  -1 940.202 123.847   8
   9   6   2 20.0303 69.2435  10
  -9  -6  -2 40.0731 69.6811   8
  -9  -6  -3 213.965 87.4629  17
   9   6   3 270.067 83.2785  10
  -9  -6  -3 180.980 76.8480   8
  -9  -6  -4 327.589 94.8345  17
   9   6   4 388.148 92.7071  10
  -9  -6  -4 518.923 95.8751   8
   9   6   5 5876.65 354.559  16
   9   6   5 5626.81 341.034  10
   9   6   6 1613.26 156.893  10
   9   6   7 92.8693 76.8055  10
   9   6   8-6.72183 67.5674  10
  -9  -6  -8-39.0718 98.9701  23
   9   6   8 17.3684 80.9707  16
  -9  -6  -9-4.37532 94.0903  23
  -9  -6  -9 10.5579 84.5438  32
  -9  -6 -10 768.089 98.8671  23
  -9  -6 -10 844.848 118.592   2
   9   6  10 596.391 148.207  12
  -9  -6 -11 169.660 67.9827   2
  -9  -6 -11-38.3408 71.3628  32
   9   6  11 79.9202 117.885  12
  -9  -6 -12 43.4602 53.8140  32
   9   7  -3 18.0853 49.2106  21
  -9  -7   2 197.244 56.2915  17
  -9  -7   2 212.810 60.6329   8
  -9  -7   1 72.7771 59.8803  17
  -9  -7   1 129.247 62.5017   8
  -9  -7   0 129.522 68.2268  17
   9   7   0 89.8396 54.9430  10
  -9  -7   0 48.2135 57.3083   8
  -9  -7  -1 2796.97 203.261  17
   9   7   1 2512.36 184.466  10
  -9  -7  -1 2842.98 201.156   8
  -9  -7  -2-25.7696 64.3419  17
   9   7   2-22.3358 63.5541  10
  -9  -7  -2 72.3053 63.9661   8
   9   7   3 52.8316 63.6862  10
  -9  -7  -3 271.075 74.7958   8
   9   7   4 677.658 107.337  10
  -9  -7  -4 691.700 103.582   8
   9   7   4 732.132 123.255  16
   9   7   5 841.365 126.329  16
   9   7   5 634.583 101.858  10
   9   7   6 288.704 98.8755  16
   9   7   6 99.8619 72.6248  10
   9   7   7 229.330 88.7422  16
   9   7   7 89.0356 69.6913  10
   9   7   8 621.887 103.023  16
  -9  -7  -8 341.746 97.6356  23
   9   7   8 470.887 97.7711  10
   9   7   9 125.747 121.931  12
  -9  -7  -9 72.2052 78.9743  23
  -9  -7  -9-17.0706 73.3699  32
   9   7   9 60.6234 67.9998  16
   9   7  10 777.960 145.232  12
  -9  -7 -10 863.978 83.9455  23
  -9  -7 -11 61.2485 56.3865  32
   9   8  -1-5.05085 51.0984  21
   9   8  -1 37.4050 53.1118  16
  -9  -8   0 56.5335 48.4950   8
   9   8   0 74.1658 62.8003  16
   9   8   1 338.893 81.3518  16
  -9  -8  -1 296.188 68.6954   8
   9   8   1 178.855 54.4835  10
   9   8   2 132.163 83.9195  16
  -9  -8  -2 105.708 61.1423   8
   9   8   2 143.045 52.4144  10
   9   8   3 399.169 94.5214  16
  -9  -8  -3 457.276 79.9551   8
   9   8   3 224.117 66.4264  10
   9   8   4 69.4462 58.9711  10
   9   8   4-16.0817 78.8611  16
   9   8   5 38.8013 58.8768  10
   9   8   5 58.8341 79.3946  16
   9   8   6 677.497 98.2377  10
   9   8   6 715.527 110.525  16
   9   8   7-38.0205 58.3217  10
   9   8   7 34.4239 73.6199  16
  -9  -8  -8 595.333 89.3040  23
   9   8   8 793.268 138.094  12
   9   8   8 837.420 105.197  16
  -9  -8  -9 454.976 72.3573  23
   9   8   9 330.996 114.189  12
   9   8   9 499.751 82.4232  16
   9   9   0 365.615 58.7924  16
   9   9   1 336.579 63.0651  16
   9   9   1 136.859 42.7829  29
  -9  -9  -2 35.1939 41.8556   8
   9   9   2 52.6276 58.7135  16
   9   9   3-23.3142 62.3888  16
  -9  -9  -3-33.4389 44.5546   8
   9   9   3 102.281 48.1291  10
   9   9   4 3.97718 47.0426  10
   9   9   4-20.6170 63.4869  16
   9   9   5 143.437 54.0914  10
   9   9   5 53.1887 66.8303  16
   9   9   6 47.3412 63.8480  16
  -9  -9  -7 187.907 62.5694  23
   9   9   7 250.520 68.5346  16
   9   9   7 304.364 94.9522  12
   9   9   8 663.407 82.6476  16
   9  10   3-38.8550 37.8580  16
   9  10   4-19.5862 43.5346  16
   9  10   5-2.54539 42.5777  16
   9  10   6 46.4348 40.8331  16
 -10   6  -3 2.64140 39.7700  31
 -10   6  -4-22.2362 42.8057  31
 -10   6  -5 16.7355 41.0308  31
 -10   6  -6 36.2421 39.4493  31
 -10   6  -7 101.021 39.2765  31
 -10   5  -2-55.3661 64.1666  31
 -10   5  -3-95.4015 71.9447  31
 -10   5  -4-64.4839 66.7795  31
 -10   5  -5 4.40966 59.3843  31
 -10   5  -6 143.849 63.0533  31
 -10   5  -7 82.3507 55.3301  31
 -10   5  -8 26.8428 47.8706  27
 -10   5  -8 120.554 53.4313  31
 -10   4   1 24.3878 71.2084  25
 -10   4   0 99.5312 82.2079  25
 -10   4  -1 131.244 92.1880  25
 -10   4  -2 226.507 103.446  25
 -10   4  -3 21.3557 72.4723   3
 -10   4  -4 153.260 88.7521   3
 -10   4  -5 35.9826 61.9836  27
 -10   4  -5 110.185 80.1904   3
 -10   4  -5 122.540 78.3734  31
 -10   4  -6 16.2260 65.1409  27
 -10   4  -6-7.75441 72.2516   3
 -10   4  -6 87.0033 72.4498  31
 -10   4  -7-15.7305 65.3245  27
 -10   4  -7 4.85282 62.2443  31
 -10   4  -8-14.2836 61.0990  27
 -10   4  -8 25.7882 59.1084  31
 -10   4  -9 3.16004 55.1357  27
 -10   4  -9 10.6726 50.2478  31
 -10   4 -10 39.8615 49.8725  27
 -10   3   2-80.2117 76.6435  25
 -10   3   1 72.0721 88.6015  25
 -10   3   0-26.7104 99.8935  25
 -10   3  -1 156.202 107.965  25
 -10   3  -2 201.793 85.5136   3
 -10   3  -2 218.287 119.339  25
 -10   3  -3 2716.53 224.582   3
 -10   3  -3 2672.66 212.990  25
 -10   3  -4 379.540 107.051   3
 -10   3  -5 125.825 86.3567   3
 -10   3  -6 26.6790 79.6977   3
 -10   3  -6-12.7772 77.6356  31
 -10   3  -7 76.4056 82.5890   3
 -10   3  -7 51.4199 70.9747  31
 -10   3  -7 44.2983 73.7210  27
 -10   3  -8 115.048 80.5259   3
 -10   3  -8 45.0839 70.2189  19
 -10   3  -8 110.474 66.2123  31
 -10   3  -8-9.18237 72.0771  27
 -10   3  -9-4.24198 66.2079  19
 -10   3  -9-42.9801 57.4764  31
 -10   3  -9-24.1379 72.4052  27
 -10   3 -10-14.9822 64.0890  19
 -10   3 -10-16.1937 46.9204  31
 -10   3 -10-3.30357 59.4526  27
 -10   3 -11-2.42189 46.2112  27
 -10   3 -11-29.2258 51.9628  19
 -10   2   3 144.591 73.0818  25
 -10   2   2-51.4442 89.2903  25
 -10   2   1 27.0860 99.8674  25
  10  -2  -1-66.2587 57.7995  10
 -10   2   0-30.7842 114.386  25
  10  -2   0 85.0763 58.7370  10
 -10   2  -1 79.8262 71.1309   3
 -10   2  -1 79.7791 118.040  25
 -10   2  -2 394.290 101.512   3
 -10   2  -2 422.236 125.770  25
 -10   2  -2 124.968 106.052  24
 -10   2  -3 385.569 106.383   3
 -10   2  -3 406.266 131.124  25
 -10   2  -4 1240.38 160.226   3
 -10   2  -4 939.074 156.613  25
 -10   2  -5 1196.04 161.373   3
 -10   2  -6 56.7847 90.1536   3
 -10   2  -7 91.4331 88.3725   3
 -10   2  -7 80.8638 71.7015  19
 -10   2  -7 80.6252 80.2498  31
 -10   2  -8-34.0325 83.8620   3
 -10   2  -8-36.2641 78.2232  19
 -10   2  -8 101.501 69.0581  31
 -10   2  -8-57.9069 80.8302  27
 -10   2  -9 271.272 87.1092   3
 -10   2  -9 204.104 82.1284  19
 -10   2  -9 206.803 67.0806  31
 -10   2  -9 113.175 74.2431  27
 -10   2 -10 4.52792 68.7559  19
 -10   2 -10-10.6250 50.0230  31
 -10   2 -10 3.91463 64.2575  27
 -10   2 -11-3.01845 56.1406  27
 -10   2 -11-34.0439 63.5703  19
 -10   2 -12 60.7671 49.1108  19
 -10   1   3 11.0301 77.8332  25
 -10   1   2 141.224 96.1975  25
  10  -1  -2 215.757 66.3823  10
 -10   1   1 57.9503 102.378  25
  10  -1  -1 51.9793 60.6635  10
 -10   1   0-80.0713 109.008  24
 -10   1   0 78.0075 112.404  25
  10  -1   0 111.268 64.6216  10
 -10   1  -1 78.2472 76.6108   3
 -10   1  -1-127.894 115.547  24
 -10   1  -1-53.6224 115.585  25
  10  -1   1 28.4186 59.6418  10
 -10   1  -2 348.021 105.598   3
 -10   1  -3 608.311 139.521  24
 -10   1  -3 1254.71 160.494   3
 -10   1  -4 199.239 102.228   3
 -10   1  -4 76.7455 114.868  24
 -10   1  -5-60.6913 87.6820   3
 -10   1  -5 45.7903 110.937  24
 -10   1  -6 98.9380 103.452  24
 -10   1  -6 29.8685 87.8096   3
 -10   1  -7-76.4643 86.4059   3
 -10   1  -8 388.688 105.075   3
 -10   1  -8 201.976 74.6732  31
 -10   1  -9-86.7020 82.2213   3
 -10   1  -9 36.0389 58.0101  31
 -10   1  -9 15.2551 75.2399  27
 -10   1 -10-29.9385 72.3388  19
 -10   1 -10-93.9987 72.1851  27
 -10   1 -11 4.26293 67.0553  19
 -10   1 -11-18.6329 56.7743  27
 -10   1 -12 3.30005 55.9627  19
 -10   0   4-22.9147 58.6487  25
  10   0  -3 36.9129 49.1810  10
 -10   0   3-91.1193 83.3223  25
  10   0  -2 19.9618 57.0823  10
 -10   0   2-42.9934 98.5434  25
  10   0  -1 33.8026 62.4976  10
 -10   0   1-103.631 107.586  25
  10   0   0 325.671 83.6847  10
 -10   0   0 145.231 114.069  25
  10   0   1 229.913 79.9422  10
 -10   0  -1 205.490 118.416  25
  10   0   2 73.9985 65.1617  10
 -10   0  -3 389.712 133.580  24
 -10   0  -4-5.60729 119.736  24
 -10   0  -5 27.3010 117.261  24
 -10   0  -6-5.25857 113.558  24
 -10   0  -6 9.86246 80.9447   2
 -10   0  -7 23.4236 108.107  24
 -10   0  -7 49.4457 90.7581   2
 -10   0  -8 28.8948 87.7765   2
 -10   0  -8 145.579 87.9496   3
 -10   0  -9 741.546 129.158   2
 -10   0  -9 682.318 117.043   3
 -10   0 -10 242.016 78.4434  27
 -10   0 -11 31.1306 68.6594  19
 -10   0 -11-31.1655 55.7474  27
 -10   0 -11 19.8424 84.5005  32
 -10   0 -12 39.6657 60.6140  19
 -10   0 -12 24.4810 79.5028  32
 -10  -1   4 25.8908 44.9602  17
 -10  -1   3-131.114 86.4617  25
  10   1  -3 66.5558 49.8808  10
 -10  -1   3 11.2044 62.7986  17
  10   1  -2 86.8678 65.1114  10
 -10  -1   2 69.8390 83.4362  17
  10   1  -1 1047.16 118.825  10
 -10  -1   1 841.478 132.874  17
 -10  -1   0 454.761 119.708  25
  10   1   0 604.722 104.753  10
 -10  -1   0 509.451 113.670  17
 -10  -1  -1-22.2029 104.585  25
  10   1   1 96.0838 73.6674  10
  10   1   2 150.152 76.7621  10
  10   1   3-13.0799 66.5786  10
 -10  -1  -4 17.7543 73.5687   2
  10   1   4 45.9608 63.8646  10
 -10  -1  -5 9.96767 91.9938  23
 -10  -1  -5-22.8736 124.856  24
 -10  -1  -5-37.3384 77.3495   2
 -10  -1  -6 5.20098 99.2322  23
 -10  -1  -6-28.7512 79.4137   2
 -10  -1  -6-32.1673 119.263  24
 -10  -1  -7 492.697 117.663   2
 -10  -1  -7 481.250 125.165  24
 -10  -1  -8 9773.36 550.957   2
 -10  -1  -9 8955.46 495.857   2
 -10  -1  -9 8214.58 474.355   3
 -10  -1 -10 5459.14 276.319   2
 -10  -1 -10 1537.57 148.952  27
 -10  -1 -11 176.628 86.7290  32
 -10  -1 -12 4.09654 74.1636  32
 -10  -1 -12-25.3895 58.9649  19
 -10  -1 -13 5.84616 58.6711  32
 -10  -2   4 14.2001 43.7084  17
 -10  -2   3 54.4151 62.8779  17
  10   2  -3 31.7692 49.1269  10
 -10  -2   2 188.925 79.7082  17
  10   2  -2 24.8533 55.8171  10
 -10  -2   1 317.985 97.7724  17
  10   2  -1 385.773 85.5246  10
 -10  -2   0 1528.85 170.475  17
 -10  -2   0 1135.69 138.367  25
  10   2   0 1557.30 148.074  10
 -10  -2  -1 1804.03 164.762  25
  10   2   1 2326.96 182.862  10
  10   2   2 1091.30 128.573  10
  10   2   3-20.6166 65.9117  10
 -10  -2  -4 25.1887 74.0517   2
  10   2   4 76.7192 76.1677  10
 -10  -2  -5 790.530 128.473  23
  10   2   5 680.739 108.381  10
 -10  -2  -5 799.708 129.012   2
 -10  -2  -6-37.3169 118.898  24
 -10  -2  -6 37.8172 79.0727   2
 -10  -2  -6-21.8841 105.490  23
 -10  -2  -7 1072.68 151.247  24
 -10  -2  -7 1889.69 191.428   2
 -10  -2  -8 3132.87 257.160   2
 -10  -2  -9 998.382 136.546  23
 -10  -2  -9 648.574 123.145   2
 -10  -2 -10 2284.45 179.015   2
 -10  -2 -10 470.914 109.765  32
 -10  -2 -11 712.006 105.131   2
 -10  -2 -11 168.491 81.9392  32
 -10  -2 -12-32.8792 69.4653  32
 -10  -2 -13 58.3735 57.2630  32
 -10  -3   4 12.2285 38.4355  17
 -10  -3   3 4.85346 59.2532  17
  10   3  -3 51.5317 47.6008  10
 -10  -3   2 100.134 71.7214  17
  10   3  -2 107.544 59.6633  10
 -10  -3   1 477.452 105.738  17
  10   3  -1 538.274 91.4238  10
 -10  -3   0 197.617 87.0864  17
  10   3   0 162.519 75.7330  10
 -10  -3  -1-8.07147 83.7334  17
  10   3   1 122.732 73.9317  10
  10   3   2 34.0092 71.8063  10
  10   3   3 859.094 119.833  10
  10   3   4 494.978 100.445  10
 -10  -3  -5-9.07395 80.6612   2
  10   3   5 20.0798 68.9844  10
 -10  -3  -6-126.500 128.779  24
  10   3   6 61.5262 67.8972  10
 -10  -3  -6 37.7498 78.9354   2
 -10  -3  -7 172.080 92.6126   2
 -10  -3  -8-18.0853 91.5977  24
 -10  -3  -8 65.6312 88.6471   2
 -10  -3  -9 1309.76 151.592  23
 -10  -3  -9 1593.98 172.445   2
 -10  -3 -10 229.275 86.3842   2
[truncated: 13,536 more chars]
