# Supplementary material for: Crystal structures of three newly synthesized flavanone hydrazones
Source: Acta Crystallogr E Crystallogr Commun. 2023 Feb 28;79(Pt 3):236–40. doi: 10.1107/S2056989023001184 (PMC9993913; doi:10.1107/S2056989023001184)
Supplement: Supplementary file 13 [file e-79-00236-sup13.txt]

   0   0  -2 103.486 36.0371  16
   0   0  -2 164.997 76.8775  12
   0   0   2 93.5691 174.849   6
   0   0  -2 89.2739 36.3860  15
   0   0  -3 1242.37 133.128  14
   0   0  -3 1119.68 95.6343  16
   0   0  -3 1542.07 171.127   7
   0   0   3 1508.46 312.389   6
   0   0  -4 986.077 117.387  17
   0   0  -4 975.381 101.924  16
   0   0  -4 1144.73 284.526  24
   0   0   4 1621.29 397.119   6
   0   0  -4 977.000 203.412   7
   0   0  -4 926.802 152.409  14
   0   0  -5 47985.5 2977.03  20
   0   0  -5 49765.0 2962.35  16
   0   0  -5 49003.7 2987.92  14
   0   0   5 56658.7 3069.17   6
   0   0  -5 54038.6 3009.79   7
   0   0  -5 52993.9 3044.61  24
   0   0  -6 35.4983 101.615  20
   0   0  -6-262.193 276.515  24
   0   0  -6 108.506 68.6338  16
   0   0  -6 161.419 132.210  14
   0   0  -6-67.5123 210.001   7
   0   0  -7 68179.6 4097.53  20
   0   0   7 78300.3 4213.60   6
   0   0  -7 66996.9 4069.70  16
   0   0  -7 69642.6 4134.33   7
   0   0  -7 75063.1 4195.84  24
   0   0  -7 69791.1 4111.60  14
   0   0  -8 25.3575 335.358  24
   0   0  -8 152.921 139.680  20
   0   0  -8 198.189 147.722  14
   0   0   9 8610.70 782.887   6
   0   0  -9 7857.77 561.196  20
   0   0  10 9217.28 842.891   6
   0   0 -10 8143.79 755.969  24
   0   0 -10 7652.95 738.363   2
   0   0  11 4669.46 677.993   6
   0   0  12 1440.62 547.053   6
   0   0 -12 1227.18 475.840   2
   0   0 -12 993.637 500.935  22
   0   0 -12 1804.99 258.967  19
   0   0 -13 485.510 509.803  22
   0   0 -13 324.823 201.389  19
   0   0  13 134.674 512.908   6
   0   0 -14 24.5045 196.240  19
   0   0 -14 64.6534 520.586  22
   0   0 -15 575.919 231.503  19
   0   0 -15 278.219 183.973  21
   0   0 -15 528.646 526.804  22
   0   0 -16 2623.71 360.282  18
   0   0 -16 4340.06 392.159  21
   0   0 -17 972.239 541.106  22
   0   0 -17 467.291 590.471  23
   0   0  17-153.532 300.080   5
   0   0 -18 227.974 505.434  23
   0   0 -18 694.661 196.410  21
   0   0 -19 486.310 432.811  23
   0   0 -19-20.1033 142.211  21
   0   0 -20 410.403 317.966  23
   0   1 -19 443.417 389.538  23
   0   1 -18 455.478 455.882  23
   0   1 -18 250.322 174.790  21
   0   1 -17 705.441 205.896  21
   0   1 -17 372.014 534.751  23
   0   1 -16 304.828 214.741  19
   0   1 -16 250.229 210.502  21
   0   1 -16 691.141 594.676  23
   0   1 -16 123.883 188.837  18
   0   1 -15 2220.33 327.932  19
   0   1 -15 3104.75 665.902  22
   0   1 -15 3184.49 768.294  23
   0   1 -15 2638.83 329.310  21
   0   1 -15 2517.20 320.086  18
   0   1 -14 1511.41 286.109  19
   0   1 -14 1409.63 596.066  22
   0   1 -14 2189.31 289.546  21
   0   1 -13 427.909 476.421  22
   0  -1  13 505.468 539.139   6
   0   1 -13 356.331 211.630  19
   0   1 -12 450.224 493.605  22
   0   1 -12 305.452 204.914  19
   0  -1  12 312.617 556.397   6
   0   1 -11 1611.46 473.443   2
   0   1 -11 2672.62 575.732  22
   0  -1  11 3019.32 589.519   6
   0   1 -10 1036.17 203.418  20
   0   1 -10 1377.32 482.253  22
   0  -1  10 1604.00 501.665   6
   0   1  -9 3587.06 330.350  20
   0   1  -9 3546.50 550.727  22
   0  -1   9 4430.07 589.387   6
   0   1  -8 217528. 12507.9   7
   0   1  -8 204577. 12476.9  20
   0   1  -8 216416. 12489.1  14
   0  -1   7 31398.6 1888.85   6
   0   1  -7 29493.4 1770.08   7
   0   1  -7 27851.9 1842.70  24
   0   1  -7 27518.5 1736.32  20
   0   1  -7 28339.0 1749.66  14
   0   1  -6 23707.2 1329.29   7
   0   1  -6 19855.4 1274.46  16
   0   1  -6 21118.4 1312.24  14
   0  -1   6 24153.1 1436.55   6
   0   1  -6 21815.3 1400.53  24
   0   1  -5 10877.7 653.227   7
   0   1  -5 9336.75 609.806  16
   0  -1   5 10591.8 768.250   6
   0   1  -5 10372.5 649.781  14
   0   1  -5 9764.37 657.158  12
   0   1  -5 9715.83 729.430  24
   0   1  -4 1163.07 123.157  16
   0   1  -4 1498.31 185.678   7
   0   1  -4 972.777 171.509  12
   0   1  -4 1246.68 302.445  24
   0   1  -4 1128.58 180.405  14
   0   1  -4 1206.36 177.392  26
   0   1  -3 160386. 9268.11  24
   0   1  -3 157137. 9225.26  26
   0  -1   3 161014. 9245.53  10
   0   1  -3 159927. 9224.82   7
   0   1  -3 159382. 9218.63  17
   0   1  -3 154461. 9234.59  12
   0   1  -3 152058. 9216.50  16
   0   1  -3 159494. 9234.74  14
   0   1  -2 29577.4 1799.07  26
   0   1  -2 32068.8 1795.91   7
   0   1  -2 31621.0 1839.06  22
   0  -1   2 29485.9 1814.25  10
   0   1  -2 31080.4 1791.40  16
   0   1  -2 29247.6 1803.90  12
   0   1  -2 35525.6 1809.30  11
   0   1  -2 29535.7 1791.40  17
   0   1  -2 28834.8 1784.39  27
   0   1  -1 53753.6 3185.78  16
   0   1  -1 57690.6 3212.82  22
   0  -1   1 51366.9 3205.76   4
   0  -1   1 55455.6 3201.85  10
   0   1   0 105.411 53.6609   5
   0   1   0 108.073 74.8012  23
   0  -1  -1 43270.7 2836.10   1
   0  -1  -1 43742.9 2827.53   8
   0   1   1 50005.9 2809.96  28
   0   1   2 553.590 175.873   6
   0  -1  -2 322.695 155.452   2
   0   1   3 192369. 11820.3   6
   0  -1  -3 209855. 11818.5   2
   0  -1  -4 2953.38 209.420  16
   0   1   4 5140.70 484.138   6
   0   1   5 13677.2 855.632   6
   0  -1  -5 11584.0 714.458  15
   0  -1  -5 11820.6 738.711  14
   0  -1  -5 11696.7 720.064  20
   0  -1  -5 11702.3 708.701  16
   0  -1  -6 32581.4 1949.96  16
   0   1   6 38044.9 2078.78   6
   0  -1  -6 32677.1 1958.15  15
   0  -1  -7 46474.2 2553.89  24
   0  -1  -7 39572.3 2420.97  16
   0   1   7 48100.7 2579.30   6
   0  -1  -8 69859.6 4193.14  24
   0  -1  -8 68168.3 4187.16   2
   0  -1  -9 23828.6 1660.28  24
   0   1   9 24588.8 1698.06   6
   0  -1  -9 26677.6 1672.02   2
   0  -1 -10 6623.50 679.466  24
   0   1  10 7563.80 759.884   6
   0  -1 -10 6509.35 682.322   2
   0  -1 -11 335.756 369.316  24
   0   1  11-146.405 493.592   6
   0  -1 -12 5386.34 452.290  19
   0  -1 -12 4691.42 708.267   2
   0  -1 -12 6063.46 887.647   1
   0  -1 -12 5344.95 656.584  24
   0   1  12 5210.43 714.109   6
   0  -1 -13 374.287 193.774  19
   0  -1 -13 501.198 531.173   2
   0  -1 -13 1101.89 774.579   1
   0   1  13 674.409 569.253   6
   0  -1 -14 4038.08 726.904  22
   0  -1 -14 2670.51 736.219   2
   0  -1 -15 1826.29 273.611  21
   0  -1 -15 810.570 599.905  22
   0  -1 -16 266.103 521.460  22
   0  -1 -16 439.481 206.365  21
   0  -1 -17-239.798 191.380  18
   0   1  17 251.256 312.841   5
   0  -1 -17-606.949 517.204  22
   0  -1 -18 136.198 172.701  18
   0   1  18-23.3477 279.341   5
   0  -1 -18 51.4425 429.738  22
   0  -1 -18 146.187 162.497  21
   0  -1 -18 368.251 525.477  23
   0  -1 -19 49.6906 447.332  23
   0  -1 -19 20.8556 146.486  21
   0  -1 -20 352.150 340.264  23
   0   2 -19 174.591 297.346  23
   0   2 -18 550.078 401.967  23
   0   2 -18 378.563 170.476  21
   0   2 -18-30.9363 152.781  19
   0   2 -17-49.9754 170.417  21
   0   2 -17 22.1043 182.758  19
   0   2 -16 3501.70 718.379  23
   0   2 -15 166.430 238.807  19
   0   2 -15 169.457 185.434  21
   0   2 -14 140.378 227.329  19
   0   2 -14 100.496 171.398  18
   0   2 -14 27.7037 170.955  21
   0   2 -14-70.9374 571.198  23
   0   2 -13 164.668 243.847  19
   0   2 -13-98.3388 170.224  18
   0   2 -13 186.724 492.937  22
   0   2 -13-407.684 550.082  23
   0   2 -13-131.952 168.758  21
   0   2 -12 1157.29 259.272  19
   0  -2  12 1542.26 580.721   6
   0   2 -12 983.283 516.197  22
   0   2 -11 228.513 185.488  20
   0  -2  11 216.480 539.264   6
   0   2 -11 262.972 454.768  22
   0   2 -10 2908.81 319.049  20
   0  -2  10 3164.96 614.040   6
   0   2 -10 2621.30 521.984  22
   0   2  -9 1509.37 236.600  20
   0   2  -9 1969.82 476.366  22
   0  -2   9 2485.25 558.880   6
   0  -2   8 554.955 467.256   6
   0   2  -8 503.499 233.956   7
   0   2  -8 356.974 156.696  20
   0   2  -8 368.833 184.441  14
   0   2  -7 91.3412 360.564  22
   0   2  -7-44.7240 166.510  14
   0   2  -7-53.9264 199.594   7
   0   2  -6 59599.7 3775.58  22
   0   2  -6 64135.7 3680.60   7
   0   2  -6 60952.4 3693.20  12
   0   2  -6 60810.5 3662.67  26
   0   2  -6 60890.6 3688.47  14
   0  -2   6 64250.5 3780.02   6
   0   2  -5 1425.66 359.253  22
   0   2  -5 1061.78 177.519  12
   0   2  -5 1010.96 191.468  14
   0   2  -5 1090.12 179.371  26
   0   2  -5 937.384 183.583   7
   0  -2   5 1088.16 261.032  10
   0  -2   4 78729.8 4883.24  10
   0   2  -4 81992.1 4928.97  22
   0   2  -4 81764.2 4850.46   7
   0   2  -4 87223.8 4876.06  14
   0   2  -4 81576.4 4856.01  26
   0   2  -4 82631.4 4869.27  12
   0   2  -3 839.022 320.069  22
   0   2  -3 607.280 154.052   7
   0  -2   3 453.633 231.834  10
   0   2  -3 406.746 170.800  26
   0   2  -3 441.980 89.6514  27
   0   2  -3 359.430 166.395  12
   0   2  -3 489.537 155.147  11
   0   2  -2 17301.6 1156.14  12
   0   2  -2 20489.0 1220.91  22
   0   2  -2 17914.6 1133.33  18
   0  -2   2 18811.4 1181.92  10
   0  -2   2 20460.0 1202.57   4
   0   2  -2 18242.9 1210.08  23
   0   2  -2 21898.4 1155.86  11
   0  -2   1 18957.0 1231.17  10
   0   2  -1 20559.6 1245.23  23
   0  -2   1 18223.6 1210.28   9
   0   2  -1 21348.5 1195.04  11
   0   2   0 196902. 11107.9   5
   0  -2   0 181215. 11125.9   9
   0   2   0 185564. 11123.6  23
   0   2   1 1203.40 98.0675  13
   0   2   1 1749.91 156.438   5
   0  -2  -1 1766.27 347.159   3
   0   2   2 86090.3 4977.58   5
   0  -2  -2 84217.5 5002.73   8
   0   2   2 83452.2 4958.81  28
   0  -2  -2 89568.3 5020.87   1
   0  -2  -3 16521.6 1078.81   8
   0  -2  -3 17169.6 1090.54   1
   0  -2  -3 15651.7 1075.29   2
   0   2   4 11277.5 899.501   6
   0  -2  -4 12347.3 898.802   2
   0   2   5 1674.67 375.017   6
   0  -2  -5 1917.52 353.384   2
   0  -2  -6 2920.14 211.121  16
   0  -2  -6 3561.38 419.560   2
   0   2   6 3488.78 439.675   6
   0  -2  -7 21577.6 1337.79  16
   0  -2  -7 22000.0 1349.83  15
   0   2   7 27511.4 1512.78   6
   0  -2  -7 26861.1 1496.08   2
   0  -2  -8 5951.84 577.980   2
   0  -2  -8 5034.27 347.608  15
   0   2   9 7724.57 741.753   6
   0  -2  -9 7088.98 669.374  24
   0  -2  -9 7522.39 710.667   2
   0  -2  -9 8452.29 872.912   1
   0  -2  -9 6714.20 745.073   8
   0  -2 -10 2508.45 571.639   8
   0   2  10 2511.15 518.479   6
   0  -2 -10 3300.77 687.194   1
   0  -2 -10 3046.82 515.557   2
   0   2  11 363.856 450.542   6
   0  -2 -11 538.158 399.122  24
   0  -2 -11 1629.38 664.700   1
   0  -2 -12 2829.34 504.780  24
   0  -2 -12 1796.37 571.496   2
   0  -2 -12 2882.67 751.027   1
   0  -2 -13 2718.85 783.765   1
   0  -2 -13 2130.94 628.957   2
   0  -2 -14 817.912 604.946   2
   0  -2 -14 2776.31 833.857   1
   0  -2 -15 2550.43 681.325  22
   0  -2 -16 1585.55 257.092  21
   0  -2 -16 412.596 553.594  22
   0   2  17 649.288 353.947   5
   0  -2 -17 441.779 193.180  21
   0  -2 -17 63.9019 492.337  22
   0   2  18 539.599 317.431   5
   0  -2 -18 126.916 536.045  23
   0  -2 -18 110.129 472.176  22
   0  -2 -18 839.056 208.944  21
   0  -2 -18 246.918 181.525  18
   0  -2 -19-138.707 147.950  18
   0  -2 -19-42.8558 405.468  22
   0  -2 -19 264.375 492.305  23
   0  -2 -19 311.466 156.004  21
   0   2  19 278.847 260.701   5
   0  -2 -20 209.670 141.300  21
   0  -2 -20 314.833 391.109  23
   0   3 -18 14.0344 138.931  19
   0   3 -18 264.394 336.389  23
   0   3 -17-180.882 424.433  23
   0   3 -17 91.4574 158.313  21
   0   3 -17 62.5514 177.671  19
   0   3 -16 497.383 203.815  21
   0   3 -16 445.627 501.949  23
   0   3 -16 253.505 204.215  19
   0   3 -15-27.8324 211.769  19
   0   3 -15-63.7342 518.809  23
   0   3 -15 364.377 203.973  21
   0   3 -14 5565.88 559.179  19
   0   3 -14 7147.56 563.048  21
   0   3 -13 144.996 213.705  19
   0   3 -13-67.9594 553.152  23
   0   3 -13-241.437 180.262  21
   0   3 -12-138.914 221.371  19
   0   3 -12-126.128 184.744  21
   0   3 -12 129.076 552.551  23
   0  -3  11 736.683 545.443   6
   0   3 -11 1279.05 268.180  20
   0   3 -11 1485.01 574.829  23
   0   3 -11 1238.09 212.310  21
   0   3 -11 558.187 493.990  22
   0   3 -10 1325.03 260.816  20
   0  -3  10 1814.92 591.787   6
   0   3 -10 1719.60 225.093  18
   0   3 -10 1436.79 565.141  23
   0   3 -10 1210.88 487.534  22
   0   3  -9 161.579 176.385  20
   0   3  -9 146.415 129.087  18
   0   3  -9-179.327 414.060  22
   0  -3   9 288.946 542.444   6
   0  -3   8 7341.27 771.527   6
   0   3  -8 7219.38 551.423  14
   0   3  -8 6319.56 552.397   7
   0   3  -8 6579.44 713.807  22
   0   3  -7 9196.63 691.960   7
   0   3  -7 10300.3 716.845  14
   0   3  -7 10112.6 713.757  12
   0  -3   7 11080.0 901.357   6
   0   3  -6 15320.9 931.102  12
   0   3  -6 14331.2 1055.59  22
   0   3  -6 13696.4 900.446  26
   0  -3   6 13286.9 960.969  10
   0   3  -6 13777.1 928.456  14
   0   3  -6 13836.0 903.633   7
   0   3  -5 1819.16 180.341  18
   0   3  -5 2123.02 249.832  12
   0   3  -5 1928.92 240.887  26
   0  -3   5 1895.04 328.643  10
   0   3  -5 1609.18 412.829  22
   0   3  -5 1586.73 220.960   7
   0   3  -5 2067.15 256.587  14
   0   3  -4-21.5074 343.610  23
   0   3  -4-176.126 329.154  22
   0   3  -4 149.866 93.2658  18
   0   3  -4 234.689 180.777  26
   0  -3   4 270.571 252.188  10
   0   3  -4 43.2349 146.655   7
   0   3  -4 184.943 149.285  12
   0  -3   3 10907.2 742.842  10
   0   3  -3 10677.6 687.037  11
   0  -3   3 10622.1 764.794   4
   0   3  -3 10494.0 656.436  18
   0   3  -3 10581.7 699.395  26
   0   3  -3 11189.1 698.639  12
   0   3  -3 10205.6 645.375  27
   0   3  -3 11179.0 797.717  23
   0   3  -2 49687.7 2830.23  11
   0   3  -2 45789.1 2808.89  18
   0   3  -2 48944.7 2887.49  23
   0  -3   2 47911.2 2871.09  10
   0  -3   2 48025.5 2880.35   4
   0   3  -1 36545.6 2257.72  21
   0   3  -1 43580.6 2272.37  11
   0   3  -1 35371.4 2259.32  18
   0   3  -1 40445.2 2281.12   5
   0  -3   1 37396.3 2298.15   9
   0   3  -1 40194.5 2323.66  23
   0  -3   1 38805.1 2324.38  10
   0   3   0 204187. 11666.8  23
   0  -3   0 192425. 11667.0   9
   0   3   0 203260. 11640.9   5
   0   3   0 195930. 11628.1  11
   0  -3  -1 158138. 9669.92   3
   0   3   1 166006. 9610.54   5
   0  -3  -2 446559. 27266.5   3
   0   3   2 488679. 27208.7   5
   0  -3  -2 440028. 27231.6   8
   0  -3  -3 15030.8 984.334   1
   0   3   3 13127.7 822.037  28
   0   3   3 15423.8 877.547   5
   0  -3  -3 14799.3 982.940   8
   0  -3  -4 3902.15 536.815   8
   0  -3  -4 4813.01 506.813   1
   0  -3  -4 3342.28 490.451   2
   0  -3  -5 33962.3 2040.08   1
   0  -3  -5 31444.2 2030.89   2
   0  -3  -5 31200.3 2019.98   8
   0  -3  -6 1019.78 104.152  19
   0  -3  -6 1195.17 490.182   8
   0  -3  -6 919.911 382.506   2
   0  -3  -6 1747.22 463.846   1
   0  -3  -7 86.0822 81.3112  19
   0  -3  -7 489.290 512.999   8
   0  -3  -7 232.675 393.693   2
   0  -3  -8 19.8915 96.4421  19
   0  -3  -8 617.214 519.289   8
   0  -3  -8 326.091 592.579   1
   0  -3  -8 28.8643 383.895   2
   0  -3  -9 46.5563 541.404   8
   0  -3  -9 610.668 580.377   1
   0  -3  -9 204.555 422.834   2
   0  -3 -10 132.083 515.325   8
   0  -3 -10-155.553 458.204   2
   0  -3 -10 194.468 590.415   1
   0  -3 -11 4200.96 779.231   1
   0  -3 -11 3454.00 685.542   2
   0  -3 -11 5562.08 610.261  24
   0  -3 -12 1348.57 716.991   1
   0  -3 -12 311.532 527.356   2
   0  -3 -12 696.840 578.266   8
   0  -3 -12 199.333 383.996  24
   0  -3 -13 550.456 705.497   1
   0  -3 -13 57.2177 568.510   2
   0  -3 -14 1069.52 811.319   1
   0  -3 -15 3206.74 940.573   1
   0  -3 -16 1555.43 639.579  22
   0  -3 -16 1832.85 270.176  21
   0   3  17 2118.50 419.377   5
   0  -3 -17 1927.41 633.168  22
   0  -3 -17 1759.22 260.529  21
   0   3  18 136.435 304.190   5
   0  -3 -18 232.771 171.998  21
   0  -3 -18 465.492 481.265  22
   0  -3 -19 85.9616 152.052  18
   0  -3 -19 60.5749 144.865  21
   0  -3 -19 92.4854 432.288  22
   0  -3 -19-382.065 504.019  23
   0   3  19 109.748 269.573   5
   0  -3 -20 249.355 141.668  21
   0  -3 -20 41.9098 404.264  23
   0  -3 -20 15.8064 135.480  18
   0   4 -18 11.3102 114.332  19
   0   4 -17-35.1716 345.609  23
   0   4 -17-73.9553 158.330  19
   0   4 -16-236.795 162.772  21
   0   4 -16 143.405 206.620  19
   0   4 -16 232.476 418.588  23
   0   4 -15 2895.90 607.944  23
   0   4 -14 221.160 171.351  21
   0   4 -14 408.523 235.548  19
   0   4 -14 306.944 497.256  23
   0   4 -13 137.981 175.081  21
   0   4 -13 179.296 231.414  19
   0   4 -13-65.1127 506.959  23
   0   4 -12 395.255 257.790  20
   0   4 -12 705.171 252.932  19
   0   4 -12 578.341 569.492  23
   0   4 -12 723.211 207.734  21
   0   4 -11 512.751 235.504  20
   0   4 -11 416.404 229.627  19
   0  -4  11 341.941 575.087   6
   0   4 -11 765.780 190.388  21
   0   4 -11 490.534 531.024  23
   0   4 -10 104.475 216.185  20
   0  -4  10 193.364 575.423   6
   0   4 -10-112.435 501.769  23
   0   4 -10 238.376 151.455  21
   0   4  -9 484.083 203.271  20
   0  -4   9-496.631 568.951   6
   0   4  -9 479.926 159.480  21
   0   4  -9-150.834 439.200  23
   0   4  -8 10515.6 993.697  23
   0   4  -8 10726.2 804.999  20
   0   4  -8 11702.2 833.039  14
   0  -4   8 12701.7 1049.57   6
   0   4  -7 4506.28 608.081  23
   0   4  -7 4322.64 357.291  18
   0   4  -7 5299.13 447.492  14
   0   4  -7 4733.69 419.536  12
   0   4  -6 32340.2 1940.10   7
   0   4  -6 28997.2 1920.38  18
   0   4  -6 32265.9 1951.42  26
   0   4  -6 33659.1 1975.80  12
   0  -4   6 32727.8 2013.98  10
   0   4  -6 33224.8 2107.02  23
   0   4  -6 32227.1 1986.98  14
   0   4  -5 2521.72 280.635  12
   0   4  -5 2395.29 211.587  18
   0   4  -5 2182.90 295.726  14
   0   4  -5 2091.81 249.297   7
   0  -4   5 2658.84 374.867  10
   0   4  -5 2118.63 285.397  26
   0   4  -4 44839.2 2753.02  26
   0   4  -4 44941.7 2723.82   7
   0   4  -4 47594.5 2765.51  12
   0   4  -4 45220.5 2716.42  18
   0  -4   4 45563.7 2820.41   4
   0   4  -4 45752.9 2840.17  23
   0  -4   4 46809.9 2799.28  10
   0  -4   3-20.7685 301.478   4
   0   4  -3-13.5258 91.3899  18
   0   4  -3 227.926 335.494  23
   0   4  -3 92.1356 163.154  12
   0   4  -3 74.5888 103.709  27
   0  -4   3 197.572 273.909  10
   0   4  -3-21.6315 136.812  11
   0   4  -2 6876.14 565.401  23
   0  -4   2 5584.97 555.605   4
   0  -4   2 6395.82 541.757  10
   0   4  -2 6244.43 430.643  11
   0   4  -2 5912.77 402.681  18
   0   4  -2 6525.27 404.868  21
   0   4  -1 1729.07 299.815  23
   0   4  -1 1501.66 150.671  11
   0  -4   1 1037.00 304.897  10
   0  -4   1 1027.96 238.265   9
   0   4  -1 1142.34 114.952  21
   0   4  -1 1111.77 117.611  18
   0  -4   0 5680.02 498.578  10
   0  -4   0 5084.57 451.994   9
   0   4   0 5379.96 406.498   5
   0   4   0 5718.19 363.583  11
   0  -4  -1 4212.34 388.446   9
   0   4   1 3862.61 267.312  11
   0   4   1 4637.28 336.496   5
   0  -4  -2 46618.4 2873.77   3
   0   4   2 49238.7 2767.52   5
   0   4   2 45209.2 2733.40  13
   0   4   3 42595.1 2585.38  28
   0  -4  -3 42480.6 2726.16   3
   0   4   3 46541.7 2619.09   5
   0  -4  -4 10401.1 816.548   8
   0   4   4 9285.20 591.836  28
   0  -4  -4 11817.6 813.445   1
   0   4   4 11116.1 664.912   5
   0  -4  -5 49188.1 2938.41   1
   0   4   5 47050.6 2833.23   5
   0  -4  -5 45861.2 2908.81   8
   0  -4  -6 3979.17 611.869   8
   0  -4  -7 2236.30 588.501   8
   0  -4  -8 1569.36 586.644   8
   0  -4  -8 2006.11 626.384   1
   0  -4  -8 1986.59 504.084   2
   0  -4  -9 265.458 539.090   8
   0  -4  -9 716.424 595.224   1
   0  -4  -9 354.253 483.999   2
   0  -4 -10 594.100 602.395   1
   0  -4 -11 463.684 579.613   8
   0  -4 -11 1145.70 638.988   1
   0  -4 -12 3011.76 722.198   8
   0  -4 -12 3971.32 792.972   1
   0  -4 -12 3410.87 551.141  24
   0  -4 -13 1832.08 689.034   8
   0  -4 -13 2147.60 758.908   1
   0  -4 -14 1061.11 844.239   1
   0   4  14 626.903 353.391   5
   0  -4 -15 2389.87 889.747   1
   0   4  15 2304.75 452.566   5
   0  -4 -16 11278.6 1328.91   3
   0  -4 -16 10163.1 760.268  21
   0  -4 -17 546.985 604.743  22
   0  -4 -17-23.7168 156.870  21
   0   4  17 569.629 350.474   5
   0  -4 -18 567.843 180.115  21
   0  -4 -18 966.561 531.200  22
   0   4  18 1396.77 372.437   5
   0  -4 -19 149.710 135.060  21
   0   4  19 462.023 298.295   5
   0  -4 -20-204.899 358.061  22
   0  -4 -20 341.670 421.174  23
   0   4  20 261.323 230.244   5
   0  -4 -20-84.5654 138.386  18
   0  -4 -21 72.8509 98.5483  18
   0   5 -17-150.993 149.164  19
   0   5 -16 63.9340 176.205  19
   0   5 -16-107.493 338.976  23
   0   5 -15-25.2113 192.842  19
   0   5 -15-95.8021 175.308  21
   0   5 -15 137.679 413.155  23
   0   5 -14 1724.15 299.120  19
   0   5 -14 2146.30 561.747  23
   0   5 -13-208.291 231.651  19
   0   5 -13 135.177 191.240  21
   0   5 -12 841.242 543.402  23
   0   5 -12-193.971 250.465  20
   0   5 -12 422.898 256.353  19
   0   5 -12 321.143 185.605  21
   0   5 -11-473.531 518.785  23
   0   5 -11 177.126 169.974  21
   0   5 -11 29.4121 215.279  19
   0   5 -11 31.1657 234.035  20
   0  -5  10 979.314 624.914   6
   0   5 -10 1071.74 542.310  23
   0   5 -10 1363.08 216.886  21
   0   5 -10 994.300 263.319  20
   0  -5   9 2174.43 631.805   6
   0   5  -9 1753.07 544.710  23
   0   5  -9 1866.73 295.713  20
   0   5  -9 1850.80 248.410  21
   0   5  -8 1214.65 198.356  21
   0   5  -8 1793.75 494.874  23
   0  -5   8 1000.38 565.250   6
   0   5  -8 1479.54 266.268  20
   0   5  -8 1463.73 287.613  14
   0   5  -7 6856.51 510.581  21
   0   5  -7 7567.58 760.090  23
   0   5  -6 692.939 145.899  21
   0   5  -6 728.322 229.629  14
   0   5  -6 622.054 399.182  23
   0   5  -6 793.816 207.919  12
   0   5  -5 232.016 210.499  26
   0   5  -5 18.8156 180.594  12
   0   5  -5 277.655 164.704   7
   0   5  -5 335.044 113.488  21
   0   5  -5-127.008 380.011  23
   0   5  -4 2154.14 291.474  12
   0  -5   4 3169.36 408.667  10
   0   5  -4 2555.15 322.129  26
   0   5  -4 2383.54 259.080   7
   0   5  -4 2407.97 214.913  21
   0  -5   4 2359.14 410.957   4
   0  -5   3 18884.1 1172.37  10
   0   5  -3 17244.5 1031.08  18
   0  -5   3 17649.1 1184.44   4
   0   5  -3 20218.2 1119.68  12
   0   5  -3 17509.7 1037.69  21
   0   5  -3 18995.4 1185.31  23
   0   5  -2 7012.66 551.381  11
   0   5  -2 8171.76 519.030  18
   0   5  -2 9280.72 677.384  23
   0  -5   2 8435.98 689.372   4
   0   5  -2 8541.85 527.341  21
   0  -5   2 8547.57 685.447  10
   0   5  -1 30880.0 1940.87  23
   0  -5   1 30039.2 1924.53   9
   0  -5   1 30514.9 1962.65  10
   0   5  -1 31799.6 1869.41  11
   0   5   0 9805.37 645.100   5
   0  -5   0 8687.70 682.279   9
   0  -5   0 8891.69 726.902  10
   0   5   0 9610.76 595.995  11
   0   5   1 3098.19 219.324  11
   0  -5  -1 3234.23 372.774   9
   0   5   1 2591.36 289.184   5
   0   5   2 12503.3 714.839   5
   0   5   2 10458.8 648.397  11
   0  -5  -2 12646.7 935.639   3
   0  -5  -2 11144.6 787.996   9
   0   5   2 10149.0 644.581  19
   0  -5  -3 3383.46 582.003   3
   0   5   3 3243.77 311.726   5
   0   5   3 3674.94 264.056  28
   0   5   3 2925.58 223.895  13
   0   5   4 2837.90 296.554   5
   0  -5  -4 2421.64 586.597   3
   0   5   4 2191.12 192.065  28
   0  -5  -5 3306.08 610.935   3
   0  -5  -6 411.446 554.341   8
   0  -5  -7 1370.97 590.708   8
   0   5   7 2330.30 326.716   5
   0  -5  -7 2257.52 631.099   1
   0  -5  -8 4576.50 720.521   8
   0   5   8 5075.99 475.738   5
   0  -5  -8 6024.56 782.950   1
   0   5   9 158.665 263.284   5
   0  -5  -9-294.089 592.273   1
   0   5  10 15538.5 1019.02   5
   0  -5 -10 14979.8 1292.70   1
   0  -5 -11-292.299 655.063   8
   0  -5 -11 103.306 634.407   1
   0   5  11-223.476 292.763   5
   0  -5 -12 674.589 645.640   8
   0   5  12 468.006 332.792   5
   0  -5 -12 170.472 704.826   1
   0   5  13 5493.89 597.330   5
   0  -5 -13 5737.16 959.468   1
   0   5  14 2961.08 479.484   5
   0  -5 -14 3672.26 935.549   1
   0  -5 -15 218.315 794.183   3
   0   5  15-33.5913 353.368   5
   0  -5 -15-606.596 883.821   1
   0  -5 -16 849.843 789.030   3
   0  -5 -16 361.892 171.295  21
   0   5  17 13327.1 1021.88   5
   0  -5 -17 12410.1 1377.01   3
   0   5  18 4587.94 522.094   5
   0  -5 -18 3381.88 704.907  22
   0   5  19 47.1482 281.279   5
   0  -5 -19 50.1143 431.092  22
   0   5  20-17.0595 223.260   5
   0  -5 -20-142.647 354.232  22
   0  -5 -20 581.727 427.220  23
   0  -5 -20 51.7742 140.492  18
   0  -5 -21-55.7517 103.863  18
   0   6 -17 75.3886 102.780  19
   0   6 -16-225.394 160.643  19
   0   6 -15 22.5288 180.412  19
   0   6 -15-34.8078 339.507  23
   0   6 -14-105.069 211.544  19
   0   6 -14 87.3328 389.688  23
   0   6 -13 60.3401 265.710  28
   0   6 -13 28.5061 210.086  19
   0   6 -13 702.483 474.740  23
   0   6 -12 2008.06 346.209  20
   0   6 -12 1854.40 322.633  19
   0   6 -12 1710.03 270.856  21
   0   6 -11 296.195 260.008  20
   0   6 -11 391.329 236.625  19
   0   6 -11 395.029 474.196  23
   0   6 -11 362.473 186.871  21
   0   6 -10 1941.64 331.947  20
   0   6 -10 1721.87 301.098  19
   0   6 -10 2239.54 563.217  23
   0   6 -10 1540.45 252.469  21
   0   6  -9 24087.5 1761.88  23
   0  -6   9 22220.4 1811.28   6
   0   6  -9 22359.7 1530.00  21
   0   6  -9 26551.7 1588.83  19
   0   6  -9 24160.8 1589.46  20
   0  -6   8 1665.83 608.966   6
   0   6  -8 1355.80 208.043  21
   0   6  -8 1226.33 306.007  14
   0   6  -8 1491.95 512.415  23
   0   6  -8 1379.46 285.303  20
   0   6  -7 5641.73 652.753  23
   0   6  -7 4891.40 395.250  21
   0   6  -7 4110.19 474.368  14
   0  -6   6 1593.11 378.274  10
   0   6  -6 1705.50 456.068  23
   0   6  -6 1999.02 325.625  14
   0  -6   5 4217.32 517.988  10
   0   6  -5 4172.69 342.427  21
   0   6  -5 4870.15 428.241  12
   0   6  -5 4567.88 575.124  23
   0  -6   4 4227.28 538.812   4
   0   6  -4 4107.98 322.167  21
   0   6  -4 4026.53 403.539  12
   0   6  -4 4422.46 523.549  23
   0   6  -3 189.524 101.780  21
   0   6  -3 487.839 203.092  12
   0  -6   3 95.0082 337.617   4
   0  -6   2 3097.52 464.800   4
   0   6  -1 4173.29 336.996  11
   0  -6   1 5464.17 527.101  10
   0  -6   1 4374.62 528.086   4
   0  -6   0 32296.7 1995.29   9
   0   6   0 31378.1 1902.64  11
   0   6   0 31850.4 1944.24   5
   0  -6   0 31835.1 2036.73  10
   0  -6  -1 16275.3 1126.21   9
   0   6   1 17053.2 1073.02   5
   0  -6  -1 16126.7 1172.47  10
   0  -6  -2 3559.71 422.882   9
   0   6   3 11549.3 740.657  28
   0  -6  -3 11065.6 1001.06   3
   0  -6  -3 11297.5 864.644   9
   0  -6  -4 1895.62 570.893   3
   0   6   4 1872.75 194.683  28
   0   6   5 489.836 243.117   5
   0  -6  -5 36.9386 527.690   3
   0   6   6 4177.63 417.199   5
   0  -6  -6 4172.10 700.905   3
   0   6   7 90.0627 259.783   5
   0  -6  -7 172.110 553.749   3
   0  -6  -8 816.292 584.666   1
   0   6   8 1828.85 318.163   5
   0  -6  -9 21005.7 1556.89   1
   0   6   9 19346.5 1316.45   5
   0  -6 -10 13953.6 1203.91   1
   0   6  10 11814.3 904.512   5
   0  -6 -10 11494.8 1258.30   3
   0  -6 -11 281.325 634.931   1
   0   6  11 817.406 340.193   5
   0  -6 -11 617.510 694.677   3
   0  -6 -12 2319.37 805.506   1
   0   6  12 2945.17 437.563   5
   0  -6 -12 1870.99 821.799   3
   0  -6 -13-719.271 785.929   1
   0   6  13 156.698 350.019   5
   0  -6 -13 356.274 744.708   3
   0   6  14 3291.76 492.651   5
   0  -6 -14 2597.94 929.944   3
   0   6  15 14598.7 1056.20   5
   0  -6 -15 9388.98 1400.32   3
   0   6  16 2155.18 453.172   5
   0  -6 -16 1308.98 840.470   3
   0   6  17 2048.63 430.065   5
   0  -6 -17 2384.51 864.876   3
   0   6  18 565.549 329.728   5
   0  -6 -19-50.0942 447.233  22
   0   6  19 346.375 279.232   5
   0   6  20 205.540 225.540   5
   0  -6 -20-33.5616 138.053  18
   0  -6 -20 116.521 404.631  23
   0  -6 -20 179.476 362.860  22
   0  -6 -21 65.4285 100.352  18
   0   7 -16-99.3311 123.905  19
   0   7 -15-54.9182 154.474  19
   0   7 -14 46.1012 187.627  19
   0   7 -13 259.876 203.127  19
   0   7 -13 525.914 402.239  23
   0   7 -13 300.111 252.589  28
   0   7 -12 424.347 241.516  19
   0   7 -12 279.712 414.453  23
   0   7 -12 64.2927 279.572  28
   0   7 -11 88.4716 222.856  19
   0   7 -11 68.3117 251.646  20
   0   7 -10 4153.75 627.104  23
   0   7 -10 3075.30 431.781  20
   0   7 -10 4559.48 447.804  19
   0   7  -9 18425.2 1440.13  23
   0   7  -9 18858.1 1277.44  20
   0   7  -9 17742.6 1249.21  19
   0  -7   8-218.555 624.193   6
   0   7  -8 628.168 418.116  23
   0   7  -8 324.607 218.742  19
   0   7  -8 122.394 221.884  20
   0   7  -8 788.599 309.002  14
   0   7  -7 1620.94 459.876  23
   0   7  -7 1183.48 278.787  20
   0   7  -7 861.023 299.313  14
   0   7  -6 6883.81 734.755  23
   0   7  -6 7887.05 667.365  14
   0   7  -5 2171.07 358.757  14
   0  -7   5 2309.48 428.837  10
   0   7  -5 1284.07 425.371  23
   0   7  -4 12739.6 955.247  23
   0  -7   4 13613.7 959.592  10
   0  -7   3 75.7573 370.950   4
   0   7  -3 73.5903 212.229  12
   0   7  -3 97.1399 268.315  26
   0  -7   3 607.459 350.557  10
   0   7  -3 180.245 327.010  23
   0  -7   2 6745.50 682.328   4
   0  -7   2 6525.68 659.426  10
   0  -7   1 2275.25 442.537   4
   0  -7   1 2621.64 452.864  10
   0  -7   0 13436.9 1092.18  10
   0  -7   0 14740.9 1044.83   9
   0   7   0 15600.6 990.703   5
   0   7   1 432.658 240.557   5
   0  -7  -1 390.260 263.928   9
   0  -7  -1 228.922 366.942  10
   0  -7  -2 23543.7 1552.35  10
   0   7   2 22915.8 1421.82   5
   0  -7  -2 20747.3 1492.41   9
   0   7   3 3436.82 353.087   5
   0  -7  -3 2821.48 443.182   9
   0   7   3 3030.90 298.438  28
   0   7   4 1111.20 174.541  28
   0   7   4 1157.26 267.959   5
   0  -7  -4 822.618 334.785   9
   0  -7  -4 1578.21 590.931   3
   0   7   5 269.890 244.229   5
   0  -7  -5 431.773 574.503   3
   0  -7  -6 19426.5 1592.54   3
   0   7   6 21392.2 1358.96   5
   0   7   7 77086.7 4639.40   5
   0  -7  -8 4648.18 856.434   3
   0   7   8 5325.04 509.514   5
   0  -7  -9 1611.97 759.217   3
   0   7   9 3462.16 420.996   5
   0  -7 -10 2546.31 781.987   3
   0   7  10 1340.59 354.857   5
   0  -7 -11 3940.20 903.884   3
   0   7  11 4513.95 520.194   5
   0  -7 -12 213.743 776.143   3
   0   7  12 740.122 366.216   5
   0  -7 -13 1123.87 820.530   3
   0   7  13 1183.46 382.560   5
   0  -7 -14-77.1022 755.165   3
   0   7  14 510.196 376.256   5
   0  -7 -15 537.505 808.290   3
   0  -7 -16-586.380 823.307   3
   0  -7 -16 401.968 377.438   9
   0   7  16 201.299 349.690   5
   0   7  17 3711.71 502.042   5
   0  -7 -18 7724.54 1001.11   3
   0   7  18 7072.82 654.176   5
   0  -7 -19-340.841 455.225  22
   0   7  19-22.1525 270.868   5
   0   7  20 262.483 221.028   5
   0  -7 -20 519.363 356.139  22
   0  -7 -20 109.289 127.506  18
   0  -7 -21 58.7923 94.5689  18
   0   8 -15-113.490 130.248  19
   0   8 -14-54.5315 151.860  19
   0   8 -13-22.5466 179.569  19
   0   8 -13-45.5248 219.546  28
   0   8 -12 409.276 206.997  19
   0   8 -12 255.113 275.198  28
   0   8 -11 521.650 287.182  28
   0   8 -11 469.720 240.526  19
   0   8 -10-142.436 215.271  19
   0   8 -10 34.0930 244.568  20
   0   8 -10-92.1198 399.986  23
   0   8  -9 170.921 245.907  20
   0   8  -9 430.200 226.637  19
   0   8  -9 380.202 397.407  23
   0   8  -8 7222.78 710.066  14
   0   8  -8 8710.04 674.742  19
   0   8  -8 8544.15 700.179  20
   0   8  -8 7834.02 816.776  23
   0   8  -7 10835.2 918.582  14
   0   8  -7 11463.8 891.057  20
   0   8  -7 12093.4 864.040  19
   0   8  -7 12190.6 1022.99  23
   0   8  -6 27933.7 1936.17  14
   0   8  -6 29605.9 2005.74  23
   0   8  -6 29786.8 1866.81  19
   0   8  -5 3962.07 384.217  19
   0   8  -5 4366.53 506.331  14
   0  -8   5 3932.00 552.428  10
   0   8  -4 483.993 178.690  19
   0   8  -4 197.051 277.843  26
   0  -8   4 835.406 404.371  10
   0  -8   3 397.901 416.723   4
   0   8  -3 57.7665 246.279  12
   0  -8   3 315.394 388.912  10
   0   8  -3 142.140 291.475  26
   0   8  -2 2142.30 343.328  12
   0  -8   2 1863.58 447.679  10
   0  -8   1 12432.0 1021.63  10
   0  -8   0 28659.9 1938.25  10
   0  -8  -1 4023.79 559.942  10
   0   8   1 3902.40 405.765   5
   0   8   2 3070.55 383.088   5
   0  -8  -2 3775.68 561.705  10
   0   8   3 31421.0 1964.07   5
   0  -8  -3 31465.6 2106.54  10
   0  -8  -4 5472.96 614.791   9
   0   8   4 5883.44 508.105   5
   0  -8  -5 1832.72 420.996   9
   0   8   5 2676.21 354.946   5
   0  -8  -6 474.877 644.433   3
   0  -8  -6 945.165 355.360   9
   0   8   6 452.774 279.882   5
   0  -8  -7 224.455 654.615   3
   0   8   7 286.853 278.939   5
   0  -8  -8 715.051 652.217   3
   0   8   8-189.254 277.340   5
   0  -8  -9 1523.52 755.282   3
   0   8   9 2122.86 370.059   5
   0  -8 -10 14108.2 1467.67   3
   0   8  10 15416.4 1098.49   5
   0  -8 -11 1508.44 802.785   3
   0   8  11 1077.50 367.698   5
   0  -8 -12 150.809 713.485   3
   0   8  12 254.288 340.947   5
   0  -8 -13 2183.49 865.686   3
   0   8  13 1399.10 401.630   5
   0  -8 -14 3138.41 974.213   3
   0  -8 -14 4265.01 672.822   9
   0   8  14 4722.89 565.660   5
   0  -8 -15 6231.72 1078.82   3
   0  -8 -15 5266.68 715.243   9
   0  -8 -16 6274.57 1049.89   3
   0   8  16 6712.88 660.047   5
   0   8  17 2903.11 451.573   5
   0   8  18 995.144 330.020   5
   0   8  19 1671.05 322.979   5
   0  -8 -20 54.5081 114.403  18
   0  -8 -20-191.308 332.163  22
   0   9 -14-82.6709 112.271  19
   0   9 -13-16.9715 150.879  19
   0   9 -13-190.024 185.229  28
   0   9 -12 471.135 194.867  19
   0   9 -12 254.686 220.995  28
   0   9 -11 315.460 191.236  19
   0   9 -11 28.5749 226.420  20
   0   9 -11-56.8168 254.734  28
   0   9 -10 1723.21 368.837  28
   0   9  -9 2893.47 382.899  19
   0   9  -9 4482.09 473.649  20
   0   9  -8 6675.61 708.599  14
   0   9  -8 8805.58 672.744  19
   0   9  -8 10049.2 739.359  20
   0   9  -8 7761.22 729.315  28
   0   9  -7 6759.63 648.324  14
   0   9  -7 6021.07 535.335  19
   0   9  -7 5891.51 577.349  20
   0   9  -6 40.0802 277.539  14
   0   9  -6 254.411 213.682  19
   0   9  -6-32.4214 269.521  20
   0   9  -5 66935.6 4019.07  19
   0   9  -5 64835.9 4113.47  14
   0   9  -4 784.985 210.350  19
   0  -9   4 397.098 412.840  10
   0   9  -3 1453.54 364.476  26
   0  -9   3 1478.10 460.683  10
   0   9  -3 1891.07 253.375  19
   0  -9   2 856.502 416.701  10
   0   9  -2 1262.03 301.727  12
   0  -9   2 446.084 449.798   4
   0  -9   1 2467.56 502.869  10
   0  -9   1 1831.95 532.673   4
   0  -9   0 91.8696 395.629  10
   0  -9   0 691.320 452.634   4
   0  -9  -1 319.839 398.010  10
   0   9   1 495.210 234.993  28
   0  -9  -1 789.688 334.313   9
   0   9   2 49361.2 3249.95  28
   0  -9  -2 57436.2 3449.28  10
   0  -9  -2 52554.9 3366.05   9
   0   9   2 57841.4 3283.93   5
   0  -9  -3 746.741 431.469  10
   0  -9  -3 727.084 343.622   9
   0   9   3-21.8031 281.345   5
   0  -9  -4-378.284 425.901  10
   0   9   4-318.882 272.756   5
   0  -9  -4 41.3167 336.556   9
   0   9   5 398.913 276.151   5
   0  -9  -5 648.895 374.964   9
   0   9   6 46.3380 274.373   5
   0  -9  -6-46.3317 356.471   9
   0   9   7 243.913 278.818   5
   0  -9  -7 195.226 388.918   9
   0  -9  -8 2414.62 778.877   3
   0   9   8 2800.32 407.125   5
   0  -9  -8 3072.34 526.169   9
   0  -9  -9 2139.89 763.552   3
   0   9   9 2009.93 384.033   5
   0  -9  -9 2357.23 510.158   9
   0  -9 -10 218.858 725.195   3
   0   9  10 292.596 330.801   5
   0  -9 -10 1009.58 462.227   9
   0  -9 -11 1215.68 765.001   3
   0   9  11 2409.81 430.325   5
   0  -9 -11 2151.49 515.622   9
   0  -9 -12-469.963 761.195   3
   0   9  12 354.418 336.843   5
   0  -9 -12 59.3960 440.441   9
   0  -9 -13 317.798 761.394   3
   0   9  13 894.217 369.750   5
   0  -9 -13 418.488 436.288   9
   0  -9 -14 551.214 756.639   3
   0  -9 -14 58.4644 436.303   9
   0  -9 -15 74.9680 755.255   3
   0   9  15 161.484 327.721   5
   0  -9 -15 164.539 379.778   9
   0   9  16 91.3084 325.332   5
   0  -9 -16 242.182 359.226   9
   0   9  17-54.6715 300.971   5
   0   9  18 510.495 288.495   5
   0   9  19-111.136 238.454   5
   0  -9 -20 85.9210 98.0676  18
   0  10 -12 17.0504 171.245  28
   0  10 -12 145.516 146.175  19
   0  10 -11 156.132 231.835  28
   0  10 -11 187.878 164.232  19
   0  10 -10 295.095 252.724  28
   0  10 -10 252.088 231.408  20
   0  10 -10 502.537 197.044  19
   0  10  -9 1661.22 355.627  28
   0  10  -9 1736.08 324.259  20
   0  10  -9 2045.29 279.762  19
   0  10  -8 304.045 290.915  28
   0  10  -8 199.872 198.324  19
   0  10  -7 5784.88 516.039  19
   0  10  -7 4855.40 584.874  14
   0  10  -6 6754.28 579.044  19
   0  10  -6 8370.24 662.215  20
   0  10  -6 6668.54 671.294  14
   0  10  -6 6624.86 675.275  28
   0  10  -5 261.293 260.294  20
   0  10  -5 262.147 207.168  19
   0  10  -5-140.142 301.531  28
   0  10  -5 125.141 288.922  14
   0  10  -4 8355.02 770.284  28
   0  10  -4 10398.4 848.537  14
   0  10  -3 1386.77 339.213  28
   0 -10   3 1157.09 483.259  10
   0  10  -2 1457.81 388.914  26
   0  10  -2 2254.62 373.672  28
   0 -10   2 2168.81 507.506  10
   0  10  -1 171.233 263.153  28
   0  10  -1 393.626 275.998  12
   0 -10   1 490.848 473.984   4
   0 -10   1 455.178 420.743  10
   0 -10   0 222.997 463.319   4
   0  10   0 26.3649 246.504  28
   0 -10   0 155.473 439.403  10
   0 -10  -1 726.385 468.406   4
   0  10   1 654.169 250.622  28
   0 -10  -1 731.805 440.610  10
   0 -10  -2 748.185 347.974   9
   0  10   2 300.196 223.883  28
   0 -10  -2 262.260 432.059  10
   0 -10  -3 1264.55 480.190  10
   0  10   3 1249.13 338.000   5
   0 -10  -3 1335.46 401.529   9
   0 -10  -4 645.680 463.723  10
   0 -10  -4 134.056 332.523   9
   0  10   4 740.363 305.931   5
   0  10   5 482.199 291.203   5
   0 -10  -5 440.226 448.291  10
   0 -10  -5 46.7876 347.422   9
   0  10   6 51.5478 291.093   5
   0 -10  -6-112.228 451.829  10
   0 -10  -6-99.6317 366.964   9
   0  10   7 1366.02 332.095   5
   0 -10  -7 678.280 408.880   9
   0  10   8 923.380 351.416   5
   0 -10  -8 1257.86 444.608   9
   0  10   9 760.510 368.301   5
   0 -10  -9 344.810 438.219   9
   0  10  10 670.482 355.127   5
   0 -10 -10 413.538 427.901   9
   0  10  11 62.9893 336.512   5
   0 -10 -11-120.433 413.769   9
   0  10  12 226.692 335.968   5
   0 -10 -12 666.163 419.863   9
   0 -10 -13-176.126 406.537   9
   0  10  14 31.8440 336.106   5
   0 -10 -14 282.011 412.842   9
   0  10  15 425.373 325.592   5
   0  10  16 194.869 296.544   5
   0 -10 -16 228.398 389.189  10
   0 -10 -16-175.996 367.522   9
   0  10  17 490.830 304.421   5
   0 -10 -17-35.6057 286.946   9
   0  10  18 307.568 245.904   5
   0  10  19 126.596 204.642   5
   0  11 -11-93.0061 168.248  28
   0  11 -10-163.450 200.979  28
   0  11  -9-74.1474 235.669  28
   0  11  -9-26.1538 198.832  20
   0  11  -8-84.2150 246.081  28
   0  11  -8-88.7661 223.607  20
   0  11  -7 653.323 296.082  28
   0  11  -7 472.981 272.465  14
   0  11  -6-33.0376 306.372  28
   0  11  -6 38.3982 281.054  14
   0  11  -6 224.727 247.052  20
   0  11  -5 816.829 320.121  14
   0  11  -5 518.003 257.658  20
   0  11  -4 5475.01 603.216  28
   0  11  -4 4770.90 612.057  14
   0  11  -3-131.232 271.270  28
   0  11  -3 531.476 313.301  14
   0  11  -3-31.4280 222.331  20
   0 -11   2 920.440 453.805  10
   0  11  -2 758.933 349.505  26
   0  11  -2 442.445 285.721  28
   0  11  -1 399.839 354.332  26
   0  11  -1 331.125 275.403  28
   0 -11   1 478.004 437.414  10
   0  11   0-195.915 259.513  28
   0  11   0 77.3717 271.713  12
   0 -11   0 58.4027 477.861   4
   0 -11   0 274.183 439.134  10
   0 -11  -1 1276.07 546.948   4
   0  11   1 859.904 267.357  28
   0 -11  -1 568.221 455.293  10
   0 -11  -2 1661.91 559.786   4
   0 -11  -2 2024.30 536.161  10
   0 -11  -3 1693.36 559.056  10
   0 -11  -4 58.7642 462.807  10
   0  11   4-216.625 302.487   5
   0 -11  -4-48.0961 347.379   9
   0 -11  -5 119.880 455.736  10
   0 -11  -5 248.379 386.829   9
   0  11   5 113.026 311.222   5
   0  11   6 87.1078 314.104   5
   0 -11  -6 61.0909 475.625  10
   0 -11  -6 154.612 364.598   9
   0  11   7 933.520 346.460   5
   0 -11  -7 1248.13 539.133  10
   0 -11  -7 537.789 394.141   9
   0  11   8 1031.86 348.297   5
   0 -11  -8 1201.39 546.751  10
   0 -11  -8 670.838 431.148   9
   0  11   9 575.714 341.451   5
   0 -11  -9-127.704 503.599  10
   0 -11  -9 983.666 421.580   9
   0  11  10 712.573 351.594   5
   0 -11 -10 704.557 488.113  10
   0 -11 -10 351.252 397.709   9
   0 -11 -11 175.785 428.939   9
   0  11  12 846.326 384.388   5
   0 -11 -12 808.552 425.431   9
   0  11  13 492.301 337.999   5
   0 -11 -13 236.961 502.409  10
   0 -11 -13-111.504 383.297   9
   0  11  14 117.968 309.627   5
   0 -11 -14 604.046 449.587  10
   0  11  15-137.228 309.117   5
   0 -11 -15 293.217 412.296  10
   0 -11 -15 91.2283 333.826   9
   0  11  16-74.0167 280.510   5
   0 -11 -16-287.243 356.585  10
   0 -11 -16-346.767 330.130   9
   0 -11 -17-304.078 283.291   9
   0  11  17-21.1700 247.746   5
   0  11  18 702.679 238.650   5
   0  12 -10-103.196 151.335  28
   0  12  -9-155.717 181.056  28
   0  12  -8 92.1857 189.592  20
   0  12  -8 21.3706 213.809  28
   0  12  -7-53.2407 212.007  20
   0  12  -7-50.4835 216.098  14
   0  12  -7 270.428 243.320  28
   0  12  -6 379.236 271.201  14
   0  12  -6 1030.40 290.145  28
   0  12  -5 2011.78 335.686  20
   0  12  -5 1664.88 335.503  28
   0  12  -4 472.532 299.413  14
   0  12  -4 680.398 296.806  28
   0  12  -3 2889.78 358.602  20
   0  12  -3 1774.43 374.500  14
   0  12  -2 267.929 225.342  20
   0  12  -2 175.544 310.735  14
   0 -12   1 155.207 434.432  10
   0  12  -1 57.3641 253.890  28
   0  12  -1 291.632 232.488  20
   0  12   0-190.153 249.809  28
   0 -12   0 708.920 457.784  10
   0  12   0 292.582 369.674  26
   0  12   0-28.1164 204.411  20
   0 -12  -1 119.781 482.423   4
   0  12   1 267.813 216.069  20
   0  12   1 239.192 305.190  12
   0 -12  -1 171.008 451.639  10
   0 -12  -2 378.649 508.170   4
   0  12   2 25.1822 194.971  20
   0 -12  -2 298.240 469.754  10
   0 -12  -3 323.756 504.562   4
   0 -12  -3 427.998 495.470  10
   0 -12  -4-132.161 505.465   4
   0 -12  -4-185.886 465.330  10
   0 -12  -5 877.727 513.545  10
   0  12   5 141.576 302.568   5
   0 -12  -5 609.895 377.586   9
   0 -12  -6-126.316 497.385  10
   0  12   6 147.239 314.671   5
   0 -12  -6 104.617 367.415   9
   0 -12  -7 383.066 515.219  10
   0  12   7 674.568 343.208   5
   0 -12  -7 589.614 425.889   9
   0 -12  -8 579.012 486.187  10
   0 -12  -8-54.5361 383.192   9
   0 -12  -9 128.107 486.917  10
   0 -12  -9-55.1974 384.902   9
   0  12  10 29.7987 323.305   5
   0 -12 -10 164.883 380.497   9
   0  12  11 1012.62 346.865   5
   0 -12 -11 219.870 396.206   9
   0  12  12 931.592 343.736   5
   0 -12 -12 1472.83 520.270  10
   0  12  13-306.942 308.478   5
   0 -12 -13-164.730 420.225  10
   0  12  14 548.052 303.579   5
   0 -12 -14 492.129 392.547  10
   0 -12 -14 89.6064 330.770   9
   0  12  15-307.832 271.321   5
   0 -12 -15-170.057 379.540  10
   0 -12 -15-39.1823 292.557   9
   0  12  16 289.511 249.892   5
   0 -12 -16-32.3274 264.629   9
   0  12  17 51.0838 211.127   5
   0 -12 -17 146.631 224.802   9
   0  13  -8 52.6740 153.606  28
   0  13  -7-116.215 174.205  28
   0  13  -6 382.375 212.273  20
   0  13  -6 235.120 196.352  28
   0  13  -6 43.5171 183.942  14
   0  13  -5 223.892 209.214  20
   0  13  -5 552.505 229.827  28
   0  13  -5-55.7907 224.964  14
   0  13  -4-26.1537 197.603  20
   0  13  -4-212.845 227.233  28
   0  13  -4 258.682 260.366  14
   0  13  -3 1093.42 257.202  20
   0  13  -3 639.413 256.622  28
   0  13  -3 214.595 267.975  14
   0  13  -2 1810.54 287.208  20
   0  13  -2 1047.56 282.162  28
   0  13  -1 121.366 222.406  28
   0 -13   1-177.719 415.394  10
   0  13  -1 360.162 300.564  14
   0 -13   0 685.019 446.741  10
   0  13   0 227.145 323.296  26
   0 -13  -1-208.272 432.867  10
   0  13   1-203.135 336.111  26
   0  13   2 192.172 277.777  12
   0 -13  -3-303.871 489.670   4
   0 -13  -4 126.562 466.205   4
   0 -13  -5 518.009 504.991   4
   0 -13  -6 131.812 488.686   4
   0  13   7 27.7337 293.575   5
   0 -13  -8 1373.39 457.726   9
   0  13   8 2300.67 394.070   5
   0  13   9-86.0283 317.552   5
   0 -13  -9-50.8807 352.229   9
   0 -13  -9 59.5578 469.021  10
   0  13  10 486.183 323.332   5
   0 -13 -10 984.546 487.582  10
   0  13  11 496.658 310.014   5
   0 -13 -11 276.203 428.249  10
   0  13  12-26.4139 289.358   5
   0 -13 -12-319.133 342.524   9
   0 -13 -12-361.280 417.995  10
   0  13  13 196.169 289.317   5
   0 -13 -13 292.250 319.660   9
   0 -13 -13 328.574 396.294  10
   0  13  14 178.676 266.613   5
   0 -13 -14 186.227 304.867   9
   0 -13 -14 41.0322 351.379  10
   0  13  15 79.2235 239.316   5
   0 -13 -15 31.5938 261.306   9
   0 -13 -15 342.487 321.520  10
   0  13  16 116.101 221.568   5
   0  14  -5-83.6076 166.091  14
   0  14  -5 120.807 155.730  28
   0  14  -4-45.4405 193.589  14
   0  14  -4-212.828 177.944  20
   0  14  -4 108.213 165.198  28
   0  14  -3 27.2066 204.283  14
   0  14  -3 105.166 184.346  20
   0  14  -3-50.1604 176.435  28
   0  14  -2-122.190 233.649  14
   0  14  -2-22.1377 182.115  20
   0  14  -1 559.860 267.184  14
   0 -14   0 113.143 351.127  10
   0  14   0-34.9602 240.225  14
   0  14   1 111.940 276.886  14
   0 -14  -1 254.622 395.266  10
   0  14   1 270.766 320.403  26
   0 -14  -2-45.9853 405.017  10
   0  14   2-256.264 321.035  26
   0 -14  -3 683.482 445.209  10
   0  14   3 33.2203 241.547  12
   0  14   3-156.297 356.341  26
   0 -14  -4-51.2885 430.552  10
   0 -14  -4-156.679 457.727   4
   0  14   4 70.2245 255.267  12
   0 -14  -5 276.744 436.775   4
   0 -14  -5 745.628 482.357  10
   0 -14  -6 682.261 463.114   4
   0 -14  -6 1082.06 465.994  10
   0 -14  -7 343.740 425.417   4
   0 -14  -7 489.184 468.160  10
   0 -14  -8 285.667 429.288   4
   0 -14  -8 267.795 436.215  10
   0 -14  -9 208.113 428.109  10
   0  14  10 203.618 256.339   5
   0 -14 -10-49.7283 400.484  10
   0  14  11-21.8284 260.438   5
   0 -14 -11 93.1802 389.150  10
   0  14  12 1840.33 316.904   5
   0 -14 -12 2426.88 467.115  10
   0  14  13 1443.50 290.423   5
   0 -14 -13 1430.45 399.823  10
   0  14  14-16.3457 215.384   5
   0 -14 -14-348.762 307.067  10
   0 -14 -15 318.753 276.782  10
   0 -14 -16-69.5025 214.853   4
   0  15  -3 80.0243 149.081  14
   0  15  -2-122.768 185.137  14
   0  15  -1 189.506 200.154  14
   0  15   0-26.0950 207.824  14
   0 -15  -1 168.243 292.567  10
   0  15   1 361.377 231.587  14
   0 -15  -2-196.121 334.958  10
   0  15   2 29.0182 223.285  14
   0  15   3 88.7083 217.845  14
   0 -15  -3 36.1593 328.354  10
   0  15   3 29.9037 270.392  26
   0  15   4 152.952 240.909  14
   0 -15  -4 464.766 372.137  10
   0  15   4-24.8492 195.700  12
   0  15   4-190.976 304.662  26
   0  15   5-30.1607 236.289  14
   0  15   5-26.7063 205.623  12
   0  15   5 298.750 301.516  26
   0  15   6 194.769 242.571  12
   0  15   6-170.238 308.591  26
   0 -15  -6 614.337 386.529   4
   0 -15  -7 553.396 400.748   4
   0 -15  -7 1984.15 438.106  10
   0 -15  -8-387.332 377.660   4
   0 -15  -8-250.862 365.242  10
   0 -15  -9 42.1779 358.044   4
   0 -15  -9 644.339 397.542  10
   0 -15 -10 1170.09 405.188   4
   0 -15 -10 1720.21 419.394  10
   0 -15 -11 37.5922 334.195   4
   0 -15 -11 386.072 338.726  10
   0 -15 -12 612.297 349.139   4
   0 -15 -12 1214.10 348.823  10
   0 -15 -13 88.2714 275.598   4
   0 -15 -13 524.703 281.713  10
   0 -15 -14-118.731 224.754   4
   0  16   0 107.916 143.085  14
   0  16   1-53.4201 151.740  14
   0  16   2-77.0206 169.590  14
   0  16   3 100.829 173.566  14
   0 -16  -4-165.577 267.230  10
   0  16   4 306.283 200.011  14
   0  16   5-248.654 241.604  26
   0 -16  -5 155.867 271.571  10
   0  16   5-120.251 182.088  14
   0  16   6 165.262 232.841  26
   0  16   6 19.0992 165.878  14
   0  16   6 15.0738 147.059  12
   0 -16  -6 136.545 277.969  10
   0 -16  -7 221.631 284.962  10
   0  16   7 23.8277 237.672  26
   0  16   7 180.477 162.024  12
   0  16   8 186.937 248.901  26
   0 -16  -8-327.570 282.522  10
   0 -16  -8-115.983 253.149   4
   0  16   8 50.3092 150.970  12
   0  16   9 380.680 247.382  26
   0 -16  -9 184.702 260.831   4
   0  16   9 212.502 161.909  12
   0  16  10 144.317 211.307  26
   0 -16 -10 389.220 261.556  10
   0  16  10-60.8177 139.889  12
   0 -16 -10 131.191 244.928   4
   1 -16 -10-65.9260 224.458   4
   1 -16  -9 24.4990 247.654   4
  -1  16   8 133.114 138.309  14
   1 -16  -8-181.608 265.874   4
   1 -16  -8 93.8783 236.453  10
  -1  16   7-151.258 159.820  14
   1 -16  -7-158.147 273.807   4
   1 -16  -7-74.3904 252.510  10
  -1  16   6 18.0272 165.174  14
   1 -16  -6 256.543 273.316   4
   1 -16  -6 126.014 261.754  10
  -1  16   5 18.5435 167.658  14
   1 -16  -5-49.6765 257.068  10
  -1  16   4 35.7613 161.692  14
   1 -16  -4-236.100 256.146  10
  -1  16   3 154.879 150.180  14
   1 -16  -3-129.972 248.700  10
  -1  16   2-63.5468 149.152  14
  -1  16   1 68.7237 124.870  14
   1 -15 -13 450.157 239.894   4
   1 -15 -12-30.7437 274.353   4
   1 -15 -11 176.722 298.208   4
   1 -15 -11-27.2587 270.779  10
   1 -15 -10 233.830 340.004   4
   1 -15 -10-62.4637 309.125  10
   1 -15  -9-41.6769 335.594   4
   1 -15  -9 137.370 313.184  10
   1 -15  -8 303.272 374.458   4
   1 -15  -8-293.357 335.814  10
   1 -15  -7-132.357 374.061   4
   1 -15  -7 37.9915 344.985  10
   1 -15  -6-445.532 388.791   4
   1 -15  -6 155.039 339.827  10
   1 -15  -5 436.399 377.285   4
   1 -15  -5-38.8142 352.561  10
   1 -15  -4-250.608 396.704   4
   1 -15  -4 152.050 336.211  10
   1 -15  -3-232.779 367.195   4
   1 -15  -3-145.443 349.537  10
  -1  15   2-215.341 233.955  14
   1 -15  -2-33.8889 334.347  10
  -1  15   1 97.4754 196.268  14
   1 -15  -1 30.9082 304.836  10
  -1  15   0-110.798 195.126  14
   1 -15   0 107.319 278.606  10
  -1  15  -1 57.2604 178.457  14
   1 -15   1 65.5013 252.669  10
  -1  15  -2 74.8753 138.921  14
   1 -14 -15 143.503 230.828   4
   1 -14 -14-32.0009 275.278   4
   1 -14 -13 308.978 321.471   4
   1 -14 -12 930.248 389.937   4
   1 -14 -12 1246.43 382.674  10
   1 -14 -11-342.946 372.425   4
   1 -14 -11 468.522 390.569  10
   1 -14 -10 210.950 391.477   4
   1 -14 -10 431.534 357.312  10
   1 -14  -9 111.553 400.096   4
   1 -14  -9 92.0064 384.293  10
   1 -14  -8 2770.74 580.937   4
   1 -14  -8 3343.19 553.948  10
   1 -14  -7 1484.08 509.475   4
   1 -14  -7 2538.39 514.881  10
   1 -14  -6-178.426 443.799   4
   1 -14  -6 352.791 425.225  10
   1 -14  -5-176.341 452.597   4
   1 -14  -5-403.606 450.556  10
   1 -14  -4-576.183 453.908   4
   1 -14  -4 99.7559 401.803  10
   1 -14  -3-390.921 457.180   4
   1 -14  -3-97.6145 418.101  10
   1 -14  -2-158.618 425.815   4
   1 -14  -2-141.031 378.623  10
   1 -14  -1-195.025 423.379   4
   1 -14  -1 133.085 388.802  10
  -1  14   0 832.476 210.188  20
   1 -14   0 81.4440 377.952  10
  -1  14  -1-20.4884 165.868  20
   1 -14   1 110.106 345.846  10
  -1  14  -1-57.7590 223.516  14
  -1  14  -2 2857.46 289.886  20
   1 -14   2 1918.39 382.552  10
  -1  14  -3 170.448 164.637  20
  -1  14  -3 86.2019 184.655  14
  -1  14  -4-17.4672 152.539  20
   1 -14   4-455.607 455.553   6
  -1  14  -4-158.974 151.729  14
  -1  14  -5 62.5319 150.249  20
  -1  14  -6-37.5552 120.757  20
   1 -13 -16 181.676 261.663   4
   1 -13 -15 318.485 320.538   4
  -1  13  15 340.182 236.060   5
  -1  13  14-318.089 260.472   5
   1 -13 -13 225.082 345.389  10
  -1  13  13 334.412 279.088   5
   1 -13 -12-130.729 367.774  10
  -1  13  12 391.438 304.505   5
   1 -13 -11 485.232 415.055  10
  -1  13  11 1241.59 335.362   5
   1 -13 -10 1363.10 492.652  10
  -1  13  10 1674.50 374.044   5
   1 -13  -9 2769.82 577.286  10
  -1  13   9 2039.14 398.848   5
   1 -13  -8 3226.97 619.656  10
  -1  13   8 3525.21 474.234   5
   1 -13  -7-293.656 478.016  10
   1 -13  -7 275.555 473.365   4
   1 -13  -6 8123.64 934.372  10
   1 -13  -6 8637.66 995.496   4
   1 -13  -5 6963.48 885.507   4
   1 -13  -4 2892.05 642.514   4
   1 -13  -3 871.676 556.710   4
   1 -13  -2-449.940 460.219  10
   1 -13  -2 525.625 537.622   4
   1 -13  -1-272.849 471.909  10
   1 -13   0-103.990 427.705  10
   1 -13   1 7823.32 829.034  10
  -1  13  -2 175.808 252.555  14
   1 -13   2 355.516 387.926  10
  -1  13  -3 133.189 227.050  28
  -1  13  -3 92.1873 236.760  14
  -1  13  -3 327.641 214.049  20
   1 -13   3 429.900 381.402  10
  -1  13  -4-21.4398 208.470  28
  -1  13  -4 238.384 221.358  14
  -1  13  -4 70.9504 185.326  20
   1 -13   4 397.996 329.513  10
  -1  13  -5 178.236 186.096  20
  -1  13  -5-220.502 206.099  28
   1 -13   5-42.1127 506.170   6
  -1  13  -6 361.096 182.999  20
  -1  13  -6-107.259 186.896  28
   1 -13   6-270.819 444.839   6
  -1  13  -7 136.113 159.954  28
  -1  13  -7 244.151 169.816  20
  -1  13  -8 199.569 135.457  20
  -1  12  16-133.907 227.238   5
  -1  12  15 227.362 276.247   5
  -1  12  14 409.388 287.566   5
   1 -12 -13 893.664 396.663  10
  -1  12  13 364.832 324.818   5
   1 -12 -12 653.260 442.509  10
  -1  12  12-119.857 314.286   5
   1 -12 -11 218.168 417.178  10
  -1  12  11 31.5835 326.937   5
  -1  12  10 1265.91 388.587   5
  -1  12   9 266.189 352.555   5
   1 -12  -8-493.719 478.515  10
   1 -12  -7 4136.04 696.152  10
   1 -12  -6 4403.85 740.103   4
   1 -12  -6 4363.97 704.908  10
   1 -12  -5-438.070 538.059   4
   1 -12  -5-63.5276 506.175  10
   1 -12  -4 802.087 558.789   4
   1 -12  -4 439.002 514.361  10
   1 -12  -3-145.342 510.577   4
   1 -12  -3 620.990 483.617  10
   1 -12  -2-213.044 495.218   4
   1 -12  -2 425.761 530.640  10
   1 -12  -1 696.138 547.568   4
   1 -12  -1 1070.22 516.517  10
   1 -12   0 582.756 462.058  10
   1 -12   0 135.908 520.190   4
   1 -12   1 260.921 510.984   4
  -1  12  -3 1234.39 346.627  14
  -1  12  -3 1191.31 311.030  28
  -1  12  -4 2687.68 394.288  28
   1 -12   4 2982.09 524.465  10
  -1  12  -5 208.868 251.808  14
  -1  12  -5 138.539 204.199  20
  -1  12  -5 28.0506 249.281  28
   1 -12   5-38.8890 353.176  10
  -1  12  -6-131.134 238.232  28
  -1  12  -6 25.5119 189.253  20
   1 -12   7-41.7061 530.975   6
  -1  12  -7 94.3843 226.730  28
  -1  12  -7 23.4230 193.675  20
  -1  12  -8 20.1717 201.786  28
  -1  12  -8-20.6770 174.443  20
  -1  12  -9 149.000 176.017  28
  -1  12  -9 152.761 164.560  20
  -1  11  17-110.574 234.202   5
  -1  11  16-43.7350 252.381   5
  -1  11  15-75.5692 277.362   5
  -1  11  14 196.371 299.653   5
   1 -11 -14 673.007 377.681   9
   1 -11 -13 294.767 406.465  10
  -1  11  13 1141.80 352.264   5
  -1  11  12 376.478 332.915   5
   1 -11 -12 161.906 432.813  10
   1 -11 -12 607.797 371.406   9
  -1  11  11 159.445 345.961   5
   1 -11 -11-52.8117 368.281   9
   1 -11 -10-237.635 457.096  10
   1 -11 -10 108.046 390.136   9
  -1  11   9-297.000 343.779   5
   1 -11  -9 181.780 457.796  10
   1 -11  -9 327.069 398.934   9
  -1  11   8 431.897 357.274   5
   1 -11  -8-183.043 466.719  10
   1 -11  -8 108.991 363.219   9
   1 -11  -7 53.8292 384.362   9
   1 -11  -7 800.220 504.362  10
  -1  11   7 727.219 377.352   5
   1 -11  -6-123.198 453.840  10
  -1  11   6-163.193 358.396   5
   1 -11  -5 2526.24 588.960  10
  -1  11   5 2409.09 432.290   5
   1 -11  -4 678.158 508.975  10
   1 -11  -4 1349.82 557.211   4
  -1  11   4 1331.74 375.688   5
   1 -11  -3 367.390 463.378  10
   1 -11  -3 566.266 532.133   4
   1 -11  -2 604.029 479.465  10
   1 -11  -2 495.667 539.254   4
   1 -11  -1-59.5452 444.305  10
   1 -11  -1-70.0537 512.690   4
   1 -11   0-235.000 498.319  10
   1 -11   0-277.724 524.778   4
   1 -11   1 1580.83 560.965   4
   1 -11   1 3146.24 584.249  10
   1 -11   2 4756.93 794.620   4
   1 -11   2 5648.61 737.093  10
   1 -11   3 766.497 461.786  10
  -1  11  -4 5261.31 580.657  14
  -1  11  -5 177.608 281.430  14
   1 -11   5 47.6782 416.024  10
   1 -11   6 1919.47 466.619  10
  -1  11  -7 1755.66 296.974  20
  -1  11  -7 1224.02 317.059  28
  -1  11  -8 314.710 203.113  20
   1 -11   8-334.608 571.780   6
  -1  11  -8-28.1738 254.839  28
  -1  11  -9-114.874 192.945  20
   1 -11   9-148.500 482.842   6
  -1  11  -9-49.4414 235.765  28
  -1  11 -10-162.556 209.015  28
  -1  11 -10-76.7931 170.686  20
  -1  11 -11 61.2263 162.064  28
   1 -10 -19 379.132 325.588  22
   1 -10 -18 32.2940 100.634  18
  -1  10  18-32.8495 207.284   5
   1 -10 -17 14.7467 121.926  18
  -1  10  17 21.0811 244.578   5
  -1  10  16 398.835 303.415   5
  -1  10  15 140.032 305.729   5
   1 -10 -15 118.113 293.858   9
  -1  10  14 60.6544 337.767   5
  -1  10  13 2285.95 411.711   5
   1 -10 -13 893.483 399.145   9
   1 -10 -12 944.006 470.794  10
   1 -10 -12-416.109 367.918   9
   1 -10 -11 459.753 470.466  10
  -1  10  11 194.887 354.796   5
   1 -10 -11 214.076 376.198   9
   1 -10 -10 525.170 470.433  10
  -1  10  10 801.747 366.926   5
   1 -10 -10-53.7674 359.025   9
   1 -10  -9 468.220 448.743  10
  -1  10   9 596.998 337.226   5
   1 -10  -9 530.516 402.076   9
   1 -10  -8-347.725 476.710  10
  -1  10   8-91.9872 333.676   5
   1 -10  -8 104.653 372.769   9
   1 -10  -7-57.5458 497.375  10
  -1  10   7-152.405 331.680   5
   1 -10  -7 409.705 359.717   9
   1 -10  -6 2956.48 580.935  10
   1 -10  -6 2350.63 491.628   9
  -1  10   6 2604.36 427.494   5
   1 -10  -5 3058.10 596.592  10
   1 -10  -5 3179.00 531.768   9
  -1  10   5 3297.06 466.327   5
  -1  10   4 13150.0 1035.05   5
   1 -10  -4 15249.2 1234.09  10
   1 -10  -3 1187.74 502.425  10
  -1  10   3 515.100 317.627   5
   1 -10  -3 1176.53 516.864   4
   1 -10  -2 394.884 446.435  10
   1 -10  -2 1243.44 520.171   4
   1 -10  -1 224.144 441.288  10
   1 -10  -1-329.913 507.668   4
   1 -10   0 2230.37 552.144  10
   1 -10   0 2044.93 573.090   4
   1 -10   1 389.550 456.687  10
   1 -10   1 865.740 516.610   4
   1 -10   2 1065.14 542.661   4
   1 -10   2 166.816 433.934  10
   1 -10   3 6009.40 851.995   4
   1 -10   3 7628.28 816.367  10
   1 -10   4 3836.40 630.863  10
  -1  10  -5 463.857 295.328  14
   1 -10   5 468.414 442.248  10
  -1  10  -5 535.489 211.671  19
  -1  10  -6 24.0060 181.376  19
  -1  10  -7 336.280 190.174  19
   1 -10   8-118.901 650.745   6
   1 -10   9 627.276 609.627   6
  -1  10  -9-21.4800 183.020  19
  -1  10  -9 55.8728 220.011  20
  -1  10 -10 294.178 211.456  20
  -1  10 -10 386.690 180.685  19
  -1  10 -10-137.258 263.215  28
  -1  10 -11 273.523 231.264  28
  -1  10 -11 20.4036 178.079  20
  -1  10 -11 65.9953 147.324  19
  -1  10 -12 240.774 177.431  28
  -1  10 -12-38.5562 121.617  19
   1  -9 -19 536.231 381.820  22
   1  -9 -19-100.405 103.509  18
  -1   9  18 56.4922 246.421   5
   1  -9 -18-31.3618 129.649  18
  -1   9  17-187.022 281.199   5
  -1   9  16-243.494 305.042   5
  -1   9  15 119.259 325.446   5
   1  -9 -14 280.242 341.827   9
  -1   9  14-189.109 347.011   5
   1  -9 -13 52.0544 417.107  10
   1  -9 -13 404.396 360.365   9
   1  -9 -12 779.305 414.222   9
   1  -9 -12 922.514 441.907  10
  -1   9  12 775.375 362.968   5
   1  -9 -11 1165.56 421.824   9
   1  -9 -11 716.086 455.149  10
  -1   9  11 475.064 345.296   5
   1  -9 -10 314.049 403.545   9
   1  -9 -10 384.646 445.603  10
  -1   9  10 582.301 350.896   5
   1  -9  -9-50.4101 378.502   9
   1  -9  -9-108.508 443.915  10
  -1   9   9 88.6133 316.575   5
   1  -9  -8 2405.55 470.999   9
   1  -9  -8 1759.62 522.591  10
  -1   9   8 2016.23 382.722   5
   1  -9  -7 563.103 330.190   9
   1  -9  -7 314.157 437.799  10
  -1   9   7 191.148 286.098   5
   1  -9  -6 5951.51 689.146   9
   1  -9  -6 6497.76 754.670  10
  -1   9   6 6447.90 596.239   5
   1  -9  -5 2123.26 451.473   9
  -1   9   5 2465.21 395.059   5
   1  -9  -5 3318.88 563.581  10
  -1   9   4 1820.09 365.448   5
   1  -9  -4 1140.65 464.246  10
   1  -9  -4 1331.30 401.122   9
   1  -9  -3-149.434 394.484  10
  -1   9   3 103.562 287.519   5
   1  -9  -2 300.880 418.989  10
   1  -9  -2 232.294 460.037   4
  -1   9   2 101.827 292.421   5
   1  -9  -1 6853.98 784.272  10
   1  -9  -1 7445.09 855.821   4
   1  -9   0 8440.42 849.850  10
   1  -9   0 8098.70 907.079   4
   1  -9   1 457.753 414.175  10
   1  -9   1-60.3024 469.640   4
   1  -9   2-61.9055 470.588   4
   1  -9   2 51.3041 410.845  10
   1  -9   3 188.663 498.083   4
   1  -9   3 51.9110 418.031  10
   1  -9   4 784.024 480.034  10
  -1   9  -4 575.391 276.160   7
   1  -9   5 208.686 420.257  10
   1  -9   6-152.644 422.935  10
   1  -9   7 342.661 435.352  10
   1  -9   8-728.729 750.913   6
  -1   9  -8 719.924 231.474  19
   1  -9   9 928.768 710.079   6
  -1   9  -9 1747.27 286.112  19
  -1   9  -9 1199.14 292.758  20
   1  -9  10-166.158 620.320   6
  -1   9 -10 57.1360 219.805  20
  -1   9 -11-126.631 210.475  20
  -1   9 -11-21.7647 178.088  19
  -1   9 -12-122.014 239.808  28
  -1   9 -12-149.494 174.728  19
  -1   9 -12 82.0774 182.340  20
  -1   9 -13 91.7526 187.534  28
  -1   9 -13-212.381 147.028  19
  -1   9 -14 10.3971 107.608  19
   1  -8 -20 38.3715 92.8980  18
   1  -8 -19 694.445 441.245  22
   1  -8 -19 104.051 127.030  18
  -1   8  18-122.733 254.771   5
   1  -8 -18-96.0143 152.199  18
  -1   8  17 24.9437 284.811   5
  -1   8  16 312.320 315.833   5
  -1   8  15 739.777 354.807   5
   1  -8 -15 1200.50 530.428  24
   1  -8 -14 139.340 330.945   9
  -1   8  13 6222.61 625.551   5
   1  -8 -13 5035.39 674.695   9
  -1   8  12 1765.65 408.556   5
   1  -8 -12 1774.09 458.107   9
  -1   8  11 697.994 341.887   5
   1  -8 -11 550.713 380.046   9
  -1   8  10 172.862 313.753   5
   1  -8 -10 296.272 370.990   9
  -1   8   9 1359.50 366.560   5
   1  -8  -9 1458.77 414.893   9
  -1   8   8 3657.47 441.471   5
   1  -8  -8 3115.53 568.719  10
   1  -8  -8 3216.10 522.931   9
  -1   8   7 9229.21 731.672   5
   1  -8  -7 8490.63 858.880  10
   1  -8  -7 9062.35 829.527   9
  -1   8   6 537.775 290.173   5
   1  -8  -6 492.644 408.347  10
   1  -8  -6 898.883 366.480   9
  -1   8   5 496.864 276.165   5
   1  -8  -5 351.846 406.646  10
   1  -8  -5 156.055 321.549   9
  -1   8   4 404.103 294.400   5
   1  -8  -4 343.729 392.270  10
   1  -8  -4 226.543 312.750   9
  -1   8   3 5216.95 502.836   5
   1  -8  -3 5217.14 565.712   9
   1  -8  -3 4595.40 614.115  10
  -1   8   2 269.079 270.402   5
   1  -8  -2 43.0175 373.712  10
   1  -8  -1 202.685 429.606   4
  -1   8   1-44.3229 268.314   5
   1  -8  -1-174.716 388.054  10
   1  -8   0 7941.71 830.819   4
   1  -8   0 7045.66 758.767  10
   1  -8   1 1121.51 478.206   4
   1  -8   1 937.181 440.964  10
   1  -8   2 109.677 441.637   4
   1  -8   2 180.934 383.597  10
   1  -8   3-187.133 380.799  10
   1  -8   3 56.9081 445.620   4
   1  -8   4 95.6845 417.403  10
   1  -8   4 58.6683 462.031   4
   1  -8   5 2045.06 523.764  10
  -1   8  -5 1984.44 352.137   7
   1  -8   6 9392.52 902.867  10
  -1   8  -6 8793.43 760.665  14
   1  -8   7 49.0984 418.312  10
   1  -8   8 1432.11 742.324   6
  -1   8  -9 3585.50 437.314  20
  -1   8 -10 698.267 261.945  20
  -1   8 -10 726.158 235.764  19
   1  -8  10 634.655 687.678   6
  -1   8 -11 2847.45 376.684  20
   1  -8  11 4411.58 742.797   6
  -1   8 -12-94.0839 192.454  19
  -1   8 -12 101.042 215.214  20
   1  -8  12 517.471 554.937   6
  -1   8 -13 20.0344 166.493  19
  -1   8 -13-49.0190 238.173  28
  -1   8 -14 97.2943 151.057  19
  -1   8 -14 71.8214 190.728  28
  -1   8 -15-34.4853 104.398  19
   1  -7 -20-33.8360 325.103  22
   1  -7 -20 12.4328 110.455  18
   1  -7 -19 17.5142 141.797  18
   1  -7 -19-188.565 438.897  22
  -1   7  19 111.072 213.545   5
   1  -7 -18 349.733 186.076  18
  -1   7  18 2609.94 334.620   5
  -1   7  17 1996.27 365.952   5
  -1   7  16 904.565 348.710   5
  -1   7  15 1652.60 399.222   5
   1  -7 -14 1694.74 864.069   3
  -1   7  14 1117.98 379.189   5
   1  -7 -13 380.614 362.282   9
   1  -7 -13 205.174 746.662   3
  -1   7  13 376.941 337.323   5
   1  -7 -12-284.718 360.833   9
   1  -7 -12 405.924 791.092   3
  -1   7  12 664.264 341.122   5
   1  -7 -11 3234.00 518.525   9
  -1   7  11 2458.48 414.586   5
   1  -7 -10 2928.16 518.929   9
   1  -7 -10 3407.27 815.707   3
  -1   7  10 4132.30 474.318   5
   1  -7  -9 429.908 355.839   9
   1  -7  -9-232.587 653.283   3
  -1   7   9 300.219 277.547   5
   1  -7  -8 3684.97 520.276   9
   1  -7  -8 3358.13 791.922   3
  -1   7   8 3751.62 427.584   5
   1  -7  -7-38.5491 317.127   9
  -1   7   7 218.318 271.283   5
   1  -7  -6 911.817 352.371   9
   1  -7  -6 1645.33 439.194  10
  -1   7   6 1252.57 295.662   5
   1  -7  -5 4592.41 593.198  10
  -1   7   5 4958.35 469.588   5
   1  -7  -4 73.5233 358.613  10
  -1   7   4 113.576 237.902   5
   1  -7  -3-72.2331 351.004  10
  -1   7   3 170.259 248.629   5
   1  -7  -2 1045.60 401.171  10
  -1   7   2 506.159 266.913   5
   1  -7  -1 3938.45 549.233  10
  -1   7   1 4016.50 426.592   5
   1  -7   0 13301.7 1058.10  10
   1  -7   1 2066.57 459.006  10
   1  -7   2 312.540 367.209  10
   1  -7   2 378.759 439.443   4
   1  -7   3 5393.99 682.348   4
   1  -7   3 3693.03 562.730  10
   1  -7   4 2095.52 537.315   4
   1  -7   4 1978.96 469.267  10
   1  -7   5 305.558 403.498  10
  -1   7  -5 865.928 257.700   7
   1  -7   6 12591.2 1014.90  10
  -1   7  -6 10932.6 840.554   7
   1  -7   7 14621.1 1095.38  10
  -1   7  -7 11174.1 888.241   7
   1  -7   9 9275.70 1140.95   6
  -1   7 -10-92.7663 227.846  20
   1  -7  11 3252.06 827.307   6
  -1   7 -11 3134.56 396.072  20
  -1   7 -12 3732.82 420.231  19
  -1   7 -12 4001.77 428.957  20
   1  -7  13 516.522 569.080   6
  -1   7 -13 73.1768 194.392  19
  -1   7 -14 23.4904 230.023  28
  -1   7 -14 123.660 173.089  19
  -1   7 -15 115.133 164.090  19
  -1   7 -16 11.2812 105.458  19
   1  -6 -20-107.998 356.311  22
   1  -6 -20-56.8926 118.256  18
  -1   6  19 1625.70 262.663   5
   1  -6 -19 990.742 471.505  22
  -1   6  18 3959.04 382.888   5
   1  -6 -18 2933.14 646.286  22
  -1   6  17 473.602 304.111   5
  -1   6  16 264.019 324.236   5
   1  -6 -16 220.877 481.955  24
   1  -6 -15 5320.69 766.700  24
  -1   6  14 10094.6 842.794   5
   1  -6 -14 10529.1 1053.50  24
   1  -6 -14 8914.69 1176.51   3
  -1   6  13 16284.5 1153.75   5
   1  -6 -13 13803.2 1505.51   3
   1  -6 -12 5864.61 658.907   9
  -1   6  12 5634.43 568.644   5
   1  -6 -11 5656.74 911.123   3
   1  -6 -11 4761.78 617.910   9
  -1   6  11 5420.59 554.534   5
   1  -6 -10 2429.23 781.679   3
   1  -6 -10 1770.36 405.715   9
  -1   6  10 1604.95 358.319   5
   1  -6  -9-52.7966 667.924   3
   1  -6  -9-155.540 326.754   9
  -1   6   9-347.070 289.121   5
   1  -6  -8 8030.00 732.600   9
  -1   6   8 7719.41 637.488   5
  -1   6   7 1185.32 288.607   5
  -1   6   6 270.503 246.481   5
   1  -6  -5 421.219 306.220   9
  -1   6   5 743.762 257.900   5
   1  -6  -4 650.034 307.701   9
  -1   6   4-80.7589 240.501   5
   1  -6  -3 641.589 290.852   9
  -1   6   3 203.848 238.339   5
   1  -6  -2 21207.4 1424.66   9
  -1   6   2 21287.0 1362.12   5
   1  -6  -1 38073.0 2413.21   9
  -1   6   1 38486.8 2357.02   5
   1  -6   0 32776.0 2032.89   4
  -1   6   0 29079.8 1875.45   5
   1  -6   1 90098.1 5425.66  10
   1  -6   1 88230.1 5463.58   4
   1  -6   2 38502.1 2384.23  10
   1  -6   2 34971.6 2407.55   4
   1  -6   3 4956.22 584.885  10
   1  -6   4 12567.0 1004.36  10
   1  -6   5 2991.77 508.584  10
   1  -6   6 3339.99 521.122  10
  -1   6  -6 2481.03 343.804   7
   1  -6   7 1312.70 443.669  10
  -1   6  -7 1336.00 296.300   7
  -1   6  -8 26360.8 1716.25   7
   1  -6   9 31992.8 2358.16   6
   1  -6  10-403.709 889.505   6
  -1   6 -10-62.9610 137.603  21
  -1   6 -10 178.294 225.891  20
  -1   6 -11 765.618 188.476  21
  -1   6 -11 844.906 261.797  20
   1  -6  12 6097.70 912.793   6
  -1   6 -12 5867.14 549.948  20
   1  -6  13 727.628 580.464   6
  -1   6 -13-55.4998 217.290  19
   1  -6  14 83.4851 523.286   6
  -1   6 -14-48.7613 193.093  19
  -1   6 -15 101.104 183.706  19
  -1   6 -16-15.8660 142.833  19
  -1   6 -17-48.3515 94.3641  19
   1  -5 -20-166.365 135.807  18
   1  -5 -20 36.8510 348.720  22
   1  -5 -19-61.1051 161.317  18
   1  -5 -19 252.336 466.025  22
   1  -5 -18 257.001 474.638  23
   1  -5 -18 124.216 502.798  22
  -1   5  18-234.914 259.796   5
   1  -5 -18 124.065 182.783  18
  -1   5  17 4590.93 501.195   5
  -1   5  16 7635.65 698.020   5
   1  -5 -15 6847.73 848.265  24
  -1   5  14 2368.22 418.706   5
   1  -5 -14 1507.60 569.870  24
  -1   5  13 5363.80 564.511   5
   1  -5 -13 4644.40 931.949   3
  -1   5  12 1081.26 343.429   5
   1  -5 -12 1234.37 759.185   3
  -1   5  11 6997.94 621.777   5
   1  -5 -11 5623.39 922.280   3
   1  -5 -11 6865.06 687.848   9
  -1   5  10 3521.82 429.498   5
   1  -5 -10 2913.81 745.837   3
   1  -5 -10 3346.94 486.338   9
  -1   5   9 615.632 287.394   5
  -1   5   8-230.818 256.376   5
   1  -5  -8-85.8996 579.151   3
   1  -5  -8 94.7564 285.620   9
  -1   5   7 1839.18 312.541   5
   1  -5  -7 1624.82 609.406   3
   1  -5  -7 1446.10 358.526   9
  -1   5   6 91599.5 5380.53   5
   1  -5  -6 91885.3 5531.27   3
   1  -5  -6 86821.8 5450.10   9
  -1   5   5 98799.4 5884.34   5
   1  -5  -5 99627.5 5951.80   9
   1  -5  -5 98614.9 6024.09   3
   1  -5  -4 24847.5 1622.80   9
   1  -5  -3 171.794 327.837  10
   1  -5  -3 157.601 257.940   9
   1  -5  -2 24369.8 1430.46  10
   1  -5  -2 23617.4 1394.38   9
   1  -5  -2 20102.8 1257.03  25
   1  -5  -1 470.152 349.437  10
   1  -5  -1 535.190 261.854   9
   1  -5  -1 325.237 91.9371  25
   1  -5   0 2588.59 417.442  10
   1  -5   1 42503.4 2715.28  10
   1  -5   1 44383.0 2751.06   4
  -1   5  -2 24769.6 1625.70  23
   1  -5   2 31439.9 1803.90   4
  -1   5  -3 20574.2 1414.59  23
   1  -5   3 26555.5 1588.17   4
  -1   5  -4 8297.37 723.460  23
   1  -5   4 10820.4 871.503   4
   1  -5   4 10407.2 805.722  10
  -1   5  -5 20682.0 1375.23   7
   1  -5   5 23089.1 1502.05  10
  -1   5  -6 7117.40 674.074  23
   1  -5   6 7206.49 698.619  10
  -1   5  -7 2498.99 477.876  23
  -1   5  -7 2285.27 335.109   7
   1  -5   7 2877.67 473.257  10
  -1   5  -8 1976.00 335.432   7
  -1   5  -8 1950.59 459.257  23
   1  -5   8 2568.32 668.592   6
  -1   5  -9 8409.61 691.605   7
  -1   5  -9 8281.45 832.057  23
   1  -5   9 6242.09 1010.90   6
  -1   5 -10 31864.6 2039.97   7
   1  -5  10 32833.7 2332.97   6
  -1   5 -10 28923.4 2153.86  23
  -1   5 -11 29629.2 1991.94  20
  -1   5 -11 32865.9 1973.55  21
  -1   5 -11 27247.1 2156.39  23
  -1   5 -12 522.022 172.902  21
  -1   5 -13 188.805 165.086  21
   1  -5  13 747.684 642.474   6
  -1   5 -14-90.5846 157.998  21
   1  -5  14-50.5060 596.618   6
  -1   5 -15 1557.41 215.771  21
  -1   5 -15 609.664 236.644  19
  -1   5 -16 38.0190 165.085  19
  -1   5 -17-28.0315 129.434  19
   1  -4 -20-183.198 369.096  22
   1  -4 -20 61.2375 137.826  18
   1  -4 -19-151.082 453.414  22
   1  -4 -19-172.052 433.350  23
   1  -4 -19-104.215 158.589  18
   1  -4 -18 405.801 195.149  18
   1  -4 -18 54.1888 500.846  23
   1  -4 -18 433.828 531.000  22
   1  -4 -17 569.736 190.547  21
  -1   4  17 1029.93 311.323   5
   1  -4 -17 1134.04 619.759  22
   1  -4 -16 1553.96 260.784  21
  -1   4  16 2706.69 407.727   5
   1  -4 -15 716.464 201.525  21
  -1   4  15 751.322 350.767   5
   1  -4 -15 60.3392 535.037  24
   1  -4 -14 11326.7 851.957  21
  -1   4  14 13887.7 971.632   5
   1  -4 -14 11864.9 1149.80  24
   1  -4 -13 29390.7 1951.18  21
  -1   4  13 32333.0 2035.17   5
   1  -4 -13 35463.1 2265.02  24
   1  -4 -12 4436.68 860.380   3
  -1   4  12 5147.08 522.997   5
   1  -4 -12 4392.81 389.502  21
   1  -4 -11 754.098 639.320   3
  -1   4  11 453.214 292.347   5
   1  -4 -11 501.502 136.332  21
  -1   4  10 1506.49 323.297   5
   1  -4 -10 1946.32 237.950  15
   1  -4  -9 6095.26 448.232  21
   1  -4  -9 6659.09 852.149   3
  -1   4   9 6805.97 554.834   5
   1  -4  -9 6267.12 467.497  16
   1  -4  -8 830.708 561.083   3
  -1   4   8 1601.64 292.671   5
   1  -4  -8 1200.54 153.388  21
   1  -4  -7 1807.75 172.463  21
   1  -4  -7 1819.37 572.540   3
  -1   4   7 1622.25 295.207   5
   1  -4  -7 1649.83 342.907   9
   1  -4  -6 406.518 537.340   3
   1  -4  -6-42.2527 78.2125  21
   1  -4  -6 185.402 263.902   9
   1  -4  -5 146.140 73.8290  21
   1  -4  -5-173.530 515.665   3
   1  -4  -5 86.7860 257.700   9
   1  -4  -4 148860. 8837.41   3
   1  -4  -4 150469. 8782.34   9
  -1   4   4 146278. 8725.78   5
   1  -4  -3 946.270 276.695   9
  -1   4   3 993.880 226.493   5
   1  -4  -3 883.703 141.872  25
   1  -4  -3 896.354 316.633  10
   1  -4  -2 58775.0 3299.32   9
  -1   4   2 56346.1 3246.71   5
   1  -4  -2 51779.3 3205.11  25
   1  -4  -2 56638.8 3310.45  10
   1  -4  -1 4543.42 417.075   9
   1  -4  -1 3926.79 296.406  25
  -1   4   1 5180.41 381.460   5
   1  -4  -1 4769.94 473.147  10
  -1   4   0 9834.90 669.148   5
   1  -4   0 9327.78 743.991  10
   1  -4   1 1099.11 329.531  10
   1  -4   1 1304.13 369.046   4
   1  -4   2 697.032 310.764  10
   1  -4   2 167.633 345.247   4
  -1   4  -2 231.512 213.638  23
   1  -4   3 182.860 325.977   4
  -1   4  -3 311.734 266.525  23
   1  -4   3 241.933 309.707  10
  -1   4  -4 2775.92 411.328  23
   1  -4   4 3593.53 487.693   4
  -1   4  -5 914.359 240.585   7
  -1   4  -5 217.380 318.308  23
   1  -4   6 33921.6 2049.32  10
  -1   4  -6 29916.1 1939.06   7
   1  -4   7 3385.97 480.557  10
  -1   4  -7 2886.20 500.033  23
  -1   4  -8 159.314 424.262  23
   1  -4   8-451.775 647.366   6
  -1   4  -8 131.821 241.919   7
  -1   4  -9 864.505 475.750  23
  -1   4  -9 937.117 289.113   7
   1  -4   9 1279.13 694.725   6
  -1   4 -10 20017.5 1339.94   7
  -1   4 -10 16419.9 1455.92  23
   1  -4  10 21175.2 1637.24   6
   1  -4  11 3871.10 869.144   6
  -1   4 -11 3434.77 486.463   7
  -1   4 -11 3197.26 603.600  23
  -1   4 -11 2972.98 359.699  20
  -1   4 -12 407.696 492.599  23
   1  -4  12 2615.06 770.525   6
  -1   4 -13 4607.89 699.457  23
  -1   4 -13 3558.79 377.918  21
  -1   4 -14-162.380 472.205  23
  -1   4 -14 49.4819 155.431  21
  -1   4 -14-57.3650 220.685  19
   1  -4  15-46.5360 538.736   6
  -1   4 -15 277.740 157.517  21
  -1   4 -15 517.031 419.764  23
  -1   4 -16 65.0703 185.188  19
  -1   4 -16 307.701 157.350  21
  -1   4 -17 385.454 140.688  21
  -1   4 -17 67.4308 153.719  19
  -1   4 -18 20.7985 110.431  19
   1  -3 -20-14.8119 128.622  18
   1  -3 -19 20.5104 154.054  18
   1  -3 -19-43.5028 418.002  23
   1  -3 -19 589.126 434.222  22
   1  -3 -18-60.8454 492.729  22
   1  -3 -18 332.360 500.980  23
   1  -3 -18 227.118 176.394  18
   1  -3 -17 404.269 213.614  18
   1  -3 -17 381.747 537.677  23
   1  -3 -17 770.244 561.606  22
   1  -3 -17 635.059 202.456  21
   1  -3 -16 186.321 179.087  21
  -1   3  15 4149.88 493.686   5
   1  -3 -15 3967.92 690.058  24
   1  -3 -15 3322.10 377.577  21
  -1   3  14 28.4747 327.158   5
   1  -3 -14 600.120 531.479  24
   1  -3 -14 597.147 185.330  21
  -1   3  13 1559.11 360.748   5
   1  -3 -13 1140.39 526.803  24
   1  -3 -13 1089.46 207.338  21
  -1   3  12 74.0012 280.254   5
   1  -3 -12 422.092 468.817  24
   1  -3 -12 141.549 133.938  21
   1  -3 -11 1119.41 186.132  21
  -1   3  11 935.593 311.383   5
   1  -3 -10 12952.5 873.783  15
  -1   3  10 13600.9 928.732   5
   1  -3 -10 12204.1 1169.64   3
   1  -3  -9 3389.26 298.744  16
   1  -3  -9 2941.13 667.958   1
  -1   3   9 3684.35 386.327   5
   1  -3  -9 3621.85 295.621  21
   1  -3  -9 2582.83 655.457   3
   1  -3  -8 21717.1 1310.12  21
   1  -3  -8 20898.4 1306.95  19
   1  -3  -8 20378.8 1327.80  15
   1  -3  -8 20841.4 1315.87  16
  -1   3   8 22583.7 1361.51   5
   1  -3  -8 20649.6 1552.64   3
   1  -3  -7 164.456 113.418  19
   1  -3  -7 88.2521 530.317   3
   1  -3  -7 176.397 95.6503  21
  -1   3   6 1018.14 240.975   5
   1  -3  -6 1068.16 132.483  21
   1  -3  -6 1065.53 145.140  19
   1  -3  -6 687.720 508.122   3
   1  -3  -5 3922.49 291.326  19
   1  -3  -5 4055.15 415.223   9
   1  -3  -5 3977.88 618.156   3
  -1   3   5 4245.12 362.115   5
   1  -3  -5 3950.92 281.001  21
   1  -3  -4 10610.2 669.781  21
   1  -3  -4 10857.4 911.673   3
   1  -3  -4 10936.9 771.158   9
   1  -3  -4 10156.1 677.187  19
  -1   3   4 12210.7 726.113   5
   1  -3  -4 11518.7 701.585  25
  -1   3   3 72634.1 4170.83   5
   1  -3  -3 68001.6 4151.09  25
   1  -3  -3 72209.7 4211.51   9
  -1   3   2 649753. 37933.7   5
   1  -3  -2 641879. 37975.1  10
   1  -3  -2 646442. 37916.3  25
   1  -3  -2 655967. 37971.1   9
   1  -3  -1 158435. 8678.52  10
   1  -3  -1 141588. 8584.56  13
  -1   3   1 160475. 8631.82   5
   1  -3  -1 159785. 8671.90   9
   1  -3   0 18204.2 1184.82  10
  -1   3   0 17951.2 1127.24   5
   1  -3   1 5464.18 496.087  10
  -1   3  -1 5122.49 368.906  23
   1  -3   1 6529.67 544.125   4
   1  -3   2 144885. 7908.80  10
  -1   3  -2 124259. 7836.85  23
   1  -3   2 145370. 7941.47   4
   1  -3   3 38659.5 2422.60  10
   1  -3   3 39578.2 2460.57   4
   1  -3   4 18211.4 1000.96   4
   1  -3   4 19840.6 958.573  10
  -1   3  -5 33540.8 2059.90   7
   1  -3   5 33845.0 2134.73  10
  -1   3  -6 17888.0 1158.87   7
  -1   3  -7 2456.90 321.389   7
   1  -3   8 1312.37 587.395   6
   1  -3   9 16805.2 1371.58   6
  -1   3  -9 16023.3 1131.03   7
  -1   3 -10 913.946 319.509   7
   1  -3  10 170.356 655.190   6
   1  -3  11 2838.10 750.198   6
  -1   3 -11 1531.20 390.253   7
  -1   3 -12 2860.39 660.370  23
   1  -3  12 3486.96 775.364   6
  -1   3 -13 125.287 515.961  23
   1  -3  13 1164.15 735.143   6
  -1   3 -15 171.754 492.501  23
  -1   3 -15-101.413 156.481  21
  -1   3 -15-135.317 213.182  19
   1  -3  15 207.593 578.002   6
  -1   3 -16 293.575 451.890  23
  -1   3 -16 91.6280 147.921  21
  -1   3 -16 140.241 201.217  19
   1  -3  16 382.693 495.961   6
  -1   3 -17 75.7335 174.845  19
  -1   3 -17-37.3850 371.340  23
  -1   3 -17 20.1242 141.356  21
  -1   3 -18 558.323 147.740  21
  -1   3 -18 105.728 131.507  19
   1  -2 -20 52.7984 119.895  18
   1  -2 -19-41.9476 393.751  23
   1  -2 -19-77.6020 152.903  18
   1  -2 -19-326.199 452.880  22
   1  -2 -18-73.4802 165.773  18
   1  -2 -18 469.108 494.708  22
   1  -2 -18 54.9619 503.316  23
   1  -2 -17 272.627 548.955  22
   1  -2 -17 191.418 527.706  23
   1  -2 -16 245.223 205.922  18
   1  -2 -16 345.365 583.329  23
   1  -2 -16 671.886 211.833  21
   1  -2 -15 27.6049 170.292  21
   1  -2 -15-151.757 587.263  22
   1  -2 -14 3165.88 693.280  24
   1  -2 -14 3970.38 394.555  21
  -1   2  14 3530.07 470.661   5
   1  -2 -13 689.321 532.207  24
   1  -2 -13 696.836 192.011  21
  -1   2  13 893.919 335.653   5
   1  -2 -12 1904.80 541.782  24
   1  -2 -12 1586.76 238.877  21
  -1   2  12 1737.67 344.979   5
   1  -2 -11 1528.70 498.699  24
   1  -2 -11 1963.34 231.574  21
  -1   2  11 1460.98 315.370   5
  -1   2  10 17950.4 1223.53   5
   1  -2 -10 18034.4 1187.67  19
   1  -2 -10 17797.6 1430.45   1
   1  -2 -10 18597.7 1396.12  24
   1  -2 -10 19751.6 1193.24  21
  -1   2   9 32.7023 225.132   5
   1  -2  -9 111.562 138.025  19
   1  -2  -9-121.528 129.454  16
   1  -2  -8 4967.86 380.216  16
  -1   2   8 4697.98 437.454   5
   1  -2  -8 4844.44 384.245  19
   1  -2  -8 5648.19 401.460  15
   1  -2  -8 5224.52 381.126  21
   1  -2  -7 1434.33 168.006  21
   1  -2  -7 1588.41 189.845  19
   1  -2  -7 1472.55 189.124  16
   1  -2  -7 1829.42 199.544  15
   1  -2  -7 1008.42 501.728   1
   1  -2  -6 24323.9 1704.20   1
   1  -2  -6 23725.3 1719.35   3
  -1   2   6 26958.3 1599.18   5
   1  -2  -6 26799.4 1572.70  21
   1  -2  -6 25488.4 1575.40  19
   1  -2  -5 23272.9 1410.75  19
   1  -2  -5 23751.1 1555.49   3
   1  -2  -5 22581.7 1418.95  11
   1  -2  -5 23264.9 1405.65  21
   1  -2  -5 21978.2 1457.60   9
  -1   2   5 24858.5 1433.43   5
   1  -2  -4 18013.9 1099.95  21
   1  -2  -4 18060.2 1107.55  19
   1  -2  -4 19650.4 1256.01   3
   1  -2  -4 17809.9 1104.08  11
   1  -2  -4 18688.8 1123.88  25
   1  -2  -4 17439.4 1153.39   9
  -1   2   4 18425.0 1126.14   5
   1  -2  -3 362035. 21706.0  21
   1  -2  -3 367922. 21715.3  19
  -1   2   3 372821. 21719.8   5
   1  -2  -3 367340. 21702.0  11
   1  -2  -3 381739. 21718.4  25
   1  -2  -3 378682. 21747.7   9
   1  -2  -3 379857. 21776.6   3
   1  -2  -2 6128.20 389.327  25
   1  -2  -2 5628.62 455.247  10
   1  -2  -2 5746.54 383.846  19
   1  -2  -2 5399.78 362.236  11
  -1   2   2 5983.68 412.366   5
   1  -2  -2 6292.37 443.471   9
  -1   2   1 12495.1 768.404   5
   1  -2  -1 12298.4 733.166  13
   1  -2  -1 12741.2 816.275  10
   1  -2  -1 11692.8 732.665  18
   1  -2   0 104599. 6208.47   4
   1  -2   0 103894. 6185.95  10
  -1   2   0 104803. 6153.37   5
   1  -2   1 352981. 18520.7  10
   1  -2   1 353334. 18546.3   4
  -1   2  -1 301431. 18447.6  23
   1  -2   2 12518.5 926.274   4
   1  -2   2 13578.1 892.506  10
   1  -2   3 49735.3 3030.65   4
   1  -2   3 48996.6 2992.62  10
  -1   2  -4 13467.1 843.095   7
   1  -2   4 11989.2 899.184  10
  -1   2  -5-14.4812 254.475  22
  -1   2  -5 142.275 188.134   7
   1  -2   5 123.785 291.914  10
  -1   2  -6 48286.5 2753.82   7
  -1   2  -6 40439.6 2770.90  22
   1  -2   6 48235.7 2822.43  10
  -1   2  -7 4520.22 490.418  22
   1  -2   7 5394.75 686.853   6
  -1   2  -7 4555.85 432.651   7
  -1   2  -8 374.266 317.820  22
  -1   2  -8 666.932 247.494   7
   1  -2   8-81.8512 531.867   6
   1  -2   9 13588.9 1204.07   6
  -1   2 -10 1210.80 334.530   7
   1  -2  10 2002.99 672.625   6
   1  -2  11-438.802 628.205   6
  -1   2 -11-255.594 315.535   7
   1  -2  12 19513.2 1602.76   6
   1  -2  13 4511.47 867.693   6
  -1   2 -14-302.817 498.254   2
   1  -2  14 419.345 644.446   6
  -1   2 -14-919.993 604.751  23
   1  -2  15-55.4353 622.613   6
  -1   2 -15 54.3461 209.068  19
  -1   2 -15-385.713 542.349  23
   1  -2  16 718.453 533.033   6
  -1   2 -16 1112.97 545.735  23
  -1   2 -17 884.396 199.609  21
  -1   2 -17 80.0880 184.138  19
  -1   2 -17 723.784 449.872  23
  -1   2 -18 56.2659 132.787  21
  -1   2 -18 425.771 352.468  23
  -1   2 -18 87.6829 143.703  19
  -1   2 -19-28.1717 112.812  21
   1  -1 -19 755.683 417.412  23
   1  -1 -19 247.293 159.361  18
   1  -1 -18 1145.86 502.926  23
   1  -1 -18 347.190 185.915  18
   1  -1 -18 223.422 460.054  22
   1  -1 -17 271.750 199.672  21
   1  -1 -17 525.032 522.967  22
   1  -1 -17 313.447 529.183  23
   1  -1 -16 1008.32 235.353  21
   1  -1 -16 758.229 635.580  23
   1  -1 -16 601.608 227.820  18
   1  -1 -15 465.426 209.221  21
   1  -1 -15-285.587 568.811  23
   1  -1 -15 449.490 544.856  22
   1  -1 -15 123.725 205.049  18
   1  -1 -14 247.441 179.181  21
   1  -1 -14-147.073 562.532  22
   1  -1 -13 555.112 555.726  22
   1  -1 -13 126.350 178.922  21
   1  -1 -13 58.8803 489.378  24
  -1   1  13 48.8200 304.040   5
   1  -1 -13 146.461 200.931  19
   1  -1 -12 54.1393 470.229  24
   1  -1 -12 135.914 166.082  21
   1  -1 -12 226.778 178.869  19
   1  -1 -11 2882.75 302.811  21
   1  -1 -11 2993.43 326.025  19
   1  -1 -11 3450.87 583.141  24
   1  -1 -10 216.246 419.793  24
   1  -1 -10 560.606 157.173  21
   1  -1  -9 2862.90 255.207  16
   1  -1  -9 2768.59 283.064  19
   1  -1  -9 3430.85 534.956  24
   1  -1  -8 18274.2 1172.66  14
   1  -1  -8 19157.9 1299.01  24
   1  -1  -8 17199.4 1113.79  21
   1  -1  -8 18098.2 1106.63  16
   1  -1  -8 17073.8 1078.00  17
   1  -1  -8 17918.8 1119.77  19
   1  -1  -8 18797.4 1122.20  15
   1  -1  -8 14700.4 1259.30   1
   1  -1  -7 19827.1 1191.89  14
   1  -1  -7 20021.4 1142.39  19
   1  -1  -7 19282.1 1141.65  15
   1  -1  -7 17752.3 1271.91   1
   1  -1  -7 18616.2 1129.17  16
   1  -1  -7 20040.3 1138.85  21
   1  -1  -7 15302.8 1098.28  28
   1  -1  -6 127.136 106.766  28
   1  -1  -6 46.9643 119.782  16
   1  -1  -6-10.5698 117.248  15
   1  -1  -6-16.4018 411.744   1
   1  -1  -6-12.2601 138.255  11
   1  -1  -6 287.328 109.979  21
   1  -1  -6 224.911 126.298  19
   1  -1  -6 175.770 184.053  14
   1  -1  -5 7968.76 576.594   9
  -1   1   5 8375.90 566.578   5
   1  -1  -5 7439.51 524.975  28
   1  -1  -5 8695.25 555.909  16
   1  -1  -5 8041.00 556.710  15
   1  -1  -5 9203.90 547.972  21
   1  -1  -5 8955.65 603.407  14
   1  -1  -5 9158.95 558.193  19
   1  -1  -5 7262.17 701.958   3
   1  -1  -5 6848.89 686.716   1
   1  -1  -5 9842.02 573.766  11
  -1   1   4 13139.8 819.859   5
   1  -1  -4 12467.8 926.225   3
   1  -1  -4 11453.9 788.598  28
   1  -1  -4 13216.5 815.993  19
   1  -1  -4 14549.6 819.628  11
   1  -1  -4 14372.2 811.958  21
   1  -1  -4 13397.2 851.802  14
   1  -1  -4 13626.4 832.641  25
   1  -1  -4 12776.6 834.444   9
   1  -1  -3 16602.1 1034.32   9
   1  -1  -3 16538.8 1110.69   3
   1  -1  -3 16000.7 1050.16  14
   1  -1  -3 17544.2 1017.66  11
   1  -1  -3 16360.3 1014.00  21
   1  -1  -3 17786.0 1031.44  25
   1  -1  -3 16517.8 1028.13  10
   1  -1  -3 16257.7 1021.59  19
  -1   1   3 16376.3 1020.36   5
   1  -1  -2 425994. 24498.9  19
   1  -1  -2 416563. 24500.4  10
   1  -1  -2 405267. 24489.8  11
   1  -1  -2 418069. 24505.8   9
   1  -1  -2 433814. 24497.6  25
   1  -1  -2 417473. 24517.9  14
  -1   1   2 416605. 24489.8   5
   1  -1  -1 439400. 25508.2  18
   1  -1  -1 434261. 25527.0  10
   1  -1  -1 436714. 25519.2  19
   1  -1  -1 434946. 25509.1  13
   1  -1  -1 435130. 25509.5  23
   1  -1  -1 438831. 25518.6  27
  -1   1   1 432776. 25509.6   5
   1  -1   0 137560. 8383.41  18
   1  -1   0 140592. 8412.45  10
  -1   1   0 144079. 8391.13   5
   1  -1   0 151711. 8393.83  27
   1  -1   0 142578. 8432.07   4
   1  -1   1 32040.7 2010.78   4
   1  -1   1 31051.0 1934.63  18
   1  -1   1 36483.0 1950.72  27
   1  -1   1 32489.7 1988.94  10
   1  -1   2 163151. 9308.29  27
   1  -1   2 153717. 9353.73  10
   1  -1   2 150032. 9375.27   4
   1  -1   3 5714.03 356.449  27
  -1   1  -3 5132.75 381.251  22
   1  -1   3 5533.28 468.821  10
   1  -1   4 816.177 278.034  10
  -1   1  -4 256.939 197.945  22
   1  -1   4 389.630 84.9182  27
  -1   1  -4 468.527 192.885   7
  -1   1  -5 431.261 241.702  22
   1  -1   5 202.860 69.5485  27
  -1   1  -5 561.594 196.681   7
  -1   1  -6 276.639 268.043  22
  -1   1  -6-127.860 208.132   7
   1  -1   7-162.574 488.743   6
  -1   1  -7 287.428 288.675  22
  -1   1  -7 566.902 241.821   7
   1  -1   8 2187.19 581.940   6
  -1   1  -8 1580.00 367.667  22
  -1   1  -8 2002.81 309.927   7
   1  -1   9-380.543 535.247   6
   1  -1  10 2082.17 628.425   6
  -1   1 -10 2740.14 417.243   7
   1  -1  11 1415.47 626.845   6
  -1   1 -11 621.014 331.911   7
   1  -1  12-55.2797 606.841   6
   1  -1  13 941.873 676.203   6
   1  -1  14 1660.88 700.198   6
  -1   1 -14 1253.88 553.930   2
  -1   1 -15-373.840 524.711   2
  -1   1 -15 1870.39 282.551  19
  -1   1 -16 322.210 559.623  23
  -1   1 -16 96.5366 189.086  19
   1  -1  16 51.8219 593.337   6
  -1   1 -17 601.221 193.201  21
  -1   1 -17 285.519 512.854  23
  -1   1 -18-45.6175 456.335  23
  -1   1 -18 41.3002 148.124  21
  -1   1 -19 539.368 342.187  23
  -1   1 -19 49.9260 127.446  21
  -1   1 -20 275.762 109.039  21
   1   0 -19 280.630 348.814  23
   1   0 -18 576.904 443.935  23
   1   0 -18-62.6458 160.663  18
   1   0 -17 301.412 189.098  21
   1   0 -17 590.734 518.035  23
   1   0 -17 180.053 192.720  18
   1   0 -17 877.485 515.826  22
   1   0 -16 723.847 249.333  18
   1   0 -16 1475.28 589.911  22
   1   0 -16 811.632 593.169  23
   1   0 -16 1387.51 275.956  21
   1   0 -15 148.670 190.137  21
   1   0 -15-91.1083 202.393  18
   1   0 -14 293.301 584.868  22
   1   0 -14 781.612 219.797  21
   1   0 -14 780.813 631.465  23
   1   0 -14 545.256 239.424  18
   1   0 -14 359.331 227.324  19
   1   0 -13 139.975 557.451  22
   1   0 -13 80.8554 169.570  21
   1   0 -13 290.006 221.517  19
   1   0 -12 2543.58 316.003  21
   1   0 -12 2513.56 653.351  22
   1   0 -12 3031.78 345.121  19
   1   0 -12 2812.39 594.627  24
   1   0 -11 6280.39 801.980  22
   1   0 -11 5729.88 486.420  21
   1   0 -11 6074.35 498.970  19
   1   0 -11 6151.75 760.583  24
   1   0 -10 8555.58 898.541  24
   1   0 -10 10100.6 691.599  21
   1   0  -9 48920.1 2980.75  19
   1   0  -9 49966.9 2949.84  16
   1   0  -9 50322.2 3147.06  24
   1   0  -9 49008.4 2934.96  17
   1   0  -9 49839.7 3031.05  14
   1   0  -9 47884.6 2974.18  21
   1   0  -8 24390.1 1545.54  14
   1   0  -8 25539.5 1459.70  17
   1   0  -8 26612.3 1672.22  24
   1   0  -8 25039.3 1502.11  19
   1   0  -8 23495.4 1472.18  16
   1   0  -8 25634.5 1499.88  21
   1   0  -8 20422.8 1468.74  28
   1   0  -7 19388.7 1118.85  21
   1   0  -7 14440.2 1130.90  11
   1   0  -7 18681.8 1166.20  14
   1   0  -7 15868.3 1215.89   1
   1   0  -7 18248.7 1120.86  19
  -1   0   7 18513.4 1172.30   6
   1   0  -7 17301.5 1101.42  28
   1   0  -7 17570.7 1099.66  16
   1   0  -7 18234.2 1083.90  17
   1   0  -6 12774.3 771.077  16
   1   0  -6 10929.3 761.610  28
   1   0  -6 11567.4 815.803  14
   1   0  -6 12599.8 921.008  24
   1   0  -6 11371.2 795.691  11
   1   0  -6 13192.2 784.745  19
   1   0  -6 13285.3 775.889  21
   1   0  -6 9713.29 868.410   1
   1   0  -5 24514.7 1411.75  15
   1   0  -5 24578.9 1447.71  14
   1   0  -5 24425.8 1405.41  21
   1   0  -5 25059.0 1411.53  19
   1   0  -5 24012.3 1421.26  11
   1   0  -5 21824.3 1392.56  28
   1   0  -5 20192.4 1385.71   9
   1   0  -5 22786.0 1452.53  12
   1   0  -5 24288.7 1405.56  16
   1   0  -5 21076.3 1445.35   1
   1   0  -4 5929.34 450.616  12
   1   0  -4 5433.53 384.888   9
   1   0  -4 7049.08 423.228  11
   1   0  -4 5976.93 403.964  16
   1   0  -4 5831.82 443.712  14
   1   0  -4 6149.90 411.040  15
   1   0  -4 5396.63 507.063   3
   1   0  -4 5759.69 407.648  19
   1   0  -4 6776.73 405.719  21
   1   0  -4 5276.72 395.109  28
   1   0  -4 5392.52 425.434  25
  -1   0   3 1035.46 159.331   5
   1   0  -3 1421.08 226.774  26
   1   0  -3 1434.72 148.780  21
   1   0  -3 1328.34 159.436  16
   1   0  -3 1257.00 155.795  15
   1   0  -3 1513.92 204.988  14
   1   0  -3 1657.75 175.312  19
   1   0  -3 1553.18 191.609  25
   1   0  -3 1233.71 210.964  12
   1   0  -3 1469.62 167.709  11
   1   0  -3 1255.61 155.115  28
   1   0  -3 1592.91 191.816  27
   1   0  -2 95113.9 5357.64  19
   1   0  -2 99497.8 5357.89  25
   1   0  -2 96453.8 5354.86  18
  -1   0   2 90967.0 5334.22   5
   1   0  -2 90756.8 5352.70  16
   1   0  -2 93987.6 5373.38  12
   1   0  -2 90063.4 5372.05  14
   1   0  -2 93803.2 5357.40  15
   1   0  -2 89232.8 5359.06  27
   1   0  -2 83571.9 5341.76  28
   1   0  -2 88963.4 5388.62  23
   1   0  -2 90680.2 5368.33  26
   1   0  -2 86477.3 5328.50   6
   1   0  -2 96498.5 5356.19  11
  -1   0   1 19646.5 1158.10   5
   1   0  -1 18110.5 1172.10  16
   1   0  -1 19545.9 1189.83  14
   1   0  -1 19239.7 1174.75  15
   1   0  -1 19592.7 1184.78   4
   1   0  -1 16884.9 1164.25  28
   1   0  -1 19365.0 1183.74  27
   1   0  -1 20488.2 1181.17  19
   1   0  -1 18573.8 1166.21  10
   1   0  -1 22533.7 1183.45  13
   1   0  -1 19517.3 1186.84  12
   1   0  -1 20569.3 1174.20  18
   1   0  -1 19748.1 1191.07  26
   1   0  -1 21024.8 1205.02  23
   1   0   0 9865.83 592.041  18
   1   0   0 10314.3 618.872  22
   1   0   0 9586.25 598.967  12
   1   0   0 9648.16 589.757  15
   1   0   0 8750.46 601.172  14
   1   0   0 9231.29 599.786  19
   1   0   0 9276.93 630.161   4
   1   0   0 9966.63 606.565  27
   1   0   0 8723.73 604.433  26
   1   0   0 9404.33 609.830  10
   1   0   1 247.275 88.5596  18
   1   0   1 330.306 110.270  14
   1   0   1 265.802 209.342  10
   1   0   1 247.064 85.2683  15
   1   0   1 214.097 101.229  12
   1   0   1 388.045 136.712  26
   1   0   1 311.080 135.531  27
  -1   0  -2 5145.14 366.491   7
   1   0   2 5001.22 408.378  10
   1   0   2 5124.28 333.910  26
   1   0   2 4957.61 320.028  15
   1   0   3 20047.5 1267.84   6
   1   0   3 18245.1 1130.51  15
  -1   0  -4 10618.5 657.026   7
   1   0   4 7978.04 777.414   6
  -1   0  -5 571.072 197.911   7
   1   0   5 559.108 423.895   6
  -1   0  -6 6349.02 496.507   7
   1   0   6 7016.76 708.637   6
  -1   0  -7 1681.13 279.225   7
   1   0   7 1341.07 542.524   6
  -1   0  -8 7090.54 594.288   7
   1   0   8 7886.41 792.089   6
  -1   0  -9 10199.6 799.283   7
   1   0   9 10534.2 967.238   6
  -1   0 -10 244.614 295.582   7
   1   0  10 1615.72 571.927   6
  -1   0 -11 3149.75 464.394   7
   1   0  11 4025.03 710.769   6
   1   0  12 2426.61 686.410   6
  -1   0 -13 1912.64 578.526   2
   1   0  13 1418.28 635.934   6
  -1   0 -14 1679.27 601.010   2
   1   0  14 1687.64 689.240   6
  -1   0 -15-49.6119 194.259  19
  -1   0 -15-115.962 554.971   2
  -1   0 -16 533.948 828.924   1
  -1   0 -16-402.940 559.408   2
  -1   0 -17-62.4913 557.665  23
  -1   0 -18 395.304 167.359  21
  -1   0 -18 212.107 469.498  23
   1   0  19-148.549 242.519   5
  -1   0 -19 163.882 133.315  21
  -1   0 -19-120.426 407.194  23
  -1   0 -20 163.640 119.351  21
   1   1 -19 151.598 303.430  23
   1   1 -18 1288.23 443.491  23
   1   1 -17 23.2958 178.177  18
   1   1 -17 163.060 471.984  23
   1   1 -16-127.542 556.390  23
   1   1 -15 1790.64 288.064  21
   1   1 -15 1534.57 288.151  18
   1   1 -14 1261.88 239.361  21
   1   1 -14 1095.78 631.456  22
   1   1 -14 711.245 597.314  23
   1   1 -14 1100.83 246.220  18
   1   1 -14 855.883 257.815  19
   1   1 -13 57.9650 191.613  18
   1   1 -13 28.5689 210.483  19
   1   1 -13 113.826 175.585  21
   1   1 -13 70.8267 538.419  22
   1   1 -13-69.1344 580.375  23
   1   1 -12 965.561 242.990  19
   1   1 -12 861.200 235.641  18
   1   1 -12 990.596 544.960  22
   1   1 -12 493.155 190.043  21
   1   1 -12 1025.36 573.562  23
   1   1 -11-147.318 183.199  18
   1   1 -11 60.9348 210.909  14
   1   1 -11 161.011 154.473  21
   1   1 -11-360.189 498.881  22
   1   1 -11 462.338 515.720  23
   1   1 -11-70.7162 196.888  19
   1   1 -10 1973.32 513.285  24
   1   1 -10 2591.48 299.648  19
   1   1 -10 2095.35 568.616  22
   1   1 -10 2474.84 282.584  21
   1   1  -9 2119.55 226.908  21
   1   1  -9 1750.47 501.016  22
   1   1  -9 1913.65 478.740  24
   1   1  -9 2328.06 313.015  14
   1   1  -9 1745.28 210.581  17
   1   1  -9 1522.75 196.641  16
   1   1  -8 4484.02 418.993  14
   1   1  -8 4370.18 585.545  24
   1   1  -8 4157.80 376.781  28
   1   1  -8 4089.95 606.865  22
   1   1  -8 4594.82 374.092  19
   1   1  -8 3968.73 323.820  17
   1   1  -8 4314.71 339.946  16
   1   1  -7 21792.7 1381.94  14
   1   1  -7 21264.3 1394.52  12
   1   1  -7 17621.2 1349.35  11
   1   1  -7 20278.4 1329.93  28
   1   1  -7 22503.2 1331.95  21
   1   1  -7 22273.8 1341.17  19
  -1  -1   7 19712.2 1372.18   6
   1   1  -7 21502.4 1300.78  17
   1   1  -7 23378.7 1318.81  16
   1   1  -6 30710.5 1730.87  17
  -1  -1   6 28282.1 1777.44   6
   1   1  -6 31248.1 1763.03  19
   1   1  -6 26938.3 1892.66  22
   1   1  -6 28708.0 1751.22  21
   1   1  -6 27324.9 1737.46  16
   1   1  -6 27769.0 1790.72  14
   1   1  -6 26649.3 1782.95   1
   1   1  -6 28387.3 1753.97  28
   1   1  -6 29832.7 1884.32  24
   1   1  -6 27521.9 1775.39  11
   1   1  -6 30165.9 1813.10  12
   1   1  -5 78668.1 4874.63  28
   1   1  -5 83209.3 4856.65  17
   1   1  -5 86466.1 4872.31  16
   1   1  -5 79019.2 4981.90  22
   1   1  -5 87970.5 4879.49  21
   1   1  -5 85594.5 4915.81  14
   1   1  -5 84117.0 4924.17  12
   1   1  -5 82936.8 4970.79  24
  -1  -1   5 80834.3 4876.76   6
   1   1  -5 87202.8 4896.75  20
   1   1  -5 84450.5 4881.48  19
   1   1  -5 78684.4 4873.18   1
   1   1  -5 73178.4 4867.43   2
   1   1  -5 81920.1 4901.15  26
   1   1  -5 86949.7 4895.57  11
   1   1  -4 7890.01 644.961  24
   1   1  -4 7238.53 525.784  27
   1   1  -4 7955.61 527.062  28
   1   1  -4 7437.59 558.742  26
   1   1  -4 8108.90 513.999  16
   1   1  -4 7822.73 668.907  22
   1   1  -4 7861.86 511.845  21
   1   1  -4 8112.11 561.082  14
   1   1  -4 7148.15 531.761  25
   1   1  -4 8147.23 566.924  12
   1   1  -4 6466.51 529.913   1
   1   1  -4 8868.38 536.393  11
  -1  -1   4 7488.63 526.422   6
   1   1  -4 8255.36 537.868  20
   1   1  -4 7851.17 520.259  19
   1   1  -3 4862.99 492.826  22
   1   1  -3 5244.78 341.280  21
   1   1  -3 4541.02 342.681  18
   1   1  -3 4417.82 354.974  27
   1   1  -3 4789.35 349.590  28
   1   1  -3 4792.92 393.618  26
   1   1  -3 5090.23 339.609  16
   1   1  -3 4744.71 379.846  12
   1   1  -3 4150.64 380.646  14
   1   1  -3 4971.70 356.261  25
   1   1  -3 5511.43 354.925  11
  -1  -1   3 4251.80 320.946   6
   1   1  -3 4474.78 345.726  19
   1   1  -3 4820.99 469.517  24
   1   1  -3 5203.59 497.133  23
   1   1  -2 24151.8 1449.82  19
   1   1  -2 23847.3 1448.08  18
   1   1  -2 23632.6 1470.48  26
  -1  -1   2 22866.4 1409.38   5
   1   1  -2 24035.9 1445.05  16
   1   1  -2 24541.7 1519.70  22
   1   1  -2 26847.1 1451.63  21
   1   1  -2 22832.7 1468.28  14
   1   1  -2 24983.3 1516.70  23
   1   1  -2 23305.4 1502.87  24
   1   1  -2 25133.3 1474.73  12
   1   1  -2 25877.6 1453.76  11
   1   1  -2 25516.9 1450.42  25
   1   1  -2 22965.2 1454.29  27
   1   1  -2 24134.9 1445.59  28
   1   1  -1 312.359 119.715  18
   1   1  -1 474.550 138.584  19
   1   1  -1 380.810 140.236  25
   1   1  -1 232.233 117.930  16
   1   1  -1 124.840 265.032  23
   1   1  -1 483.204 258.276  24
   1   1  -1 132.639 145.043  14
   1   1  -1 479.825 148.268  13
   1   1  -1 509.885 170.114  12
   1   1  -1 466.141 139.284  28
   1   1  -1 483.586 196.020  26
   1   1  -1 455.409 165.796  27
   1   1  -1 201.895 281.382  22
   1   1   0 182.548 120.957  19
   1   1   0 79.3947 128.465  28
   1   1   0 11.8369 113.716  18
   1   1   0 151.518 102.182  16
   1   1   0 182.554 83.7612   5
   1   1   0 196.282 161.165  27
   1   1   0 259.794 183.542  26
   1   1   0 190.709 140.072  14
   1   1   0 69.6342 209.327  24
   1   1   0 240.295 173.736   6
   1   1   0 131.092 126.159  13
   1   1   0 74.0534 141.463  12
   1   1   1 28127.3 1740.91  24
   1   1   1 29155.7 1730.92  16
   1   1   1 30873.9 1762.59   6
   1   1   1 30278.0 1739.29  18
  -1  -1  -1 28708.5 1730.15   7
   1   1   1 27683.8 1737.85  14
   1   1   1 29514.6 1743.55  19
   1   1   1 29962.2 1752.16  26
   1   1   2 80051.7 4933.14  16
  -1  -1  -2 86762.6 4946.74   7
   1   1   2 84375.4 4981.77   6
   1   1   2 88161.2 4950.47  26
   1   1   3 12078.8 752.852  16
  -1  -1  -3 14014.7 798.959   7
   1   1   3 14412.8 898.016   6
  -1  -1  -4 2585.17 262.866   7
   1   1   4 2108.45 428.187   6
  -1  -1  -5 12050.7 778.109   7
   1   1   5 11080.2 886.555   6
  -1  -1  -6 10284.3 707.042   7
   1   1   6 9698.09 830.465   6
  -1  -1  -7 14881.6 996.643   7
  -1  -1  -8 587.926 284.694   7
   1   1   8 1331.66 512.700   6
  -1  -1  -9 10261.4 851.158   7
   1   1   9 14373.3 1045.31   6
   1   1  10 1136.51 552.372   6
   1   1  11-368.261 572.269   6
  -1  -1 -12 2723.23 563.244   2
   1   1  12 3003.06 667.743   6
  -1  -1 -13 8831.34 927.927   2
   1   1  13 7962.91 984.265   6
  -1  -1 -14 16061.8 1486.30   2
   1   1  14 19520.8 1536.89   6
   1   1  15 752.741 636.219   6
  -1  -1 -15 1169.86 878.118   1
  -1  -1 -15 1035.52 618.259   2
  -1  -1 -16 5486.96 969.284   1
  -1  -1 -16 439.915 671.912   2
  -1  -1 -17 173.081 759.696   1
  -1  -1 -18 1391.96 573.990  23
  -1  -1 -18 1445.97 231.252  21
  -1  -1 -19-76.5977 134.552  21
  -1  -1 -19-186.533 434.182  23
   1   1  19 21.3446 262.761   5
  -1  -1 -20 501.321 143.223  21
  -1  -1 -20 912.210 363.249  23
   1   2 -18-255.570 349.772  23
   1   2 -17 48.4527 426.702  23
   1   2 -17 180.286 176.620  19
   1   2 -16 176.639 200.296  19
   1   2 -16 1124.65 230.954  18
   1   2 -15 3635.78 386.377  21
   1   2 -15 1890.99 339.199  19
   1   2 -15 2779.90 355.515  18
   1   2 -15 4379.42 727.326  23
   1   2 -14 438.129 578.305  22
   1   2 -14-209.968 563.557  23
   1   2 -14-122.802 214.103  21
   1   2 -14 29.0317 202.467  18
   1   2 -14 339.250 231.588  19
   1   2 -13 1873.91 643.192  22
   1   2 -13 1867.46 301.492  21
   1   2 -13 1535.37 652.942  23
   1   2 -13 2062.26 312.766  18
   1   2 -13 1524.16 296.324  19
   1   2 -12 68.0031 523.254  22
   1   2 -12 55.1071 185.176  21
   1   2 -12-132.154 557.506  23
   1   2 -12 112.813 207.872  19
   1   2 -12 248.480 202.172  18
   1   2 -11-101.877 212.751  19
   1   2 -11 74.4317 153.075  21
   1   2 -11-62.7491 496.951  22
   1   2 -11 487.085 513.672  23
   1   2 -11 162.584 221.776  14
   1   2 -11 25.2890 173.790  18
   1   2 -10 709.673 205.013  18
   1   2 -10 502.372 199.963  19
   1   2 -10-453.206 490.305  22
   1   2 -10 436.293 183.116  21
   1   2 -10 659.277 522.429  23
   1   2 -10 703.380 254.159  14
   1   2 -10 123.132 202.558  28
   1   2  -9 679.329 472.995  23
   1   2  -9 1007.99 470.563  22
   1   2  -9 1157.17 200.006  21
   1   2  -9 908.968 207.388  19
   1   2  -9 966.669 234.403  28
   1   2  -9 792.005 194.727  18
   1   2  -8 6813.81 787.837  23
   1   2  -8 8424.04 556.374  21
   1   2  -8 7179.77 789.186  22
   1   2  -8 7126.09 526.722  17
   1   2  -8 7076.31 574.620  28
   1   2  -8 7577.15 535.749  16
   1   2  -8 8326.31 626.721  14
   1   2  -7 421.883 228.087  14
   1   2  -7 602.894 154.317  17
   1   2  -7 489.985 136.349  16
   1   2  -7 285.304 397.677  24
   1   2  -7 691.182 152.843  21
   1   2  -7 349.492 412.628  22
   1   2  -7 370.524 425.732  23
   1   2  -7 665.056 179.762  19
   1   2  -7 926.383 212.702  20
   1   2  -7 613.453 210.519  11
   1   2  -7 742.684 166.178  18
   1   2  -7 628.856 237.779  12
   1   2  -6 24130.3 1427.16  16
   1   2  -6 27104.9 1476.51  20
   1   2  -6 23808.2 1446.63  19
  -1  -2   6 21247.4 1472.13   6
   1   2  -6 24126.3 1416.38  17
   1   2  -6 23111.5 1485.86  14
   1   2  -6 23237.0 1493.64  12
   1   2  -6 22606.0 1432.49  21
   1   2  -6 20680.6 1459.18  11
   1   2  -6 22933.3 1442.89  18
   1   2  -6 19818.5 1575.43  23
   1   2  -5 27984.4 1845.21  18
   1   2  -5 30239.5 1875.93  26
   1   2  -5 32071.1 1826.81  17
   1   2  -5 30462.1 1865.53  20
   1   2  -5 31094.2 1852.02  19
   1   2  -5 30128.2 1836.26  16
   1   2  -5 31790.1 1895.63  14
   1   2  -5 30980.0 1895.43  12
   1   2  -5 30510.3 1987.48  22
   1   2  -5 30413.7 1843.17  21
   1   2  -5 30030.1 1863.84  11
   1   2  -5 29145.0 1963.06  24
   1   2  -5 26098.1 1961.66  23
  -1  -2   5 31143.8 1868.84   6
   1   2  -4 17522.9 1167.34  18
   1   2  -4 18312.0 1198.54  26
   1   2  -4 19649.9 1146.77  17
   1   2  -4 19334.0 1157.34  16
  -1  -2   4 18273.0 1178.08   6
   1   2  -4 17556.7 1164.03  27
   1   2  -4 18313.3 1175.15  28
   1   2  -4 17907.4 1197.78  14
   1   2  -4 17059.0 1266.81  24
   1   2  -4 19716.2 1299.63  23
   1   2  -4 19225.2 1210.14  12
   1   2  -4 19273.5 1300.50  22
   1   2  -4 18709.5 1162.67  21
   1   2  -4 21210.6 1184.88  11
   1   2  -4 19700.3 1180.20  20
   1   2  -4 18796.4 1167.23  19
   1   2  -3 8808.58 596.220  18
   1   2  -3 8645.21 597.163  25
   1   2  -3 8520.51 608.049  28
   1   2  -3 8740.89 602.922  27
   1   2  -3 9300.14 585.074  16
   1   2  -3 8597.99 632.212  26
   1   2  -3 8952.00 625.166  14
   1   2  -3 8501.03 719.423  23
   1   2  -3 8613.33 704.983  24
   1   2  -3 8654.53 632.094  12
   1   2  -3 9192.03 732.603  22
   1   2  -3 9859.72 593.312  21
   1   2  -3 9652.69 605.189  11
   1   2  -3 9457.94 605.833  20
   1   2  -3 9333.14 593.540  19
   1   2  -2 20323.9 1266.61  18
  -1  -2   2 17973.3 1232.61  10
   1   2  -2 21306.8 1272.08  28
   1   2  -2 20926.8 1275.57  27
   1   2  -2 20284.4 1291.62  26
   1   2  -2 21470.2 1257.62  16
   1   2  -2 21298.2 1299.22  12
   1   2  -2 20922.3 1291.49  14
   1   2  -2 22382.4 1364.18  22
   1   2  -2 21977.8 1266.27  21
   1   2  -2 20734.2 1337.13  24
   1   2  -2 22040.8 1348.76  23
   1   2  -2 20838.3 1260.12  25
   1   2  -2 21941.3 1270.91  11
   1   2  -2 22193.3 1272.22  20
   1   2  -2 20891.8 1263.93  19
   1   2  -1 8018.26 536.208  16
   1   2  -1 7834.24 587.523  26
   1   2  -1 8355.11 566.693  14
   1   2  -1 8987.13 554.064  20
   1   2  -1 8608.77 550.269  19
   1   2  -1 7684.71 627.683  24
   1   2  -1 9111.85 634.842  23
   1   2  -1 8557.75 552.968  28
   1   2  -1 8345.46 565.008  27
   1   2  -1 8600.15 552.831  11
   1   2  -1 8375.47 581.163  12
   1   2  -1 8142.78 551.582  18
   1   2  -1 8236.42 539.021  25
   1   2   0 30790.4 1904.74  14
   1   2   0 32681.9 1903.99  13
   1   2   0 33111.6 1899.11  28
   1   2   0 31873.2 1898.80  18
   1   2   0 30172.8 1917.02  26
  -1  -2   0 30879.4 1903.81   1
   1   2   0 31249.5 1886.94  16
   1   2   0 34179.9 1943.70  23
   1   2   0 31210.3 1894.65  19
   1   2   0 31642.2 1896.82  20
  -1  -2  -1 815800. 47700.9   2
   1   2   1 833901. 47693.6  28
   1   2   1 817479. 47685.6  16
   1   2   1 815730. 47696.7  18
   1   2   1 829595. 47700.1  14
  -1  -2  -1 798794. 47684.5   7
   1   2   1 804278. 47695.2  19
   1   2   2 986842. 57821.1  16
   1   2   2 996173. 57831.4  28
  -1  -2  -2 994962. 57835.7   7
   1   2   2 974645. 57832.4  14
   1   2   2 987088. 57833.2  19
   1   2   2 999999. 57856.9   6
   1   2   3 4632.89 287.114  16
   1   2   3 3977.91 302.415  14
  -1  -2  -3 4608.16 349.017   7
   1   2   3 4798.13 468.686   6
  -1  -2  -4 21241.8 1304.52   7
   1   2   4 20512.6 1371.01   6
  -1  -2  -5 17010.8 1077.17   7
   1   2   5 16236.4 1148.21   6
  -1  -2  -6 72997.2 4024.96   7
   1   2   6 70779.1 4081.63   6
  -1  -2  -6 63767.9 3962.88  24
  -1  -2  -7 35279.1 2023.94   7
  -1  -2  -7 31020.2 1956.02  24
  -1  -2  -8-79.4988 267.994   7
   1   2   8 121.209 460.001   6
   1   2   9 4266.18 636.396   6
   1   2  10 621.646 501.309   6
   1   2  11 28071.7 2011.83   6
  -1  -2 -11 29839.1 2007.92   2
   1   2  12 1055.51 590.273   6
  -1  -2 -12 1574.02 535.459   2
   1   2  13 312.529 586.383   6
  -1  -2 -13 1033.03 564.130   2
   1   2  14 3202.81 762.432   6
  -1  -2 -14 3812.24 790.494   8
  -1  -2 -14 4748.03 975.948   1
  -1  -2 -14 3534.05 779.239   2
  -1  -2 -15 3920.36 965.042   1
  -1  -2 -15 2354.57 725.538   2
  -1  -2 -16 6175.93 976.105   2
  -1  -2 -17-555.286 779.310   1
  -1  -2 -18 1857.93 262.305  21
  -1  -2 -19 507.751 476.642  23
  -1  -2 -19 194.220 143.365  21
   1   2  19-93.2472 276.908   5
  -1  -2 -20 30.4982 118.021  21
  -1  -2 -20 225.836 383.095  23
   1   2  20-186.991 234.051   5
   1   3 -18 579.957 311.863  23
   1   3 -18 107.868 104.796  19
   1   3 -17-41.1422 371.983  23
   1   3 -17-18.5396 166.176  19
   1   3 -16 668.739 452.966  23
   1   3 -16 24.1580 190.367  19
   1   3 -15 120.514 487.865  23
   1   3 -14 1028.42 253.563  21
   1   3 -14 1053.26 247.610  18
   1   3 -14 877.426 277.010  19
   1   3 -13 996.222 273.639  19
   1   3 -13 1050.50 255.079  21
   1   3 -13 1080.19 252.262  18
   1   3 -13 1347.71 617.608  23
   1   3 -12 180.066 236.422  19
   1   3 -12 396.497 549.208  23
   1   3 -12-55.5985 203.546  18
   1   3 -12 205.233 179.297  21
   1   3 -11 3578.55 435.552  14
   1   3 -11 3639.46 414.042  19
   1   3 -11 3323.80 374.721  18
   1   3 -11 3215.40 406.498  28
   1   3 -11 4774.05 750.935  22
   1   3 -11 3873.39 391.176  21
   1   3 -11 3509.05 699.204  23
   1   3 -10 1097.20 298.810  14
   1   3 -10 971.894 542.971  22
   1   3 -10 1060.62 223.304  21
   1   3 -10 1221.12 544.681  23
   1   3 -10 1102.38 240.838  19
   1   3 -10 866.694 223.044  18
   1   3 -10 1028.79 270.888  28
   1   3  -9 184.891 229.252  14
   1   3  -9 211.876 153.151  21
   1   3  -9 656.304 494.855  22
   1   3  -9 989.501 502.649  23
   1   3  -9 358.307 197.188  19
   1   3  -9 180.323 201.442  20
   1   3  -9 646.510 244.749  28
   1   3  -9 348.344 159.416  18
   1   3  -8 975.320 212.754  19
   1   3  -8 1298.78 248.714  20
   1   3  -8 1019.26 187.324  16
   1   3  -8 824.124 172.642  21
   1   3  -8 1266.69 487.111  22
   1   3  -8 1439.74 499.352  23
   1   3  -8 506.689 261.175  12
   1   3  -7 49953.9 2819.50  14
   1   3  -7 47422.1 2783.07  26
   1   3  -7 47729.1 2947.84  22
   1   3  -7 48010.8 2942.39  23
   1   3  -7 43258.1 2746.90  18
   1   3  -7 42186.6 2717.50  17
   1   3  -6 165186. 9480.82  14
   1   3  -6 156620. 9403.11  17
   1   3  -6 163081. 9482.93  12
   1   3  -6 159230. 9429.52  18
   1   3  -6 164845. 9573.49  23
   1   3  -6 159009. 9579.39  22
   1   3  -6 158008. 9422.68  21
   1   3  -6 159431. 9430.88  19
   1   3  -6 170363. 9452.93  20
   1   3  -6 170265. 9417.78  16
   1   3  -6 136218. 9439.64  11
   1   3  -5 4642.28 360.098  16
   1   3  -5 4966.24 435.823  12
   1   3  -5 4880.07 359.145  17
   1   3  -5 4738.60 437.156  14
   1   3  -5 4433.11 367.517  27
   1   3  -5 4708.35 363.203  21
   1   3  -5 5209.40 383.893  19
   1   3  -5 5549.44 412.557  20
   1   3  -5 4204.55 388.626  11
   1   3  -5 4996.97 380.154  18
  -1  -3   5 3374.40 474.693   6
   1   3  -4 28001.8 1656.15  17
   1   3  -4 27624.0 1690.04  11
   1   3  -4 28418.7 1667.11  16
   1   3  -4 26938.3 1673.50  27
   1   3  -4 28601.0 1722.15  14
   1   3  -4 26525.0 1709.94  26
   1   3  -4 26393.5 1676.52  18
   1   3  -4 26469.4 1686.30  20
   1   3  -4 26786.7 1675.74  19
   1   3  -4 26060.7 1812.47  22
   1   3  -4 27462.7 1671.37  21
   1   3  -4 29001.6 1733.69  12
   1   3  -3 7780.40 515.436  19
   1   3  -3 8457.65 532.537  20
  -1  -3   3 6009.25 497.652  10
   1   3  -3 7843.48 511.341  21
   1   3  -3 7326.54 516.836  18
   1   3  -3 7513.88 495.072  17
   1   3  -3 7733.76 530.623  11
   1   3  -3 8166.78 507.604  16
   1   3  -3 8128.47 560.537  14
   1   3  -3 7630.98 573.373  26
   1   3  -3 8892.09 677.213  23
   1   3  -3 6785.54 512.416  25
   1   3  -3 8823.42 581.856  12
   1   3  -3 7175.07 523.607  27
   1   3  -3 7246.55 538.709  28
   1   3  -2 424.954 304.673  23
  -1  -3   2 24.0510 182.730  10
   1   3  -2-50.0204 124.318  18
   1   3  -2 211.389 113.222  17
   1   3  -2 50.3897 127.781  20
   1   3  -2 124.477 122.455  19
   1   3  -2-83.0984 162.461  27
   1   3  -2-48.0419 103.304  16
   1   3  -2-54.2606 169.315  14
   1   3  -2 30.0948 127.473  11
   1   3  -2 150.443 189.463  12
   1   3  -2 216.946 136.314  25
   1   3  -2 41.1579 209.871  26
   1   3  -2-53.5330 165.756  28
   1   3  -1 27048.1 1626.29  18
   1   3  -1 25793.3 1601.99  17
   1   3  -1 28866.7 1630.46  11
   1   3  -1 26944.3 1615.75  16
   1   3  -1 26752.6 1655.80  14
   1   3  -1 26063.5 1608.43  25
   1   3  -1 28266.7 1626.60  20
   1   3  -1 25989.5 1618.57  19
   1   3  -1 28583.6 1702.22  23
   1   3  -1 27316.6 1635.99  28
   1   3  -1 24535.8 1655.43  26
   1   3   0 30297.0 1799.02  16
  -1  -3   0 27856.8 1834.25   8
   1   3   0 34765.5 1826.93  13
   1   3   0 29479.6 1802.90  19
   1   3   0 33283.4 1809.71  20
   1   3   0 28220.9 1770.75   5
   1   3   0 33864.7 1822.50  28
   1   3   0 31573.7 1810.21  18
   1   3   0 28758.8 1786.44  17
   1   3   0 30387.8 1795.20  25
  -1  -3   0 27964.2 1842.23   3
   1   3   1 105946. 6203.53  13
  -1  -3  -1 102096. 6225.81   1
   1   3   1 101222. 6173.83   5
   1   3   1 103297. 6192.06  19
   1   3   1 105728. 6191.88  20
   1   3   1 105403. 6188.39  16
   1   3   1 113723. 6204.09  28
   1   3   1 109124. 6200.92  18
   1   3   2 42320.0 2502.65  16
  -1  -3  -2 44681.6 2580.65   1
  -1  -3  -2 38873.1 2556.50   2
   1   3   2 42125.4 2508.35  19
   1   3   2 42947.5 2514.66  28
  -1  -3  -3 491283. 28097.7   2
   1   3   3 474946. 28037.3  16
   1   3   4 254431. 12826.6   6
  -1  -3  -4 258157. 12825.3   2
  -1  -3  -5 1659.85 350.546   2
   1   3   5 2042.67 399.792   6
  -1  -3  -6 8081.72 667.591   2
  -1  -3  -7 68287.7 3947.52   2
   1   3   7 60890.2 3949.88   6
  -1  -3  -8 405.095 355.174   2
   1   3   8 321.422 446.131   6
  -1  -3  -9 12395.8 1031.84   2
   1   3   9 14550.2 1082.80   6
   1   3  10 24082.5 1697.73   6
  -1  -3 -11 31897.2 2147.34   2
   1   3  11 30424.8 2153.06   6
   1   3  12 571.518 572.623   6
  -1  -3 -12-312.610 528.682   2
  -1  -3 -12 717.502 677.938   1
  -1  -3 -13 2246.07 788.330   1
  -1  -3 -13 869.869 609.072   2
  -1  -3 -13 1200.09 727.845   8
  -1  -3 -14 36765.9 2907.86   2
  -1  -3 -14 47470.8 3034.42   1
  -1  -3 -14 43256.7 2873.78   8
  -1  -3 -15 5071.68 1016.75   1
  -1  -3 -15 1785.89 725.377   2
  -1  -3 -15 4139.68 832.871   8
  -1  -3 -16 348.276 656.678   2
  -1  -3 -17 904.047 825.591   1
   1   3  18 562.816 347.493   5
  -1  -3 -18 137.214 158.854  21
  -1  -3 -18 618.714 755.594   1
   1   3  19 295.453 290.841   5
  -1  -3 -19-19.1048 132.267  21
   1   3  20 74.9792 240.199   5
  -1  -3 -20 15.1506 123.317  21
  -1  -3 -20-40.9364 394.825  23
   1   4 -17 522.952 344.931  23
   1   4 -17 32.0327 150.425  19
   1   4 -16 87.0079 381.288  23
   1   4 -16 22.2385 183.875  19
   1   4 -15 265.264 454.277  23
   1   4 -15 135.877 211.761  19
   1   4 -14 595.293 513.425  23
   1   4 -14 648.024 259.135  19
   1   4 -13 2291.45 322.665  21
   1   4 -13 1636.32 321.104  19
   1   4 -12 720.656 546.533  23
   1   4 -12 853.766 232.653  18
   1   4 -12 728.120 273.958  28
   1   4 -12 1072.48 252.617  21
   1   4 -12 593.780 265.362  19
   1   4 -11-29.7474 229.391  19
   1   4 -11 501.266 541.766  23
   1   4 -11 215.141 198.698  18
   1   4 -11 249.875 264.137  28
   1   4 -11 518.177 209.853  21
   1   4 -11 294.066 264.096  14
   1   4 -10 7743.73 614.298  21
   1   4 -10 8767.96 645.821  19
   1   4 -10 8010.14 894.476  23
   1   4 -10 7607.13 684.478  14
   1   4 -10 6542.63 633.193  28
   1   4 -10 7379.53 604.603  18
   1   4  -9 462.056 189.976  18
   1   4  -9-350.475 317.443  12
   1   4  -9 508.373 272.064  14
   1   4  -9 360.292 249.866  28
   1   4  -9 328.147 183.451  21
   1   4  -9 646.342 231.278  19
   1   4  -9 377.747 240.987  20
   1   4  -9 54.0832 482.993  23
   1   4  -8 293.763 162.112  18
   1   4  -8 331.836 245.756  28
   1   4  -8 387.458 242.881  12
   1   4  -8 146.813 138.299  21
   1   4  -8 376.003 254.091  14
   1   4  -8 155.320 180.232  19
   1   4  -8 235.327 207.599  20
   1   4  -8 594.371 463.246  23
   1   4  -7 929.782 173.368  21
   1   4  -7 987.549 265.133  12
   1   4  -7 666.313 232.150  11
   1   4  -7 1055.01 241.086  20
   1   4  -7 651.383 194.074  19
   1   4  -7 782.931 466.019  23
   1   4  -7 989.419 272.948  26
   1   4  -6 297.054 254.227  26
   1   4  -6 440.226 159.079  18
   1   4  -6 736.466 427.752  23
   1   4  -6 559.493 173.122  17
   1   4  -6 697.922 260.237  14
   1   4  -5 2416.37 253.869  17
   1   4  -5 2305.85 327.312  12
   1   4  -5 3054.64 495.163  23
   1   4  -5 2469.11 250.728  16
   1   4  -5 2487.22 259.993  27
   1   4  -5 2561.47 336.172  14
   1   4  -5 2798.06 288.906  20
   1   4  -5 2301.74 261.651  19
   1   4  -5 2450.61 284.887  11
   1   4  -5 2392.72 262.239  18
   1   4  -5 2079.63 339.297  26
   1   4  -5 2357.40 251.590  21
   1   4  -4 283.180 144.113  16
   1   4  -4 35.7895 160.439  27
   1   4  -4 183.225 156.988  11
   1   4  -4 247.092 207.825  14
   1   4  -4 194.887 214.701  12
   1   4  -4 385.127 154.586  18
   1   4  -4 238.485 370.561  23
   1   4  -4 186.194 147.671  17
   1   4  -4 240.211 151.681  19
   1   4  -4 442.550 181.626  20
   1   4  -4 116.914 128.751  21
   1   4  -3 1575.21 203.762  18
   1   4  -3 2014.06 270.303  14
   1   4  -3 1582.40 181.561  17
   1   4  -3 1525.38 213.579  11
   1   4  -3 1380.93 185.175  16
   1   4  -3 1162.66 219.345  27
   1   4  -3 1526.10 214.052  20
   1   4  -3 1376.74 196.863  19
  -1  -4   3 1173.72 240.752  10
   1   4  -3 1435.20 292.756  26
   1   4  -3 1629.29 273.340  12
   1   4  -2 12781.3 899.134  23
   1   4  -2 13179.7 796.563  20
   1   4  -2 13267.3 782.619  19
  -1  -4   2 11318.5 807.234  10
   1   4  -2 13140.9 789.385  18
   1   4  -2 12528.1 765.327  17
   1   4  -2 12121.4 798.430  27
   1   4  -2 12536.6 806.469  28
   1   4  -2 12311.2 777.779  16
   1   4  -2 13754.8 843.250  14
   1   4  -2 11532.5 767.975  25
   1   4  -2 12845.2 791.522  11
   1   4  -2 12640.6 841.192  26
   1   4  -2 12340.1 839.113  12
   1   4  -1 1015.20 166.831  18
   1   4  -1 1215.38 152.563  17
  -1  -4   1 929.735 202.185   9
   1   4  -1 1089.29 173.120  11
   1   4  -1 816.735 320.103  23
   1   4  -1 1178.70 216.761  28
   1   4  -1 1342.30 162.975  16
   1   4  -1 1203.74 270.525  26
   1   4  -1 1117.76 158.185  25
   1   4  -1 1114.17 163.373  19
   1   4  -1 1461.23 178.405  20
   1   4   0 190304. 11658.9  25
   1   4   0 200081. 11685.4  11
   1   4   0 213565. 11697.0  28
   1   4   0 202728. 11681.8  18
   1   4   0 194392. 11649.8   5
   1   4   0 189836. 11676.6  19
   1   4   0 209666. 11683.0  20
   1   4   0 196596. 11662.5  17
   1   4   0 209584. 11679.1  16
   1   4   1 14647.5 874.745  17
  -1  -4  -1 13853.1 993.162   8
   1   4   1 15621.2 911.254  13
   1   4   1 14318.7 897.106  18
   1   4   1 13650.5 874.749   5
   1   4   1 13438.7 885.367  19
   1   4   1 14726.8 891.121  20
   1   4   1 14446.1 890.243  16
  -1  -4  -1 13622.0 1022.00   3
   1   4   1 14324.6 907.782  28
  -1  -4  -2 447.134 441.306   8
   1   4   2 484.337 119.435  20
  -1  -4  -2-33.3099 413.971   1
   1   4   2 566.770 140.172  13
   1   4   2 462.591 99.3409  17
   1   4   2 206.120 145.961  28
   1   4   2 511.761 118.261  19
   1   4   2 540.409 162.700   5
   1   4   3 92707.8 5759.80  20
   1   4   3 99603.5 5763.55  19
   1   4   3 99550.1 5752.40  17
   1   4   3 94587.2 5774.40   5
  -1  -4  -3 106612. 5846.59   8
  -1  -4  -3 93315.6 5862.40   2
  -1  -4  -3 104958. 5868.79   1
   1   4   3 99904.3 5777.56  28
   1   4   4 13250.9 812.844  17
  -1  -4  -4 13974.5 983.358   2
  -1  -4  -4 15317.1 1026.55   1
  -1  -4  -5 312.389 473.102   1
  -1  -4  -5-69.2659 358.463   2
  -1  -4  -6 73472.5 4467.82   2
  -1  -4  -7 383.882 387.132   2
  -1  -4  -7 438.901 579.458   1
  -1  -4  -8 15164.6 1196.66   1
  -1  -4  -8 13603.4 1090.23   2
  -1  -4  -9 1935.66 632.573   1
  -1  -4 -10 2456.41 637.368   1
  -1  -4 -10 2371.24 564.585   2
  -1  -4 -11 1604.69 655.922   8
  -1  -4 -11 714.743 571.071   1
  -1  -4 -11 1277.28 529.345   2
  -1  -4 -12 5590.79 831.814   8
  -1  -4 -12 4369.97 811.420   1
  -1  -4 -12 3266.03 685.264   2
  -1  -4 -13 1004.82 714.567   8
  -1  -4 -13 1749.72 747.937   1
  -1  -4 -13 559.026 597.481   2
  -1  -4 -14 3553.53 864.871   8
  -1  -4 -14 3905.82 817.527   2
  -1  -4 -14 4707.96 955.097   1
  -1  -4 -15 770.489 744.763   8
  -1  -4 -15-72.2935 670.831   2
  -1  -4 -15 990.604 889.381   1
  -1  -4 -16 12354.5 1230.86   8
   1   4  17 764.341 396.298   5
  -1  -4 -17 933.981 797.325   1
  -1  -4 -18 371.806 167.111  21
   1   4  18 59.8583 330.893   5
  -1  -4 -18-235.591 770.922   1
   1   4  19 304.461 306.039   5
  -1  -4 -19 236.175 142.171  21
   1   4  20-38.9443 247.446   5
  -1  -4 -20 141.589 117.837  21
   1   5 -17-49.7057 121.239  19
   1   5 -16 381.174 346.676  23
   1   5 -16-172.336 173.197  19
   1   5 -15 267.036 392.013  23
   1   5 -15 171.392 212.912  19
   1   5 -14-157.462 442.910  23
   1   5 -13 59.0336 467.691  23
   1   5 -13 255.336 230.833  19
   1   5 -12 513.693 277.448  28
   1   5 -12 353.158 266.647  19
   1   5 -11 408.393 242.799  19
   1   5 -11 391.223 221.442  21
   1   5 -11 736.878 526.203  23
   1   5 -11 418.228 258.356  14
   1   5 -11 271.729 269.219  28
   1   5 -10 205.183 221.105  19
   1   5 -10 393.849 201.506  21
   1   5 -10 537.012 496.313  23
   1   5 -10 256.202 193.531  18
   1   5 -10 420.601 277.084  28
   1   5 -10 652.500 276.109  14
   1   5  -9 5990.18 529.548  18
   1   5  -9 7829.43 630.340  20
   1   5  -9 6867.09 558.976  19
   1   5  -9 5561.63 766.412  23
   1   5  -9 5829.91 582.829  28
   1   5  -9 6832.27 551.075  21
   1   5  -9 5407.02 602.154  12
   1   5  -9 6487.90 630.821  14
   1   5  -8 9001.12 720.321  14
   1   5  -8 7272.82 600.809  18
   1   5  -8 7415.00 663.332  26
   1   5  -8 7904.12 848.292  23
   1   5  -8 8298.68 620.851  21
   1   5  -8 7426.40 685.448  12
   1   5  -8 6796.98 650.348  28
   1   5  -8 9009.79 674.639  20
   1   5  -8 8397.52 636.737  19
   1   5  -7 1826.95 294.193  20
   1   5  -7 1854.81 268.964  19
   1   5  -7 1968.13 258.300  21
   1   5  -7 1805.72 488.479  23
   1   5  -7 1660.99 244.350  18
   1   5  -7 1659.18 330.027  26
   1   5  -7 1354.40 310.641  28
   1   5  -7 1567.73 306.492  14
   1   5  -7 2089.38 348.098  12
   1   5  -6 7915.80 660.364  14
   1   5  -6 7395.31 574.581  19
   1   5  -6 7813.90 611.411  20
   1   5  -6 6057.98 589.168  11
   1   5  -6 8219.25 664.928  12
   1   5  -6 7591.93 639.016  26
   1   5  -6 8507.39 579.884  21
   1   5  -6 7826.25 778.674  23
   1   5  -5 83.8908 138.818  18
   1   5  -5 122.791 180.261  20
   1   5  -5-37.1798 389.865  23
   1   5  -5 93.6461 266.641  26
   1   5  -4 13197.7 961.588  23
   1   5  -4 12289.7 854.329  14
   1   5  -4 11514.7 792.729  11
   1   5  -4 11834.2 860.465  12
   1   5  -4 12501.5 787.144  19
   1   5  -4 12852.8 784.419  18
   1   5  -4 10109.8 754.729  17
   1   5  -4 12282.8 856.566  26
   1   5  -4 10093.7 767.204  27
   1   5  -3 2984.01 291.745  11
   1   5  -3 2469.76 376.580  26
   1   5  -3 2728.73 341.801  14
   1   5  -3 2961.55 298.747  27
   1   5  -3 3100.10 276.068  18
  -1  -5   3 2293.14 332.889  10
   1   5  -3 2000.49 441.391  23
   1   5  -3 2716.93 353.865  12
   1   5  -3 2779.31 267.852  17
   1   5  -3 2498.28 271.632  19
   1   5  -3 3332.28 301.656  20
   1   5  -2 8227.38 589.534  18
  -1  -5   2 7559.42 649.410  10
   1   5  -2 9139.74 613.211  11
   1   5  -2 8629.91 593.422  19
   1   5  -2 9246.40 615.038  20
   1   5  -2 8264.18 581.882  17
   1   5  -2 10030.9 671.860  14
   1   5  -2 7861.89 616.435  27
   1   5  -2 10415.2 683.572  12
   1   5  -1 10327.6 669.863  28
   1   5  -1 9443.93 631.039  11
   1   5  -1 9754.91 622.536  18
  -1  -5   1 8085.61 690.536  10
   1   5  -1 9891.55 639.660  20
   1   5  -1 9095.89 619.258  19
  -1  -5   1 8873.62 639.308   9
   1   5  -1 8752.33 610.621  17
   1   5   0 2354.85 223.939  25
   1   5   0 3103.86 255.262  19
   1   5   0 3064.64 263.999  20
   1   5   0 3243.95 307.945  28
   1   5   0 2966.43 249.871  17
   1   5   0 2526.50 247.761   5
  -1  -5   0 2532.06 317.887   9
   1   5   0 3074.32 259.755  18
   1   5   0 3567.62 277.335  11
  -1  -5  -1 31395.7 1969.60   3
   1   5   1 29857.0 1835.45  19
   1   5   1 33350.7 1848.11  20
   1   5   1 33283.1 1867.51  28
   1   5   1 33382.3 1856.00  11
   1   5   1 30423.2 1828.87  17
   1   5   1 30048.1 1826.76   5
   1   5   1 27342.4 1812.51  25
  -1  -5  -2 10861.6 921.605   8
   1   5   2 12093.8 769.099   5
   1   5   2 11598.9 750.129  17
   1   5   2 12803.3 787.418  28
   1   5   2 11919.8 756.487  19
   1   5   2 11728.8 760.824  20
   1   5   2 13175.5 788.798  13
  -1  -5  -2 11130.3 970.455   3
  -1  -5  -3 27383.7 1812.07   1
   1   5   3 28586.3 1667.90  28
   1   5   3 28504.8 1640.97  19
   1   5   3 27242.1 1643.87  20
  -1  -5  -3 26103.2 1775.76   8
   1   5   3 28470.1 1668.44   5
   1   5   3 24127.6 1633.18  17
   1   5   3 29975.2 1674.34  13
   1   5   4 10721.3 710.915   5
   1   5   4 10637.3 683.171  28
  -1  -5  -4 10900.3 922.683   1
   1   5   4 10105.0 655.209  20
  -1  -5  -4 12561.1 907.234   8
   1   5   5 107.092 207.557   5
  -1  -5  -5 406.806 513.192   8
  -1  -5  -6 19166.8 1341.59   8
  -1  -5  -6 17206.1 1348.73   2
  -1  -5  -6 19471.9 1409.94   1
  -1  -5  -7 24145.9 1608.55   8
  -1  -5  -7 20971.4 1603.08   2
  -1  -5  -7 23929.0 1669.46   1
  -1  -5  -8 46714.4 3163.85   2
  -1  -5  -8 53050.0 3209.94   1
  -1  -5  -9 3724.13 676.916   8
  -1  -5  -9 3645.87 671.776   1
  -1  -5 -10 495.949 614.863   8
  -1  -5 -10 1001.28 578.159   2
  -1  -5 -10 1754.66 614.254   1
  -1  -5 -11 548.946 639.186   8
  -1  -5 -11-277.404 527.019   2
  -1  -5 -11-487.258 554.857   1
  -1  -5 -12 430.034 677.510   8
  -1  -5 -12 361.459 611.306   1
  -1  -5 -12 124.889 581.618   2
  -1  -5 -13 2416.95 793.097   8
  -1  -5 -13 2176.35 703.145   2
  -1  -5 -13 2427.75 779.169   1
  -1  -5 -14-148.099 761.922   8
  -1  -5 -14-70.0797 789.310   1
  -1  -5 -15 2512.93 826.697   8
  -1  -5 -15 3556.17 918.168   1
  -1  -5 -16 49.0281 739.698   8
   1   5  17 65.9754 348.091   5
  -1  -5 -17-475.543 732.555   1
  -1  -5 -18-420.507 736.119   1
   1   5  18 388.444 342.380   5
  -1  -5 -18-191.596 731.318   3
  -1  -5 -18 262.270 154.925  21
   1   5  19 867.205 322.567   5
  -1  -5 -19 396.089 141.067  21
   1   5  20 274.405 253.919   5
  -1  -5 -20 85.8233 98.3889  21
   1   6 -16-90.1990 149.945  19
   1   6 -15-105.815 340.187  23
   1   6 -15 41.7448 173.457  19
   1   6 -14 702.165 405.244  23
   1   6 -14-128.787 211.857  19
   1   6 -13 355.542 445.639  23
   1   6 -12-55.8289 463.987  23
   1   6 -12-158.280 227.113  19
   1   6 -12-28.4343 256.030  28
   1   6 -11 940.686 495.588  23
   1   6 -11 738.393 273.221  19
   1   6 -11 740.970 312.093  28
   1   6 -10 874.407 277.858  19
   1   6 -10 599.520 294.066  14
   1   6 -10 532.597 502.634  23
   1   6 -10 95.8662 277.845  28
   1   6  -9 442.605 301.864  28
   1   6  -9 399.033 282.719  14
   1   6  -9-56.7477 481.391  23
   1   6  -9 315.048 280.790  20
   1   6  -9 353.236 247.637  19
   1   6  -9 76.4716 261.264  12
   1   6  -8 5802.90 575.317  14
   1   6  -8 5395.95 560.152  12
   1   6  -8 4127.03 507.329  28
   1   6  -8 6206.18 550.591  20
   1   6  -8 4718.91 481.633  19
   1   6  -8 4208.18 683.582  23
   1   6  -7 7840.71 814.694  23
   1   6  -7 8098.65 694.018  12
   1   6  -7 7569.10 703.441  14
   1   6  -7 6849.79 650.609  28
   1   6  -7 7748.01 678.144  26
   1   6  -7 7128.41 607.647  19
   1   6  -7 9113.18 665.253  20
   1   6  -6 2337.66 388.041  26
   1   6  -6 2854.23 522.409  23
   1   6  -6 2574.31 335.628  20
   1   6  -6 1978.96 287.313  19
   1   6  -6 2543.00 285.504  18
   1   6  -6 2603.91 364.922  28
   1   6  -6 2567.36 386.292  14
   1   6  -6 3100.47 387.895  12
   1   6  -5 780.202 262.587  14
   1   6  -5 412.041 220.458  11
   1   6  -5 1385.52 446.839  23
   1   6  -5 855.916 277.154  28
   1   6  -5 1781.75 317.554  12
   1   6  -5 623.671 302.767  26
   1   6  -5 1277.17 253.306  20
   1   6  -5 1077.14 210.429  19
   1   6  -4 10041.7 693.730  18
   1   6  -4 10216.9 881.412  23
   1   6  -4 10729.4 736.457  20
   1   6  -4 9614.67 746.930  28
   1   6  -4 9733.94 789.722  26
   1   6  -3 6008.89 563.672  26
   1   6  -3 6228.85 456.694  18
   1   6  -3 6130.40 468.223  19
   1   6  -3 6341.01 645.606  23
   1   6  -3 6143.42 518.279  28
   1   6  -3 5504.68 469.856  11
   1   6  -2 3093.65 376.075  12
   1   6  -2 3095.90 297.055  20
   1   6  -2 2487.84 265.229  19
  -1  -6   2 2174.39 360.631  10
   1   6  -2 2532.71 253.576  18
   1   6  -2 2453.65 271.409  11
   1   6  -2 2976.78 451.842  23
   1   6  -2 2625.11 379.990  26
   1   6  -2 2565.54 329.642  28
   1   6  -1 7823.32 558.862  20
   1   6  -1 8107.24 543.056  19
  -1  -6   1 6511.46 630.798  10
   1   6  -1 7941.85 540.484  18
   1   6  -1 7907.12 555.133  11
   1   6  -1 7715.79 592.951  28
   1   6  -1 6596.19 634.747  26
   1   6   0 45936.9 2776.94  19
   1   6   0 47156.7 2793.66  20
  -1  -6   0 43177.3 2821.63   9
   1   6   0 48134.4 2788.12  11
   1   6   1 3813.20 348.761   5
   1   6   1 4793.60 351.927  11
   1   6   1 4692.56 336.563  19
   1   6   1 3924.85 338.380  20
   1   6   1 4024.61 375.388  28
   1   6   2 52.4088 107.437  19
   1   6   2 56.4138 174.287   5
   1   6   2 303.616 138.766  11
  -1  -6  -2 167.910 533.165   3
   1   6   2 156.266 172.951  28
   1   6   2 21.0318 125.612  20
   1   6   3 8696.53 606.375  20
  -1  -6  -3 9051.28 868.568   8
   1   6   3 9441.68 642.936   5
  -1  -6  -3 8955.70 896.405   3
   1   6   3 9189.27 634.013  28
   1   6   3 10574.5 646.024  13
   1   6   4 231.466 139.969  13
  -1  -6  -4-165.828 559.433   8
  -1  -6  -4 431.799 538.643   3
   1   6   4 136.281 149.549  28
   1   6   4 290.297 220.913   5
  -1  -6  -5 17769.7 1313.65   8
  -1  -6  -5 17392.7 1359.39   1
  -1  -6  -6 220.746 550.108   8
   1   6   6-30.4886 225.320   5
  -1  -6  -6-217.473 582.899   1
   1   6   7 153.370 239.014   5
  -1  -6  -7-237.697 570.259   1
  -1  -6  -8 394.105 602.585   8
   1   6   8 1147.88 285.012   5
  -1  -6  -8 393.576 570.012   1
  -1  -6  -9-215.526 621.948   8
   1   6   9 298.220 278.262   5
  -1  -6  -9 1011.07 587.406   1
  -1  -6 -10 1294.35 676.430   8
  -1  -6 -10 1009.07 591.812   1
  -1  -6 -11 43.0209 685.235   8
  -1  -6 -11 58.3245 553.947   1
  -1  -6 -12 93.1660 728.599   8
   1   6  12 405.672 336.508   5
  -1  -6 -12-127.457 621.769   1
  -1  -6 -13 3230.40 870.217   8
   1   6  13 3249.79 479.891   5
  -1  -6 -13 3422.40 865.927   1
  -1  -6 -14 155.473 770.984   8
   1   6  14 335.344 384.082   5
  -1  -6 -14-362.107 790.415   1
  -1  -6 -15 1882.95 817.321   8
  -1  -6 -15 1854.59 923.104   1
   1   6  15 2555.99 461.007   5
  -1  -6 -16 582.009 775.530   1
   1   6  16 513.130 371.270   5
  -1  -6 -17-272.828 753.140   1
  -1  -6 -17-220.097 769.267   3
   1   6  17-65.2520 364.447   5
  -1  -6 -18-191.078 697.238   3
   1   6  18-206.435 333.278   5
  -1  -6 -19-407.260 614.892   3
   1   6  19 247.870 289.153   5
   1   6  20 341.578 247.596   5
  -1  -6 -21-45.6673 81.1865  18
   1   7 -15-162.176 154.318  19
   1   7 -14 21.5767 177.475  19
   1   7 -13 52.0464 195.418  19
   1   7 -12 1076.83 446.654  23
   1   7 -12 79.4436 238.966  28
   1   7 -11 1708.75 506.356  23
   1   7 -11 1094.62 282.248  19
   1   7 -10-126.366 223.533  19
   1   7 -10-193.990 291.116  28
   1   7 -10 39.8427 275.867  14
   1   7  -9 6334.92 598.990  20
   1   7  -9 5283.06 515.128  19
   1   7  -9 5394.89 593.867  14
   1   7  -9 5506.85 736.632  23
   1   7  -9 4598.77 541.722  28
   1   7  -8 14382.6 1191.41  28
   1   7  -8 19676.1 1246.06  20
   1   7  -8 16335.7 1171.76  19
   1   7  -8 17204.6 1244.34  12
   1   7  -8 17806.0 1389.83  23
   1   7  -8 17225.5 1261.62  14
   1   7  -7 1080.60 342.375  28
   1   7  -7 1434.82 328.710  20
   1   7  -7 1032.50 269.142  19
   1   7  -7 1734.65 360.755  12
   1   7  -7 2092.63 515.494  23
   1   7  -7 1907.46 385.346  14
   1   7  -6 710.066 449.948  23
   1   7  -6 183.345 258.167  12
   1   7  -6 448.445 291.072  28
   1   7  -6 345.853 215.264  19
   1   7  -6 295.678 248.859  20
   1   7  -6 193.078 286.856  14
   1   7  -6 217.134 310.815  26
   1   7  -5 1757.72 378.760  26
   1   7  -5 1940.45 489.492  23
   1   7  -5 2037.59 362.957  12
   1   7  -5 1331.35 290.183  11
   1   7  -5 2864.18 384.765  14
   1   7  -5 1998.33 346.524  28
   1   7  -5 1917.37 301.757  20
   1   7  -5 2358.73 291.433  19
   1   7  -4 5212.39 531.724  26
   1   7  -4 5324.95 620.668  23
   1   7  -4 4577.11 416.512  19
   1   7  -4 5406.60 469.712  20
   1   7  -4 5689.14 529.401  14
   1   7  -4 3299.31 416.930  11
   1   7  -4 4647.46 512.017  12
   1   7  -4 4752.84 479.132  28
   1   7  -3 146.990 283.547  26
   1   7  -3 153.221 177.217  20
   1   7  -3-167.708 233.695  28
   1   7  -3-30.4796 118.666  18
   1   7  -3 30.8207 227.048  14
   1   7  -3 421.408 272.133  12
   1   7  -2 825.722 238.180  27
   1   7  -2 1007.76 295.371  12
   1   7  -2 1045.56 175.451  18
   1   7  -2 691.257 185.305  11
   1   7  -2 1252.34 197.242  19
   1   7  -2 799.928 252.317  28
   1   7  -2 995.261 337.149  26
   1   7  -2 997.762 211.978  20
   1   7  -1 3359.00 474.945  26
   1   7  -1 3898.43 356.614  11
   1   7  -1 4238.24 409.929  28
   1   7  -1 4062.52 342.407  19
   1   7   0 5510.05 416.824  11
   1   7   0 5343.74 407.613  19
   1   7   0 5474.87 428.467  20
   1   7   0 5645.98 463.250  28
  -1  -7   0 4148.25 465.094   9
   1   7   1 79.9109 135.206  11
  -1  -7  -1 101.054 254.555   9
   1   7   1-14.6457 140.825  20
   1   7   1 355.851 201.248  28
   1   7   2 31695.0 1983.77   5
   1   7   2 32336.8 1987.90  20
  -1  -7  -2 29421.0 2074.84   9
   1   7   2 35489.8 1996.92  11
   1   7   3 9048.61 642.945  11
   1   7   3 9968.91 637.477  20
  -1  -7  -3 8481.76 937.225   3
   1   7   4 1279.54 197.354  13
  -1  -7  -4 1357.23 592.543   3
   1   7   5 7994.59 575.407  13
  -1  -7  -5 8538.29 926.463   3
   1   7   5 8514.54 615.501   5
   1   7   5 8046.24 567.784  28
   1   7   6 411.734 245.975   5
   1   7   6 253.797 144.259  13
   1   7   7 2683.11 360.137   5
  -1  -7  -7 2750.00 669.070   1
  -1  -7  -7 1903.12 638.652   8
   1   7   8 461.108 280.063   5
  -1  -7  -8 48.8831 641.329   1
  -1  -7  -8 149.508 642.594   8
   1   7   9 1841.45 343.799   5
  -1  -7  -9 2184.28 677.170   1
  -1  -7  -9 1970.59 720.125   8
   1   7  10 987.436 335.796   5
  -1  -7 -10 867.770 618.630   1
  -1  -7 -10 781.301 703.962   8
   1   7  11 304.835 323.588   5
  -1  -7 -11 62.7014 609.518   1
  -1  -7 -11 421.576 713.423   8
   1   7  12 1382.87 391.622   5
  -1  -7 -12-135.087 715.311   1
  -1  -7 -12 1046.89 768.378   8
   1   7  13-160.788 354.304   5
  -1  -7 -13 71.5719 750.553   1
  -1  -7 -13-891.864 803.784   8
   1   7  14 235.955 372.255   5
  -1  -7 -14-485.991 842.008   8
  -1  -7 -14 298.067 813.241   1
  -1  -7 -15 973.042 810.284   3
  -1  -7 -16 781.816 805.099   3
   1   7  16 777.665 385.611   5
   1   7  17 159.398 338.644   5
  -1  -7 -18 496.255 713.712   3
   1   7  18 895.607 345.432   5
  -1  -7 -19 343.944 577.082   3
   1   7  19 677.119 288.264   5
   1   7  20 87.6208 221.703   5
   1   8 -15 71.0240 97.2030  19
   1   8 -14-146.078 151.965  19
   1   8 -13-105.920 186.616  19
   1   8 -12 23.1605 209.402  28
   1   8 -12-25.2847 193.376  19
   1   8 -11 167.508 250.423  28
   1   8 -10 310.525 269.647  28
   1   8 -10-373.120 250.579  14
   1   8 -10 92.2474 222.053  19
   1   8  -9 122.984 275.825  14
   1   8  -9 465.858 240.959  19
   1   8  -9 98.8300 281.173  28
   1   8  -9 441.570 285.293  20
   1   8  -8 4975.29 574.800  14
   1   8  -8 5876.82 573.798  20
   1   8  -8 4969.10 493.188  19
   1   8  -8 4119.93 517.492  28
   1   8  -7 21869.3 1569.27  14
   1   8  -7 20362.1 1503.45  28
   1   8  -7 21346.1 1540.91  12
   1   8  -7 23062.8 1485.77  19
   1   8  -7 24267.3 1552.55  20
   1   8  -6 32696.7 2116.79  14
   1   8  -6 28821.5 2043.98  28
   1   8  -6 29792.0 2069.66  26
   1   8  -6 33811.4 2119.42  12
   1   8  -6 31991.4 2017.17  19
   1   8  -6 32748.9 2061.69  20
   1   8  -5 1037.88 284.167  20
   1   8  -5 847.946 338.938  14
   1   8  -5 1214.23 330.292  28
   1   8  -5 1157.40 377.605  26
   1   8  -5 1154.87 325.388  12
   1   8  -5 1378.91 251.973  19
   1   8  -4 1902.87 282.698  19
   1   8  -4 2557.47 334.302  20
   1   8  -4 2670.94 402.933  14
   1   8  -4 1883.57 367.015  12
   1   8  -4 2767.46 438.278  26
   1   8  -4 2400.98 360.647  28
   1   8  -3 913.202 205.349  19
   1   8  -3 425.386 211.625  11
   1   8  -3 606.161 291.231  14
   1   8  -3 514.181 293.416  12
   1   8  -3 715.334 217.915  20
   1   8  -3 767.560 280.728  28
   1   8  -3 572.215 335.368  26
   1   8  -2 170.454 158.222  19
   1   8  -2 161.957 191.315  20
   1   8  -2-106.112 257.163  12
   1   8  -2-75.7781 231.334  28
   1   8  -2 69.5700 249.512  14
   1   8  -2-198.262 319.918  26
   1   8  -1 1426.11 330.570  12
  -1  -8   1 555.445 362.104  10
   1   8  -1 615.040 200.162  20
   1   8  -1 897.753 258.703  28
   1   8  -1 521.085 344.430  26
   1   8   0 8479.15 608.050  20
   1   8   0 7326.12 622.294  28
  -1  -8   0 8564.96 765.671  10
   1   8   1 1655.63 271.427  28
  -1  -8  -1 1077.38 300.347   9
  -1  -8  -1 1581.41 408.737  10
   1   8   2 1893.46 239.177  20
   1   8   2 2002.14 277.083  28
   1   8   3-43.5664 206.233   5
   1   8   3-132.363 179.566  28
   1   8   4 834.086 243.816   5
   1   8   4 1116.48 205.521  28
   1   8   5 8154.26 626.210   5
   1   8   6-112.190 234.614   5
  -1  -8  -6-569.714 670.820   3
   1   8   7 4323.77 445.566   5
  -1  -8  -7 3886.42 811.709   3
   1   8   8 4380.06 472.817   5
  -1  -8  -8 3936.64 877.573   3
   1   8   9 495.804 302.060   5
  -1  -8  -9 256.044 725.428   3
   1   8  10 2296.99 399.107   5
  -1  -8 -10 2398.35 858.101   3
   1   8  11 353.300 326.010   5
  -1  -8 -11 803.226 766.013   3
   1   8  12 2389.34 439.830   5
  -1  -8 -12 1695.20 826.141   3
   1   8  13 99.2407 350.242   5
  -1  -8 -13 240.215 701.813   3
   1   8  14 102.271 364.504   5
  -1  -8 -14 814.532 755.378   3
   1   8  15 1042.27 401.653   5
  -1  -8 -15 964.806 774.826   3
   1   8  16 451.398 343.989   5
  -1  -8 -16-229.319 770.270   3
   1   8  17 266.816 337.027   5
  -1  -8 -18 40.3641 319.669   9
   1   8  18-181.550 296.138   5
  -1  -8 -18 467.842 641.968   3
   1   8  19 608.229 264.712   5
  -1  -8 -19-275.504 552.472   3
   1   8  20-156.869 211.719   5
   1   9 -13-181.258 144.962  19
   1   9 -12 99.2874 162.479  19
   1   9 -12-90.8079 186.104  28
   1   9 -11-70.7041 189.825  19
   1   9 -11-94.4727 226.107  28
   1   9 -10 80.0766 199.178  19
   1   9 -10 95.5530 230.024  14
   1   9 -10-55.6392 235.876  28
   1   9  -9 173.378 208.900  19
   1   9  -9 155.981 279.785  28
   1   9  -8 3992.59 501.592  14
   1   9  -8 3636.90 421.348  19
   1   9  -8 4369.17 502.399  20
   1   9  -7 219.745 290.532  14
   1   9  -7-235.881 296.714  28
   1   9  -7 298.002 247.684  19
   1   9  -7-36.8960 275.326  20
   1   9  -6 1648.10 290.175  19
   1   9  -6 1008.57 337.639  28
   1   9  -6 1376.18 344.942  12
   1   9  -6 843.103 316.972  20
   1   9  -6 1518.86 380.664  14
   1   9  -5 107.916 228.782  19
   1   9  -5 131.671 292.484  14
   1   9  -5-108.653 349.342  26
   1   9  -5-40.3786 281.606  12
   1   9  -5 300.533 252.333  20
   1   9  -5 65.2653 280.746  28
   1   9  -4 578.394 221.982  19
   1   9  -4 379.543 303.625  14
   1   9  -4 223.296 341.832  26
   1   9  -4 563.292 270.487  20
   1   9  -4 437.658 288.690  28
   1   9  -4 364.314 277.328  12
   1   9  -3 1129.19 345.014  12
   1   9  -3 1164.65 395.545  26
   1   9  -3 969.627 328.558  14
   1   9  -3 870.330 228.925  19
   1   9  -3 1039.20 295.206  28
   1   9  -3 930.402 257.730  20
   1   9  -2 3811.35 405.361  20
   1   9  -2 3282.93 423.479  28
   1   9  -2 4010.81 493.949  14
   1   9  -2 2660.63 497.055  26
   1   9  -2 4867.14 526.521  12
   1   9  -1 419.880 209.027  20
   1   9  -1 658.704 314.798  12
   1   9  -1 517.178 353.214  26
   1   9  -1 340.905 250.464  28
   1   9   0 171.404 227.102  28
   1   9   0 110.570 343.180  26
  -1  -9   0 41.2336 361.422  10
   1   9   0 45.5381 179.379  20
  -1  -9  -1 127.077 364.819  10
   1   9   1 521.737 189.548  20
   1   9   1 91.2490 215.715  28
  -1  -9  -2 3293.98 530.464  10
   1   9   2 3016.29 315.426  20
   1   9   2 2921.99 347.724  28
  -1  -9  -2 3065.34 451.661   9
   1   9   3-94.2015 196.960  28
  -1  -9  -3-38.2745 311.549   9
   1   9   4 167.413 173.892  28
  -1  -9  -4-206.818 325.765   9
  -1  -9  -5-43.8071 337.130   9
   1   9   5 228.728 245.926   5
  -1  -9  -6 1085.05 729.055   3
   1   9   6 902.199 273.698   5
  -1  -9  -7 3901.81 875.131   3
   1   9   7 2945.44 398.257   5
  -1  -9  -8 2075.49 818.796   3
   1   9   8 1870.48 345.395   5
  -1  -9  -9-138.014 724.939   3
   1   9   9 953.763 319.014   5
  -1  -9 -10 1167.96 805.697   3
   1   9  10 943.218 346.213   5
  -1  -9 -11 1147.79 791.291   3
   1   9  11 1520.89 387.421   5
  -1  -9 -12-237.978 756.336   3
   1   9  12 31.4430 342.125   5
  -1  -9 -13 647.114 789.021   3
   1   9  13 64.9297 338.312   5
  -1  -9 -14-322.531 750.940   3
  -1  -9 -15 856.390 787.677   3
   1   9  15 508.588 345.375   5
   1   9  16 266.812 334.254   5
  -1  -9 -17 63.9080 632.518   3
  -1  -9 -17 46.7744 362.025   9
   1   9  17 53.3338 302.848   5
  -1  -9 -18 1378.02 641.896   3
  -1  -9 -18 781.948 348.581   9
   1   9  18 1879.04 335.838   5
   1   9  19 531.227 247.515   5
   1  10 -12-114.074 111.794  19
   1  10 -11 17.2768 150.187  19
   1  10 -11 287.645 189.830  28
   1  10 -10 313.663 185.197  19
   1  10 -10 701.596 239.544  28
   1  10  -9-118.786 192.417  19
   1  10  -9 31.4746 230.415  14
   1  10  -9-186.321 246.871  28
   1  10  -8 542.459 294.565  28
   1  10  -7 1030.53 255.787  19
   1  10  -7 1351.57 314.507  20
   1  10  -7 1617.51 383.581  14
   1  10  -6 1234.98 347.096  14
   1  10  -6 1561.07 348.923  28
   1  10  -6 1586.43 285.577  19
   1  10  -6 1153.91 316.473  20
   1  10  -5 8049.95 738.063  12
   1  10  -5 8634.67 785.775  14
   1  10  -5 7503.00 701.818  28
   1  10  -5 8144.85 658.311  19
   1  10  -5 8966.52 735.649  20
   1  10  -4 847.346 359.367  26
   1  10  -4 1532.94 321.481  20
   1  10  -4 1617.17 388.860  14
   1  10  -4 986.348 320.952  28
   1  10  -4 990.224 341.040  12
   1  10  -3-169.541 304.019  12
   1  10  -3-120.457 350.303  26
   1  10  -3-192.075 264.690  20
   1  10  -3 88.0167 297.864  14
   1  10  -3 318.432 296.480  28
   1  10  -2-42.9806 308.321  12
   1  10  -2-122.040 369.422  26
   1  10  -2-149.697 258.816  20
   1  10  -2-128.104 286.820  14
   1  10  -2 30.2819 263.008  28
   1  10  -1 171.071 317.682  12
   1  10  -1 697.487 376.228  26
   1  10  -1 305.872 229.544  20
   1  10  -1 254.891 294.726  14
   1  10  -1 371.100 269.699  28
   1  10   0 77.7402 202.013  20
  -1 -10   0 322.225 426.953  10
   1  10   0 82.1408 356.794  26
   1  10   0 241.234 247.738  28
   1  10   0 338.680 314.051  12
   1  10   1 3662.06 392.463  28
  -1 -10  -1 3611.79 556.219  10
   1  10   1 2538.73 340.171  20
  -1 -10  -2 1073.24 449.446  10
   1  10   2 777.744 244.097  28
  -1 -10  -3 966.575 340.881   9
  -1 -10  -3 509.715 438.532  10
   1  10   3 707.948 226.700  28
  -1 -10  -4 2708.43 480.360   9
  -1 -10  -4 2880.93 572.681  10
  -1 -10  -5 752.274 372.857   9
  -1 -10  -6 1264.82 433.604   9
   1  10   6 2109.09 335.652   5
  -1 -10  -7 265.505 378.257   9
   1  10   7-47.2605 284.035   5
  -1 -10  -8 55.6471 399.146   9
  -1 -10  -8-68.1862 714.942   3
   1  10   8-125.593 286.058   5
  -1 -10  -9 1221.01 810.203   3
   1  10   9 1303.17 339.642   5
  -1 -10 -10 2033.24 805.737   3
   1  10  10 2004.25 408.092   5
  -1 -10 -11 5596.64 1071.52   3
   1  10  11 7176.59 653.232   5
  -1 -10 -12 790.327 792.625   3
   1  10  12 1004.17 361.178   5
  -1 -10 -13-78.9347 743.818   3
  -1 -10 -14 59.9429 411.908   9
  -1 -10 -14-385.042 775.766   3
   1  10  14-90.4395 324.113   5
  -1 -10 -15 1455.59 821.214   3
   1  10  15 1759.99 386.757   5
  -1 -10 -16 350.217 404.459   9
  -1 -10 -16 785.883 665.270   3
   1  10  16 742.456 316.861   5
  -1 -10 -17 1392.78 381.058   9
  -1 -10 -17 1242.14 600.896   3
   1  10  17 1801.03 341.636   5
   1  10  18 2030.51 309.809   5
  -1 -10 -18 805.208 334.475   9
   1  10  19 135.863 202.916   5
   1  11 -10 82.6278 171.664  28
   1  11  -9-89.9217 182.968  14
   1  11  -9 104.999 204.068  28
   1  11  -8 238.969 236.867  14
   1  11  -8 171.335 225.399  28
   1  11  -7 920.501 307.127  14
   1  11  -7 2485.84 345.536  28
   1  11  -6 4746.90 494.864  28
   1  11  -5 409.792 269.832  20
   1  11  -5 344.388 283.113  14
   1  11  -4 10200.3 911.060  12
   1  11  -4 11818.7 968.460  14
   1  11  -4 10620.6 892.495  28
   1  11  -3 6859.29 778.911  26
   1  11  -3 9099.32 779.275  12
   1  11  -3 9144.89 729.738  20
   1  11  -3 8703.32 782.041  14
   1  11  -3 7775.12 707.869  28
   1  11  -2 462.226 281.545  28
   1  11  -2 158.992 227.178  20
   1  11  -2 377.699 383.090  26
   1  11  -2 344.814 309.637  12
   1  11  -2 267.495 292.825  14
   1  11  -1 1074.22 311.868  28
   1  11  -1 1077.50 274.057  20
   1  11  -1 1035.76 412.868  26
   1  11  -1 1073.01 374.706  12
   1  11  -1 962.699 350.026  14
   1  11   0-168.760 257.611  28
   1  11   0 113.085 221.412  20
   1  11   0-43.8561 351.230  26
   1  11   0 404.740 356.179  12
   1  11   0 310.325 302.374  14
   1  11   1 1371.74 267.954  20
   1  11   1 1017.23 288.553  28
  -1 -11  -1 1268.75 480.268  10
   1  11   1 1482.36 369.346  12
   1  11   1 1375.08 424.623  26
   1  11   2 1460.30 293.785  28
  -1 -11  -2 2002.53 495.449  10
  -1 -11  -3 5268.61 711.657  10
  -1 -11  -4 4120.76 623.400  10
  -1 -11  -4 2441.52 488.368   9
  -1 -11  -5-408.737 470.338  10
  -1 -11  -5-96.2411 357.002   9
  -1 -11  -6 598.876 477.066  10
  -1 -11  -6-50.9886 368.373   9
  -1 -11  -7 1685.89 469.270   9
   1  11   8 25.6241 283.048   5
  -1 -11  -8 457.767 427.025   9
   1  11   9-106.920 301.070   5
  -1 -11  -9 59.4077 398.982   9
   1  11  10 7984.27 681.018   5
  -1 -11 -10 6480.71 838.577   9
  -1 -11 -11 854.687 463.936   9
   1  11  12 654.825 329.876   5
  -1 -11 -12 242.381 417.399   9
   1  11  13 28.0652 303.560   5
  -1 -11 -13 439.960 768.832   3
  -1 -11 -13-294.746 414.039   9
   1  11  14 215.992 299.236   5
  -1 -11 -15-50.4235 359.487   9
   1  11  15-352.896 298.131   5
  -1 -11 -16-130.551 344.955   9
   1  11  16-317.623 277.051   5
  -1 -11 -17 281.315 286.347   9
   1  11  17 77.8316 236.319   5
  -1 -11 -18 386.093 249.351   9
   1  11  18 1283.55 247.227   5
   1  12  -9 152.811 154.530  28
   1  12  -8 259.799 183.840  14
   1  12  -8-90.0370 187.046  28
   1  12  -7 134.603 207.172  14
   1  12  -7 21.3924 204.804  28
   1  12  -6 97.2039 254.021  14
   1  12  -6 314.998 227.772  28
   1  12  -5 333.055 271.880  14
   1  12  -5 474.132 248.380  28
   1  12  -4 2845.70 379.983  28
   1  12  -3 339.060 310.634  14
   1  12  -3-71.3370 328.444  26
   1  12  -3 509.630 259.831  28
   1  12  -2 1518.01 407.057  14
   1  12  -2 1302.63 333.751  12
   1  12  -2 1294.08 418.421  26
   1  12  -2 2346.19 343.848  20
   1  12  -1 174.632 304.496  14
   1  12  -1 126.404 285.235  12
   1  12  -1 60.7356 216.402  20
   1  12   0 161.421 237.510  28
   1  12   0 829.109 336.192  14
   1  12   0 177.767 303.588  12
   1  12   0 262.262 232.724  20
   1  12   1 127.136 230.144  28
   1  12   1-45.1440 384.761  26
   1  12   1 177.421 295.735  14
   1  12   1 407.996 290.018  12
   1  12   2 1094.10 381.152  14
   1  12   2 1648.54 412.656  12
  -1 -12  -2 1378.61 487.918  10
   1  12   2 1336.02 467.592  26
  -1 -12  -3 608.840 469.556  10
   1  12   3 46.8534 389.721  26
  -1 -12  -4 342.192 471.954  10
  -1 -12  -5 1616.90 450.255   9
  -1 -12  -5 2245.34 562.862  10
  -1 -12  -6 2144.73 477.569   9
  -1 -12  -6 2978.03 611.930  10
  -1 -12  -7-153.945 363.105   9
  -1 -12  -7-186.933 467.960  10
  -1 -12  -8 160.411 401.686   9
  -1 -12  -8 315.321 502.402  10
  -1 -12  -9 5132.62 719.598   9
  -1 -12  -9 6966.66 823.564  10
   1  12  10 1585.37 346.405   5
  -1 -12 -10 1011.28 466.863   9
   1  12  11 206.544 285.087   5
  -1 -12 -11-222.658 382.503   9
   1  12  12-76.2652 279.103   5
   1  12  13-293.890 288.921   5
  -1 -12 -13-153.971 378.339   9
   1  12  14 206.661 270.260   5
  -1 -12 -14 332.274 365.502   9
   1  12  15 354.209 266.199   5
  -1 -12 -15 460.580 345.555   9
  -1 -12 -15 818.196 395.728  10
   1  12  16-54.3358 228.068   5
  -1 -12 -16 211.240 285.019   9
  -1 -12 -16-76.6614 356.867  10
   1  12  17 281.522 196.073   5
  -1 -12 -17 149.309 299.897  10
  -1 -12 -17-27.1643 234.938   9
  -1 -12 -18 18.6745 181.474   9
   1  13  -7 160.438 150.337  14
   1  13  -7 198.887 160.780  28
   1  13  -6-182.076 194.938  14
   1  13  -6-33.6445 177.050  28
   1  13  -5-84.0466 220.687  14
   1  13  -5-99.0671 202.419  28
   1  13  -4-32.5010 237.916  14
   1  13  -4 194.462 213.919  28
   1  13  -3-179.726 274.913  14
   1  13  -3 91.5117 218.139  28
   1  13  -2-189.027 222.040  28
   1  13  -1-247.170 261.810  12
   1  13  -1 183.243 322.689  26
   1  13  -1 22.9356 215.290  28
   1  13   0-40.6355 273.370  14
   1  13   0 477.548 352.333  26
   1  13   0 386.339 212.189  28
   1  13   1 819.058 335.202  14
   1  13   1 882.410 392.739  26
   1  13   2-324.021 317.349  14
   1  13   2 130.881 362.739  26
   1  13   2-214.597 299.508  12
   1  13   3-123.718 281.735  14
   1  13   3 614.625 325.909  12
   1  13   3 579.501 396.374  26
  -1 -13  -3 304.611 422.228  10
   1  13   4 80.7608 287.716  14
   1  13   4 182.635 383.351  26
   1  13   5 117.414 288.421  14
   1  13   5 183.700 383.683  26
  -1 -13  -6-175.765 310.989   9
  -1 -13  -7 1324.68 511.156  10
  -1 -13  -7 458.009 350.743   9
  -1 -13  -8 58.0707 449.452  10
  -1 -13  -9 347.734 454.251  10
  -1 -13 -10-228.687 434.809  10
  -1 -13 -11 2038.93 524.047  10
  -1 -13 -11 1079.26 416.125   9
  -1 -13 -12 1093.85 476.666  10
  -1 -13 -12 447.839 362.800   9
  -1 -13 -13-48.0538 393.205  10
  -1 -13 -13-83.4152 328.470   9
  -1 -13 -14 214.895 371.504  10
  -1 -13 -14 37.0257 279.794   9
  -1 -13 -15 219.548 342.302  10
  -1 -13 -15 225.088 276.907   9
  -1 -13 -16 204.709 280.132  10
  -1 -13 -16 182.474 236.966   9
  -1 -13 -17-227.589 187.504   9
   1  14  -5-136.354 143.132  28
   1  14  -5-17.3297 157.426  14
   1  14  -4 215.833 161.617  28
   1  14  -4-156.664 210.901  14
   1  14  -3-15.9380 165.495  28
   1  14  -3 26.5741 206.877  14
   1  14  -2-101.811 174.576  28
   1  14  -2-119.636 230.203  14
   1  14  -1-17.5338 184.492  28
   1  14  -1 291.102 242.905  14
   1  14   0 375.326 234.245  12
   1  14   0 223.206 298.479  26
   1  14   0 170.064 241.092  14
   1  14   1 278.771 263.276  14
   1  14   1-226.833 243.314  12
   1  14   1 210.373 327.762  26
   1  14   2-105.787 256.457  14
   1  14   2 176.138 252.768  12
   1  14   2 447.996 357.401  26
   1  14   3 210.708 267.189  14
   1  14   3 39.1239 333.509  26
   1  14   3 260.296 257.652  12
   1  14   4-34.4327 248.791  14
  -1 -14  -4-305.266 390.964  10
   1  14   4-441.281 351.692  26
   1  14   4 76.4664 266.736  12
   1  14   5-66.7271 234.343  14
  -1 -14  -5-139.894 391.464  10
   1  14   5 405.634 357.147  26
   1  14   5 116.920 279.546  12
  -1 -14  -6 48.5576 411.829  10
   1  14   6 81.4300 358.641  26
   1  14   6 285.467 235.418  14
  -1 -14  -7 690.745 430.451  10
   1  14   7-80.7835 355.647  26
   1  14   7-29.4325 225.130  14
  -1 -14  -8 49.4049 420.931  10
   1  14   8-157.057 331.278  26
  -1 -14  -9 387.479 402.652  10
   1  14   9 564.926 356.455  26
  -1 -14  -9-153.143 299.971   9
  -1 -14 -10 515.747 403.335  10
   1  14  10-35.3333 322.229  26
  -1 -14 -10-37.6711 298.366   9
  -1 -14 -11-89.2902 378.611  10
   1  14  11 386.721 309.761  26
  -1 -14 -11 72.9525 293.831   9
  -1 -14 -12 289.722 354.478  10
   1  14  12 255.772 281.460  26
  -1 -14 -12 34.2339 272.832   9
  -1 -14 -13-74.5011 324.975  10
   1  14  13 117.444 240.690  26
  -1 -14 -13-93.5292 261.717   9
  -1 -14 -14-54.2699 236.840   9
  -1 -14 -14 449.474 317.838  10
  -1 -14 -15-22.4281 197.467   9
  -1 -14 -15 26.2031 264.876  10
   1  15  -3-15.3610 138.887  14
   1  15  -2 96.4721 157.970  14
   1  15  -1 44.8887 196.727  14
   1  15   0 421.056 204.144  14
   1  15   1 60.4305 177.400  12
   1  15   1-210.290 212.842  14
   1  15   2-27.1066 207.324  14
   1  15   2-94.8960 206.983  12
   1  15   2 56.0773 271.460  26
   1  15   3-245.923 208.006  14
   1  15   3-105.915 208.807  12
   1  15   3-241.443 278.908  26
   1  15   4-80.7540 220.255  14
   1  15   4-31.6638 300.734  26
   1  15   4 228.509 232.486  12
   1  15   5-130.095 212.892  14
   1  15   5-32.5292 294.109  26
   1  15   5 208.460 226.380  12
  -1 -15  -5-65.1902 322.601  10
   1  15   6 393.375 293.065  26
   1  15   6 242.107 229.331  12
  -1 -15  -6 316.238 336.783  10
   1  15   7 32.3784 291.991  26
   1  15   7 600.986 251.583  12
  -1 -15  -7 109.560 330.643  10
   1  15   8-219.537 277.380  26
   1  15   8 29.3750 227.349  12
  -1 -15  -8 295.782 360.623  10
   1  15   9-89.1244 281.050  26
   1  15   9 112.930 221.062  12
  -1 -15  -9-146.397 351.652  10
   1  15  10 137.068 254.248  26
  -1 -15 -10 35.1238 329.705  10
   1  15  11-195.175 240.596  26
  -1 -15 -11 81.7185 288.343   4
  -1 -15 -11 131.144 307.720  10
   1  15  12 123.481 220.583  26
  -1 -15 -12-59.2181 287.737  10
  -1 -15 -12-246.956 278.148   4
   1  15  13 157.683 159.792  12
  -1 -15 -13-204.190 263.308  10
   1  16   0-26.6557 120.512  14
   1  16   1 92.7839 138.102  14
   1  16   2 117.744 153.541  14
   1  16   3 19.0594 208.669  26
   1  16   3 121.917 158.897  14
   1  16   4-84.4472 213.410  26
   1  16   4-15.5516 148.851  12
   1  16   4 69.2631 158.570  14
   1  16   5 70.3431 159.772  12
   1  16   5 134.053 225.910  26
   1  16   6 74.8759 166.468  12
   1  16   6 229.303 229.503  26
   1  16   7 134.546 164.642  12
   1  16   7 22.7296 230.621  26
   1  16   8-285.570 174.329  12
   1  16   8-241.413 228.437  26
   1  16   9 18.0020 158.801  12
   1  16   9 470.752 226.205  26
   1  16  10 114.886 154.799  12
   1  16  11 183.085 131.556  12
   2 -15 -10 205.732 239.726   4
   2 -15  -9 325.389 273.815   4
   2 -15  -8-64.8234 280.134   4
   2 -15  -8 91.6110 248.461  10
   2 -15  -7 68.6241 297.961   4
   2 -15  -7-126.496 272.817  10
   2 -15  -6-176.512 302.250   4
   2 -15  -6 26.9970 286.698  10
   2 -15  -5 70.6665 298.140   4
   2 -15  -5 111.298 285.170  10
   2 -15  -4-27.9828 277.951  10
   2 -15  -3-245.772 276.418  10
   2 -15  -2-128.470 264.275  10
  -2  15   1-14.9702 151.848  14
   2 -15  -1 70.8743 242.084  10
   2 -14 -12 85.9518 272.156   4
   2 -14 -11-312.393 317.049   4
   2 -14 -10 198.190 337.808   4
   2 -14 -10 135.269 139.330  15
   2 -14  -9-87.1906 343.405   4
   2 -14  -9 338.184 315.138  10
   2 -14  -8 140.544 367.125   4
   2 -14  -8 342.780 325.898  10
   2 -14  -7 2010.81 500.044   4
   2 -14  -7 1663.59 406.375  10
   2 -14  -6 152.013 383.500   4
   2 -14  -6 581.347 351.141  10
   2 -14  -5-51.1938 391.792   4
   2 -14  -5-397.318 382.022  10
   2 -14  -4-50.8891 386.864   4
   2 -14  -4-80.0006 367.860  10
   2 -14  -3 446.843 406.242   4
   2 -14  -3-237.473 374.435  10
   2 -14  -2-385.801 356.968  10
   2 -14  -1 1030.07 404.786  10
   2 -14   0 2587.61 454.618  10
  -2  14  -1 56.5323 169.113  14
   2 -14   1 463.339 308.025  10
  -2  14  -2 236.534 146.268  20
  -2  14  -3 226.173 145.084  20
   2 -14   3-433.925 457.933   6
  -2  14  -4 173.623 130.426  20
   2 -13 -14 580.443 305.310  24
   2 -13 -13-66.6820 320.370   4
   2 -13 -12 612.254 359.518   4
   2 -13 -11 139.458 143.939  15
   2 -13 -11-281.725 392.216   4
   2 -13 -10 1092.56 441.391   4
   2 -13  -9 160.076 350.957  10
   2 -13  -9-617.284 437.040   4
   2 -13  -8-174.296 376.840  10
   2 -13  -8-295.512 421.205   4
   2 -13  -7-46.3361 373.094  10
   2 -13  -7 61.4172 405.967   4
   2 -13  -6 689.941 456.433   4
   2 -13  -6 96.5833 389.360  10
   2 -13  -5 127.252 446.880   4
   2 -13  -5-49.5998 401.540  10
   2 -13  -4 384.335 456.857   4
   2 -13  -4 400.922 412.843  10
   2 -13  -3-126.856 479.383   4
   2 -13  -3-300.896 423.282  10
   2 -13  -2 372.426 463.203   4
   2 -13  -2-49.4766 411.244  10
   2 -13  -1 598.166 455.664   4
   2 -13  -1 430.811 402.917  10
   2 -13   0-229.831 389.944  10
   2 -13   1 1203.61 429.706  10
   2 -13   2 750.759 390.557  10
  -2  13  -2 353.057 232.441  14
   2 -13   3 850.083 373.505  10
  -2  13  -4-175.964 170.252  20
   2 -13   4-610.449 531.853   6
  -2  13  -5-171.292 155.174  20
   2 -13   5-112.482 470.121   6
  -2  13  -6 14.6653 137.645  20
  -2  13  -7 114.158 114.793  20
   2 -12 -15 567.558 339.919  24
  -2  12  14 374.677 231.099   5
   2 -12 -13-171.169 352.095   4
  -2  12  13-153.163 256.006   5
   2 -12 -12 213.163 166.875  15
   2 -12 -12 199.313 388.307   4
  -2  12  12 662.700 300.518   5
   2 -12 -11 74.3137 178.275  15
   2 -12 -11 557.654 411.048   4
  -2  12  11 614.917 304.794   5
   2 -12 -10 908.304 481.315   4
  -2  12  10 654.873 327.690   5
   2 -12 -10 641.648 388.936  10
   2 -12  -9 799.476 431.385  10
   2 -12  -8 402.901 427.635  10
   2 -12  -7 69.8635 487.197   4
   2 -12  -7 105.891 433.241  10
   2 -12  -6 3861.60 687.272   4
   2 -12  -6 3599.59 615.056  10
   2 -12  -5-72.0632 520.414   4
   2 -12  -4 793.127 550.059   4
   2 -12  -3-72.0722 495.251   4
   2 -12  -2-71.8331 500.921   4
   2 -12  -1-167.528 466.434  10
   2 -12  -1 282.611 520.452   4
   2 -12   0 655.815 450.050  10
   2 -12   0 68.7078 516.358   4
   2 -12   1 1842.33 511.394  10
   2 -12   2-400.883 443.332  10
  -2  12  -2-113.582 251.066   7
   2 -12   3 185.764 397.726  10
   2 -12   4 42.2437 370.246  10
  -2  12  -5 45.0206 223.591  28
   2 -12   5-416.964 614.112   6
   2 -12   6-137.782 534.231   6
  -2  12  -6-103.812 208.434  28
  -2  12  -6 169.187 180.187  20
   2 -12   7 115.511 473.945   6
  -2  12  -7-145.697 199.926  28
  -2  12  -7 143.162 160.399  20
  -2  12  -8-165.954 171.794  28
  -2  12  -8 146.767 142.621  20
   2 -11 -16 118.372 297.153  24
   2 -11 -15 2634.21 507.712  24
  -2  11  15 2793.40 354.973   5
  -2  11  14 91.5272 262.025   5
   2 -11 -13 646.247 427.173   4
  -2  11  13 623.831 304.595   5
   2 -11 -12 151.020 191.169  15
  -2  11  12 912.251 343.855   5
   2 -11 -11 289.269 188.338  16
  -2  11  11 213.117 344.216   5
   2 -11 -10-237.391 382.335  10
  -2  11  10 221.045 322.544   5
   2 -11 -10 396.795 477.605   4
   2 -11  -9 758.890 538.875   4
  -2  11   9 748.310 359.846   5
   2 -11  -8 923.522 540.370   4
  -2  11   8 1152.40 397.808   5
   2 -11  -7 12032.8 1099.73  10
   2 -11  -7 11336.9 1175.39   4
   2 -11  -6 401.337 452.361  10
   2 -11  -6 590.568 544.504   4
   2 -11  -5 18178.8 1494.13  10
   2 -11  -5 19645.4 1621.39   4
   2 -11  -4 14017.8 1227.33  10
   2 -11  -4 13411.1 1310.66   4
   2 -11  -3 10742.2 1029.84  10
   2 -11  -3 9595.20 1076.97   4
   2 -11  -2 3033.78 603.885  10
   2 -11  -2 3212.96 696.765   4
   2 -11  -1 2553.41 561.926  10
   2 -11  -1 2254.33 634.083   4
   2 -11   0 1060.19 489.029  10
   2 -11   0 1266.34 600.247   4
   2 -11   1 407.531 476.733  10
   2 -11   1 219.700 543.284   4
  -2  11  -2 2719.41 412.094   7
  -2  11  -3 1070.13 326.611   7
   2 -11   3 3407.52 600.660  10
   2 -11   4 51.1125 431.224  10
   2 -11   5 331.492 407.817  10
   2 -11   6-117.623 667.908   6
   2 -11   7 158.334 594.492   6
  -2  11  -8 103.062 174.960  20
   2 -11   8 544.253 546.524   6
  -2  11  -9 422.913 169.739  20
  -2  11  -9-217.163 208.078  28
  -2  11 -10 224.292 132.353  20
  -2  11 -10 124.869 169.173  28
   2 -10 -17-35.4975 337.144  22
  -2  10  16 426.082 240.115   5
   2 -10 -16 75.5455 362.023  24
  -2  10  15 356.160 274.802   5
   2 -10 -15 846.246 466.152  24
  -2  10  14 51.2062 286.768   5
  -2  10  13 199.079 316.043   5
  -2  10  12 5469.53 543.362   5
   2 -10 -12 3665.78 430.293  15
  -2  10  11 832.215 368.286   5
   2 -10 -11 313.780 203.905  16
   2 -10  -9-52.2663 443.136  10
   2 -10  -8 1682.64 511.633  10
  -2  10   8 1176.38 394.040   5
   2 -10  -7 2062.05 524.258  10
   2 -10  -7 1285.55 557.258   4
  -2  10   7 2127.66 435.624   5
  -2  10   6 6938.09 661.938   5
   2 -10  -6 6433.96 794.422  10
   2 -10  -6 5595.42 808.145   4
  -2  10   5 13721.4 1041.43   5
   2 -10  -5 13360.3 1175.34  10
   2 -10  -5 12559.0 1227.38   4
   2 -10  -4 5264.91 709.029  10
   2 -10  -4 3848.25 711.215   4
   2 -10  -3 2015.58 533.699  10
   2 -10  -3 1616.77 558.627   4
   2 -10  -2 1902.45 548.835  10
   2 -10  -2 806.284 531.512   4
   2 -10  -1 583.735 451.978  10
   2 -10  -1-146.944 501.247   4
   2 -10   0 704.410 488.747  10
   2 -10   0 298.084 520.514   4
   2 -10   1 764.220 484.556  10
   2 -10   1 298.721 506.427   4
   2 -10   2 1226.59 519.359  10
   2 -10   2 1263.94 603.044   4
   2 -10   3 1623.87 564.382  10
  -2  10  -3 1177.23 332.628   7
   2 -10   4 3779.36 627.114  10
  -2  10  -4 1350.84 350.919   7
  -2  10  -5 1871.05 358.838   7
   2 -10   7-63.7950 696.211   6
   2 -10   8 174.043 629.610   6
  -2  10  -8 316.193 184.105  19
   2 -10   9 101.623 603.232   6
  -2  10  -9 89.0442 181.189  20
  -2  10  -9-17.5820 152.682  19
   2 -10  10 545.494 503.574   6
  -2  10 -10-145.714 164.762  20
  -2  10 -11 172.978 143.756  20
  -2  10 -11 111.357 194.799  28
   2  -9 -18 231.244 327.232  22
   2  -9 -17-442.152 357.341  24
   2  -9 -17-303.828 401.450  22
  -2   9  16 416.252 253.992   5
   2  -9 -16 710.019 419.150  24
  -2   9  15 810.190 306.093   5
   2  -9 -15 424.988 465.235  24
  -2   9  14 1066.48 332.545   5
   2  -9 -13 78.2119 176.699  15
  -2   9  13 452.477 319.529   5
  -2   9  12 953.592 351.083   5
   2  -9 -11-93.6966 217.797  15
   2  -9 -11 26.7887 190.831  16
  -2   9  10 31.8012 330.218   5
  -2   9   9 886.693 366.056   5
   2  -9  -9 551.016 416.373  10
  -2   9   8 446.019 361.509   5
   2  -9  -8 308.424 429.954  10
   2  -9  -7 52.2287 436.260  10
  -2   9   7 63.3802 319.253   5
   2  -9  -6 1206.65 501.172  10
  -2   9   6 751.664 382.991   5
   2  -9  -5 795.731 446.112  10
   2  -9  -5 801.459 520.613   4
  -2   9   5 92.1025 343.898   5
   2  -9  -4 1691.36 514.133  10
   2  -9  -4 1802.69 549.294   4
  -2   9   4 1022.66 367.720   5
   2  -9  -3 4149.53 636.953  10
   2  -9  -3 3981.08 692.973   4
   2  -9  -2 6014.62 759.881  10
   2  -9  -2 6923.24 834.717   4
   2  -9  -1 3190.29 580.401  10
   2  -9  -1 2270.69 596.703   4
   2  -9   0-69.8764 465.593   4
   2  -9   0 110.153 436.183  10
   2  -9   1 3139.00 679.553   4
   2  -9   1 4133.42 651.090  10
   2  -9   2 434.437 501.231   4
   2  -9   2-395.174 466.751  10
   2  -9   3 569.552 476.888  10
   2  -9   4-57.2556 473.420  10
  -2   9  -4 178.384 302.663   7
   2  -9   5 790.810 512.180  10
  -2   9  -5 613.225 324.742   7
   2  -9   6 441.378 468.567  10
  -2   9  -6 480.343 297.526   7
  -2   9  -7-54.7617 291.684   7
   2  -9   7-211.754 740.092   6
   2  -9   8 806.537 750.004   6
   2  -9   9 1545.38 707.770   6
   2  -9  10 372.364 607.427   6
  -2   9 -10 91.0972 176.423  20
  -2   9 -10 145.917 170.725  19
  -2   9 -11 684.935 190.739  20
  -2   9 -11 356.455 173.851  19
   2  -9  12-183.412 417.738   6
  -2   9 -12 14.1692 129.755  19
  -2   9 -13 73.0561 161.336  28
  -2   9 -13-60.6877 99.3934  19
   2  -8 -18 22.2256 101.766  18
   2  -8 -18-236.355 379.932  22
   2  -8 -17 108.581 133.098  18
   2  -8 -17 119.027 364.966  24
   2  -8 -17 845.782 481.744  22
   2  -8 -16 148.766 438.583  24
  -2   8  16 184.864 245.078   5
   2  -8 -16-114.137 149.815  18
   2  -8 -15 57.5485 480.735  24
   2  -8 -15-106.820 158.558  18
  -2   8  15-214.740 271.794   5
  -2   8  14 322.648 290.544   5
  -2   8  13 115.063 311.196   5
   2  -8 -12 58.8325 192.897  15
   2  -8 -11 154.512 199.611  15
   2  -8 -11 185.173 197.730  16
  -2   8  11 391.129 337.177   5
  -2   8  10 29.8163 321.519   5
  -2   8   9 116.988 309.664   5
   2  -8  -8 418.358 392.336  10
  -2   8   8 56.6947 302.166   5
   2  -8  -7 3374.97 555.821  10
  -2   8   7 3859.68 473.214   5
   2  -8  -6 188.619 409.802  10
  -2   8   6 341.442 322.658   5
   2  -8  -5 7353.49 776.326  10
  -2   8   5 7225.75 662.596   5
   2  -8  -4 427.894 407.024  10
   2  -8  -4-239.288 465.715   4
  -2   8   4-27.4153 305.326   5
   2  -8  -3 14953.9 1186.12  10
  -2   8   3 13866.4 1033.40   5
   2  -8  -3 14505.4 1244.45   4
   2  -8  -2 6818.43 745.124  10
   2  -8  -2 6271.44 794.173   4
   2  -8  -1 6545.98 745.752  10
   2  -8  -1 6087.60 784.567   4
   2  -8   0 7423.56 804.185  10
   2  -8   0 7244.19 862.211   4
   2  -8   1 507.473 436.538  10
   2  -8   1-325.961 501.588   4
   2  -8   2 3436.52 591.850  10
   2  -8   2 2948.65 616.451   4
   2  -8   3 213.065 453.845  10
   2  -8   3-413.019 493.756   4
  -2   8  -4 441.044 320.570   7
   2  -8   4 1368.41 519.395  10
  -2   8  -5 293.622 301.296   7
   2  -8   5 221.575 458.261  10
  -2   8  -6 1601.05 368.884   7
   2  -8   6 1167.41 501.134  10
  -2   8  -7 1515.25 351.181   7
  -2   8  -8 210.495 302.119   7
   2  -8   9 2286.77 813.911   6
  -2   8  -9 694.796 300.956   7
  -2   8 -10-53.0312 206.446  20
   2  -8  10-64.6421 694.939   6
  -2   8 -11 22.4930 183.158  20
   2  -8  11 1036.03 632.644   6
  -2   8 -12 98.9944 168.730  19
   2  -8  12-172.614 518.694   6
  -2   8 -13 110.954 144.108  19
   2  -8  13 225.420 417.987   6
  -2   8 -14-68.9797 105.782  19
  -2   8 -14-44.4458 169.655  28
   2  -7 -19-19.4671 94.2644  18
   2  -7 -19-290.832 309.307  22
   2  -7 -18 120.216 127.574  18
   2  -7 -18 44.1435 395.718  22
   2  -7 -17-485.564 424.182  24
   2  -7 -17-95.9745 153.024  18
   2  -7 -17 218.069 490.829  22
   2  -7 -16-106.863 437.215  24
   2  -7 -16 112.593 162.698  18
   2  -7 -15 608.208 520.830  24
  -2   7  15 121.304 256.296   5
  -2   7  14-53.5982 287.354   5
   2  -7 -14-182.657 186.072  18
   2  -7 -13 419.288 208.977  18
   2  -7 -12 582.058 220.180  15
  -2   7  12 721.719 335.153   5
   2  -7 -11 507.615 219.457  15
   2  -7 -11 434.598 207.240  16
  -2   7  11 973.024 332.714   5
  -2   7  10-83.6052 317.379   5
  -2   7   9 673.959 323.249   5
   2  -7  -9 123.335 320.868   9
  -2   7   8 779.714 314.473   5
   2  -7  -8 652.093 361.306  10
  -2   7   7 1855.36 356.250   5
   2  -7  -7 2288.93 456.298  10
  -2   7   6 891.158 313.590   5
   2  -7  -6 1146.25 406.368  10
  -2   7   5 1202.51 323.190   5
   2  -7  -5 451.896 368.504  10
  -2   7   4 1130.43 324.810   5
   2  -7  -4 780.520 404.859  10
   2  -7  -3 1887.53 513.058   4
  -2   7   3 2204.71 353.004   5
   2  -7  -3 1655.52 450.377  10
   2  -7  -2 10940.5 1023.77   4
   2  -7  -2 11349.5 963.206  10
   2  -7  -1 1524.53 497.248   4
   2  -7  -1 2417.96 497.869  10
   2  -7   0 2728.13 564.398   4
   2  -7   0 2556.76 498.614  10
   2  -7   1 22164.3 1677.72   4
   2  -7   1 21750.8 1586.68  10
   2  -7   2 120.173 462.299   4
   2  -7   2-139.700 400.570  10
   2  -7   3 375.682 459.632   4
   2  -7   3 820.486 426.451  10
   2  -7   4 6008.75 721.717  10
   2  -7   5 1653.96 494.674  10
  -2   7  -5 1104.80 348.632   7
   2  -7   6 1171.81 476.665  10
  -2   7  -6 1282.11 353.490   7
   2  -7   7 3642.63 625.211  10
  -2   7  -7 3629.99 470.154   7
   2  -7   8 364.292 761.565   6
  -2   7  -8 184.274 312.831   7
  -2   7  -9 284.115 315.116   7
   2  -7  10-141.331 778.001   6
  -2   7 -10 94.9443 305.257   7
  -2   7 -11 1030.15 256.319  20
   2  -7  11 2770.52 779.907   6
   2  -7  12 107.756 588.009   6
  -2   7 -13 83.1757 171.195  19
   2  -7  13 565.457 542.874   6
  -2   7 -14 231.209 160.871  19
   2  -7  14-64.5182 439.313   6
  -2   7 -15-23.6478 122.381  19
   2  -6 -19 284.863 348.604  22
   2  -6 -19-76.3040 117.462  18
   2  -6 -18-190.210 395.183  22
   2  -6 -18-17.7698 147.688  18
   2  -6 -17 115.979 491.657  22
   2  -6 -17-43.7024 165.116  18
   2  -6 -17-189.669 430.570  24
   2  -6 -16-198.509 521.083  22
   2  -6 -16 25.1650 175.485  18
   2  -6 -16-225.507 470.895  24
   2  -6 -15-81.9053 190.403  18
   2  -6 -15 188.858 498.565  24
  -2   6  14 156.727 292.596   5
   2  -6 -14 56.4726 206.700  18
  -2   6  13 109.218 299.863   5
   2  -6 -13 168.044 192.649  18
   2  -6 -12 904.444 238.226  15
  -2   6  12 328.176 295.792   5
   2  -6 -11 712.502 223.531  15
  -2   6  11 882.606 324.383   5
   2  -6 -11 709.728 221.715  16
   2  -6 -10 423.902 214.852  15
   2  -6 -10 419.025 202.039  16
  -2   6  10 360.612 305.206   5
  -2   6   9 1033.22 311.874   5
   2  -6  -9 1343.59 346.334   9
  -2   6   8 304.397 275.393   5
   2  -6  -8 71.4564 273.454   9
   2  -6  -7 1785.80 368.015   9
  -2   6   7 2430.36 359.893   5
   2  -6  -7 2570.27 428.595  10
  -2   6   6 1540.39 317.899   5
   2  -6  -6 1631.90 400.699  10
  -2   6   5 13986.6 970.411   5
   2  -6  -5 13402.2 1062.18  10
  -2   6   4 25370.0 1641.99   5
   2  -6  -4 25717.9 1736.69  10
  -2   6   3 28192.1 1847.32   5
   2  -6  -3 30631.1 1952.95  10
   2  -6  -2 1823.76 484.470   4
  -2   6   2 1587.10 319.714   5
   2  -6  -2 1569.53 430.994  10
   2  -6  -1 3103.93 540.609   4
   2  -6  -1 1921.48 445.266  10
   2  -6   0 12451.7 1141.08   4
   2  -6   0 14896.4 1094.04  10
   2  -6   1 1355.78 475.857   4
   2  -6   1 1322.24 421.543  10
   2  -6   2 6392.27 796.670   4
   2  -6   2 7600.15 732.943  10
   2  -6   3 3503.41 591.048   4
   2  -6   3 2340.96 487.292  10
   2  -6   4 11492.9 991.185  10
  -2   6  -5-105.446 274.623   7
   2  -6   5 234.396 416.480  10
  -2   6  -6 907.237 316.463   7
   2  -6   6 1378.67 478.816  10
  -2   6  -7 867.086 327.692   7
   2  -6   7 1183.32 480.368  10
  -2   6  -8 1151.29 348.465   7
   2  -6   8 70.1988 758.981   6
  -2   6  -9 2501.53 422.655   7
   2  -6   9 1453.17 806.499   6
  -2   6 -10 8083.65 731.143   7
  -2   6 -11 205.562 335.450   7
   2  -6  11-416.975 771.781   6
   2  -6  12 3061.44 793.151   6
   2  -6  13 370.423 625.457   6
  -2   6 -14 104.226 176.020  19
   2  -6  14 345.415 540.101   6
  -2   6 -15 113.332 155.088  19
   2  -6  15 60.2032 398.793   6
  -2   6 -16-44.5444 112.987  19
   2  -5 -19-226.914 355.086  22
   2  -5 -19-159.448 132.541  18
   2  -5 -18-198.873 439.733  22
   2  -5 -18-19.5560 151.371  18
   2  -5 -17 722.700 530.269  22
   2  -5 -17-99.3359 429.301  24
   2  -5 -17 47.4763 169.159  18
   2  -5 -16 409.336 575.983  22
   2  -5 -16 351.176 496.710  24
   2  -5 -15-256.859 528.197  24
   2  -5 -15 144.940 193.216  18
   2  -5 -14 3451.61 667.234  24
   2  -5 -14 1664.47 294.541  18
   2  -5 -13 7427.63 886.363  24
   2  -5 -13 5319.92 518.353  18
  -2   5  12 1051.11 328.391   5
   2  -5 -12 1217.99 259.880  15
  -2   5  11 446.301 301.032   5
   2  -5 -11 769.687 203.087  16
   2  -5 -11 573.896 212.268  15
  -2   5  10 354.014 282.241   5
   2  -5 -10 396.555 203.469  16
   2  -5 -10 265.648 178.044  15
  -2   5   9 377.963 271.157   5
   2  -5  -9 102.659 179.033  15
   2  -5  -9-45.5456 174.236  16
   2  -5  -8 1015.85 317.520   9
  -2   5   8 961.132 285.961   5
  -2   5   7 630.642 271.825   5
  -2   5   6 39762.7 2453.01   5
  -2   5   5 82919.5 4749.54   5
   2  -5  -5 76366.0 4720.42  25
  -2   5   4 1542.17 303.753   5
  -2   5   3 4372.62 413.687   5
   2  -5  -3 3726.29 335.984  25
   2  -5  -2 1975.02 411.345  10
   2  -5  -2 2158.87 436.506   4
  -2   5   2 1683.66 301.506   5
   2  -5  -2 1797.51 222.210  25
   2  -5  -1 3335.13 455.490  10
   2  -5  -1 2739.35 489.889   4
   2  -5  -1 2436.81 257.875  25
   2  -5   0 1360.88 372.774  10
   2  -5   0 933.692 178.201  25
   2  -5   1 32507.1 2125.11  10
   2  -5   2 174.521 346.306  10
   2  -5   2 918.401 486.683   4
   2  -5   3 1696.94 431.950  10
   2  -5   3 1756.00 509.851   4
   2  -5   4 591.469 400.089  10
   2  -5   5 12558.8 995.174  10
  -2   5  -5 11292.0 868.551   7
   2  -5   6 133.627 392.223  10
  -2   5  -6 101.656 263.972   7
  -2   5  -7 2808.12 419.158   7
   2  -5   8 4533.65 893.658   6
  -2   5  -8 3076.81 454.822   7
   2  -5   9-1325.87 942.768   6
  -2   5  -9 388.924 336.549   7
   2  -5  10 1747.25 808.655   6
  -2   5 -10 1454.08 392.283   7
  -2   5 -11 253.916 348.839   7
   2  -5  12-263.010 673.932   6
  -2   5 -12-252.592 357.446   7
   2  -5  13 3711.61 784.408   6
   2  -5  14 1131.47 648.111   6
  -2   5 -15 19.9209 172.182  19
   2  -5  15 121.625 488.474   6
  -2   5 -16-44.4374 142.344  19
  -2   5 -17-36.0930 90.9215  19
   2  -4 -19-231.411 370.574  22
   2  -4 -19 15.3120 130.456  18
   2  -4 -18 607.672 445.888  22
   2  -4 -18 41.0094 151.153  18
   2  -4 -17-427.732 525.623  22
   2  -4 -17 24.8041 174.216  18
   2  -4 -16 207.591 551.711  22
   2  -4 -16 657.035 512.031  24
   2  -4 -15 210.945 229.409  18
   2  -4 -14 4117.55 450.394  18
   2  -4 -14 5296.68 807.855  24
   2  -4 -13 240.636 200.897  18
   2  -4 -13 202.865 550.543  24
   2  -4 -12 260.598 527.641  24
  -2   4  11 10662.9 841.951   5
   2  -4 -11 11287.4 811.048  16
   2  -4 -11 11859.3 834.405  15
  -2   4  10 4023.75 426.223   5
   2  -4 -10 3841.04 377.993  16
   2  -4 -10 3705.37 390.681  15
  -2   4   9 7432.34 595.191   5
   2  -4  -9 6973.58 565.275  16
   2  -4  -9 7244.21 583.416  15
  -2   4   8 4870.69 459.985   5
   2  -4  -8 5357.11 442.597  16
   2  -4  -8 4653.76 434.150  15
  -2   4   7 3583.52 382.205   5
  -2   4   6 210.862 225.727   5
   2  -4  -5 27577.1 1789.08  10
  -2   4   5 29108.3 1739.92   5
   2  -4  -5 27088.6 1730.55  25
   2  -4  -5 27603.7 1709.67  18
   2  -4  -4 26905.6 1692.43  18
   2  -4  -4 28413.1 1793.73  10
  -2   4   4 28814.8 1732.28   5
   2  -4  -3 62308.4 3822.14  18
  -2   4   3 66137.3 3869.01   5
   2  -4  -3 68331.5 3934.18  10
   2  -4  -2 1776.20 401.019   4
  -2   4   2 1645.83 281.144   5
   2  -4  -2 1774.78 356.163  10
   2  -4  -2 1081.13 194.648  25
   2  -4  -1 302.022 360.936   4
  -2   4   1 59.5524 225.589   5
   2  -4  -1 578.921 312.893  10
   2  -4  -1 141.442 151.448  25
   2  -4   0 70527.4 4349.64   4
   2  -4   1-36.7758 346.545   4
   2  -4   2 60821.3 3767.30  10
   2  -4   2 61579.1 3831.01   4
   2  -4   3 87765.3 5335.85  10
   2  -4   4 2754.93 458.925  10
   2  -4   5 26801.8 1734.02  10
  -2   4  -5 24145.1 1617.45   7
   2  -4   6 12632.1 996.751  10
  -2   4  -6 11297.1 857.722   7
  -2   4  -7-429.771 276.217   7
  -2   4  -8-110.793 302.409   7
   2  -4   8-424.501 690.609   6
  -2   4  -9 31.3675 331.026   7
   2  -4   9-721.939 709.868   6
  -2   4 -10 20112.7 1478.78   7
   2  -4  10 23980.3 1816.05   6
  -2   4 -11 2360.32 466.017   7
   2  -4  11 2445.05 828.572   6
  -2   4 -12 1519.05 439.135   7
   2  -4  13 1347.11 763.687   6
  -2   4 -13 144.231 344.290   7
   2  -4  14 634.616 636.248   6
  -2   4 -15 1022.31 188.500  21
   2  -4  15 722.735 580.637   6
  -2   4 -16 71.6350 157.784  19
   2  -4  16 326.512 453.810   6
  -2   4 -17-37.1303 126.417  19
   2  -3 -19 15.3390 135.667  18
   2  -3 -18 20.8576 159.646  18
   2  -3 -18 808.787 449.130  22
   2  -3 -17 50.6811 180.538  18
   2  -3 -17 122.026 496.596  22
   2  -3 -16 484.524 561.070  22
   2  -3 -15 434.735 223.188  18
   2  -3 -15 906.823 530.645  23
   2  -3 -14 3421.67 766.960  22
   2  -3 -14 3690.38 687.613  23
   2  -3 -14 4158.99 436.923  18
   2  -3 -14 4361.33 785.726  24
   2  -3 -13 231.138 520.474  23
   2  -3 -13 432.056 242.247  18
   2  -3 -13-337.282 620.560  24
   2  -3 -12 325.419 468.759  23
   2  -3 -12 145.930 200.548  18
   2  -3 -11 23572.6 1437.25  16
   2  -3 -11 21250.6 1454.23  18
   2  -3 -11 20575.4 1635.53  23
   2  -3 -11 20740.7 1710.10  24
   2  -3 -10 5747.79 467.019  15
   2  -3 -10 4387.66 435.248  16
  -2   3   9 16196.3 1200.79   5
   2  -3  -9 19800.1 1232.23  15
   2  -3  -9 19816.5 1218.62  16
   2  -3  -8 367.106 152.461  19
  -2   3   8 609.195 235.551   5
   2  -3  -8 777.934 204.089  15
   2  -3  -8 409.211 185.192  16
   2  -3  -7 16.1098 138.577  19
   2  -3  -7-40.3035 158.694  15
  -2   3   7 75.3891 207.210   5
   2  -3  -7-36.6551 156.901  16
   2  -3  -6 552.921 164.075  19
   2  -3  -6 920.746 233.603  25
   2  -3  -6 919.135 199.816  15
  -2   3   6 598.812 221.111   5
   2  -3  -5 512.476 205.289  25
   2  -3  -5 324.214 151.584  19
   2  -3  -5 438.335 144.360  18
   2  -3  -4 183139. 10793.2  18
   2  -3  -4 183852. 10834.4  10
   2  -3  -3 282.731 108.928  11
   2  -3  -3 200.567 250.977  10
   2  -3  -3 203.150 117.153  18
   2  -3  -2 160.175 329.415   4
   2  -3  -2 106.618 109.010  18
   2  -3  -2 60.3628 159.061  25
   2  -3  -2-19.2449 274.230  10
   2  -3  -2 125.117 111.535  11
   2  -3  -1 29934.6 1856.26  18
   2  -3  -1 29457.6 1889.30  25
   2  -3  -1 33357.1 1870.47  13
   2  -3  -1 31595.0 2012.46   4
   2  -3  -1 30981.3 1956.12  10
   2  -3   0 7179.05 492.411  13
   2  -3   0 7910.07 633.203  10
   2  -3   0 7452.08 670.574   4
   2  -3   1 540.372 318.466  10
   2  -3   1 31.3666 347.741   4
   2  -3   2 15039.0 1127.62   4
   2  -3   3 14530.2 1114.54   4
   2  -3   4 1225.39 388.806  10
   2  -3   5 12267.3 964.896  10
   2  -3   6 1506.78 408.021  10
   2  -3   7 10701.5 997.873   6
  -2   3  -7 8280.33 694.008   7
   2  -3   8-166.584 627.135   6
  -2   3  -8-26.4011 282.102   7
   2  -3   9 1161.73 694.517   6
  -2   3  -9 89.5788 298.016   7
   2  -3  10 734.256 749.969   6
  -2   3 -10 268.615 335.307   7
   2  -3  11 31109.8 2252.68   6
  -2   3 -11 28707.3 1983.89   7
   2  -3  12 70308.0 4675.04   6
  -2   3 -12 73176.9 4492.64   7
  -2   3 -13 9295.33 859.394   7
   2  -3  14 433.475 713.221   6
  -2   3 -15-45.2895 450.218   2
   2  -3  15 1027.04 627.389   6
   2  -3  16 43.1676 521.459   6
  -2   3 -16 20.1727 165.329  19
  -2   3 -16 264.408 132.040  21
  -2   3 -17 43.9244 138.002  19
  -2   3 -17 60.1664 123.111  21
   2  -2 -19-14.2513 123.754  18
   2  -2 -18 20.4847 157.611  18
   2  -2 -17-361.247 527.723  22
   2  -2 -17 176.491 177.206  18
   2  -2 -16-51.7579 466.021  23
   2  -2 -16 479.690 545.812  22
   2  -2 -15 229.342 488.501  23
   2  -2 -15-125.774 212.856  18
   2  -2 -14 1994.89 659.305  24
   2  -2 -14 2144.07 614.977  23
   2  -2 -14 3729.29 806.107  22
   2  -2 -14 2518.22 348.469  18
   2  -2 -13 7831.56 1020.25  22
   2  -2 -13 9130.17 984.748  23
   2  -2 -13 8691.69 1010.78  24
   2  -2 -13 8363.72 694.234  18
   2  -2 -12 52993.1 3720.14  22
   2  -2 -12 54496.3 3439.55  18
   2  -2 -12 58043.2 3653.22  23
   2  -2 -12 58431.9 3706.97  24
   2  -2 -11 17039.2 1187.10  18
   2  -2 -11 16537.2 1453.76  24
   2  -2 -11 17398.4 1409.33  23
   2  -2 -11 17641.3 1147.09  16
   2  -2 -10 1321.56 245.550  16
   2  -2 -10 1776.16 508.450  23
   2  -2 -10 1440.58 525.195  24
   2  -2 -10 1571.14 251.604  19
   2  -2 -10 1530.78 259.767  18
   2  -2  -9 1982.97 262.947  16
   2  -2  -9 2413.23 290.295  15
   2  -2  -9 2030.81 277.518  18
   2  -2  -9 2335.33 513.881  23
   2  -2  -8 5695.66 672.399  23
   2  -2  -8 5940.52 505.970  18
   2  -2  -8 7197.70 529.762  15
   2  -2  -8 6502.25 509.467  19
   2  -2  -8 6633.31 511.925  16
   2  -2  -7 2097.22 256.744  19
   2  -2  -7 2548.25 270.807  15
   2  -2  -7 2223.99 266.697  16
   2  -2  -6 5873.08 504.555  11
   2  -2  -6 7470.28 528.525  19
   2  -2  -6 7306.78 531.254  15
   2  -2  -6 6076.10 618.749  23
   2  -2  -6 7804.65 523.430  18
   2  -2  -6 6917.83 554.149  25
   2  -2  -5 16185.1 1044.66  16
   2  -2  -5 14943.3 1043.25  15
   2  -2  -5 16879.7 1045.24  19
   2  -2  -5 16754.6 1023.23  11
  -2   2   5 15047.4 1020.77   5
   2  -2  -5 16496.4 1033.90  18
   2  -2  -5 16416.5 1108.11  23
   2  -2  -5 15993.5 1055.29  25
   2  -2  -4 1412.10 206.763  19
   2  -2  -4 1467.55 186.787  11
  -2   2   4 1216.55 223.426   5
   2  -2  -4 1211.00 272.151  23
   2  -2  -4 1211.61 186.598  18
   2  -2  -4 1443.05 228.648  10
   2  -2  -3 128357. 7296.44  18
   2  -2  -3 122368. 7308.46  10
   2  -2  -3 128603. 7286.30  11
   2  -2  -3 122556. 7310.45  19
   2  -2  -3 119949. 7286.58  23
   2  -2  -3 128718. 7365.35   4
  -2   2   3 117596. 7288.12   5
   2  -2  -2 34576.0 2102.64  10
   2  -2  -2 33472.8 2061.06  11
   2  -2  -2 36631.0 2070.36  18
   2  -2  -2 36003.9 2156.10   4
   2  -2  -2 32200.6 2079.51  25
  -2   2   2 33470.8 2071.16   5
   2  -2  -1 11183.0 730.704  18
   2  -2  -1 11234.1 807.656  10
   2  -2  -1 12050.1 868.968   4
   2  -2  -1 11790.1 743.076  13
   2  -2   0 93.5209 146.545  22
   2  -2   0 119.045 97.8753  18
   2  -2   0 140.902 133.047  13
   2  -2   0 219.484 311.891   4
   2  -2   0-88.3377 265.804  10
   2  -2   1 396.841 334.918   4
   2  -2   1 136.821 285.028  10
   2  -2   2 4369.39 504.966   4
   2  -2   2 3324.51 417.201  10
   2  -2   3 9953.24 779.925  10
  -2   2  -4 47916.4 2908.19   7
   2  -2   5 22393.6 1495.47  10
  -2   2  -5 21781.2 1410.45   7
   2  -2   6-282.046 544.597   6
   2  -2   7 5272.83 734.110   6
  -2   2  -7 4071.50 447.168   7
   2  -2   8 459.352 625.878   6
  -2   2  -8 453.451 289.637   7
   2  -2   9 914.514 646.307   6
  -2   2  -9 1380.01 341.860   7
   2  -2  10-420.281 685.588   6
  -2   2 -10-66.0148 320.853   7
   2  -2  11 13946.8 1269.35   6
  -2   2 -11 11408.3 982.967   7
   2  -2  12 326.975 696.593   6
  -2   2 -12 40.5928 393.036   7
  -2   2 -13 970.292 404.173   7
   2  -2  13 992.476 724.313   6
   2  -2  14 516.326 694.499   6
   2  -2  15-114.716 633.355   6
  -2   2 -16 44.9680 477.541   2
  -2   2 -16 64.4015 174.849  19
   2  -2  16 777.103 573.754   6
  -2   2 -17 1166.90 182.493  21
  -2   2 -17 194.269 157.637  19
  -2   2 -18 27.9832 111.440  21
   2  -1 -19-24.1090 106.142  18
   2  -1 -18-57.6487 153.921  18
   2  -1 -17 639.899 488.869  22
   2  -1 -17 122.466 172.298  18
   2  -1 -16 269.342 533.434  22
   2  -1 -16 203.640 440.213  23
   2  -1 -15 585.073 582.438  22
   2  -1 -15 348.494 490.021  23
   2  -1 -15-155.723 217.190  18
   2  -1 -14 455.477 572.657  22
   2  -1 -14 1038.64 254.303  18
   2  -1 -13-74.8007 568.699  22
   2  -1 -13-501.102 549.065  23
   2  -1 -13-411.857 552.794  24
   2  -1 -13-96.2601 223.961  18
   2  -1 -12 1714.08 292.811  19
   2  -1 -12 1615.91 294.971  18
   2  -1 -12 1508.78 598.162  24
   2  -1 -12 1489.89 591.139  23
   2  -1 -12 1497.82 668.150  22
   2  -1 -11 9458.60 725.544  18
   2  -1 -11 8634.05 704.390  19
   2  -1 -11 9591.54 683.615  16
   2  -1 -11 9923.62 1025.24  24
   2  -1 -11 9298.63 1034.17  22
   2  -1 -11 8604.47 945.237  23
   2  -1 -10 4421.29 433.881  18
   2  -1 -10 4553.97 431.162  19
   2  -1 -10 5240.68 719.580  24
   2  -1 -10 5143.66 724.371  22
   2  -1 -10 5400.43 692.241  23
   2  -1 -10 4242.51 400.063  16
   2  -1  -9 22.3022 177.649  19
   2  -1  -9 139.963 176.278  18
   2  -1  -9-150.833 462.363  24
   2  -1  -9 220.551 414.014  23
   2  -1  -9 38.1036 158.367  16
   2  -1  -8 5155.64 449.122  18
   2  -1  -8 5449.26 446.338  16
   2  -1  -8 6312.89 701.702  24
   2  -1  -8 5311.76 652.323  23
   2  -1  -7 7980.97 627.261  11
   2  -1  -7 8016.02 773.515  23
   2  -1  -7 8960.60 628.824  15
   2  -1  -7 8130.82 615.006  16
   2  -1  -7 8978.21 626.349  19
   2  -1  -6 7808.72 669.958  25
   2  -1  -6 9123.20 643.437  18
   2  -1  -6 9799.66 657.498  19
   2  -1  -6 10094.5 665.321  15
   2  -1  -6 9095.81 711.545  14
   2  -1  -6 8804.17 644.498  11
   2  -1  -5 4382.38 343.161  11
   2  -1  -5 3963.16 404.434  14
   2  -1  -5 3836.15 381.562  25
   2  -1  -5 3145.04 461.395  23
  -2   1   5 3319.68 315.180   5
   2  -1  -5 4068.55 343.019  16
   2  -1  -5 3931.67 351.898  19
   2  -1  -5 4475.31 341.043  18
   2  -1  -4 1533.36 272.955  14
   2  -1  -4 1923.84 337.647  23
   2  -1  -4 1901.94 237.113  19
   2  -1  -4 1667.59 213.230  18
  -2   1   4 1564.55 213.445   5
   2  -1  -4 1884.84 225.354  16
   2  -1  -4 2481.01 234.109  11
   2  -1  -3 28712.3 1572.32  18
   2  -1  -3 22670.3 1539.72  10
   2  -1  -3 26085.0 1591.88  23
   2  -1  -3 25917.7 1571.50  16
   2  -1  -3 25951.6 1573.99  15
   2  -1  -3 24454.2 1596.55   4
   2  -1  -3 27356.1 1561.48  11
   2  -1  -3 26519.2 1578.15  19
  -2   1   3 23529.8 1538.64   5
   2  -1  -3 25854.2 1613.46  14
   2  -1  -2 499.584 151.294  15
   2  -1  -2 376.985 196.351  23
   2  -1  -2 341.391 135.242  18
   2  -1  -2 395.505 177.101  25
   2  -1  -2 537.956 166.551  19
   2  -1  -2 500.621 271.378   4
  -2   1   2 484.810 164.167   5
   2  -1  -2 440.008 143.934  11
   2  -1  -2 534.041 200.567  10
   2  -1  -1 115.228 130.290  15
   2  -1  -1 98.9806 142.270  13
   2  -1  -1-17.8832 271.129   4
   2  -1  -1 12.7840 239.332  22
   2  -1  -1 122.027 168.752  27
   2  -1  -1 80.1176 124.855  18
   2  -1  -1 343.063 219.003  10
   2  -1   0 6612.69 597.866   4
   2  -1   0 7988.77 562.417  10
   2  -1   0 6878.05 515.426  27
   2  -1   0 7452.13 505.628  13
   2  -1   0 7327.29 487.233  18
   2  -1   0 7064.44 498.104  15
   2  -1   1 6181.20 444.751  15
   2  -1   1 6151.49 430.002  18
   2  -1   1 6623.34 469.860  27
   2  -1   1 7681.79 541.089  10
   2  -1   2 81.5070 157.941  27
   2  -1   2 166.350 268.751  10
   2  -1   2-26.6962 109.794  15
   2  -1   3 7898.68 534.535  27
  -2   1  -3 8587.26 571.292   7
   2  -1   3 7173.48 509.446  15
   2  -1   3 8425.22 644.000  10
   2  -1   4 20939.5 1176.55  27
  -2   1  -4 21043.6 1219.83   7
  -2   1  -5 6525.00 499.809   7
   2  -1   5 5807.66 416.324  27
   2  -1   5 5103.73 689.038   6
  -2   1  -6 4544.96 434.890   7
   2  -1   6 5058.09 699.774   6
   2  -1   7 9602.66 957.531   6
  -2   1  -8 120.730 260.487   7
   2  -1   8 190.086 564.223   6
  -2   1  -9 166.200 276.370   7
   2  -1   9 363.765 583.772   6
  -2   1 -10 970.012 343.065   7
   2  -1  10 111.308 630.157   6
   2  -1  11 2851.05 759.557   6
  -2   1 -11 2647.38 493.121   7
   2  -1  12 1645.38 736.108   6
  -2   1 -12 1162.55 430.920   7
   2  -1  13 65.3482 700.389   6
  -2   1 -14 3217.47 713.536   2
   2  -1  15 660.795 679.236   6
  -2   1 -15 500.262 518.532   2
   2  -1  16-316.113 591.761   6
  -2   1 -16 50.6459 484.792   2
  -2   1 -17 178.961 482.483   2
  -2   1 -17 480.523 683.405   1
  -2   1 -17 83.8478 150.439  19
  -2   1 -18 66.5167 132.490  21
  -2   1 -19 121.849 101.510  21
   2   0 -18-65.2613 137.015  18
   2   0 -17 182.277 181.726  18
   2   0 -17 120.870 378.274  23
   2   0 -16 330.267 213.078  18
   2   0 -16 798.519 489.160  23
   2   0 -15 245.918 212.904  18
   2   0 -15-71.9910 573.371  22
   2   0 -15-339.937 480.393  23
   2   0 -14-75.2836 568.830  22
   2   0 -14 129.412 219.084  18
   2   0 -14 142.494 207.312  19
   2   0 -13 413.583 236.517  19
   2   0 -13 714.158 238.536  18
   2   0 -13 903.534 623.488  22
   2   0 -13 755.643 540.201  23
   2   0 -12 1872.03 319.080  19
   2   0 -12 2233.02 327.254  18
   2   0 -12 1676.03 589.030  24
   2   0 -12 1444.94 624.158  22
   2   0 -12 3246.12 653.284  23
   2   0 -11 67.3536 542.375  22
   2   0 -11-289.507 505.186  23
   2   0 -11-96.9202 160.434  16
   2   0 -11-166.960 226.600  19
   2   0 -11-88.0974 201.918  18
   2   0 -11-439.101 510.600  24
   2   0 -10 614.604 523.680  22
   2   0 -10 314.928 474.626  23
   2   0 -10 190.684 157.029  16
   2   0 -10 156.047 204.954  19
   2   0 -10 80.2976 178.509  18
   2   0 -10 71.5188 148.240  17
   2   0 -10-57.4080 479.569  24
   2   0  -9 309.247 474.064  24
   2   0  -9 423.874 443.898  23
   2   0  -9 993.088 503.197  22
   2   0  -9 207.801 232.782  14
   2   0  -9 370.213 170.485  16
   2   0  -9 215.309 196.997  19
   2   0  -9-13.4040 141.307  17
   2   0  -9 24.2872 179.156  18
   2   0  -8 7557.97 594.075  18
   2   0  -8 7239.05 660.959  14
   2   0  -8 6758.03 791.939  22
   2   0  -8 8347.98 799.769  23
   2   0  -8 7468.06 790.513  24
   2   0  -8 8484.69 606.819  19
   2   0  -8 6180.06 595.680  11
   2   0  -8 8681.52 581.122  16
   2   0  -7 1431.59 464.513  24
   2   0  -7 2119.99 250.718  16
   2   0  -7 1462.49 467.973  22
   2   0  -7 2239.12 468.820  23
   2   0  -6 6060.89 541.231  25
   2   0  -6 6778.64 667.423  23
   2   0  -6 7740.73 716.836  24
   2   0  -6 7487.14 585.687  14
   2   0  -6 6624.27 692.718  22
   2   0  -6 7705.84 532.697  19
   2   0  -6 5540.31 467.262  28
   2   0  -6 7052.90 517.509  18
   2   0  -6 7215.81 523.210  11
   2   0  -5 7409.21 567.004  15
   2   0  -5 7837.84 624.723  14
   2   0  -5 9828.52 587.921  11
   2   0  -5 8370.51 580.763  19
   2   0  -5 6388.48 529.014  28
   2   0  -5 8644.09 576.506  18
   2   0  -5 7447.85 591.743  25
   2   0  -5 7574.82 635.301  12
   2   0  -5 8353.09 571.762  16
   2   0  -4 27255.0 1680.11  23
   2   0  -4 24480.9 1712.80  22
   2   0  -4 28756.4 1610.63  11
   2   0  -4 25503.3 1612.67  19
   2   0  -4 24852.5 1647.13  14
   2   0  -4 26082.7 1608.14  18
   2   0  -4 25653.2 1601.02  16
   2   0  -4 23178.5 1647.18  12
   2   0  -3 9588.70 664.079  16
   2   0  -3 9935.03 668.622  18
   2   0  -3 9662.58 708.387  14
   2   0  -3 10215.8 671.260  15
   2   0  -3 10163.3 731.108  23
   2   0  -3 9651.95 775.371  22
   2   0  -3 10214.1 685.577  19
   2   0  -3 9037.82 703.354  12
   2   0  -3 9983.17 665.789  11
   2   0  -2 21877.3 1485.68  12
   2   0  -2 21997.4 1465.25  25
   2   0  -2 23212.8 1462.05  16
   2   0  -2 24346.7 1493.30  23
   2   0  -2 22575.5 1495.36  14
   2   0  -2 24325.4 1465.40  11
   2   0  -2 24513.5 1535.36  22
   2   0  -2 22243.3 1476.60  27
   2   0  -2 25151.5 1473.98  15
   2   0  -2 24492.2 1479.70  19
   2   0  -2 26151.9 1473.22  18
   2   0  -1 38516.7 2394.11  16
   2   0  -1 39103.6 2433.56  22
   2   0  -1 40366.8 2399.97  15
   2   0  -1 45622.4 2415.65  13
   2   0  -1 39127.2 2413.44  12
   2   0  -1 37774.9 2371.18   6
   2   0  -1 35982.9 2404.28  27
   2   0  -1 42872.4 2400.86  18
   2   0  -1 40391.3 2425.85  14
   2   0  -1 40379.5 2412.00  19
   2   0   0 9982.91 694.795  15
   2   0   0 10084.4 722.770  14
   2   0   0 11201.5 712.289  13
   2   0   0 10840.7 719.520  27
   2   0   0 10774.2 709.550  12
   2   0   0 10432.3 733.144   6
   2   0   0 11392.0 699.205  18
   2   0   0 10713.7 695.130  16
   2   0   1 997.143 167.399  12
   2   0   1 1314.34 148.946  18
   2   0   1 868.139 188.280  27
   2   0   1 829.252 141.837  15
   2   0   1 647.677 325.805   6
   2   0   1 716.146 139.096  16
   2   0   1 705.099 177.913  14
  -2   0  -2 171.284 186.313   7
   2   0   2 70.0029 156.758  27
   2   0   2 68.4182 99.3011  15
   2   0   2 42.9322 103.783  16
   2   0   2 78.2343 113.633  12
   2   0   2-105.726 353.185   6
   2   0   3 4058.28 335.264  27
   2   0   3 3386.49 288.523  16
   2   0   3 3994.97 289.169  15
  -2   0  -3 4861.21 362.511   7
   2   0   3 3808.68 518.976   6
  -2   0  -4 3167.91 307.364   7
   2   0   4 2820.16 265.286  27
   2   0   4 3142.59 541.872   6
   2   0   4 2226.49 210.320  16
  -2   0  -5 4217.98 404.319   7
   2   0   5 4643.66 361.343  27
   2   0   6 33221.9 1996.67   6
  -2   0  -6 30620.4 1824.50   7
   2   0   6 27475.1 1765.63  27
  -2   0  -7 1718.95 304.623   7
   2   0   7 1258.85 551.607   6
   2   0   8 2766.98 632.705   6
  -2   0  -9 1538.35 343.577   7
   2   0   9 1488.35 613.909   6
  -2   0 -10-254.585 335.801   7
   2   0  10 1494.29 656.003   6
  -2   0 -11 9419.56 870.124   7
   2   0  11 11247.2 1107.42   6
  -2   0 -12 39312.7 2725.41   7
   2   0  12 47406.3 2945.63   6
   2   0  13 27433.2 2120.00   6
  -2   0 -14 7985.39 1011.66   2
   2   0  14 11379.8 1179.35   6
  -2   0 -15 174.177 540.702   2
   2   0  15 298.823 636.729   6
   2   0  16 1167.92 655.577   6
  -2   0 -16 1191.00 781.765   1
  -2   0 -17 285.963 445.625  23
  -2   0 -17 215.053 680.054   1
  -2   0 -17-50.7165 512.755   2
  -2   0 -18 74.8462 132.428  21
  -2   0 -19 752.064 150.022  21
   2   1 -18 281.123 269.320  23
   2   1 -17-77.6506 156.335  18
   2   1 -17 147.885 360.620  23
   2   1 -16-21.3854 172.193  19
   2   1 -16-25.4435 186.204  18
   2   1 -16 328.787 415.416  23
   2   1 -15 386.964 487.240  23
   2   1 -14 237.462 227.779  19
   2   1 -14 301.567 493.846  23
   2   1 -14 415.872 234.858  18
   2   1 -13-124.410 238.040  19
   2   1 -13-125.494 505.315  23
   2   1 -13-163.542 218.125  18
   2   1 -13-303.443 566.096  22
   2   1 -12 2973.12 389.334  19
   2   1 -12 2863.00 744.206  22
   2   1 -12 4284.07 727.362  23
   2   1 -12 3549.75 410.512  18
   2   1 -11 3330.80 387.046  18
   2   1 -11 2599.38 439.637  14
   2   1 -11 2935.51 398.586  19
   2   1 -11 4295.76 725.139  22
   2   1 -11 3385.09 649.173  23
   2   1 -11 3968.99 362.443  16
   2   1 -10 16288.3 1348.51  23
   2   1 -10 17014.7 1398.88  24
   2   1 -10 18251.7 1092.93  17
   2   1 -10 16436.2 1232.57  14
   2   1 -10 14621.0 1136.90  18
   2   1 -10 16139.2 1414.00  22
   2   1 -10 16743.6 1157.19  19
   2   1 -10 16767.0 1109.54  16
   2   1  -9 3415.46 646.244  24
   2   1  -9 4296.38 651.160  23
   2   1  -9 3462.95 664.376  22
   2   1  -9 4347.30 371.269  17
   2   1  -9 4083.55 480.570  14
   2   1  -9 3911.44 409.858  18
   2   1  -9 4969.09 393.869  16
   2   1  -9 4547.18 433.133  19
   2   1  -8 1287.47 486.106  22
   2   1  -8 1871.92 236.357  16
   2   1  -8 2016.28 228.518  17
   2   1  -8 1655.16 258.521  18
   2   1  -8 1506.85 266.696  19
   2   1  -8 1427.81 327.530  14
   2   1  -8 2049.00 531.796  23
   2   1  -8 1696.65 514.952  24
   2   1  -8 1591.70 288.193  11
   2   1  -7-64.3430 229.169  12
   2   1  -7 21.0125 162.637  18
   2   1  -7-45.7091 418.587  22
   2   1  -7 50.0948 145.687  16
   2   1  -7-343.786 431.395  24
   2   1  -7-426.613 409.241  23
   2   1  -6 321.779 227.791  25
   2   1  -6 80.4418 387.939  22
   2   1  -6-57.5873 166.729  11
   2   1  -6 95.9447 181.572  19
   2   1  -6 134.501 366.976  23
   2   1  -6-189.239 385.233  24
   2   1  -5-101.374 208.485  12
   2   1  -5 257.166 162.870  11
   2   1  -5 24.4232 205.057  14
   2   1  -5-233.128 375.109  24
   2   1  -5-122.955 179.420  19
   2   1  -5 232.570 204.852  25
   2   1  -5 34.1859 151.220  18
   2   1  -5 164.276 148.781  28
   2   1  -4 2921.57 469.987  22
   2   1  -4 2805.60 332.739  14
   2   1  -4 2996.94 275.825  16
   2   1  -4 2712.36 313.788  25
   2   1  -4 2684.13 285.592  19
   2   1  -4 3091.78 291.576  18
   2   1  -4 2017.72 254.045  28
   2   1  -4 2242.58 312.065  27
   2   1  -4 2875.83 359.289  26
   2   1  -4 3601.55 300.392  11
   2   1  -4 2811.95 342.039  12
   2   1  -3 14182.8 872.207  16
   2   1  -3 12408.2 911.687  12
   2   1  -3 13337.2 912.524  14
   2   1  -3 14109.2 879.663  18
   2   1  -3 11725.3 846.336  28
   2   1  -3 13969.2 951.120  23
   2   1  -3 13125.2 976.838  24
   2   1  -3 13922.1 883.561  19
   2   1  -3 11970.6 973.645  22
   2   1  -3 14172.5 879.523  11
   2   1  -2 2893.69 266.673  16
   2   1  -2 2618.82 289.602  25
   2   1  -2 2868.35 272.764  18
   2   1  -2 2387.41 260.194  28
   2   1  -2 2963.28 340.181  26
   2   1  -2 2881.86 429.228  22
   2   1  -2 2407.42 308.750  12
   2   1  -2 2949.90 280.316  11
   2   1  -2 3515.33 415.955  24
   2   1  -2 3321.56 391.219  23
   2   1  -2 2768.55 284.167  19
   2   1  -2 2626.15 303.709  14
   2   1  -1 6031.24 443.041  16
   2   1  -1 6082.44 463.631  25
   2   1  -1 5762.20 476.732  14
   2   1  -1 5683.87 476.506  12
   2   1  -1 7022.91 477.055  13
   2   1  -1 7065.96 460.071  18
   2   1  -1 5957.45 477.346  27
   2   1  -1 6175.33 495.934  26
   2   1  -1 5674.28 535.657  24
   2   1  -1 6255.02 464.340  19
  -2  -1   0 727.793 152.177   7
   2   1   0 747.556 256.849  24
   2   1   0 539.468 201.476   6
   2   1   0 783.843 192.372  14
   2   1   0 911.483 183.485  13
   2   1   0 878.636 199.825  12
   2   1   0 742.150 171.214  19
   2   1   0 705.904 225.456  26
   2   1   0 948.187 214.455  27
   2   1   0 813.037 152.128  18
   2   1   0 786.432 145.613  16
   2   1   1 111.330 219.103  24
   2   1   1 401.101 268.213   6
   2   1   1 86.0879 151.206  14
   2   1   1 40.3631 180.155  27
   2   1   1 303.329 199.987  26
   2   1   1 212.983 119.393  16
   2   1   1 72.1513 121.975  18
  -2  -1  -1 90.5193 144.448   7
   2   1   1 12.1422 157.751  12
   2   1   2 884.321 176.098  14
   2   1   2 1295.46 190.031  12
   2   1   2 1191.34 218.596  27
   2   1   2 1446.90 211.873  26
  -2  -1  -2 1236.82 199.880   7
   2   1   2 1125.42 148.314  16
   2   1   2 1248.52 336.974   6
   2   1   3 33440.3 2047.80  12
   2   1   3 35483.8 2054.51  26
  -2  -1  -3 33227.4 2056.79   7
   2   1   3 34717.9 2080.44  27
   2   1   3 33581.8 2036.04  16
   2   1   3 33723.9 2130.85   6
   2   1   4 65223.9 4253.09  12
   2   1   4 69284.5 4242.50  16
  -2  -1  -4 74932.2 4285.95   7
   2   1   4 77403.8 4295.00  27
   2   1   4 76706.4 4257.51  26
   2   1   4 75700.9 4364.10   6
  -2  -1  -5 87.0219 218.485   7
   2   1   5-91.8740 175.258  27
   2   1   6 39379.7 2535.52   6
  -2  -1  -6 39689.7 2431.08   7
   2   1   7 613.195 491.496   6
  -2  -1  -7 223.025 245.510   7
   2   1   8 3641.01 632.040   6
   2   1   9 2274.75 599.384   6
  -2  -1  -9 1798.17 376.269   7
   2   1  10 1317.88 618.327   6
  -2  -1 -10 791.856 353.361   7
   2   1  11 6923.44 887.913   6
  -2  -1 -11 5240.50 624.470   7
   2   1  12 759.398 740.161   6
   2   1  13 2342.59 751.575   6
  -2  -1 -13 3107.29 641.239   2
   2   1  14 7442.07 988.539   6
  -2  -1 -14 5729.00 870.221   2
   2   1  15 3763.55 851.015   6
  -2  -1 -15 1862.93 686.657   2
  -2  -1 -16 131.254 775.407   1
  -2  -1 -16-486.694 589.230   2
  -2  -1 -17 699.891 702.803   1
  -2  -1 -17-113.445 532.471   2
  -2  -1 -18-303.617 438.611  23
  -2  -1 -18 48.2325 646.679   1
  -2  -1 -19 94.0256 119.126  21
   2   1  19-349.122 245.314   5
  -2  -1 -20 273.111 104.976  21
   2   2 -17-129.839 321.290  23
   2   2 -17-65.4224 124.347  19
   2   2 -16 342.645 414.656  23
   2   2 -16-20.9841 168.970  19
   2   2 -16-86.2680 169.847  18
   2   2 -15 207.448 435.383  23
   2   2 -15 26.0803 194.635  19
   2   2 -15 81.8076 191.566  18
   2   2 -14-30.0049 233.922  19
   2   2 -14 400.351 222.745  18
   2   2 -13 160.629 248.641  19
   2   2 -13-129.317 222.148  18
   2   2 -12 838.017 272.380  19
   2   2 -12 324.552 228.473  18
   2   2 -12 808.352 520.317  23
   2   2 -12 150.448 599.895  22
   2   2 -11 1872.77 638.899  22
   2   2 -11 2469.58 341.494  18
   2   2 -11 1558.12 320.887  19
   2   2 -11 2303.35 402.038  14
   2   2 -11 2547.47 607.042  23
   2   2 -11 1776.60 266.249  16
   2   2 -10 67.0983 525.437  22
   2   2 -10 206.793 204.640  18
   2   2 -10-202.435 272.006  14
   2   2 -10 147.786 224.811  19
   2   2 -10 304.859 193.520  17
   2   2 -10 169.455 478.951  23
   2   2 -10 61.4661 168.689  16
   2   2  -9 244.127 541.381  22
   2   2  -9 541.862 214.967  18
   2   2  -9 915.480 311.585  14
   2   2  -9 712.372 239.316  19
   2   2  -9 835.520 197.446  17
   2   2  -9 739.282 196.297  16
   2   2  -9 464.507 466.478  23
   2   2  -8 2896.16 300.610  16
   2   2  -8 2152.34 286.291  28
   2   2  -8 2551.17 276.377  17
   2   2  -8 2726.57 326.707  18
   2   2  -8 2736.81 342.594  19
   2   2  -8 3120.86 558.322  23
   2   2  -8 2443.13 565.502  24
   2   2  -8 2493.34 362.134  11
   2   2  -8 2574.06 390.408  14
   2   2  -8 2476.38 585.543  22
   2   2  -8 2568.86 403.157  12
   2   2  -7 24550.2 1466.41  17
   2   2  -7 26286.9 1492.64  16
   2   2  -7 23609.9 1579.34  14
   2   2  -7 22874.5 1661.06  23
   2   2  -7 22631.3 1679.07  24
   2   2  -7 22176.7 1591.62  12
   2   2  -7 20985.0 1471.45  28
   2   2  -7 22269.4 1528.59  11
   2   2  -7 23713.0 1517.50  18
   2   2  -7 23802.7 1522.55  19
   2   2  -7 24105.7 1711.95  22
   2   2  -6 658.401 414.313  24
   2   2  -6 146.324 383.642  23
   2   2  -6 692.478 176.028  16
   2   2  -6 510.071 184.879  28
   2   2  -6 656.205 450.903  22
   2   2  -6 399.666 249.582  12
   2   2  -5 3841.99 430.301  14
   2   2  -5 4304.96 597.245  22
   2   2  -5 4609.62 389.263  19
   2   2  -5 4139.20 400.530  27
   2   2  -5 4351.44 573.379  24
   2   2  -5 4242.87 544.851  23
   2   2  -5 3874.19 403.011  25
   2   2  -5 3670.38 368.597  18
   2   2  -5 4433.08 456.353  26
   2   2  -5 5080.10 404.693  11
   2   2  -4 6056.49 509.725  26
   2   2  -4 5519.45 484.767  14
   2   2  -4 5725.24 442.150  11
   2   2  -4 4485.05 442.786  25
   2   2  -4 5337.40 570.753  23
   2   2  -4 5365.66 439.120  19
   2   2  -4 5117.85 492.564  12
   2   2  -4 4656.22 449.800  27
   2   2  -4 6085.20 452.075  18
   2   2  -3 401.771 176.627  19
   2   2  -3 369.835 166.095  18
   2   2  -3 263.564 227.132  12
   2   2  -3 253.319 255.497  26
   2   2  -3 193.866 148.832  16
   2   2  -3 273.794 215.683  14
   2   2  -3 296.311 171.445  11
   2   2  -3 132.399 164.950  28
   2   2  -3 60.5928 373.263  22
   2   2  -3 608.957 354.288  24
   2   2  -2 15737.6 932.100  16
   2   2  -2 14142.4 969.030  14
   2   2  -2 14877.7 943.723  18
   2   2  -2 12770.1 917.516  28
   2   2  -2 16114.3 953.340  11
   2   2  -2 13842.0 976.138  12
   2   2  -2 14956.2 1015.92  23
   2   2  -2 13342.0 1021.81  24
   2   2  -2 14164.9 942.783  19
   2   2  -1 654.730 147.982  16
   2   2  -1 518.207 258.785  26
   2   2  -1 655.103 188.810  28
   2   2  -1 990.949 192.122  19
   2   2  -1 265.462 306.368  24
   2   2  -1 540.935 210.913  14
   2   2  -1 689.051 181.128  11
   2   2  -1 604.979 195.443  25
   2   2  -1 883.368 200.032  13
   2   2  -1 608.092 219.153  12
   2   2  -1 745.515 168.889  18
  -2  -2   0 1067.05 156.246   7
   2   2   0 1417.79 224.058  14
   2   2   0 1210.71 265.450  26
   2   2   0 1510.56 248.131  27
   2   2   0 1239.98 208.095  19
   2   2   0 1729.64 233.134  13
   2   2   0 1448.61 232.987  12
   2   2   0 1282.42 186.922  18
   2   2   0 1540.43 182.349  16
   2   2   1 17836.4 1143.88  14
   2   2   1 18351.8 1147.37  13
   2   2   1 19074.6 1134.29  18
   2   2   1 17811.8 1162.23  27
   2   2   1 19195.2 1161.96  26
   2   2   1 20045.3 1164.84  12
   2   2   1 18275.9 1116.27  16
  -2  -2  -1 15292.7 1101.22   7
   2   2   1 19511.7 1148.78  19
   2   2   2 1784.51 333.478   6
   2   2   2 1257.38 202.430  14
   2   2   2 1621.86 259.354  26
   2   2   2 1769.18 262.577  27
  -2  -2  -2 1341.00 208.780   7
   2   2   2 1812.44 240.840  12
   2   2   2 2184.65 212.013  18
   2   2   2 1554.71 170.254  16
   2   2   3 27378.5 1587.10  26
   2   2   3 28099.4 1590.39  12
   2   2   3 27859.1 1644.61   6
  -2  -2  -3 25055.9 1570.91   7
   2   2   3 22604.0 1556.50  14
   2   2   3 25526.5 1545.96  16
   2   2   4 166.811 187.634  26
   2   2   4 456.190 396.014   6
   2   2   4 214.788 97.3673  16
  -2  -2  -4 278.388 210.189   7
  -2  -2  -5 2931.76 338.173   7
   2   2   5 2910.98 276.214  26
  -2  -2  -6 43328.3 2606.15   7
   2   2   6 40860.9 2690.89   6
  -2  -2  -7 7049.76 594.307   7
   2   2   7 7418.18 768.476   6
   2   2   8 1193.87 525.906   6
  -2  -2  -9 5441.60 575.557   7
   2   2   9 6022.04 762.162   6
  -2  -2 -10 4223.54 528.296   7
   2   2  10 3570.72 686.605   6
   2   2  11 412.776 614.557   6
   2   2  12 2733.72 741.380   6
  -2  -2 -12 3100.42 613.315   2
   2   2  13 10465.4 1103.86   6
  -2  -2 -13 8857.82 989.620   2
   2   2  14-365.415 674.564   6
  -2  -2 -14-186.233 582.829   2
  -2  -2 -15 652.427 623.227   2
  -2  -2 -16 270.689 734.132   1
  -2  -2 -16-127.685 572.227   2
  -2  -2 -17 368.050 585.759   2
  -2  -2 -17 861.936 754.990   1
  -2  -2 -18 52.3768 658.070   1
   2   2  19 147.118 260.546   5
  -2  -2 -19 65.9953 120.852  21
  -2  -2 -19 182.812 373.432  23
  -2  -2 -19 39.7159 600.147   1
  -2  -2 -20-23.5078 94.1356  21
   2   3 -17-79.2605 110.946  19
   2   3 -16 96.7416 159.390  19
   2   3 -16 407.623 339.464  23
   2   3 -15 174.067 185.069  19
   2   3 -15 338.816 178.610  18
   2   3 -15 555.688 431.432  23
   2   3 -14 109.068 457.842  23
   2   3 -13 224.523 235.951  19
   2   3 -13 355.457 500.379  23
   2   3 -13 621.402 245.843  18
   2   3 -12 364.527 257.642  19
   2   3 -12 738.915 517.492  23
   2   3 -12 548.022 259.307  18
   2   3 -12 249.717 276.190  14
   2   3 -11 228.521 231.067  19
   2   3 -11 343.453 299.483  14
   2   3 -11-183.894 480.036  23
   2   3 -11 31.9947 209.934  18
   2   3 -10 648.432 244.415  18
   2   3 -10 550.466 309.917  14
   2   3 -10 627.440 249.637  19
   2   3 -10 585.852 206.570  17
   2   3 -10 581.890 506.555  23
   2   3 -10 640.622 215.252  16
   2   3  -9 337.150 180.539  16
   2   3  -9 231.337 185.857  18
   2   3  -9 43.3713 206.041  28
   2   3  -9 412.486 240.560  19
   2   3  -9 484.248 207.123  17
   2   3  -9 485.284 292.659  14
   2   3  -9 1080.79 499.374  23
   2   3  -8 294.945 206.397  18
   2   3  -8 228.795 205.958  28
   2   3  -8 158.831 166.791  16
   2   3  -8 98.9215 451.077  23
   2   3  -8 239.684 530.001  22
   2   3  -8 188.868 216.392  11
   2   3  -8 162.884 215.090  19
   2   3  -8-17.1122 167.032  17
   2   3  -8-188.686 251.528  14
   2   3  -8-120.592 301.889  12
   2   3  -7 2685.89 307.626  18
   2   3  -7 2032.91 287.431  28
   2   3  -7 2355.07 261.926  17
   2   3  -7 2153.52 266.725  16
   2   3  -7 2513.77 514.067  23
   2   3  -7 2223.35 563.626  22
   2   3  -7 2209.34 305.257  19
   2   3  -7 2138.69 325.271  11
   2   3  -7 2461.19 374.129  14
   2   3  -7 1759.16 366.819  12
   2   3  -6 273.908 192.940  28
   2   3  -6 723.585 179.455  16
   2   3  -6 678.347 399.060  23
   2   3  -6 439.201 453.632  22
   2   3  -6 231.980 267.336  12
   2   3  -6 710.630 215.665  11
   2   3  -6 821.816 275.080  14
   2   3  -6 500.517 165.314  17
   2   3  -6 522.089 196.983  18
   2   3  -6 713.662 302.157  26
   2   3  -6 566.112 199.257  19
   2   3  -5 59.9843 233.552  12
   2   3  -5 106.771 358.567  23
   2   3  -5 257.107 153.311  16
   2   3  -5-51.1245 192.544  28
   2   3  -5 95.6881 197.492  27
   2   3  -5-25.2713 265.874  26
   2   3  -4 187.378 282.946  26
   2   3  -4 279.899 210.234  27
   2   3  -4 25.6871 205.778  14
   2   3  -4-52.2063 190.553  25
   2   3  -4 96.6759 175.656  11
   2   3  -4 158.269 187.035  28
   2   3  -4 191.496 359.502  23
   2   3  -4 11.6799 138.774  17
   2   3  -4 115.461 159.199  18
   2   3  -4 130.652 167.385  19
   2   3  -3 26266.2 1653.64  27
   2   3  -3 27923.1 1739.98  23
   2   3  -3 25882.2 1690.95  12
   2   3  -3 25721.6 1639.31  19
   2   3  -3 26844.6 1645.20  11
   2   3  -3 24480.1 1627.04  25
   2   3  -3 27570.3 1688.15  14
   2   3  -3 26806.6 1645.13  18
   2   3  -3 25266.4 1681.61  26
   2   3  -2 21804.5 1379.96  12
   2   3  -2 20929.4 1327.25  19
   2   3  -2 20939.3 1334.09  11
   2   3  -2 21326.4 1328.95  18
   2   3  -2 20055.0 1357.70  14
   2   3  -2 20113.5 1367.18  26
   2   3  -2 20933.7 1304.83  16
   2   3  -1 44910.4 2559.89  12
   2   3  -1 40790.0 2507.75  18
   2   3  -1 41775.1 2516.04  11
   2   3  -1 41351.6 2488.88  16
   2   3  -1 39281.9 2533.33  14
   2   3  -1 40615.4 2510.26  19
   2   3   0 18585.1 1141.90  18
   2   3   0 20090.9 1174.65  13
   2   3   0 18988.4 1185.67  12
   2   3   0 16005.2 1130.25  25
   2   3   0 15889.9 1127.87  28
   2   3   0 19230.9 1153.99  19
   2   3   0 18476.0 1122.80  16
   2   3   0 17904.4 1163.43  14
   2   3   1 275.664 122.721  16
   2   3   1 91.8836 180.450  14
   2   3   1 89.4009 199.555  12
   2   3   1 92.0195 167.877  13
  -2  -3  -1 307.631 378.219   1
  -2  -3  -1 239.929 260.220   2
   2   3   1 314.433 173.173  28
   2   3   1 305.418 167.369  19
   2   3   1 235.519 147.123  18
   2   3   1 289.289 243.199  26
   2   3   2 1425.27 218.623  14
   2   3   2 1551.43 214.534  19
   2   3   2 1496.53 274.109  26
   2   3   2 1766.14 183.469  16
   2   3   2 1996.87 261.613  12
   2   3   2 1722.74 239.297  13
  -2  -3  -2 1433.34 222.079   7
  -2  -3  -2 1246.16 300.188   2
   2   3   3 13929.2 822.564  16
   2   3   3 12825.5 846.952  14
  -2  -3  -3 12364.1 857.823   7
   2   3   3 13488.3 884.886  26
  -2  -3  -3 11872.9 904.814   2
  -2  -3  -4 9440.18 670.660   7
   2   3   4 7812.51 606.603  14
   2   3   4 9779.69 663.052  26
   2   3   4 10085.0 595.518  16
   2   3   4 9353.94 746.118   6
  -2  -3  -5 33458.8 2137.31   7
   2   3   5 35502.5 2117.14  26
   2   3   6 7729.47 766.035   6
  -2  -3  -6 8614.95 657.365   7
   2   3   6 8190.90 591.267  26
   2   3   7 3222.61 534.253   6
  -2  -3  -7 2233.14 357.355   7
   2   3   8 681.893 491.138   6
  -2  -3  -9 4952.27 630.416   2
   2   3   9 5903.95 728.962   6
  -2  -3 -10 574.419 450.542   2
   2   3  10 313.349 530.796   6
  -2  -3 -11 248.242 467.862   2
   2   3  11-147.005 575.915   6
  -2  -3 -12 7708.13 901.286   2
   2   3  12 8614.88 975.784   6
  -2  -3 -13 1408.91 624.893   2
   2   3  13 812.569 683.623   6
  -2  -3 -14 4118.61 938.976   1
  -2  -3 -14 1973.73 692.662   2
  -2  -3 -15 1089.55 667.222   2
  -2  -3 -15 2787.25 835.695   8
  -2  -3 -16 903.288 748.983   8
  -2  -3 -16 276.784 728.058   1
  -2  -3 -16-68.8481 638.625   2
  -2  -3 -17 1108.14 681.502   8
  -2  -3 -17 512.007 698.043   1
  -2  -3 -18 275.381 693.709   1
  -2  -3 -19 172.682 603.355   1
   2   3  19 283.505 275.650   5
  -2  -3 -20-59.0518 97.2025  21
   2   4 -16-66.7533 146.314  19
   2   4 -15 45.1631 173.742  19
   2   4 -15-121.824 378.067  23
   2   4 -14-55.1756 217.295  19
   2   4 -14 204.490 174.867  18
   2   4 -14-96.8362 412.530  23
   2   4 -13-125.769 225.616  19
   2   4 -13-54.6159 460.819  23
   2   4 -12 1069.05 258.051  18
   2   4 -12 497.470 266.642  19
   2   4 -12 284.788 271.397  14
   2   4 -11 8642.49 918.403  23
   2   4 -11 6846.00 720.231  14
   2   4 -11 7703.01 673.128  19
   2   4 -11 7996.77 657.619  18
   2   4 -10 14866.4 1013.86  18
   2   4 -10 15246.3 1029.32  19
   2   4 -10 14701.0 1238.14  23
   2   4 -10 11728.0 961.117  28
   2   4 -10 13593.6 1094.24  14
   2   4  -9 3932.85 533.989  14
   2   4  -9 5132.76 723.191  23
   2   4  -9 5138.18 487.302  18
   2   4  -9 4956.24 489.868  19
   2   4  -9 5189.11 455.197  17
   2   4  -9 5559.86 468.812  16
   2   4  -9 3854.70 455.399  28
   2   4  -8 9876.66 658.703  16
   2   4  -8 7899.63 768.189  12
   2   4  -8 9417.11 775.020  14
   2   4  -8 7359.66 648.063  28
   2   4  -8 8979.03 903.915  23
   2   4  -8 6195.31 679.539  11
   2   4  -8 8993.75 636.291  17
   2   4  -8 8390.18 674.103  18
   2   4  -8 8426.89 683.601  19
   2   4  -7 26.6104 181.495  18
   2   4  -7 53.9808 208.906  19
   2   4  -7-30.8724 225.947  11
   2   4  -7-40.8649 172.396  16
   2   4  -7-37.6439 270.008  14
   2   4  -7 193.395 413.918  23
   2   4  -7-315.508 314.094  12
   2   4  -7 228.336 185.938  17
   2   4  -7 320.192 318.047  26
   2   4  -7 250.415 229.338  28
   2   4  -6-48.5699 172.108  18
   2   4  -6 172.918 189.223  19
   2   4  -6 449.634 218.934  11
   2   4  -6 284.616 170.401  16
   2   4  -6 310.854 265.953  14
   2   4  -6-71.9754 270.420  12
   2   4  -6 158.092 165.569  17
   2   4  -6 218.598 424.981  23
   2   4  -6 269.472 318.111  26
   2   4  -6 213.567 213.904  28
   2   4  -5 1612.36 324.276  14
   2   4  -5 2010.72 234.614  17
   2   4  -5 1393.86 251.272  18
   2   4  -5 1893.74 276.929  27
   2   4  -5 1398.14 267.648  28
   2   4  -5 2098.23 245.934  16
   2   4  -5 1445.64 258.607  19
   2   4  -5 1649.24 454.694  23
   2   4  -5 1766.37 351.614  26
   2   4  -5 1936.14 339.552  12
   2   4  -5 1593.64 278.293  11
   2   4  -4 283.203 212.862  27
   2   4  -4 212.140 275.414  26
   2   4  -4 48.5917 146.568  16
   2   4  -4 18.2323 193.694  25
   2   4  -4 141.633 364.096  23
   2   4  -4 61.1826 239.607  12
   2   4  -4 91.6393 194.708  28
   2   4  -3 13078.3 837.931  16
   2   4  -3 12793.1 912.820  14
   2   4  -3 12759.8 860.388  11
   2   4  -3 13550.2 865.856  18
   2   4  -3 11337.3 958.946  23
   2   4  -3 13354.3 922.863  26
   2   4  -3 11612.5 838.548  25
   2   4  -3 11961.1 871.059  27
   2   4  -3 12040.7 850.086  28
   2   4  -3 12141.2 854.795  19
   2   4  -2 1949.83 329.122  12
   2   4  -2 1479.86 286.738  14
   2   4  -2 1945.75 250.312  11
   2   4  -2 1729.98 294.273  27
   2   4  -2 1951.28 349.514  26
   2   4  -2 1657.67 246.836  28
   2   4  -2 1455.91 223.376  18
   2   4  -2 2260.65 216.743  17
   2   4  -2 1790.26 245.395  19
   2   4  -1 8230.54 543.520  17
   2   4  -1 8448.69 560.698  16
   2   4  -1 8427.40 654.174  26
   2   4  -1 8209.86 580.539  18
   2   4  -1 7895.53 619.392  27
   2   4  -1 6723.11 568.691  28
   2   4  -1 7703.57 582.823  11
   2   4  -1 7880.06 617.625  14
   2   4  -1 8235.97 585.036  19
   2   4  -1 8073.37 641.950  12
   2   4   0 36002.2 2082.79  16
   2   4   0 33799.3 2106.95  11
   2   4   0 34103.0 2100.87  19
   2   4   0 34043.4 2145.83  26
   2   4   0 35223.7 2100.62  18
   2   4   0 31052.8 2122.10  27
   2   4   0 33921.3 2129.52  14
   2   4   0 34864.1 2152.35  12
   2   4   1 21151.5 1340.43  18
   2   4   1 21569.9 1340.82  19
   2   4   1 21409.2 1316.48  16
  -2  -4  -1 21336.9 1400.16   8
   2   4   1 19904.3 1356.87  14
   2   4   1 22242.2 1389.92  12
   2   4   2 61461.7 3605.71  19
  -2  -4  -2 54960.3 3638.37   2
  -2  -4  -2 57400.6 3650.39   1
   2   4   2 64821.1 3583.17  16
   2   4   2 58317.4 3613.95  14
  -2  -4  -3 66854.2 3873.77   1
  -2  -4  -3 58896.2 3833.11   2
   2   4   3 60661.1 3782.97  14
   2   4   3 65908.9 3761.20  16
  -2  -4  -4 755.347 380.003   2
   2   4   4 897.726 144.235  16
   2   4   4 696.889 177.671  14
   2   4   5 361.513 233.976  26
  -2  -4  -5 360.669 355.328   2
   2   4   6 25737.0 1642.88  26
  -2  -4  -6 26628.8 1742.47   2
  -2  -4  -7 6949.64 697.176   2
   2   4   8 14015.6 1134.10   6
  -2  -4  -9 5936.21 700.556   2
   2   4   9 5157.59 718.585   6
  -2  -4 -10-47.1522 456.500   2
  -2  -4 -11-53.0898 484.134   2
  -2  -4 -12 1655.19 729.878   1
  -2  -4 -12 1313.32 611.453   2
  -2  -4 -13 2046.82 841.935   1
  -2  -4 -13 1940.87 666.372   2
  -2  -4 -14 641.803 792.999   1
  -2  -4 -14 341.234 636.729   2
  -2  -4 -14 1380.35 824.329   8
  -2  -4 -15 978.678 769.532   8
  -2  -4 -15 1881.82 768.264   2
  -2  -4 -16 546.104 744.492   8
  -2  -4 -16-286.120 682.150   2
  -2  -4 -16 636.474 729.646   1
  -2  -4 -17 311.995 686.946   8
  -2  -4 -17-652.587 688.690   1
   2   4  18 1756.26 372.140   5
  -2  -4 -18 396.301 697.243   1
  -2  -4 -19 799.790 606.442   3
  -2  -4 -19 857.662 616.894   1
   2   4  19 1277.49 309.783   5
   2   4  20 229.632 220.795   5
  -2  -4 -20 56.0072 102.702  21
   2   5 -16-38.5760 120.223  19
   2   5 -15 19.3839 164.345  19
   2   5 -14 198.457 205.115  19
   2   5 -14-424.955 412.960  23
   2   5 -13-347.150 454.601  23
   2   5 -12 3132.28 408.683  19
   2   5 -12 2637.52 337.331  18
   2   5 -11 127.896 281.827  14
   2   5 -11-56.4016 196.690  18
   2   5 -11-202.386 246.887  19
   2   5 -10 101.020 243.187  19
   2   5 -10-183.507 240.085  28
   2   5 -10-44.6234 294.975  14
   2   5 -10 409.153 218.079  18
   2   5 -10-292.856 489.232  23
   2   5  -9 7124.90 621.103  18
   2   5  -9 6998.30 628.592  28
   2   5  -9 8052.94 753.157  12
   2   5  -9 7644.71 655.441  19
   2   5  -9 8213.58 758.052  14
   2   5  -9 7286.00 859.000  23
   2   5  -8 17784.8 1202.89  14
   2   5  -8 15240.6 1193.74  12
   2   5  -8 17207.6 1099.44  18
   2   5  -8 15545.6 1080.43  28
   2   5  -8 17264.1 1304.86  23
   2   5  -8 15549.1 1103.19  19
   2   5  -7 7346.37 558.127  16
   2   5  -7 7149.98 773.237  23
   2   5  -7 7751.00 676.367  14
   2   5  -7 4815.69 567.143  11
   2   5  -7 6536.90 664.812  26
   2   5  -7 7674.36 695.515  12
   2   5  -7 7630.89 581.800  18
   2   5  -7 5716.93 558.597  28
   2   5  -7 6841.88 584.310  19
   2   5  -7 5860.27 522.475  17
   2   5  -6 13563.1 899.125  16
   2   5  -6 13146.9 1105.01  23
   2   5  -6 14846.6 1025.68  14
   2   5  -6 10065.8 911.648  11
   2   5  -6 12558.1 991.762  26
   2   5  -6 14840.4 1041.80  12
   2   5  -6 12322.6 904.736  18
   2   5  -6 11615.7 908.760  28
   2   5  -6 12912.4 926.314  19
   2   5  -6 14156.7 887.283  17
   2   5  -5 35614.9 2126.39  16
   2   5  -5 35397.5 2297.57  23
   2   5  -5 35148.1 2224.60  14
   2   5  -5 33960.3 2160.79  11
   2   5  -5 35253.7 2217.95  26
   2   5  -5 36531.5 2247.03  12
   2   5  -5 36824.4 2154.92  18
   2   5  -5 33089.6 2140.20  27
   2   5  -5 28801.7 2123.05  28
   2   5  -5 35150.9 2156.25  19
   2   5  -5 33354.4 2102.17  17
   2   5  -4 11881.6 786.939  16
   2   5  -4 12142.0 965.019  23
   2   5  -4 11833.8 885.328  14
   2   5  -4 11880.8 823.419  11
   2   5  -4 11542.1 766.467  17
   2   5  -4 11152.2 800.071  18
   2   5  -4 9914.48 793.607  28
   2   5  -4 11441.7 814.895  27
   2   5  -4 9881.84 795.233  19
   2   5  -4 11312.8 883.071  26
   2   5  -4 11577.4 893.052  12
   2   5  -3 1633.53 431.985  23
   2   5  -3 1153.52 300.823  12
   2   5  -3 885.080 220.885  25
   2   5  -3 623.985 181.350  16
   2   5  -3 809.713 237.578  28
   2   5  -3 1045.28 290.042  14
   2   5  -3 1575.68 206.020  17
   2   5  -3 883.000 317.599  26
   2   5  -3 1348.43 263.521  27
   2   5  -2 19510.2 1328.07  26
   2   5  -2 21498.1 1256.11  16
   2   5  -2 17335.2 1233.51  25
   2   5  -2 22855.6 1362.73  12
   2   5  -2 19256.2 1264.45  19
   2   5  -2 20213.7 1292.79  27
   2   5  -2 17947.4 1254.33  28
   2   5  -1 1373.65 271.087  14
   2   5  -1 1331.06 236.948  11
   2   5  -1 1164.53 184.116  17
   2   5  -1 1556.94 218.544  18
   2   5  -1 1206.94 214.038  19
   2   5  -1 1371.76 285.133  27
   2   5  -1 1294.88 320.443  26
   2   5  -1 1233.10 250.520  28
   2   5   0 11827.6 803.899  19
   2   5   0 11073.9 844.658  27
   2   5   0 10011.6 789.064  28
   2   5   0 12010.7 766.549  17
   2   5   0 13140.7 814.675  18
   2   5   0 12982.3 827.218  11
   2   5   0 10907.1 867.708  26
   2   5   0 12719.8 856.016  14
   2   5   1 3369.06 311.360  18
   2   5   1 3189.68 348.330  14
   2   5   1 2845.40 317.309  11
   2   5   1 3307.15 310.681  19
   2   5   1 3044.63 336.617  13
   2   5   1 3889.17 386.302  12
   2   5   1 3061.92 284.978  16
   2   5   1 3023.94 314.144  28
   2   5   1 3134.37 268.721  17
   2   5   1 2459.36 384.850  26
   2   5   2 3602.57 363.381  14
  -2  -5  -2 3448.03 549.190   8
   2   5   2 3447.35 414.168  26
   2   5   2 3579.22 289.779  17
   2   5   2 3247.18 333.783  28
   2   5   2 3906.83 315.439  16
   2   5   2 4094.69 334.135  19
   2   5   2 4039.93 370.230  13
   2   5   3-17.4249 172.459  14
  -2  -5  -3 146.384 491.112   1
   2   5   3 18.4406 179.199  13
   2   5   3 35.3870 124.469  16
   2   5   3-33.2561 111.235  17
  -2  -5  -3 209.015 475.693   8
   2   5   3-198.862 263.628  26
   2   5   4 36815.6 2218.13  13
   2   5   4 36689.7 2203.82  14
   2   5   4 35025.4 2145.67  17
   2   5   4 37703.1 2253.12  26
  -2  -5  -4 34041.7 2312.20   2
   2   5   5 127006. 7575.18  26
  -2  -5  -5 121663. 7645.96   2
  -2  -5  -5 134277. 7684.00   1
   2   5   6 34254.5 2233.89  26
  -2  -5  -6 36745.1 2355.45   2
  -2  -5  -6 38189.9 2409.66   1
   2   5   7 4934.21 494.193  26
  -2  -5  -7 7782.75 860.687   1
  -2  -5  -8 176.656 607.344   1
  -2  -5  -8 510.200 484.655   2
  -2  -5  -9 4619.68 832.549   1
  -2  -5  -9 5006.10 701.572   2
  -2  -5 -10 706.735 640.549   1
  -2  -5 -10-371.441 509.841   2
  -2  -5 -11 3283.63 786.889   1
  -2  -5 -11 1276.68 604.208   2
  -2  -5 -12 10656.6 1149.98   8
  -2  -5 -12 11317.1 1180.56   1
  -2  -5 -12 7740.02 1032.29   2
  -2  -5 -13 1524.00 821.030   1
  -2  -5 -13 913.536 662.881   2
  -2  -5 -13 2550.63 863.196   8
  -2  -5 -14 1411.14 732.301   2
  -2  -5 -14 3328.24 921.474   1
  -2  -5 -14 2055.18 844.988   8
  -2  -5 -15 1416.04 732.870   2
  -2  -5 -15 1805.65 809.084   8
  -2  -5 -16 425.757 697.813   1
  -2  -5 -16 561.647 763.676   8
   2   5  17 482.535 339.495   5
  -2  -5 -17 524.541 660.903   1
  -2  -5 -17-137.592 707.164   8
   2   5  18-184.441 295.655   5
  -2  -5 -18-227.348 676.688   1
  -2  -5 -18-875.535 677.373   8
   2   5  19-347.238 272.418   5
  -2  -5 -19 475.577 577.332   3
  -2  -5 -19-364.639 630.042   1
   2   5  20-48.2163 220.050   5
  -2  -5 -20-9.60039 85.2957  21
  -2  -5 -20-32.2276 440.409   3
   2   6 -15-169.196 143.545  19
   2   6 -14 20.9285 167.600  19
   2   6 -13-155.064 202.563  19
   2   6 -12 272.355 255.942  14
   2   6 -12 1689.50 513.548  23
   2   6 -11 108.210 452.047  23
   2   6 -11 40.2799 285.122  14
   2   6 -11 32.5195 235.082  19
   2   6 -11 257.337 178.161  18
   2   6 -11 317.943 227.027  28
   2   6 -10 2638.50 432.244  14
   2   6 -10 2822.57 377.229  28
   2   6 -10 2546.42 330.882  18
   2   6 -10 3163.24 401.117  19
   2   6  -9 5650.33 569.999  28
   2   6  -9 7241.78 691.395  14
   2   6  -9 7901.28 841.445  23
   2   6  -9 6216.19 590.885  19
   2   6  -9 6650.54 554.421  18
   2   6  -9 5545.44 648.339  12
   2   6  -8 1341.18 502.243  23
   2   6  -8 1202.32 369.030  12
   2   6  -8 730.434 223.580  18
   2   6  -8 1039.58 356.910  14
   2   6  -8 1300.23 306.052  19
   2   6  -8 1084.00 302.174  28
   2   6  -7 535.139 499.078  23
   2   6  -7 524.000 331.201  14
   2   6  -7 143.699 254.001  11
   2   6  -7 446.711 330.354  12
   2   6  -7 512.166 361.947  26
   2   6  -7 686.926 207.741  18
   2   6  -7 464.389 254.990  19
   2   6  -7 623.234 284.886  28
   2   6  -6 1303.80 470.580  23
   2   6  -6 829.054 325.340  14
   2   6  -6 640.302 232.421  17
   2   6  -6 1099.62 371.828  26
   2   6  -6 431.791 197.451  18
   2   6  -6 658.429 279.437  11
   2   6  -6 768.628 315.223  12
   2   6  -6 705.773 262.093  28
   2   6  -6 841.421 255.314  19
   2   6  -5 1885.28 497.154  23
   2   6  -5 1954.80 375.001  14
   2   6  -5 1993.73 380.195  12
   2   6  -5 1407.70 254.114  18
   2   6  -5 2125.23 415.442  26
   2   6  -5 1560.66 280.366  19
   2   6  -5 1471.03 288.132  11
   2   6  -5 1669.02 264.063  17
   2   6  -5 1668.86 291.271  27
   2   6  -5 1494.48 294.756  28
   2   6  -4 1937.93 270.608  17
   2   6  -4 1936.96 326.533  27
   2   6  -4 2493.40 413.841  26
   2   6  -4 1835.87 301.963  11
   2   6  -4 2519.59 390.257  14
   2   6  -4 2262.75 394.942  12
   2   6  -4 2441.92 291.579  18
   2   6  -4 2485.06 314.223  19
   2   6  -4 2368.56 302.630  16
   2   6  -4 1777.56 311.626  28
   2   6  -3 11711.2 852.397  14
   2   6  -3 10167.6 758.453  19
   2   6  -3 11266.9 780.412  11
   2   6  -3 11597.0 868.169  12
   2   6  -3 10868.0 755.488  18
   2   6  -3 9517.65 742.269  16
   2   6  -3 10329.3 788.021  27
   2   6  -3 9332.92 754.284  28
   2   6  -3 9969.92 719.456  17
   2   6  -3 11294.6 860.092  26
   2   6  -2 919.015 196.640  18
   2   6  -2 789.544 233.854  28
   2   6  -2 686.414 297.843  12
   2   6  -2 773.402 318.628  26
   2   6  -2 723.835 183.825  17
   2   6  -2 1032.76 269.783  14
   2   6  -2 788.190 219.379  11
   2   6  -2 797.289 198.001  16
   2   6  -2 1085.11 269.929  27
   2   6  -1-267.825 295.583  26
   2   6  -1 86.5399 231.005  14
   2   6  -1-218.321 241.807  27
   2   6  -1 164.393 266.171  12
   2   6  -1 161.070 211.778  28
   2   6  -1-17.8439 150.542  16
   2   6   0 134.389 162.632  16
   2   6   0 460.140 237.927  27
   2   6   0 335.733 212.173  28
   2   6   0 171.329 293.281  26
   2   6   0 368.222 171.178  19
   2   6   0 865.577 269.179  12
   2   6   1 20368.0 1332.68  28
   2   6   1 19678.4 1290.57  17
   2   6   1 21934.2 1338.07  19
   2   6   1 24344.1 1441.97  12
   2   6   1 21418.3 1327.87  16
   2   6   1 21304.8 1383.15  14
   2   6   1 18185.9 1401.03  26
   2   6   2 24952.4 1558.40  19
   2   6   2 23877.5 1637.08  26
   2   6   2 28704.8 1611.73  13
   2   6   2 24542.3 1581.00  11
   2   6   2 22905.1 1555.75  28
   2   6   2 26246.1 1607.92  14
   2   6   2 24300.8 1521.40  17
   2   6   3 3405.60 280.439  17
   2   6   3 2801.67 402.707  26
   2   6   3 3358.09 337.430  28
  -2  -6  -3 2958.64 586.064   8
   2   6   3 3430.86 361.998  14
   2   6   3 3557.53 361.142  13
   2   6   4 47822.1 2972.97  26
  -2  -6  -4 47803.3 3031.22   8
  -2  -6  -4 42689.3 3050.21   1
   2   6   4 47396.2 2927.69  14
   2   6   4 53020.6 2940.49  13
   2   6   4 47349.3 2858.38  17
  -2  -6  -5 25997.8 1917.12   1
   2   6   5 25420.0 1755.48  26
   2   6   5 29007.4 1727.16  13
  -2  -6  -6 14939.9 1190.55   8
  -2  -6  -6 13735.5 1238.61   1
  -2  -6  -7 36106.3 2172.57   8
  -2  -6  -7 33630.4 2221.67   1
   2   6   7 29154.6 1948.67   5
  -2  -6  -8 7076.64 893.359   2
  -2  -6  -8 7323.70 974.708   1
  -2  -6  -8 9290.48 951.158   8
  -2  -6  -9 1740.90 736.201   1
  -2  -6  -9 1642.79 616.684   2
  -2  -6  -9 1904.20 687.891   8
  -2  -6 -10 867.083 682.130   1
  -2  -6 -10-59.8466 571.845   2
  -2  -6 -10 1578.18 742.468   8
  -2  -6 -11-64.8006 613.176   2
  -2  -6 -11 502.424 722.996   1
  -2  -6 -11 423.589 748.723   8
  -2  -6 -12 139.522 612.936   2
  -2  -6 -12 1280.34 768.552   1
  -2  -6 -12 1208.14 825.980   8
  -2  -6 -13 3919.92 947.592   1
  -2  -6 -13 2592.14 885.801   8
  -2  -6 -14 3147.32 918.388   8
  -2  -6 -14 3610.95 983.280   1
   2   6  14 3732.76 510.476   5
  -2  -6 -15 379.123 805.091   8
  -2  -6 -15 733.087 754.474   1
   2   6  15 587.365 368.057   5
  -2  -6 -16 281.774 628.686   1
   2   6  16 125.505 346.569   5
  -2  -6 -17-873.564 752.393   8
   2   6  17 260.144 326.476   5
  -2  -6 -17 257.980 660.896   1
  -2  -6 -18 1062.45 646.053   3
   2   6  18 101.306 289.966   5
  -2  -6 -19 208.568 109.348  21
   2   6  19 270.661 277.231   5
  -2  -6 -19 697.111 544.963   3
  -2  -6 -20 253.499 422.531   3
   2   7 -14-65.6621 143.922  19
   2   7 -13 149.829 167.824  19
   2   7 -12 155.409 202.850  19
   2   7 -12-27.9762 210.096  14
   2   7 -11-107.121 263.103  14
   2   7 -11 310.547 213.220  28
   2   7 -10 2876.45 382.211  19
   2   7 -10 1862.06 386.265  14
   2   7 -10 3135.00 376.232  28
   2   7  -9 725.144 281.973  19
   2   7  -9 894.298 321.916  14
   2   7  -8 8136.24 662.497  18
   2   7  -8 8375.31 796.288  12
   2   7  -8 9981.76 746.291  19
   2   7  -8 8507.06 799.669  14
   2   7  -8 8418.75 715.708  28
   2   7  -7 2299.64 420.039  12
   2   7  -7 1706.77 421.049  26
   2   7  -7 1438.20 300.071  19
   2   7  -7 1555.84 388.743  14
   2   7  -7 1380.60 251.969  18
   2   7  -7 1343.29 319.650  28
   2   7  -6 589.557 285.679  11
   2   7  -6 1984.54 400.527  12
   2   7  -6 1624.47 388.398  26
   2   7  -6 1374.97 296.567  19
   2   7  -6 2016.80 270.376  18
   2   7  -6 1023.61 342.485  14
   2   7  -6 1605.00 337.796  28
   2   7  -5 428.046 322.868  14
   2   7  -5 568.489 349.877  26
   2   7  -5 316.454 224.774  19
   2   7  -5 543.664 281.812  28
   2   7  -5 423.876 261.489  11
   2   7  -5 719.802 204.751  18
   2   7  -5 660.702 321.698  12
   2   7  -4 40.5314 286.714  14
   2   7  -4 28.7414 208.970  11
   2   7  -4-338.182 299.030  12
   2   7  -4-109.287 248.105  28
   2   7  -4 23.1773 159.286  18
   2   7  -4-74.5419 368.890  26
   2   7  -4-54.2273 213.537  19
   2   7  -3 2211.98 379.116  14
   2   7  -3 2083.63 305.492  19
   2   7  -3 2363.63 313.231  11
   2   7  -3 2038.03 321.586  28
   2   7  -3 2304.31 291.096  18
   2   7  -3 1911.64 418.483  26
   2   7  -3 2083.92 335.599  27
   2   7  -3 2107.62 390.143  12
   2   7  -3 2023.04 280.777  17
   2   7  -2 317.407 346.993  26
   2   7  -2 459.572 272.583  14
   2   7  -2 211.687 187.138  19
   2   7  -2 421.101 204.530  11
   2   7  -2 435.965 224.374  28
   2   7  -2 196.068 164.557  18
   2   7  -2 282.741 193.683  17
   2   7  -2 448.380 241.185  27
   2   7  -2 155.352 269.453  12
   2   7  -1 2207.65 377.175  14
   2   7  -1 3117.45 438.337  12
   2   7  -1 2289.70 326.155  28
   2   7  -1 2962.69 309.991  18
   2   7  -1 2564.92 303.964  19
   2   7  -1 2809.09 326.280  11
   2   7  -1 2521.78 449.651  26
   2   7  -1 2173.73 280.207  17
   2   7  -1 2551.26 374.914  27
   2   7   0 92.1892 251.599  14
   2   7   0 249.064 253.608  12
   2   7   0 148.444 205.503  28
   2   7   0 138.019 165.614  17
   2   7   0 109.305 175.299  11
   2   7   0 108.165 255.979  27
   2   7   0 428.962 319.582  26
   2   7   1 3112.18 413.962  12
   2   7   1 3121.76 328.048  11
   2   7   1 2682.29 319.651  28
   2   7   1 2678.71 295.962  19
   2   7   1 2438.25 282.760  17
   2   7   1 2462.93 421.308  26
   2   7   1 2466.48 367.916  14
   2   7   2 4047.95 394.477  28
   2   7   2 4357.52 522.503  26
   2   7   3 1735.34 269.494  13
   2   7   3 1314.12 349.956  26
   2   7   3 873.618 228.641  28
   2   7   3 1075.37 179.236  17
   2   7   4 2177.39 298.838  13
   2   7   4 1721.30 361.445  26
   2   7   5 1134.86 239.497  13
  -2  -7  -5 1056.38 599.270   8
  -2  -7  -6 2650.90 734.916   1
  -2  -7  -6 3273.65 703.377   8
   2   7   6 3749.88 375.048  13
   2   7   7 68.5927 186.119  13
  -2  -7  -7 142.855 665.308   1
  -2  -7  -7-191.433 631.467   8
  -2  -7  -8 1712.87 730.839   1
   2   7   8 2117.42 345.614   5
  -2  -7  -8 2826.31 755.206   8
  -2  -7  -9-169.724 725.034   1
   2   7   9-228.013 286.058   5
  -2  -7  -9 44.0972 685.680   8
  -2  -7 -10 1889.53 769.810   1
   2   7  10 904.099 317.590   5
  -2  -7 -10 850.160 757.746   8
  -2  -7 -11 850.834 781.464   1
   2   7  11 465.004 329.363   5
  -2  -7 -11 501.699 765.677   8
  -2  -7 -12 627.863 773.398   1
   2   7  12 704.486 349.590   5
  -2  -7 -12 318.680 797.216   8
  -2  -7 -13 798.949 829.368   1
   2   7  13 123.586 333.306   5
  -2  -7 -13-110.019 811.811   8
  -2  -7 -14 389.099 800.417   8
  -2  -7 -15-652.686 728.110   1
   2   7  15-62.6344 340.978   5
  -2  -7 -15-326.185 813.918   8
  -2  -7 -16 68.7739 603.206   1
   2   7  16 539.465 355.677   5
  -2  -7 -16 296.823 765.828   3
  -2  -7 -17 248.712 652.123   1
   2   7  17 137.020 310.750   5
  -2  -7 -17 995.189 709.060   3
   2   7  18 517.212 296.904   5
  -2  -7 -18 504.842 588.908   3
   2   7  19 205.810 238.815   5
  -2  -7 -19-262.902 533.081   3
  -2  -7 -20 497.810 410.162   3
   2   8 -14 58.5430 83.6006  19
   2   8 -13-193.337 144.849  19
   2   8 -12 166.040 167.399  19
   2   8 -11 29.1925 232.490  14
   2   8 -11-50.0178 192.420  19
   2   8 -11 98.2945 194.573  28
   2   8 -10-36.2700 251.200  14
   2   8 -10-170.369 221.191  19
   2   8 -10-162.730 208.514  28
   2   8  -9-124.791 274.980  14
   2   8  -9-30.8124 227.005  19
   2   8  -9-53.9889 235.530  28
   2   8  -8 89.5324 300.709  14
   2   8  -8-286.625 253.712  19
   2   8  -8 87.0703 280.794  12
   2   8  -7 256.755 240.993  19
   2   8  -7 91.0551 291.079  12
   2   8  -7 113.133 330.522  26
   2   8  -7-184.323 332.776  14
   2   8  -7-61.2257 264.595  28
   2   8  -6 874.785 275.806  19
   2   8  -6 370.294 292.734  28
   2   8  -6 1077.42 216.301  18
   2   8  -6 1655.36 388.159  12
   2   8  -6 1293.96 368.233  14
   2   8  -6 700.252 389.107  26
   2   8  -5-30.0383 225.541  19
   2   8  -5-202.005 252.791  11
   2   8  -5 151.490 261.862  28
   2   8  -5 48.2995 169.616  18
   2   8  -5-138.668 287.768  12
   2   8  -5 45.5898 301.349  14
   2   8  -5 238.673 364.275  26
   2   8  -4 2181.92 426.773  12
   2   8  -4 1749.03 306.625  19
   2   8  -4 1247.50 306.491  11
   2   8  -4 1702.55 263.887  18
   2   8  -4 1174.97 330.429  28
   2   8  -4 1854.91 377.072  14
   2   8  -4 1653.68 442.402  26
   2   8  -3 2661.67 457.446  12
   2   8  -3 2649.88 341.358  19
   2   8  -3 2741.03 389.133  28
   2   8  -3 2451.05 342.012  11
   2   8  -3 2740.38 501.568  26
   2   8  -3 3204.92 447.503  14
   2   8  -2 43.1182 302.841  12
   2   8  -2 159.718 204.808  11
   2   8  -2 53.7405 245.030  28
   2   8  -2-234.672 352.099  26
   2   8  -2-196.458 235.602  27
   2   8  -2 39.6243 266.108  14
   2   8  -2 50.3976 186.824  19
   2   8  -1-42.2044 292.185  12
   2   8  -1 75.2753 186.073  11
   2   8  -1-25.3562 227.304  28
   2   8  -1 306.812 345.275  26
   2   8  -1 174.550 263.059  27
   2   8  -1-112.036 264.193  14
   2   8  -1 140.027 171.960  19
   2   8   0 332.601 191.125  11
   2   8   0 167.138 223.947  28
   2   8   0 246.077 267.854  14
   2   8   0 261.545 323.445  26
   2   8   0 364.742 274.895  12
   2   8   0 568.085 292.202  27
   2   8   1 45.1737 177.878  11
   2   8   1-235.021 292.268  12
   2   8   1-33.0720 242.038  14
   2   8   1 219.593 329.478  26
   2   8   1-66.1174 199.271  28
   2   8   2 35.7435 317.551  26
   2   8   2-85.3508 207.353  28
   2   8   2 31.1383 239.576  14
   2   8   2 88.6685 175.557  11
   2   8   3-35.2383 308.843  26
   2   8   3 307.666 210.887  28
   2   8   3-22.3040 166.425  11
   2   8   3-117.838 221.201  14
   2   8   4-43.8754 179.564  11
   2   8   4 332.226 237.065  14
   2   8   4 34.8860 316.811  26
   2   8   5 207.180 322.871  26
   2   8   5 97.2438 206.249  13
  -2  -8  -6 983.161 689.570   3
   2   8   6 24.2882 191.281  13
  -2  -8  -6-552.370 686.023   8
  -2  -8  -7 675.884 688.440   3
  -2  -8  -7-421.531 706.843   8
   2   8   7 24.2772 194.423  13
  -2  -8  -8 4076.12 901.471   3
  -2  -8  -8 4535.72 831.877   8
   2   8   8 4451.62 434.681  13
   2   8   9 400.146 285.562   5
  -2  -8  -9 120.033 756.207   1
   2   8   9 577.070 225.510  13
  -2  -8  -9-286.992 762.335   8
  -2  -8  -9 720.888 758.806   3
   2   8  10 207.262 310.779   5
  -2  -8 -10 192.440 778.548   1
   2   8  10-258.232 230.633  13
  -2  -8 -10-453.606 803.942   8
  -2  -8 -10-209.971 779.529   3
   2   8  11-250.680 312.156   5
  -2  -8 -11-951.222 834.459   1
   2   8  11-106.105 204.397  13
  -2  -8 -11-443.662 809.416   3
  -2  -8 -11-53.1163 811.313   8
   2   8  12 146.748 327.790   5
  -2  -8 -12-425.916 881.861   1
  -2  -8 -12 77.0147 764.968   3
  -2  -8 -12-274.859 811.194   8
  -2  -8 -13 78.6799 750.224   3
  -2  -8 -13 224.188 837.740   8
   2   8  14 183.981 346.522   5
  -2  -8 -14 72.4546 795.461   1
  -2  -8 -14 111.087 841.961   8
  -2  -8 -14 626.707 831.928   3
   2   8  15 478.352 349.824   5
  -2  -8 -15 528.424 792.011   3
   2   8  16 2859.80 443.108   5
   2   8  17-24.7586 285.004   5
  -2  -8 -17-247.517 610.238   3
   2   8  18-332.272 263.599   5
  -2  -8 -18 308.907 555.339   3
  -2  -8 -19 314.250 491.334   3
  -2  -8 -19-110.838 249.470   9
   2   8  19-79.5647 215.009   5
  -2  -8 -20-272.787 363.322   3
   2   9 -12-145.761 137.615  19
   2   9 -11-57.2017 149.316  19
   2   9 -11-20.7762 174.425  14
   2   9 -10 253.190 182.474  19
   2   9 -10 262.572 229.404  14
   2   9 -10 603.410 219.859  28
   2   9  -9 288.187 213.535  19
   2   9  -9 143.102 255.088  14
   2   9  -9 140.619 214.020  28
   2   9  -8 162.496 246.989  28
   2   9  -8-37.7257 255.351  12
   2   9  -7-178.846 212.388  19
   2   9  -7 593.669 338.126  26
   2   9  -7-132.100 291.107  14
   2   9  -7 463.474 306.359  12
   2   9  -6 936.893 272.133  19
   2   9  -6 667.794 304.553  12
   2   9  -6 914.807 290.741  28
   2   9  -6 411.927 319.924  14
   2   9  -5 342.760 290.121  28
   2   9  -5-40.3165 340.147  26
   2   9  -5-29.8545 215.614  19
   2   9  -5 139.398 291.917  14
   2   9  -5-92.6621 293.656  12
   2   9  -4 97.5452 236.460  11
   2   9  -4-308.447 290.711  28
   2   9  -4 83.5268 366.076  26
   2   9  -4 202.871 225.697  19
   2   9  -4 369.916 313.006  14
   2   9  -4 375.168 322.294  12
   2   9  -3 61.4627 226.425  11
   2   9  -3-301.599 264.373  28
   2   9  -3-84.7555 348.592  26
   2   9  -3-220.470 235.976  19
   2   9  -3 270.726 290.982  14
   2   9  -3-46.7573 293.768  12
   2   9  -2-56.6939 212.878  11
   2   9  -2-115.347 242.109  28
   2   9  -2 127.464 363.759  26
   2   9  -2 156.330 191.970  19
   2   9  -2 261.052 322.597  14
   2   9  -2 185.923 321.785  12
   2   9  -1 234.730 205.399  11
   2   9  -1-84.4921 359.930  26
   2   9  -1-124.550 276.637  14
   2   9  -1 152.797 267.841  27
   2   9  -1 45.9332 293.669  12
   2   9  -1-136.767 254.675  28
   2   9   0 253.129 241.426  28
   2   9   0 332.778 359.573  26
   2   9   0 49.9798 186.562  11
   2   9   0 31.9439 265.537  27
   2   9   0 315.249 314.102  12
   2   9   0-117.812 285.566  14
   2   9   1 1224.14 271.396  28
   2   9   1 1514.02 414.036  26
   2   9   1 720.701 228.711  11
   2   9   1 359.523 294.965  27
   2   9   1 1379.34 346.721  14
   2   9   1 613.405 326.894  12
   2   9   2 80.6567 333.438  26
   2   9   2 91.7791 174.439  11
   2   9   2 177.691 270.164  14
   2   9   2-23.5541 230.605  28
   2   9   2-128.492 289.890  12
   2   9   3 67.2874 244.729  14
   2   9   3 335.208 183.992  11
   2   9   3 237.955 354.001  26
   2   9   3-67.7906 220.558  28
   2   9   4-67.5487 182.442  11
   2   9   4 275.075 362.950  26
   2   9   4 542.800 266.804  14
   2   9   5 546.836 359.207  26
   2   9   5-90.0038 225.290  14
   2   9   6 929.306 374.574  26
  -2  -9  -7 13237.5 1332.92   3
  -2  -9  -8 14464.1 1452.56   3
  -2  -9  -9 2026.82 832.306   3
  -2  -9 -10-356.245 782.413   3
  -2  -9 -11 296.549 780.006   3
  -2  -9 -12-227.853 811.624   3
  -2  -9 -13 1067.53 819.945   3
   2   9  13 198.423 322.409   5
  -2  -9 -14 223.890 780.322   3
   2   9  14 1316.02 352.633   5
   2   9  15 133.188 304.248   5
  -2  -9 -16-704.013 653.669   3
   2   9  16-24.1625 272.257   5
  -2  -9 -17 608.944 587.827   3
   2   9  17-105.043 248.163   5
  -2  -9 -18 45.1927 514.616   3
  -2  -9 -18 103.614 287.025   9
   2   9  18-103.320 224.881   5
  -2  -9 -19 32.8519 429.909   3
  -2  -9 -19 47.5822 218.797   9
   2  10 -10-140.760 171.762  28
   2  10 -10-20.1455 168.343  14
   2  10  -9-20.2565 159.562  19
   2  10  -9 215.919 192.201  28
   2  10  -9 55.8268 217.336  14
   2  10  -8 137.384 183.392  19
   2  10  -8-182.861 225.435  28
   2  10  -8-170.796 245.026  14
   2  10  -7-101.140 221.607  28
   2  10  -7 125.384 177.382  19
   2  10  -7-141.073 240.526  12
   2  10  -6 1579.98 309.436  28
   2  10  -6 1775.72 391.655  26
   2  10  -6 1018.48 339.104  14
   2  10  -5-42.9640 281.827  12
   2  10  -5 244.978 198.081  19
   2  10  -5 133.686 306.327  14
   2  10  -5 149.917 330.098  26
   2  10  -4 930.369 297.196  28
   2  10  -4 1008.74 344.412  14
   2  10  -4 1729.80 393.635  12
   2  10  -3 889.485 358.077  12
   2  10  -3-329.816 282.583  28
   2  10  -3 368.226 306.736  14
   2  10  -3 119.648 223.246  11
   2  10  -3-85.6509 359.546  26
   2  10  -2 266.237 255.988  28
   2  10  -2 182.092 303.591  14
   2  10  -2 761.306 368.479  12
   2  10  -2-307.572 365.367  26
   2  10  -1 1889.32 342.027  28
   2  10  -1 2640.55 455.722  14
   2  10  -1 2809.51 497.730  26
   2  10  -1 3204.98 483.269  12
   2  10   0-240.840 315.984  12
   2  10   0 352.552 252.701  28
   2  10   0 127.454 285.507  14
   2  10   0 625.095 412.434  26
   2  10   0 227.438 278.350  27
   2  10   1 852.158 361.188  12
   2  10   1 472.407 246.264  28
   2  10   1 326.299 328.065  14
   2  10   1 664.543 398.275  26
   2  10   1 478.014 289.687  27
   2  10   2 326.254 308.752  12
   2  10   2 328.817 237.322  28
   2  10   2 428.712 311.054  14
   2  10   2 308.768 383.571  26
   2  10   2 352.901 293.981  27
   2  10   3 111.931 275.103  14
   2  10   3 230.417 350.520  12
   2  10   3 392.495 368.119  26
   2  10   3 192.082 225.670  28
   2  10   4 106.089 262.188  14
  -2 -10  -4 49.7100 429.641  10
   2  10   4-129.274 354.434  26
   2  10   5 1238.16 323.935  14
   2  10   5 2396.64 459.679  26
  -2 -10  -6 3385.71 588.647   9
   2  10   6 4931.70 595.691  26
   2  10   7 41.8654 353.208  26
   2  10   8 493.744 356.793  26
  -2 -10  -8 505.160 744.572   3
   2  10   9 3440.52 538.886  26
  -2 -10  -9 4420.61 959.881   3
   2  10  10 306.166 342.076  26
  -2 -10 -10 488.094 776.791   3
  -2 -10 -11-71.4203 777.119   3
  -2 -10 -12 360.316 784.386   3
  -2 -10 -13-71.0096 784.064   3
   2  10  14 24.2224 272.812   5
   2  10  15 202.486 266.710   5
  -2 -10 -15 251.366 665.308   3
  -2 -10 -16 447.289 616.111   3
  -2 -10 -17-329.161 561.037   3
  -2 -10 -17 113.861 307.256   9
  -2 -10 -18-58.0788 248.628   9
  -2 -10 -19-36.0074 172.334   9
   2  11  -9 331.934 177.163  28
   2  11  -9 72.8425 162.885  14
   2  11  -8 18.2151 189.144  28
   2  11  -8 25.5081 193.909  14
   2  11  -7 85.1130 214.352  28
   2  11  -7-125.108 218.102  14
   2  11  -6 118.774 216.740  28
   2  11  -6-126.559 225.490  12
   2  11  -6-323.260 271.463  14
   2  11  -5 364.633 273.118  12
   2  11  -5 226.604 316.656  26
   2  11  -5 563.937 244.630  28
   2  11  -4 670.256 269.386  28
   2  11  -4 675.470 318.787  14
   2  11  -4 326.897 345.282  26
   2  11  -3-219.291 296.841  14
   2  11  -3 43.5259 292.318  12
   2  11  -3 120.116 342.776  26
   2  11  -2 91.0974 291.275  12
   2  11  -2 133.701 294.660  14
   2  11  -1 418.527 267.765  28
   2  11  -1 668.347 317.501  14
   2  11  -1 1083.13 360.039  12
   2  11   0 109.806 233.892  28
   2  11   0-173.979 292.112  14
   2  11   0-135.985 362.999  26
   2  11   0-47.9205 303.725  12
   2  11   1 1165.33 345.657  27
   2  11   1 1685.16 308.659  28
   2  11   1 1312.10 380.648  14
   2  11   1 1971.11 472.504  26
   2  11   1 2147.53 439.552  12
   2  11   2 142.235 276.933  27
   2  11   2 153.331 230.190  28
   2  11   2 581.365 342.780  12
   2  11   2-204.344 297.221  14
   2  11   2 183.445 369.354  26
   2  11   3 1057.22 382.164  12
   2  11   3 846.901 351.039  27
   2  11   3 748.552 316.526  14
   2  11   3 1148.61 432.776  26
   2  11   4 149.814 276.513  14
   2  11   4 547.125 416.179  26
   2  11   4 429.687 340.582  12
   2  11   5 225.442 387.894  26
   2  11   5-70.9408 261.351  14
  -2 -11  -5 478.987 470.740  10
   2  11   6-133.996 353.816  26
  -2 -11  -7 1113.18 463.336   9
   2  11   7 1795.01 455.087  26
  -2 -11  -8 3960.61 619.919   9
   2  11   8 4219.17 595.164  26
  -2 -11  -9 165.589 393.289   9
  -2 -11 -10 845.387 446.565   9
  -2 -11 -11 112.973 416.231   9
  -2 -11 -11 389.828 737.899   3
  -2 -11 -12 385.749 738.384   3
  -2 -11 -13 212.622 401.794   9
  -2 -11 -14-148.914 360.947   9
  -2 -11 -14-57.9855 667.468   3
  -2 -11 -15 89.3678 345.832   9
  -2 -11 -15-210.173 596.688   3
  -2 -11 -16-192.717 300.268   9
  -2 -11 -17 122.196 267.835   9
  -2 -11 -18 108.684 198.320   9
   2  12  -8-29.8467 132.592  14
   2  12  -7-65.6473 179.048  14
   2  12  -7 95.1290 167.303  28
   2  12  -6 136.711 220.157  14
   2  12  -6-93.7748 188.273  28
   2  12  -5 318.021 236.043  14
   2  12  -5 107.521 207.112  12
   2  12  -5 189.869 207.587  28
   2  12  -4 388.436 268.483  14
   2  12  -4 853.975 314.557  26
   2  12  -4 1178.38 274.602  12
   2  12  -4 551.477 236.084  28
   2  12  -3-114.262 271.327  14
   2  12  -3 72.9859 224.685  28
   2  12  -3-217.913 262.298  12
   2  12  -3 33.8681 307.553  26
   2  12  -2-338.080 345.543  26
   2  12  -2-158.768 280.888  12
   2  12  -2-50.3166 235.330  28
   2  12  -1 121.211 361.197  26
   2  12  -1 165.080 277.999  14
   2  12  -1 665.005 256.769  28
   2  12   0-83.2348 296.851  14
   2  12   0 979.116 398.245  26
   2  12   0 305.574 231.742  28
   2  12   0 267.140 306.327  12
   2  12   1 45.8503 303.251  12
   2  12   1 263.477 359.453  26
   2  12   1 247.451 293.957  14
   2  12   2 518.649 347.638  12
   2  12   2 80.4612 284.958  14
   2  12   3 47.1276 309.053  12
   2  12   3 155.418 274.907  14
   2  12   4 376.664 313.968  12
   2  12   4 111.938 264.227  14
   2  12   5 1026.09 368.438  12
   2  12   5 247.301 265.199  14
   2  12   7 560.767 404.562  26
   2  12   8 1415.37 435.987  26
  -2 -12  -8 1719.62 517.751  10
  -2 -12  -8 929.575 410.579   9
   2  12   9 792.229 361.122  26
   2  12  10 295.635 322.853  26
   2  12  11-33.4556 306.461  26
  -2 -12 -11-246.503 383.874   9
  -2 -12 -12-285.877 366.964   9
  -2 -12 -13 224.584 373.504   9
  -2 -12 -14 242.343 344.405   9
  -2 -12 -15 140.497 289.018   9
  -2 -12 -16 58.0187 237.359   9
  -2 -12 -16-96.0189 305.166  10
  -2 -12 -17-21.9245 201.621   9
   2  13  -6 68.3205 145.572  14
   2  13  -5 22.2725 170.086  14
   2  13  -5 563.396 180.663  28
   2  13  -4 79.3266 199.866  14
   2  13  -4-20.6862 170.251  12
   2  13  -4 275.302 184.508  28
   2  13  -3-29.7702 226.734  14
   2  13  -3 390.821 218.072  12
   2  13  -3 321.011 213.719  28
   2  13  -2 1867.32 359.057  26
   2  13  -2 1003.76 272.599  12
   2  13  -2 1589.73 261.356  28
   2  13  -1 34.4649 264.014  14
   2  13  -1 601.093 329.660  26
   2  13  -1 409.283 253.315  12
   2  13  -1 164.350 198.710  28
   2  13   0 184.770 266.940  12
   2  13   0-142.832 249.084  14
   2  13   0 471.376 341.739  26
   2  13   1 589.683 279.238  12
   2  13   1-36.2206 257.468  14
   2  13   1 1153.43 370.289  26
   2  13   2 654.872 327.719  12
   2  13   2 482.643 374.471  26
   2  13   3 411.386 346.182  26
   2  13   4 31.2926 259.064  27
   2  13   4 663.537 371.947  26
   2  13   5 790.327 307.883  27
   2  13   5 82.6868 342.983  26
   2  13   6-67.9943 281.122  27
   2  13   6 326.756 356.360  26
  -2 -13  -7-504.560 381.192  10
   2  13   7 557.803 336.144  26
   2  13   8-79.6797 271.829  12
   2  13   8 381.800 346.783  26
  -2 -13  -8 329.545 399.222  10
   2  13   9-215.617 316.600  26
  -2 -13  -9-332.347 400.712  10
  -2 -13  -9-111.656 303.133   9
   2  13  10-66.0333 298.515  26
  -2 -13 -10 47.0623 402.898  10
  -2 -13 -10 38.0037 294.131   9
   2  13  11 350.132 283.928  26
  -2 -13 -11 75.5805 292.859   9
  -2 -13 -11 408.456 412.368  10
  -2 -13 -12 36.0265 291.655   9
  -2 -13 -12-42.7494 362.439  10
  -2 -13 -13 66.6570 275.652   9
  -2 -13 -13 234.934 354.097  10
  -2 -13 -14 321.673 260.118   9
  -2 -13 -14 69.2135 317.174  10
  -2 -13 -15-24.3393 220.079   9
  -2 -13 -15-87.2378 279.413  10
  -2 -13 -16 18.8062 174.379   9
   2  14  -4-143.808 138.357  14
   2  14  -3-119.639 170.848  14
   2  14  -2 46.0020 184.205  14
   2  14  -2-93.4599 153.757  12
   2  14  -1-126.988 207.838  14
   2  14  -1 161.881 184.206  12
   2  14  -1 190.419 249.593  26
   2  14   0 295.450 226.132  12
   2  14   0 216.896 217.796  14
   2  14   0 413.939 271.698  26
   2  14   1-296.738 236.571  12
   2  14   1-282.007 238.167  14
   2  14   1 364.345 311.312  26
   2  14   2 95.7850 233.784  12
   2  14   2-114.256 226.339  14
   2  14   2-451.836 329.688  26
   2  14   3 268.468 261.507  12
   2  14   3-28.2611 212.512  14
   2  14   3 644.219 322.233  26
   2  14   4-103.797 249.855  12
   2  14   4 173.813 314.302  26
   2  14   5 70.7212 263.914  12
   2  14   5 175.010 315.163  26
   2  14   6 53.7484 234.453  27
   2  14   6 35.0488 247.919  12
   2  14   6-69.2097 314.222  26
   2  14   7 723.615 280.141  27
   2  14   7 787.259 279.316  12
   2  14   7 839.289 335.348  26
   2  14   8 447.006 258.698  27
   2  14   8 352.288 319.820  26
   2  14   8 230.129 246.049  12
  -2 -14  -8 283.809 343.990  10
   2  14   9 27.5828 236.136  27
  -2 -14  -9-35.7575 338.279  10
   2  14   9 89.3394 277.256  26
   2  14   9-31.1183 224.719  12
  -2 -14 -10 314.018 344.079  10
  -2 -14 -10-76.2612 222.794   9
   2  14  10 53.5414 257.219  26
   2  14  10-28.6743 221.928  12
  -2 -14 -11 33.3626 321.810  10
  -2 -14 -11-150.266 224.524   9
   2  14  11-68.9368 237.089  26
   2  14  11-77.1136 197.824  12
   2  14  12 176.854 191.642  12
  -2 -14 -12 376.716 222.359   9
  -2 -14 -12 215.651 294.109  10
   2  14  13 20.2223 192.121  27
  -2 -14 -13 84.4517 202.914   9
  -2 -14 -13 218.654 277.277  10
  -2 -14 -14 35.1920 182.723   9
   2  15  -1 44.4235 136.763  14
   2  15   0-42.2724 126.878  12
   2  15   0-50.7162 158.689  14
   2  15   1 89.6812 147.547  12
   2  15   1-140.552 211.886  26
   2  15   1 91.2232 156.960  14
   2  15   2 187.533 172.548  12
   2  15   2-22.7056 240.540  26
   2  15   2 244.986 179.242  14
   2  15   3 24.5608 244.908  26
   2  15   3-183.167 192.310  12
   2  15   4 25.6254 255.442  26
   2  15   4 24.3405 190.593  12
   2  15   5-130.837 257.121  26
   2  15   5 25.1912 199.512  12
   2  15   6-52.2615 256.785  26
   2  15   6 152.138 199.719  12
   2  15   7 24.9747 209.655  12
   2  15   7-25.4768 250.329  26
   2  15   8-120.483 207.287  12
   2  15   8 336.456 251.987  26
   2  15   9 76.2434 183.141  27
   2  15   9-22.5969 187.789  12
   2  15   9-43.8294 221.527  26
   2  15  10-73.9070 176.849  27
   2  15  10 81.4221 171.731  12
   2  15  11-34.7822 154.518  12
   2  16   6 28.0015 124.949  12
   2  16   7-13.9071 123.555  12
   3 -14  -8 89.8372 104.256  16
   3 -14  -7 477.196 140.179  16
   3 -14  -6-63.9953 104.742  15
   3 -14  -6 14.0296 122.975  16
   3 -14  -5-63.6412 111.045  15
  -3  14   5 119.057 163.313   7
  -3  14   4 210.313 153.078   7
   3 -14  -3 86.6343 235.709  10
  -3  14   3 77.4550 152.419   7
   3 -14  -2 215.168 239.278  10
   3 -13 -10-14.1582 116.455  15
   3 -13  -9-97.8650 129.923  15
   3 -13  -9 15.1892 130.059  16
   3 -13  -8 53.7963 141.619  15
   3 -13  -8 509.757 344.259   4
   3 -13  -7 19.0049 146.238  15
   3 -13  -7 160.412 343.327   4
   3 -13  -6-78.1746 150.372  15
   3 -13  -6 813.875 375.426   4
   3 -13  -5-39.1263 146.915  15
   3 -13  -5 211.108 303.815  10
   3 -13  -5 446.013 370.662   4
   3 -13  -4-158.119 303.987  10
   3 -13  -3 129.602 309.016  10
   3 -13  -2-32.5268 308.000  10
  -3  13   2-319.689 209.683   7
   3 -13  -1 95.8963 304.881  10
   3 -13  -1-169.481 121.175  15
  -3  13   1-115.779 198.476   7
  -3  13   0-106.133 190.495   7
   3 -13   0 307.112 301.761  10
   3 -13   2-446.903 446.907   6
  -3  13  -4 102.130 115.259  20
   3 -12 -13 28.3201 283.303  24
   3 -12 -11-50.6625 135.268  15
   3 -12 -10 78.6982 154.377  15
   3 -12 -10 265.745 158.411  16
   3 -12  -9 285.826 170.594  16
   3 -12  -9-87.0877 161.487  15
   3 -12  -9 210.693 372.719   4
   3 -12  -8-112.969 186.806  16
   3 -12  -8 23.5194 172.126  15
   3 -12  -8 235.168 370.387   4
   3 -12  -7 123.006 184.326  15
   3 -12  -7 1171.10 429.895   4
   3 -12  -6 269.456 412.457   4
   3 -12  -5 578.212 366.089  10
   3 -12  -5 1120.93 463.240   4
   3 -12  -4 242.891 346.896  10
   3 -12  -4 287.010 425.849   4
   3 -12  -3-375.932 398.624  10
   3 -12  -3-173.665 415.549   4
   3 -12  -2-84.3517 350.530  10
  -3  12   1 186.780 261.386   7
   3 -12  -1 584.993 389.450  10
  -3  12   0-66.2101 241.760   7
   3 -12   0-366.588 357.121  10
  -3  12  -1 389.636 251.104   7
   3 -12   1 392.298 361.475  10
  -3  12  -2-56.2235 217.454   7
   3 -12   3-707.439 564.132   6
  -3  12  -3 114.229 206.398   7
   3 -12   4-281.870 508.438   6
   3 -12   5 35.3292 441.896   6
  -3  12  -6 63.1526 118.602  20
   3 -11 -14 92.4331 291.533  24
   3 -11 -13 489.818 379.319  24
   3 -11 -12 108.549 139.338  15
   3 -11 -11 86.4650 163.394  15
   3 -11 -10 170.209 170.945  15
   3 -11 -10 88.5228 174.439  16
   3 -11  -9 49.4432 179.730  16
   3 -11  -9-52.9489 185.947  15
   3 -11  -9 299.076 418.443   4
   3 -11  -8-140.307 195.761  15
   3 -11  -8 164.091 410.730   4
   3 -11  -7 234.217 450.716   4
   3 -11  -6-125.265 387.230  10
   3 -11  -5-223.023 383.909  10
   3 -11  -4 46.4986 405.664  10
   3 -11  -3 1437.50 461.027  10
   3 -11  -2 48.9016 395.895  10
   3 -11  -1 638.864 420.347  10
   3 -11   0-48.6516 410.462  10
   3 -11   1 285.256 381.088  10
  -3  11  -2 223.988 269.188   7
   3 -11   2-322.197 390.243  10
  -3  11  -3 324.127 267.977   7
   3 -11   3-262.162 363.167  10
   3 -11   4 366.687 583.389   6
  -3  11  -4-62.4846 246.651   7
   3 -11   5-96.6715 560.778   6
  -3  11  -5 37.8760 223.140   7
   3 -11   6 86.3963 512.869   6
   3 -11   7 334.182 464.842   6
  -3  11  -8-22.7234 115.253  20
   3 -10 -15-279.234 314.053  24
   3 -10 -14 116.869 361.277  24
   3 -10 -13-320.026 424.320  24
   3 -10 -12 110.044 168.445  15
   3 -10 -11-25.4787 179.041  15
   3 -10 -11 246.423 172.454  16
   3 -10 -10 27.9239 186.095  15
   3 -10 -10 102.067 192.818  16
   3 -10  -9 1336.67 267.112  16
   3 -10  -9 720.070 239.988  15
   3 -10  -9 602.892 456.487   4
   3 -10  -8 156.475 202.000  15
   3 -10  -7 1194.52 511.012   4
   3 -10  -6 655.463 508.742   4
   3 -10  -5-339.552 484.142   4
   3 -10  -4 279.591 505.024   4
   3 -10  -3 924.505 523.246   4
   3 -10  -2 1079.44 553.968   4
   3 -10  -1 434.464 527.039   4
   3 -10   0 1515.54 562.276   4
  -3  10  -2 326.359 304.456   7
   3 -10   2 992.690 491.268  10
   3 -10   3 1274.22 499.029  10
   3 -10   5-647.371 668.474   6
  -3  10  -5-146.414 250.434   7
   3 -10   6 932.202 641.166   6
  -3  10  -6-182.456 254.012   7
   3 -10   7 99.1505 584.150   6
   3 -10   8 1729.16 555.460   6
   3 -10   9 689.494 436.672   6
  -3  10  -9-25.6412 126.897  20
   3  -9 -16-58.1006 286.501  24
   3  -9 -15-304.008 372.447  24
   3  -9 -14-45.8315 414.388  24
   3  -9 -13 335.850 175.838  15
   3  -9 -13 732.761 487.797  24
   3  -9 -12 125.357 169.841  15
   3  -9 -11 396.080 205.681  15
   3  -9 -11-225.709 196.370  16
   3  -9 -10 305.344 212.125  15
   3  -9  -9 507.583 224.676  16
   3  -9  -9 456.695 491.924   4
   3  -9  -8-243.932 472.194   4
   3  -9  -7-255.761 500.879   4
   3  -9  -6 8511.49 982.513   4
   3  -9  -5 3136.21 550.814  10
   3  -9  -5 3245.43 675.656   4
   3  -9  -4 2321.84 532.093  10
   3  -9  -4 1526.50 567.326   4
   3  -9  -3 12921.0 1134.72  10
   3  -9  -3 13713.9 1268.42   4
   3  -9  -2 4945.56 679.917  10
   3  -9  -2 5992.54 823.358   4
   3  -9  -1 16657.6 1324.34  10
   3  -9  -1 14275.5 1381.39   4
   3  -9   0 3556.24 636.867  10
   3  -9   0 4137.88 751.455   4
   3  -9   1 4930.00 687.194  10
   3  -9   2 276.127 456.879  10
  -3   9  -3 376.642 304.659   7
  -3   9  -4 758.912 328.359   7
   3  -9   5-197.799 723.798   6
  -3   9  -5 145.982 301.220   7
   3  -9   6 254.470 712.667   6
   3  -9   7-179.264 684.485   6
  -3   9  -7-412.693 295.351   7
   3  -9   8 655.596 625.696   6
  -3   9  -8 214.789 261.722   7
   3  -9   9 367.262 552.200   6
   3  -9  10 1034.92 495.502   6
  -3   9 -10 25.9462 126.632  20
  -3   9 -11 82.0700 111.726  19
   3  -8 -16 34.9367 343.285  24
   3  -8 -15 87.3234 408.179  24
   3  -8 -14 821.929 482.605  24
   3  -8 -13 461.675 490.016  24
   3  -8 -12-81.5057 173.703  15
   3  -8 -12 140.689 178.254  16
   3  -8 -11 3412.94 391.058  15
  -3   8  10 3469.39 439.054   5
   3  -8 -10 3212.29 383.476  16
   3  -8  -9 4164.47 476.014  15
   3  -8  -9 5288.63 490.174  16
   3  -8  -8-33.8271 221.814  15
   3  -8  -8-178.341 486.416   4
   3  -8  -7 5752.90 775.324   4
   3  -8  -6 5014.06 755.847   4
   3  -8  -5 6275.15 792.500   4
   3  -8  -5 5182.72 642.418  10
   3  -8  -4 15466.3 1358.85   4
   3  -8  -4 15287.4 1229.23  10
   3  -8  -3 11312.3 1134.73   4
   3  -8  -3 11603.9 1025.56  10
   3  -8  -2 1103.96 533.949   4
   3  -8  -2 896.830 452.185  10
   3  -8  -1 23632.1 1812.08   4
   3  -8  -1 22383.8 1695.60  10
   3  -8   0 210.784 440.157  10
   3  -8   0-215.208 528.436   4
   3  -8   1-161.802 439.153  10
   3  -8   1 874.185 553.924   4
   3  -8   2 1920.97 525.199  10
  -3   8  -3 358.566 344.638   7
   3  -8   3 388.717 466.665  10
  -3   8  -4 192.516 323.401   7
   3  -8   4 167.809 430.501  10
  -3   8  -5 1561.94 394.766   7
   3  -8   6 8233.00 1040.09   6
  -3   8  -6 3944.17 517.764   7
   3  -8   7 5274.44 886.935   6
  -3   8  -7 2140.96 401.357   7
   3  -8   8 63.3084 674.350   6
   3  -8   9 1168.46 707.717   6
  -3   8  -9 268.959 300.458   7
  -3   8 -10-189.232 258.173   7
  -3   8 -10-89.2516 155.783  20
   3  -8  11 39.1922 481.300   6
   3  -8  12 598.596 413.612   6
  -3   8 -12-50.3491 128.114  19
  -3   8 -13 32.4273 81.6871  19
   3  -7 -16 1265.98 417.408  24
   3  -7 -15-241.611 413.925  24
   3  -7 -14-166.925 513.897  24
   3  -7 -13 861.027 577.114  24
   3  -7 -12 28.5675 188.831  15
   3  -7 -12-195.515 552.542  24
   3  -7 -11 166.175 197.520  16
   3  -7 -10 177.587 215.409  16
   3  -7 -10 164.105 211.867  15
  -3   7   9 3324.50 442.568   5
   3  -7  -9 3789.43 413.611  16
   3  -7  -9 3326.72 403.840  15
  -3   7   8 1181.23 335.075   5
   3  -7  -8 1207.91 268.453  16
   3  -7  -8 837.253 254.264  15
   3  -7  -7 1434.60 507.256   4
  -3   7   7 1786.10 377.326   5
   3  -7  -7 1157.92 286.841  15
   3  -7  -6 5645.31 765.827   4
   3  -7  -5 15600.9 1330.59   4
   3  -7  -4-121.294 477.646   4
   3  -7  -4 296.109 393.897  10
   3  -7  -3 5077.28 773.479   4
   3  -7  -3 5181.96 634.761  10
   3  -7  -2 16722.2 1399.04   4
   3  -7  -2 15960.5 1268.82  10
   3  -7  -1 27347.3 2056.87   4
   3  -7  -1 28552.4 1959.17  10
   3  -7   0 5081.23 789.611   4
   3  -7   0 7170.80 741.367  10
   3  -7   1 3432.47 669.668   4
   3  -7   1 2382.63 549.500  10
   3  -7   2 13202.0 1141.72  10
   3  -7   3-53.4110 450.616  10
  -3   7  -4 743.207 350.702   7
   3  -7   4 988.434 500.942  10
  -3   7  -5-456.035 359.613   7
  -3   7  -6-325.335 326.002   7
   3  -7   7 1896.26 801.267   6
  -3   7  -7 1198.36 368.818   7
   3  -7   8 1308.43 720.355   6
  -3   7  -8 353.399 327.260   7
   3  -7   9 263.926 689.766   6
   3  -7  10 1565.09 672.506   6
  -3   7 -10-263.215 300.690   7
  -3   7 -11-26.5713 295.165   7
   3  -7  11-440.206 555.495   6
   3  -7  12 243.793 507.274   6
  -3   7 -13-68.5592 133.819  19
   3  -7  13-184.295 422.931   6
  -3   7 -14-54.0089 95.3358  19
   3  -6 -17-103.212 96.6579  18
   3  -6 -16-172.710 397.057  24
   3  -6 -16 14.7197 124.798  18
   3  -6 -15 97.9363 427.224  22
   3  -6 -15-103.699 466.786  24
   3  -6 -15 94.2402 155.094  18
   3  -6 -14 55.2755 473.218  22
   3  -6 -14 293.813 478.275  24
   3  -6 -14 21.7777 158.349  18
   3  -6 -13 1790.93 605.890  24
   3  -6 -13 1129.01 527.203  22
   3  -6 -11 31.4902 204.777  15
   3  -6 -11-111.754 208.471  16
   3  -6 -10 65.3981 210.851  15
   3  -6 -10-117.353 198.567  16
   3  -6  -9 1384.51 287.709  15
   3  -6  -9 1474.90 299.943  16
   3  -6  -8 616.612 228.325  15
   3  -6  -8-90.2220 214.635  16
  -3   6   8 254.178 277.706   5
   3  -6  -7 12017.4 906.526  16
  -3   6   7 12565.6 922.569   5
   3  -6  -7 12293.5 924.342  15
  -3   6   6 11856.8 926.247   5
   3  -6  -6 11740.6 1108.60   4
   3  -6  -6 13449.3 934.279  15
   3  -6  -5 213.866 481.484   4
   3  -6  -4 2115.69 543.381   4
   3  -6  -3 658.539 369.323  10
   3  -6  -3 993.920 468.096   4
   3  -6  -2 3674.86 547.462  10
   3  -6  -2 4910.09 675.117   4
   3  -6  -1 504.849 390.684  10
   3  -6  -1 1056.93 506.785   4
   3  -6   0 1978.81 491.163  10
   3  -6   0 2486.55 569.956   4
   3  -6   1 6560.82 722.907  10
   3  -6   1 5586.06 778.145   4
   3  -6   2 4731.45 648.788  10
   3  -6   3 447.717 428.717  10
   3  -6   4 934.919 485.389  10
  -3   6  -4 1088.50 352.574   7
  -3   6  -5 445.531 335.749   7
  -3   6  -6-32.6217 321.708   7
   3  -6   6-68.4362 764.328   6
  -3   6  -7-98.6615 334.829   7
   3  -6   7-352.539 746.392   6
  -3   6  -8 514.982 354.262   7
  -3   6  -9 137.106 325.587   7
   3  -6   9-140.835 747.752   6
   3  -6  10 834.248 704.084   6
   3  -6  11 1712.93 683.160   6
  -3   6 -11 31.8163 308.547   7
   3  -6  12 49.2780 581.377   6
  -3   6 -12-599.859 319.370   7
   3  -6  13 162.252 500.540   6
  -3   6 -14 124.279 127.709  19
   3  -6  14 89.4175 408.909   6
  -3   6 -15 43.2085 87.0900  19
   3  -5 -17 38.2415 113.774  18
   3  -5 -16 222.468 409.160  22
   3  -5 -16 228.289 431.938  24
   3  -5 -16-54.3348 143.436  18
   3  -5 -15-157.974 439.852  22
   3  -5 -15-162.971 456.048  24
   3  -5 -15-43.9600 166.113  18
   3  -5 -14 411.461 498.446  22
   3  -5 -14 60.9747 501.616  24
   3  -5 -14 148.521 177.808  18
   3  -5 -13 62.6695 518.328  22
   3  -5 -13 459.159 564.414  24
   3  -5 -12-82.5002 181.878  18
   3  -5 -12 325.262 198.243  16
   3  -5 -11 68.6054 573.048  24
   3  -5 -11-164.482 179.780  18
   3  -5 -11 251.266 212.265  16
   3  -5 -11-251.600 211.247  15
   3  -5 -11 253.245 490.014  22
   3  -5 -10-57.9247 201.960  16
   3  -5 -10-128.885 214.695  15
   3  -5 -10 159.241 198.028  18
   3  -5  -9 1580.27 296.234  15
   3  -5  -9 936.652 251.983  16
   3  -5  -8 157.756 200.378  15
   3  -5  -8 290.632 215.856  16
   3  -5  -7 365.726 236.224  15
   3  -5  -7 113.692 200.038  16
   3  -5  -6 324.684 220.665  15
   3  -5  -6 249.607 207.392  16
  -3   5   6 110.535 257.518   5
   3  -5  -5 3141.92 377.374  15
   3  -5  -5 3527.98 390.100  25
   3  -5  -4 1010.10 253.727  25
   3  -5  -4 1276.75 475.475   4
   3  -5  -3 2126.94 291.389  25
   3  -5  -3 2139.38 507.015   4
   3  -5  -2 5353.59 498.861  25
   3  -5  -2 6872.98 637.811  10
   3  -5  -2 6786.74 749.622   4
   3  -5  -1 259.822 439.066   4
   3  -5  -1 515.095 361.001  10
   3  -5   0 12260.0 1021.89   4
   3  -5   0 12098.8 901.096  10
   3  -5   1 4027.15 538.635  10
   3  -5   1 2405.78 328.500  25
   3  -5   1 3322.33 596.853   4
   3  -5   2 386.301 361.027  10
   3  -5   3 136.239 392.578  10
  -3   5  -4 203.948 307.883   7
   3  -5   4 431.511 420.538  10
  -3   5  -5 544.905 310.796   7
   3  -5   6-387.954 724.579   6
  -3   5  -6 632.389 344.891   7
   3  -5   7 68.1109 718.757   6
  -3   5  -7-195.660 338.724   7
   3  -5   8 1625.80 808.928   6
  -3   5  -8 2085.93 428.087   7
  -3   5  -9 4471.13 561.020   7
   3  -5  10 406.074 751.724   6
  -3   5 -10 215.671 341.697   7
   3  -5  11 686.305 710.478   6
  -3   5 -11-249.609 336.054   7
   3  -5  12 225.188 644.541   6
  -3   5 -12-99.8979 324.802   7
   3  -5  13 193.591 578.978   6
   3  -5  14 580.886 484.410   6
  -3   5 -14-123.723 357.958   2
  -3   5 -15 205.671 126.415  19
   3  -4 -17 221.683 136.522  18
   3  -4 -16-120.744 160.353  18
   3  -4 -16 141.441 431.783  22
   3  -4 -15 606.494 467.508  22
   3  -4 -15-24.0879 175.265  18
   3  -4 -15 837.803 487.319  24
   3  -4 -14 488.932 513.864  22
   3  -4 -14 498.977 554.870  24
   3  -4 -13 129.593 513.159  22
   3  -4 -13 864.048 579.845  24
   3  -4 -13-115.007 196.086  18
   3  -4 -12 198.284 509.078  22
   3  -4 -12 481.620 557.505  24
   3  -4 -12 584.095 211.684  16
   3  -4 -12 265.983 199.895  18
   3  -4 -11 453.789 541.914  22
   3  -4 -11 348.931 218.052  18
   3  -4 -11 616.347 554.837  24
   3  -4 -11 351.497 206.691  16
   3  -4 -10-185.275 518.475  22
   3  -4 -10 252.927 207.370  15
   3  -4 -10-28.0986 202.995  18
   3  -4 -10 399.115 577.651  24
   3  -4 -10-568.052 279.137  16
   3  -4  -9 28.4423 205.393  16
   3  -4  -9-31.3835 209.111  15
   3  -4  -9 26.5614 186.554  18
   3  -4  -9-114.978 455.287  22
   3  -4  -8 3218.81 371.168  15
   3  -4  -8 2168.58 313.875  18
   3  -4  -8 2969.66 363.076  16
   3  -4  -7 648.738 219.629  15
   3  -4  -7 654.899 220.915  16
   3  -4  -7 437.999 181.343  18
   3  -4  -6 8440.42 667.538  15
   3  -4  -6 7435.22 673.754  25
   3  -4  -6 8971.01 665.028  16
   3  -4  -5-53.6225 172.881  15
   3  -4  -5 96.4035 217.905  25
   3  -4  -5-25.4015 194.269  16
   3  -4  -4 536.416 203.606  15
   3  -4  -4 224.851 227.679  25
   3  -4  -3 1480.55 273.122  25
   3  -4  -3 1921.25 263.877  15
   3  -4  -3 1763.29 462.315   4
   3  -4  -2 206.630 194.057  25
   3  -4  -2 384.786 293.028  10
   3  -4  -2-23.1655 150.792  15
   3  -4  -2 174.047 376.130   4
   3  -4  -1 1213.34 243.392  25
   3  -4  -1 1043.84 348.952  10
   3  -4  -1 1269.20 455.451   4
   3  -4   0 2315.73 320.573  25
   3  -4   0 2991.14 550.200   4
   3  -4   1 3545.80 515.099  10
   3  -4   2 570.417 164.448  15
   3  -4   2 956.815 408.009  10
   3  -4   3 408.739 375.065  10
   3  -4   4 1398.89 424.230  10
  -3   4  -4 832.518 299.921   7
  -3   4  -5 1497.11 342.090   7
   3  -4   5 611.093 618.020   6
  -3   4  -6 239.574 303.802   7
   3  -4   6-480.739 693.533   6
  -3   4  -7 62.8957 312.462   7
   3  -4   7 450.310 716.476   6
  -3   4  -8 741.457 354.282   7
   3  -4   8 1160.58 795.524   6
  -3   4  -9 1349.43 413.606   7
   3  -4   9 1282.21 817.089   6
  -3   4 -10-37.4801 353.183   7
  -3   4 -11 2542.16 471.334   7
   3  -4  11 3400.73 829.870   6
   3  -4  12 850.716 695.600   6
  -3   4 -13-98.1716 319.492   7
   3  -4  13-763.414 624.460   6
  -3   4 -14-38.3226 405.867   2
   3  -4  14 835.134 557.808   6
  -3   4 -15-242.911 372.977   2
   3  -4  15 35.7203 465.586   6
  -3   4 -16 42.4798 108.851  19
   3  -3 -18-18.9823 89.0866  18
   3  -3 -17 77.6764 126.522  18
   3  -3 -16-125.314 171.134  18
   3  -3 -16-435.312 420.105  22
   3  -3 -15-126.703 193.032  18
   3  -3 -15-794.248 513.085  22
   3  -3 -14 564.178 491.189  22
   3  -3 -14 63.1799 535.976  24
   3  -3 -13 639.166 239.921  18
   3  -3 -13 1656.82 595.750  22
   3  -3 -12 4064.18 743.300  24
   3  -3 -12 2607.28 383.003  18
   3  -3 -12 3446.71 714.883  22
   3  -3 -12 5010.07 408.775  16
   3  -3 -11 68.3357 550.241  24
   3  -3 -11 123.293 211.819  18
   3  -3 -11 396.390 520.266  22
   3  -3 -11-234.964 215.870  16
   3  -3 -10-263.890 556.738  24
   3  -3 -10-300.195 232.883  16
   3  -3 -10-62.7562 483.019  22
   3  -3 -10-176.980 206.110  18
   3  -3  -9 55.8189 187.742  18
   3  -3  -9 291.342 506.091  22
   3  -3  -9-437.346 550.189  24
   3  -3  -9 398.921 224.830  15
   3  -3  -9 305.571 235.764  16
   3  -3  -8 2038.13 302.816  16
   3  -3  -8 1706.63 289.960  18
   3  -3  -8 2195.12 318.887  15
   3  -3  -8 2437.21 558.883  22
   3  -3  -7 342.019 214.151  16
   3  -3  -7 73.1560 176.123  18
   3  -3  -7-142.868 190.413  15
   3  -3  -7-47.5349 422.316  22
   3  -3  -6 756.517 227.840  16
   3  -3  -6 821.233 287.799  25
   3  -3  -6 673.365 192.934  18
   3  -3  -6 651.439 221.286  15
   3  -3  -5 2485.15 317.391  16
   3  -3  -5 2637.85 347.556  25
   3  -3  -5 2341.98 295.066  18
   3  -3  -5 2463.90 308.243  15
   3  -3  -4 1477.86 252.418  16
   3  -3  -4 1195.38 267.364  25
   3  -3  -4 1476.59 252.154  15
   3  -3  -3 14662.1 946.027  16
   3  -3  -3 13227.0 938.131  15
   3  -3  -3 12815.2 936.668  25
   3  -3  -2 5423.17 432.396  15
   3  -3  -2 4059.50 424.650  25
   3  -3  -1-20.6999 152.620  15
   3  -3  -1-341.549 228.872  25
   3  -3  -1 106.293 284.003  10
   3  -3   0 6798.84 583.277  25
   3  -3   0 7854.23 677.800  10
   3  -3   0 8012.46 577.538  15
   3  -3   1 1413.64 213.372  15
   3  -3   1 1727.44 380.967  10
   3  -3   2-34.9434 130.371  15
   3  -3   2 33.9930 332.789  10
  -3   3  -3 11049.1 828.135   7
  -3   3  -4 879.673 302.664   7
   3  -3   4 1009.23 561.906   6
  -3   3  -5-209.623 286.292   7
   3  -3   5-353.750 654.621   6
  -3   3  -6 1374.47 338.055   7
   3  -3   6 717.993 606.906   6
  -3   3  -7 1133.25 338.631   7
   3  -3   7 1562.05 727.306   6
  -3   3  -8 1363.77 396.508   7
   3  -3   8 1559.63 768.133   6
  -3   3  -9 8549.56 799.655   7
   3  -3   9 9919.35 1148.46   6
  -3   3 -10 5788.49 650.669   7
   3  -3  10 6367.30 969.890   6
  -3   3 -11 3360.99 546.990   7
   3  -3  12 381.440 710.020   6
  -3   3 -12-163.725 400.721   7
   3  -3  13 647.992 662.703   6
   3  -3  14-51.2450 569.091   6
   3  -3  15-83.8926 490.658   6
  -3   3 -15-341.117 405.216   2
   3  -3  16-356.040 435.640   6
  -3   3 -16 105.916 127.382  19
  -3   3 -16 706.833 560.605   1
  -3   3 -16 385.426 367.538   2
   3  -2 -18-45.8643 82.9785  18
   3  -2 -17-46.4157 125.954  18
   3  -2 -16-104.126 154.518  18
   3  -2 -15 400.213 487.373  22
   3  -2 -15 259.513 201.517  18
   3  -2 -14-763.728 538.789  22
   3  -2 -13-134.245 540.469  22
   3  -2 -13 62.6616 208.769  18
   3  -2 -12-23.1856 190.824  16
   3  -2 -12 206.056 540.933  22
   3  -2 -12 138.611 558.083  24
   3  -2 -12-290.853 228.695  18
   3  -2 -11 1051.85 236.859  16
   3  -2 -11 894.475 255.641  18
   3  -2 -11 739.196 550.129  22
   3  -2 -11 1841.72 630.057  24
   3  -2 -10-658.138 597.613  24
   3  -2 -10 30.9470 206.224  18
   3  -2 -10-34.0074 176.008  17
   3  -2 -10 383.648 520.425  22
   3  -2 -10 79.0020 208.574  16
   3  -2 -10 249.409 201.489  19
   3  -2  -9 4160.80 736.514  24
   3  -2  -9 3463.96 420.119  18
   3  -2  -9 3331.18 667.232  22
   3  -2  -9 5000.01 451.425  16
   3  -2  -9 4405.81 438.408  19
   3  -2  -8 426.694 208.553  19
   3  -2  -8 329.194 216.937  18
   3  -2  -8 433.215 466.235  22
   3  -2  -8 289.359 483.786  24
   3  -2  -8 239.475 213.998  16
   3  -2  -7-53.0717 494.106  24
   3  -2  -7 205.831 197.955  19
   3  -2  -7 48.5329 417.481  22
   3  -2  -7 76.7801 187.301  18
   3  -2  -7-178.625 195.159  16
   3  -2  -7-27.8286 177.914  15
   3  -2  -6 2289.49 296.762  15
   3  -2  -6 1585.57 480.760  22
   3  -2  -6 1515.87 264.844  18
   3  -2  -6 1883.05 287.026  16
   3  -2  -6 2328.70 342.509  25
   3  -2  -5 568.445 184.786  18
   3  -2  -5 549.738 208.270  15
   3  -2  -5 581.562 199.124  16
   3  -2  -5 622.421 253.053  25
   3  -2  -4 705.837 196.665  15
   3  -2  -4 754.252 216.007  16
   3  -2  -4 298.969 222.890  25
   3  -2  -3 6359.29 480.761  18
   3  -2  -3 5413.30 506.873  25
   3  -2  -3 6185.06 506.458  15
   3  -2  -3 6191.66 499.047  16
   3  -2  -2-40.1074 157.965  16
   3  -2  -2 138.603 121.334  18
   3  -2  -2 83.5097 153.835  15
   3  -2  -2-59.9313 189.769  25
   3  -2  -2 97.0329 144.363  11
   3  -2  -1 1016.66 206.208  16
   3  -2  -1 943.431 193.481  15
   3  -2  -1 631.116 218.104  25
   3  -2  -1 856.967 183.433  11
   3  -2   0 287.136 207.807  25
   3  -2   0 275.183 158.069  16
   3  -2   1 3546.41 358.732  16
   3  -2   1 4315.59 380.258  13
   3  -2   1 4722.94 375.612  15
   3  -2   2 3719.98 357.066  16
   3  -2   2 3925.90 369.420  13
   3  -2   2 4403.90 355.520  15
   3  -2   2 4137.07 598.687   6
  -3   2  -3 355.416 244.755   7
   3  -2   3-294.318 553.463   6
  -3   2  -4 1274.79 296.584   7
   3  -2   4 164.705 567.788   6
  -3   2  -5 1793.22 344.208   7
   3  -2   5 2337.02 620.841   6
  -3   2  -6 13870.6 1044.81   7
   3  -2   6 17161.2 1328.60   6
  -3   2  -7 3168.99 443.853   7
   3  -2   7 4268.42 790.090   6
  -3   2  -8 9280.39 783.507   7
   3  -2   8 8455.95 1029.89   6
  -3   2  -9 4321.01 545.081   7
   3  -2   9 4316.00 831.038   6
  -3   2 -10 1604.52 433.482   7
   3  -2  10 898.318 727.429   6
   3  -2  11 130.498 697.253   6
  -3   2 -11 202.250 375.219   7
   3  -2  12 9638.48 1080.03   6
  -3   2 -12 5981.62 728.467   7
  -3   2 -13 1459.67 426.850   7
   3  -2  13 2472.12 725.821   6
   3  -2  14-55.2830 599.737   6
  -3   2 -15-43.8776 449.936   2
   3  -2  15 876.944 549.578   6
   3  -2  16-189.852 472.072   6
  -3   2 -16 902.728 651.820   1
  -3   2 -16 519.453 420.613   2
  -3   2 -17-33.5926 97.2465  19
  -3   2 -17-412.540 364.336   2
   3  -1 -17-29.1709 127.843  18
   3  -1 -16 220.655 156.693  18
   3  -1 -15 75.7545 194.332  18
   3  -1 -14-127.221 509.448  22
   3  -1 -13 32.0415 220.169  18
   3  -1 -13-136.059 559.547  22
   3  -1 -12 1389.81 569.627  22
   3  -1 -12 1322.53 564.563  24
   3  -1 -12 999.592 217.676  16
   3  -1 -12 225.451 206.417  19
   3  -1 -12 331.350 235.271  18
   3  -1 -11 1300.98 571.852  22
   3  -1 -11 1609.02 254.533  16
   3  -1 -11 740.811 234.940  19
   3  -1 -11 964.997 578.520  24
   3  -1 -11 561.689 245.250  18
   3  -1 -10 4165.91 754.459  24
   3  -1 -10 4451.19 458.482  19
   3  -1 -10 5208.18 418.535  17
   3  -1 -10 4581.35 769.609  22
   3  -1 -10 4249.08 481.208  18
   3  -1 -10 4463.70 438.541  16
   3  -1  -9 3236.80 361.574  16
   3  -1  -9 2730.84 365.574  18
   3  -1  -9 2803.84 643.675  22
   3  -1  -9 2553.99 363.167  19
   3  -1  -9 2363.52 651.808  24
   3  -1  -8 2484.07 576.878  24
   3  -1  -8 1898.37 544.375  22
   3  -1  -8 1555.52 292.178  11
   3  -1  -8 2361.96 327.228  18
   3  -1  -8 2671.35 317.768  16
   3  -1  -8 1362.13 291.572  19
   3  -1  -7 6761.04 572.832  18
   3  -1  -7 7855.97 603.381  19
   3  -1  -7 5212.67 548.055  11
   3  -1  -7 5616.83 790.794  24
   3  -1  -7 8985.28 599.170  16
   3  -1  -7 6385.61 771.278  22
   3  -1  -6-21.8427 173.139  11
   3  -1  -6-144.484 452.081  24
   3  -1  -6 165.678 248.689  25
   3  -1  -6 312.392 199.833  16
   3  -1  -6-44.6815 416.057  22
   3  -1  -6 224.221 183.666  18
   3  -1  -6 129.125 194.043  19
   3  -1  -5 5762.64 687.769  24
   3  -1  -5 4464.00 468.169  19
   3  -1  -5 4845.68 621.863  22
   3  -1  -5 4890.01 497.133  25
   3  -1  -5 6109.38 479.089  16
   3  -1  -5 6040.28 489.245  15
   3  -1  -5 5517.37 473.241  18
   3  -1  -4 1173.35 443.178  24
   3  -1  -4 1050.40 287.582  25
   3  -1  -4 1488.72 257.859  19
   3  -1  -4 1662.89 254.014  16
   3  -1  -4 1382.05 242.177  15
   3  -1  -3 9368.27 651.496  11
   3  -1  -3 8583.85 671.759  25
   3  -1  -3 8450.20 647.268  16
   3  -1  -3 8999.97 666.201  15
   3  -1  -2 2368.44 275.344  11
   3  -1  -2 1772.94 281.695  25
   3  -1  -2 2287.11 256.991  18
   3  -1  -2 2329.74 278.526  16
   3  -1  -2 2439.62 273.240  15
   3  -1  -1 105.382 163.522  11
   3  -1  -1-184.596 173.946  16
   3  -1  -1 30.7613 129.118  18
   3  -1  -1 57.2687 149.474  15
   3  -1  -1 204.568 209.622  25
   3  -1   0 350.714 167.953  16
   3  -1   0 735.120 166.953  15
   3  -1   0 593.607 185.842  13
   3  -1   0 268.159 131.346  18
   3  -1   1 184.895 136.811  15
   3  -1   1-56.3332 169.781  13
  -3   1  -1 81.5256 208.937   7
   3  -1   1-222.506 220.135  27
   3  -1   2 639.214 161.254  15
  -3   1  -2 574.663 234.834   7
   3  -1   2 494.974 207.146  27
   3  -1   2 930.255 200.920  13
   3  -1   3 33.6582 180.406  27
   3  -1   3 227.726 436.120   6
  -3   1  -4 19791.8 1376.95   7
   3  -1   4 24344.7 1569.82   6
  -3   1  -5 6002.49 543.407   7
   3  -1   5 6103.89 772.969   6
  -3   1  -6 9237.70 760.493   7
   3  -1   6 11373.5 1021.75   6
  -3   1  -7 4108.57 494.045   7
   3  -1   7 4892.78 767.292   6
  -3   1  -8 689.627 308.158   7
   3  -1   8 539.624 600.493   6
  -3   1  -9 5717.39 617.368   7
   3  -1   9 6055.94 889.782   6
  -3   1 -10 5482.85 628.417   7
   3  -1  10 5486.33 865.760   6
  -3   1 -11 10347.4 937.132   7
   3  -1  11 10931.5 1162.21   6
  -3   1 -12 7823.67 800.611   7
   3  -1  13 12201.4 1260.94   6
   3  -1  14 10789.3 1141.25   6
  -3   1 -15-193.643 458.154   2
   3  -1  15-248.845 572.991   6
  -3   1 -16 783.438 647.315   1
  -3   1 -16-300.476 448.626   2
  -3   1 -17 452.350 569.840   1
  -3   1 -17 204.262 383.777   2
  -3   1 -18 143.172 86.3319  21
   3   0 -17-200.228 122.621  18
   3   0 -16 18.5939 151.339  18
   3   0 -15 94.4035 167.032  18
   3   0 -14 56.6840 188.874  18
   3   0 -13 127.837 227.773  18
   3   0 -12 513.281 198.822  16
   3   0 -12 361.744 219.003  19
   3   0 -12 301.488 244.710  18
   3   0 -11 16328.4 1348.11  19
   3   0 -11 18786.8 1670.38  22
   3   0 -11 22976.6 1351.88  16
   3   0 -11 21541.9 1682.38  24
   3   0 -11 18441.2 1374.34  18
   3   0 -11 21808.3 1311.64  17
   3   0 -10 27669.1 1860.98  19
   3   0 -10 24616.1 2096.87  22
   3   0 -10 30948.2 1833.65  16
   3   0 -10 28901.5 2132.65  24
   3   0 -10 30227.7 1791.04  17
   3   0 -10 24875.7 1852.00  18
   3   0  -9 693.171 515.862  22
   3   0  -9 1269.79 561.652  24
   3   0  -9 1871.50 283.949  16
   3   0  -9 1339.85 292.235  18
   3   0  -9 1733.59 258.121  17
   3   0  -9 1729.11 313.870  19
   3   0  -8 812.456 229.529  16
   3   0  -8 645.421 524.139  24
   3   0  -8 149.996 233.407  11
   3   0  -8 464.175 497.297  22
   3   0  -8 212.254 212.787  19
   3   0  -8 452.140 220.437  18
   3   0  -7 2561.11 316.263  16
   3   0  -7 2145.85 555.135  24
   3   0  -7 3158.12 591.660  22
   3   0  -7 1716.34 307.710  11
   3   0  -7 1984.87 317.615  18
   3   0  -7 3039.03 359.360  19
   3   0  -6 8808.62 664.653  18
   3   0  -6 7767.07 686.695  25
   3   0  -6 8727.27 850.090  22
   3   0  -6 7707.58 851.235  24
   3   0  -6 8956.16 673.809  19
   3   0  -6 7954.81 633.196  16
   3   0  -6 8103.50 648.855  11
   3   0  -5 671.260 222.993  19
   3   0  -5 592.074 273.445  14
   3   0  -5 123.148 180.184  18
   3   0  -5 292.930 200.303  11
   3   0  -5 51.5870 248.643  25
   3   0  -5 629.999 389.953  22
   3   0  -5 426.695 191.460  16
   3   0  -5 263.754 414.715  24
   3   0  -4 16100.6 1260.53  24
   3   0  -4 16543.7 1134.52  19
   3   0  -4 16617.6 1113.93  18
   3   0  -4 15700.6 1124.20  25
   3   0  -4 18691.1 1124.82  16
   3   0  -4 14557.6 1216.99  22
   3   0  -4 17131.4 1196.84  14
   3   0  -3-112.404 221.788  25
   3   0  -3 47.1003 172.467  19
   3   0  -3-384.881 389.721  24
   3   0  -3-89.2112 238.222  14
   3   0  -3-181.509 173.601  16
   3   0  -2 16735.8 1226.76  25
   3   0  -2 19026.0 1255.12  27
   3   0  -2 21059.0 1238.69  16
   3   0  -1 24113.1 1470.35  11
   3   0  -1 21366.8 1468.90  25
   3   0  -1 23819.6 1451.95  18
   3   0  -1 20712.2 1469.76  27
   3   0  -1 23021.1 1486.22  12
   3   0  -1 24080.5 1459.64  16
   3   0   0 1857.54 293.439  12
   3   0   0 3289.89 339.306  13
   3   0   0 3164.00 275.310  18
   3   0   0 3186.51 289.895  16
  -3   0   0 2337.59 279.410   7
   3   0   0 2504.48 325.185  27
   3   0   0 1916.23 305.563  25
  -3   0  -1 1158.38 223.945   7
   3   0   1 1358.36 239.988  13
   3   0   1 1205.57 251.767  27
   3   0   1 1566.16 207.406  18
  -3   0  -2 28090.4 1935.23   7
   3   0   2 32995.4 1972.02  27
   3   0   2 35041.7 1984.61  13
   3   0   3 4700.29 412.945  27
  -3   0  -3 4283.78 409.211   7
   3   0   3 4378.34 362.131  16
   3   0   4 5518.67 470.167  27
   3   0   4 6038.97 670.275   6
   3   0   5 18805.4 1222.78  27
  -3   0  -5 18418.6 1251.38   7
   3   0   5 19358.9 1397.70   6
  -3   0  -6 29424.8 1952.22   7
   3   0   6 32935.9 2106.93   6
  -3   0  -7 3862.96 453.219   7
   3   0   7 3718.45 673.056   6
  -3   0  -8 1017.33 334.106   7
   3   0   8 1583.79 619.873   6
  -3   0  -9 4960.78 582.307   7
   3   0   9 5354.58 834.387   6
   3   0  10 290.282 643.082   6
  -3   0 -10 271.366 379.861   7
   3   0  11 2954.92 770.528   6
  -3   0 -11 2385.88 498.138   7
   3   0  12 4962.17 859.772   6
  -3   0 -12 3086.82 545.336   7
   3   0  13-121.783 654.650   6
   3   0  14 634.656 627.862   6
  -3   0 -14-619.726 524.624   2
   3   0  15 3140.40 711.804   6
  -3   0 -16 2084.38 698.988   1
  -3   0 -16 520.233 470.088   2
  -3   0 -17 909.922 605.433   1
  -3   0 -17-237.360 441.892   2
   3   1 -17 9.56904 83.4824  18
   3   1 -16-63.2431 136.054  18
   3   1 -15 107.553 166.670  18
   3   1 -15 154.721 147.385  19
   3   1 -14 445.771 203.301  18
   3   1 -14 23.1316 183.587  19
   3   1 -12 1881.65 321.513  19
   3   1 -12 2491.77 356.569  18
   3   1 -11 71.2354 186.141  16
   3   1 -11 171.555 232.389  18
   3   1 -11 174.683 195.047  17
   3   1 -11 232.832 230.427  19
   3   1 -10 5028.91 664.438  23
   3   1 -10 5988.71 474.913  17
   3   1 -10 4924.07 532.112  19
   3   1 -10 5950.86 503.020  16
   3   1 -10 4479.79 516.618  18
   3   1  -9 19743.4 1309.91  19
   3   1  -9 19801.4 1576.15  22
   3   1  -9 17736.9 1288.38  18
   3   1  -9 21093.0 1229.71  17
   3   1  -9 23608.0 1283.47  16
   3   1  -9 18273.7 1538.04  24
   3   1  -9 17994.9 1415.59  23
   3   1  -8 1959.19 317.776  19
   3   1  -8 1657.81 576.460  22
   3   1  -8 2058.82 323.839  18
   3   1  -8 1743.37 262.710  17
   3   1  -8 1997.21 281.781  16
   3   1  -8 1752.31 390.953  14
   3   1  -8 1270.16 314.709  11
   3   1  -8 1394.86 541.624  24
   3   1  -8 1886.90 484.816  23
   3   1  -7 275.902 216.962  19
   3   1  -7 224.989 469.867  22
   3   1  -7 208.910 219.959  18
   3   1  -7 259.268 191.968  16
   3   1  -7 330.793 298.684  14
   3   1  -7-87.7639 219.774  11
   3   1  -7-223.127 495.624  24
   3   1  -7-272.733 361.335  23
   3   1  -6 1650.90 279.767  18
   3   1  -6 2037.27 519.413  22
   3   1  -6 1583.28 282.013  11
   3   1  -6 1919.00 304.921  19
   3   1  -6 2026.06 274.247  16
   3   1  -6 1275.29 347.836  14
   3   1  -6 864.897 321.351  25
   3   1  -6 1063.64 491.520  24
   3   1  -6 1269.46 387.732  23
   3   1  -5-91.1371 427.711  24
   3   1  -5 355.653 210.538  19
   3   1  -5-186.088 243.486  25
   3   1  -5-25.3497 186.790  18
   3   1  -5 251.046 251.930  14
   3   1  -5 194.899 166.676  16
   3   1  -5-144.527 269.631  12
   3   1  -5 98.7344 183.061  11
   3   1  -4 8161.05 814.434  24
   3   1  -4 8924.89 658.296  18
   3   1  -4 9012.05 729.544  14
   3   1  -4 8252.26 671.630  19
   3   1  -4 6964.22 696.811  12
   3   1  -4 8300.75 670.372  25
   3   1  -4 9325.96 668.340  11
   3   1  -4 8953.35 644.456  16
   3   1  -3 2877.76 311.097  16
   3   1  -3 3716.17 346.548  11
   3   1  -3 3379.79 401.895  12
   3   1  -3 3188.88 481.402  24
   3   1  -3 2945.89 317.904  18
   3   1  -3 2388.37 334.630  25
   3   1  -3 2260.22 362.095  14
   3   1  -3 2510.12 326.099  19
   3   1  -3 2439.16 354.796  27
   3   1  -2 2421.04 328.637  25
   3   1  -2 3770.83 360.921  19
   3   1  -2 2609.08 438.588  24
   3   1  -2 3458.32 321.584  16
   3   1  -2 2253.21 338.434  27
   3   1  -1 20994.9 1433.33  27
   3   1  -1 19813.9 1413.53  25
   3   1  -1 22336.6 1460.19  14
   3   1  -1 24862.1 1415.90  16
   3   1   0 1162.34 195.825  16
   3   1   0 748.653 229.586  14
   3   1   0 758.826 224.323  12
   3   1   0 662.291 234.248  25
   3   1   0 830.282 255.326  27
   3   1   0 1020.70 190.463  18
   3   1   0 1230.08 256.607  13
   3   1   1 7837.24 635.965  12
   3   1   1 8574.83 658.925  13
   3   1   1 9777.61 636.534  18
   3   1   1 8811.52 666.811  27
   3   1   2 12609.9 818.629  13
  -3  -1  -2 10188.6 763.953   7
   3   1   2 11894.5 815.922  27
   3   1   3 81.5801 121.542  16
   3   1   3 271.746 217.173  27
   3   1   3 215.901 194.491  13
  -3  -1  -3 32.2438 217.502   7
   3   1   4 15759.7 1053.29  27
  -3  -1  -4 15239.7 1045.65   7
   3   1   4 15718.2 1155.58   6
   3   1   5 880.179 435.997   6
   3   1   5 567.150 227.329  27
   3   1   6 2101.58 293.938  27
   3   1   6 2305.30 534.317   6
  -3  -1  -6 2326.61 347.547   7
   3   1   7 2054.13 556.606   6
  -3  -1  -7 1155.10 314.556   7
   3   1   8 838.673 580.832   6
  -3  -1  -8 1411.98 357.153   7
   3   1   9 1237.06 640.924   6
  -3  -1  -9 1679.60 406.556   7
   3   1  10 718.346 629.230   6
  -3  -1 -10-156.547 387.358   7
   3   1  11-291.536 623.000   6
  -3  -1 -11 203.682 395.868   7
   3   1  12 3845.40 813.073   6
  -3  -1 -13 526.364 549.775   2
  -3  -1 -14 58.3768 563.348   2
   3   1  14 2131.22 682.423   6
  -3  -1 -16 818.987 671.452   8
  -3  -1 -16 678.995 650.071   1
  -3  -1 -16 102.415 494.570   2
  -3  -1 -17 1369.63 634.856   1
  -3  -1 -17-44.8353 450.791   2
  -3  -1 -18 217.767 540.904   1
  -3  -1 -19-18.3494 73.4793  21
   3   2 -16-12.4729 110.317  18
   3   2 -15-72.9847 149.297  18
   3   2 -15 16.5310 155.157  19
   3   2 -14 544.707 200.258  18
   3   2 -14 22.6999 173.086  19
   3   2 -13 111.588 205.703  19
   3   2 -13 339.364 365.017  23
   3   2 -12 349.636 231.375  19
   3   2 -12 234.938 411.980  23
   3   2 -12 92.8581 206.573  18
   3   2 -11 1447.93 300.443  18
   3   2 -11 1357.53 295.625  19
   3   2 -11 1452.00 262.477  17
   3   2 -11 1767.37 273.822  16
   3   2 -10 3549.45 568.854  23
   3   2 -10 2610.48 398.246  19
   3   2 -10 3206.45 406.750  18
   3   2 -10 3974.12 386.720  16
   3   2 -10 3138.04 354.186  17
   3   2  -9 11513.0 724.576  16
   3   2  -9 9436.14 752.550  19
   3   2  -9 8260.47 867.675  23
   3   2  -9 9299.85 839.400  14
   3   2  -9 9219.37 742.855  18
   3   2  -9 9952.26 676.867  17
   3   2  -8 491.202 212.680  16
   3   2  -8 313.650 266.049  11
   3   2  -8 387.049 231.051  18
   3   2  -8 270.718 200.969  17
   3   2  -8 462.052 403.839  23
   3   2  -8 438.477 252.853  19
   3   2  -8 811.477 326.475  14
   3   2  -7 2302.25 357.454  11
   3   2  -7 2301.19 343.021  18
   3   2  -7 2908.85 309.616  17
   3   2  -7 2055.22 491.605  23
   3   2  -7 3225.98 341.016  16
   3   2  -7 2261.42 355.394  19
   3   2  -7 2914.77 440.736  14
   3   2  -6 83.2092 268.672  12
   3   2  -6 29.4232 267.574  25
   3   2  -6 114.365 221.771  11
   3   2  -6 459.060 240.081  19
   3   2  -6 410.602 194.899  16
   3   2  -6 303.189 191.709  17
   3   2  -6 85.7586 205.559  18
   3   2  -6 482.914 283.028  14
   3   2  -6 275.464 372.574  23
   3   2  -5 1881.54 487.327  24
   3   2  -5 1679.69 287.948  19
   3   2  -5 1531.07 252.621  16
   3   2  -5 1544.86 276.309  18
   3   2  -5 1615.14 343.979  12
   3   2  -5 1743.43 288.779  11
   3   2  -5 1759.80 338.456  14
   3   2  -5 713.833 287.666  25
   3   2  -4 986.026 269.358  25
   3   2  -4 954.996 241.596  11
   3   2  -4 1090.15 315.385  12
   3   2  -4 892.776 203.255  16
   3   2  -4 1074.66 291.344  14
   3   2  -4 477.001 413.553  24
   3   2  -4 438.772 224.565  19
   3   2  -4 1028.85 277.991  27
   3   2  -4 1097.04 239.775  18
   3   2  -3 34274.0 2036.28  16
   3   2  -3 34194.2 2076.49  19
   3   2  -3 31379.4 2104.67  14
   3   2  -3 35966.5 2069.18  11
   3   2  -3 29983.6 2061.05  27
   3   2  -3 29762.4 2046.71  25
   3   2  -3 27745.0 2135.43  24
   3   2  -3 33177.3 2115.17  12
   3   2  -3 35426.5 2060.93  18
   3   2  -2-55.3712 153.396  16
   3   2  -2 190.776 264.846  26
   3   2  -2 111.062 200.839  25
   3   2  -2 149.074 232.263  27
   3   2  -2 23.5686 186.662  11
   3   2  -2 117.054 229.142  12
   3   2  -2-63.7321 160.515  18
   3   2  -2-24.4676 183.724  19
   3   2  -2 117.808 227.953  14
   3   2  -1 330.177 201.369  25
   3   2  -1 483.734 251.592  27
   3   2  -1 329.514 267.806  26
   3   2  -1 490.596 167.666  16
   3   2  -1 469.153 196.566  19
   3   2   0-48.3323 207.881  13
   3   2   0-187.238 208.117  25
   3   2   0 32.9251 140.261  16
   3   2   0 24.5717 193.504  14
   3   2   0 188.959 242.848  26
   3   2   0-119.413 255.969  27
   3   2   1 483.523 243.186  26
   3   2   1 328.474 241.643  27
   3   2   1 378.283 192.945  14
   3   2   1 514.534 215.495  12
   3   2   1 377.223 204.253  13
   3   2   2-23.0982 212.410  27
   3   2   2-122.395 224.586  26
   3   2   2 250.690 195.104  13
   3   2   2-81.4221 173.423  12
   3   2   3 137.339 211.674  27
   3   2   3 131.559 211.977  26
   3   2   3 430.613 198.957  13
  -3  -2  -3 80.3020 198.930   7
  -3  -2  -4 4639.49 463.089   7
   3   2   4 6180.79 506.506  27
   3   2   5 1133.75 417.750   6
   3   2   5 1040.97 259.624  27
  -3  -2  -6 96.5892 254.001   7
   3   2   6 451.886 459.537   6
   3   2   6-89.9669 215.287  27
   3   2   7 1966.32 531.681   6
  -3  -2  -7 1657.79 357.159   7
   3   2   7 2050.75 304.268  27
   3   2   8 2948.02 630.567   6
  -3  -2  -8 3514.46 487.271   7
  -3  -2  -9 69.7772 346.542   7
   3   2   9-95.8839 542.947   6
   3   2  10 52.3712 591.587   6
  -3  -2 -10 261.144 361.352   7
   3   2  11 110.745 625.632   6
  -3  -2 -11 435.648 492.690   2
   3   2  12-114.707 614.696   6
  -3  -2 -12 57.5039 513.147   2
  -3  -2 -13 360.697 564.617   2
  -3  -2 -14 672.478 558.866   2
  -3  -2 -15 5267.39 898.337   1
  -3  -2 -16 1110.96 679.100   1
  -3  -2 -16 55.6159 522.934   2
  -3  -2 -16 784.804 694.208   8
  -3  -2 -17-779.293 536.240   2
  -3  -2 -17 550.496 618.876   1
  -3  -2 -17 889.593 624.023   8
  -3  -2 -18 39.7375 561.180   1
  -3  -2 -19 10.4239 85.2917  21
   3   3 -15-59.3347 129.410  19
   3   3 -15 71.0864 120.538  18
   3   3 -14-21.1520 171.239  19
   3   3 -14 39.2071 148.112  18
   3   3 -13 266.414 193.410  19
   3   3 -13 418.685 199.299  18
   3   3 -12 5379.39 666.674  23
   3   3 -11 7456.22 773.400  23
   3   3 -11 6814.10 580.204  18
   3   3 -11 5277.62 566.152  19
   3   3 -10 49.9387 190.974  16
   3   3 -10 35.3696 250.194  19
   3   3 -10-186.005 309.848  14
   3   3 -10 292.391 233.025  18
   3   3 -10-64.8660 214.774  17
   3   3  -9 6012.84 710.366  23
   3   3  -9 5621.99 524.018  18
   3   3  -9 5848.76 544.101  19
   3   3  -9 6230.56 480.929  17
   3   3  -9 6661.20 508.215  16
   3   3  -8 5720.46 679.769  23
   3   3  -8 4745.31 503.406  18
   3   3  -8 3230.14 496.346  11
   3   3  -8 5510.75 534.930  19
   3   3  -8 4819.95 610.047  14
   3   3  -8 5491.10 455.714  17
   3   3  -8 5263.12 475.419  16
   3   3  -7 1808.29 277.424  16
   3   3  -7 1494.06 374.082  12
   3   3  -7 1796.66 313.257  18
   3   3  -7 1814.53 269.911  17
   3   3  -7 1813.21 328.378  11
   3   3  -7 1860.18 495.582  23
   3   3  -7 2130.97 340.167  19
   3   3  -7 1471.19 366.267  14
   3   3  -6 422.027 281.338  14
   3   3  -6 308.254 241.526  11
   3   3  -6 308.290 300.487  12
   3   3  -6 23.5445 189.783  16
   3   3  -6-32.2683 221.902  19
   3   3  -6 131.469 183.401  17
   3   3  -6 177.415 209.343  18
   3   3  -5 4191.71 448.616  19
   3   3  -5 3570.59 425.628  11
   3   3  -5 3681.15 498.045  12
   3   3  -5 4571.72 388.446  17
   3   3  -5 4997.96 451.566  18
   3   3  -5 3610.50 458.393  25
   3   3  -5 4467.94 409.618  16
   3   3  -5 3869.01 491.683  14
   3   3  -4 57.7884 205.833  19
   3   3  -4-221.559 240.503  27
   3   3  -4-27.4477 203.513  11
   3   3  -4-301.369 281.089  12
   3   3  -4 21.2856 169.536  16
   3   3  -4 103.920 228.753  25
   3   3  -4-52.0589 181.525  18
   3   3  -4 73.4619 250.514  14
   3   3  -3 563.961 304.706  26
   3   3  -3 735.046 240.705  19
   3   3  -3 562.962 184.410  16
   3   3  -3 713.336 270.346  14
   3   3  -3 514.052 257.929  27
   3   3  -3 358.832 206.722  11
   3   3  -3 1213.16 296.463  12
   3   3  -3 876.058 254.445  25
   3   3  -3 804.068 217.105  18
   3   3  -2 7100.90 520.922  16
   3   3  -2 6487.15 553.441  25
   3   3  -2 6837.41 592.138  14
   3   3  -2 6617.79 559.180  19
   3   3  -2 5965.53 575.010  27
   3   3  -2 6458.73 534.540  18
   3   3  -2 5832.86 592.387  12
   3   3  -2 7017.30 563.283  11
   3   3  -2 6716.76 612.821  26
   3   3  -1 315.687 240.950  27
   3   3  -1 137.317 271.847  26
   3   3  -1 231.629 163.909  16
   3   3  -1 128.086 164.306  18
   3   3  -1 57.7737 226.229  14
   3   3  -1-122.226 190.355  11
   3   3  -1 147.146 196.552  25
   3   3  -1-59.9306 225.036  12
   3   3  -1-97.7863 190.366  19
   3   3   0 6824.52 557.796  26
   3   3   0 5280.39 480.902  25
   3   3   0 5540.05 476.434  18
   3   3   0 5855.55 506.433  11
   3   3   0 5763.48 535.067  12
   3   3   0 6337.58 515.719  19
   3   3   0 5138.76 516.791  27
   3   3   0 6546.90 464.527  16
   3   3   1 184.739 162.766  18
   3   3   1 103.892 207.008  13
   3   3   1-20.9836 207.839  25
   3   3   1 297.560 147.214  16
   3   3   1 168.189 203.870  14
   3   3   1-25.4768 224.458  27
   3   3   1 48.6906 245.382  26
   3   3   2 1489.87 246.271  14
   3   3   2 2034.12 306.822  26
   3   3   2 986.409 287.525  27
   3   3   2 1702.05 207.792  16
   3   3   2 1743.35 276.211  13
   3   3   3 3123.40 375.302  26
   3   3   3 3602.12 405.074  27
   3   3   3 3203.36 358.653  12
   3   3   3 3926.00 380.163  13
   3   3   4 1516.88 273.559  13
   3   3   4 2065.57 322.603  27
   3   3   4 2244.66 310.902  26
   3   3   5 253.095 223.326  27
   3   3   6 1750.00 301.960  27
  -3  -3  -6 1376.86 325.329   7
   3   3   6 1675.88 457.787   6
   3   3   7 6456.01 560.260  27
   3   3   7 6272.94 722.093   6
  -3  -3  -7 5617.28 579.609   7
   3   3   8 2992.90 379.937  27
  -3  -3  -8 3424.25 560.161   2
   3   3   8 3859.66 643.509   6
  -3  -3  -8 2971.55 447.424   7
  -3  -3  -9 470.248 462.382   2
   3   3   9 91.7745 525.644   6
  -3  -3 -10-206.995 483.925   2
   3   3  10-250.503 554.940   6
  -3  -3 -11 785.616 571.314   2
   3   3  11-269.692 617.689   6
  -3  -3 -12 238.794 573.763   2
  -3  -3 -13 1053.39 603.039   2
  -3  -3 -14 961.005 782.303   1
  -3  -3 -14 320.235 579.955   2
  -3  -3 -15 848.791 657.311   1
  -3  -3 -16 260.067 697.750   8
  -3  -3 -16 405.888 531.890   2
  -3  -3 -16 958.034 652.244   1
  -3  -3 -17 949.677 666.063   8
  -3  -3 -17 104.008 602.428   1
  -3  -3 -18 250.271 562.449   1
   3   3  18-112.497 238.728   5
  -3  -3 -19-148.268 412.901   3
   3   4 -15 12.1054 109.922  19
   3   4 -14-136.315 127.251  18
   3   4 -14-18.6348 150.947  19
   3   4 -13 344.002 175.069  18
   3   4 -13-73.1077 183.145  19
   3   4 -12-98.0225 167.333  18
   3   4 -12-204.005 213.445  19
   3   4 -11 337.058 206.457  18
   3   4 -11 785.667 246.145  19
   3   4 -10 5012.00 449.574  16
   3   4 -10 3226.37 500.357  14
   3   4 -10 3757.55 431.278  18
   3   4 -10 4583.93 479.282  19
   3   4  -9 441.690 222.760  18
   3   4  -9 660.061 356.939  14
   3   4  -9 541.769 234.744  17
   3   4  -9 70.2482 235.146  19
   3   4  -9 392.648 218.731  16
   3   4  -8 728.195 252.637  18
   3   4  -8 756.755 338.320  14
   3   4  -8 152.220 259.406  11
   3   4  -8 536.444 235.643  17
   3   4  -8 781.497 231.429  16
   3   4  -8 280.532 253.405  19
   3   4  -7 2943.09 344.359  16
   3   4  -7 2466.35 381.157  19
   3   4  -7 2163.57 368.613  11
   3   4  -7 1650.76 420.203  12
   3   4  -7 2216.33 423.883  14
   3   4  -7 1871.19 323.807  28
   3   4  -7 3172.58 339.100  17
   3   4  -7 2799.62 365.533  18
   3   4  -6 2258.12 417.666  14
   3   4  -6 1993.74 431.850  12
   3   4  -6 2051.12 321.450  28
   3   4  -6 2029.10 347.101  11
   3   4  -6 2867.62 370.139  19
   3   4  -6 2214.11 300.466  17
   3   4  -6 2892.27 348.304  18
   3   4  -6 2279.89 319.668  16
   3   4  -5 797.983 230.420  18
   3   4  -5 1098.45 230.561  17
   3   4  -5 804.404 273.202  19
   3   4  -5 698.003 310.499  12
   3   4  -5 1126.07 278.649  11
   3   4  -5 1500.25 247.345  16
   3   4  -5 899.408 254.137  28
   3   4  -5 1881.98 354.816  14
   3   4  -4 78.2977 269.024  14
   3   4  -4-89.6494 192.780  17
   3   4  -4-107.508 188.796  18
   3   4  -4 30.4645 217.025  19
   3   4  -4-26.5709 255.317  25
   3   4  -4 71.6508 325.318  26
   3   4  -4-156.233 175.788  16
   3   4  -4-162.674 295.678  12
   3   4  -4-59.0264 229.779  11
   3   4  -4 22.0200 205.865  28
   3   4  -4 29.0638 248.833  27
   3   4  -3-76.1051 261.489  12
   3   4  -3 138.505 220.628  11
   3   4  -3 57.7908 216.979  19
   3   4  -3 222.196 244.364  25
   3   4  -3 236.524 323.424  26
   3   4  -3 374.391 274.604  27
   3   4  -3-36.3146 241.985  14
   3   4  -3-67.9323 169.315  17
   3   4  -3-25.4251 177.317  18
   3   4  -3 42.1687 160.304  16
   3   4  -2 520.087 186.016  16
   3   4  -2 1071.31 299.553  12
   3   4  -2 515.584 270.254  27
   3   4  -2-31.8563 289.348  26
   3   4  -2 529.545 227.908  25
   3   4  -2 606.677 277.155  14
   3   4  -2 627.665 211.777  19
   3   4  -2 256.431 162.691  17
   3   4  -2 410.917 193.414  18
   3   4  -2 555.436 222.645  11
   3   4  -1 150.735 152.589  16
   3   4  -1 100.257 238.082  12
   3   4  -1 272.341 312.177  26
   3   4  -1-113.882 251.836  27
   3   4  -1-22.1506 202.031  25
   3   4  -1-93.4997 238.394  14
   3   4  -1 25.7431 189.675  19
   3   4  -1 69.2054 159.742  18
   3   4  -1 292.235 215.111  11
   3   4   0 922.613 183.707  16
   3   4   0 891.678 256.945  14
   3   4   0 596.515 268.198  12
   3   4   0 605.347 301.479  26
   3   4   0 786.136 277.320  27
   3   4   0 834.894 213.814  25
   3   4   0 762.364 233.376  19
   3   4   0 661.172 229.340  11
   3   4   0 1356.72 228.457  18
   3   4   1 3662.34 382.436  25
   3   4   1 3930.93 351.630  16
   3   4   1 4030.13 440.257  12
   3   4   1 4865.62 450.833  13
   3   4   1 3924.18 442.959  27
   3   4   1 3989.57 459.334  26
   3   4   1 4077.27 410.523  11
   3   4   2 671.412 244.846  13
   3   4   2 1011.97 261.378  12
   3   4   2 608.192 262.332  27
   3   4   2 788.329 286.835  26
   3   4   2 478.478 217.893  14
   3   4   2 806.814 169.234  16
   3   4   2 297.405 221.809  25
   3   4   3 4415.80 361.031  16
   3   4   3 3583.90 444.028  26
   3   4   3 4467.56 468.920  27
   3   4   3 4893.52 446.195  13
   3   4   4 260.888 206.381  13
   3   4   4 221.341 246.583  27
   3   4   4 564.105 260.263  26
   3   4   5 317.018 207.203  13
   3   4   5 55.8063 241.461  27
  -3  -4  -6 774.608 416.606   2
   3   4   6-169.440 258.637  27
  -3  -4  -7 282.919 434.504   2
   3   4   7-56.9038 241.226  27
  -3  -4  -8 313.292 473.765   2
   3   4   8-143.019 247.237  27
  -3  -4  -9 343.120 486.967   2
   3   4   9 114.210 252.707  27
  -3  -4 -10 866.890 559.350   2
  -3  -4 -11 770.054 791.742   1
  -3  -4 -11 1014.54 591.015   2
  -3  -4 -12 1413.03 874.701   1
  -3  -4 -12 1244.07 579.366   2
  -3  -4 -13 850.206 625.540   2
  -3  -4 -14 1017.73 695.915   1
  -3  -4 -14-132.352 616.861   2
  -3  -4 -14 980.910 810.216   8
  -3  -4 -15 457.466 711.585   1
  -3  -4 -16 475.703 584.814   2
  -3  -4 -16 301.438 646.634   1
  -3  -4 -16 531.103 720.881   8
  -3  -4 -17 261.206 598.102   1
  -3  -4 -17 37.8345 619.134   8
   3   4  17-45.4970 268.715   5
  -3  -4 -18-169.944 607.380   1
  -3  -4 -18-470.132 543.798   8
   3   4  18 255.552 248.543   5
  -3  -4 -19-30.9137 409.505   3
   3   5 -14-15.0920 134.082  19
   3   5 -13 46.3335 127.719  18
   3   5 -13 41.8987 165.930  19
   3   5 -12 79.8635 154.526  18
   3   5 -12-131.117 193.170  19
   3   5 -11 406.512 185.507  18
   3   5 -10 677.347 226.025  18
   3   5 -10 345.019 300.063  14
   3   5 -10 435.471 245.387  19
   3   5  -9 321.926 204.254  18
   3   5  -9-92.1865 287.088  14
   3   5  -9 70.5583 233.351  19
   3   5  -8 245.875 235.909  19
   3   5  -8 173.841 231.231  28
   3   5  -8-60.4034 196.408  18
   3   5  -8-38.8650 265.070  11
   3   5  -8-27.4131 208.406  16
   3   5  -8 46.3768 228.691  17
   3   5  -8 47.4403 308.495  14
   3   5  -7 2081.83 417.125  14
   3   5  -7 2722.57 371.500  19
   3   5  -7 2084.14 332.000  28
   3   5  -7 2764.16 341.531  18
   3   5  -7 1104.64 349.434  11
   3   5  -7 2340.56 333.392  16
   3   5  -7 3057.95 344.628  17
   3   5  -7 1936.44 435.672  12
   3   5  -6-46.0894 307.098  14
   3   5  -6-136.132 232.101  19
   3   5  -6 203.406 244.295  28
   3   5  -6-149.942 206.061  18
   3   5  -6 247.830 267.488  11
   3   5  -6 364.254 214.002  16
   3   5  -6-153.666 207.677  17
   3   5  -6-193.102 316.517  12
   3   5  -5 410.715 209.795  17
   3   5  -5 327.567 202.591  16
   3   5  -5 28.8991 196.425  18
   3   5  -5 268.303 247.712  19
   3   5  -5 875.852 359.321  12
   3   5  -5 379.156 246.297  28
   3   5  -5 361.141 239.367  11
   3   5  -5 220.756 306.169  14
   3   5  -5 280.101 351.165  26
   3   5  -4-41.6634 266.370  14
   3   5  -4-97.9417 229.818  28
   3   5  -4-30.2139 259.908  27
   3   5  -4 24.2548 194.243  16
   3   5  -4 218.243 283.832  12
   3   5  -4-188.251 241.404  11
   3   5  -4 460.045 337.542  26
   3   5  -4-63.8910 224.378  19
   3   5  -4-110.822 193.205  18
   3   5  -4-58.3231 186.089  17
   3   5  -3 117.443 271.267  14
   3   5  -3 50.5205 241.147  25
   3   5  -3 285.951 232.738  28
   3   5  -3 213.162 259.719  27
   3   5  -3 474.834 336.105  26
   3   5  -3 236.192 181.510  17
   3   5  -3 132.488 189.132  18
   3   5  -3 210.826 217.829  11
   3   5  -3 375.372 286.845  12
   3   5  -3 159.771 177.062  16
   3   5  -3 243.115 224.183  19
   3   5  -2 151.474 178.934  16
   3   5  -2-146.049 260.099  14
   3   5  -2 354.205 315.179  12
   3   5  -2 274.199 283.665  27
   3   5  -2 139.941 324.407  26
   3   5  -2 312.493 218.592  11
   3   5  -2-102.375 167.832  18
   3   5  -2-171.772 180.705  17
   3   5  -2 318.642 216.186  28
   3   5  -2-94.6899 220.416  25
   3   5  -2 172.235 210.101  19
   3   5  -1 135.077 200.328  19
   3   5  -1 55.2293 199.452  11
   3   5  -1 111.611 270.497  12
   3   5  -1 111.423 208.349  25
   3   5  -1 102.027 235.455  14
   3   5  -1-125.183 173.356  18
   3   5  -1 16.2028 164.955  17
   3   5  -1 143.310 174.463  16
   3   5  -1-33.8287 327.526  26
   3   5  -1 305.196 263.804  27
   3   5   0 590.791 220.429  19
   3   5   0 302.472 219.362  11
   3   5   0 847.978 284.172  12
   3   5   0 563.213 229.377  25
   3   5   0 440.363 247.702  14
   3   5   0 517.199 209.451  18
   3   5   0 367.959 162.906  17
   3   5   0 386.937 177.647  16
   3   5   0 484.468 272.677  27
   3   5   0 129.784 308.084  26
   3   5   1 985.315 220.767  19
   3   5   1 1381.92 301.034  12
   3   5   1 1025.07 292.967  27
   3   5   1 685.053 310.112  26
   3   5   1 1096.83 258.086  11
   3   5   1 670.757 253.556  14
   3   5   1 812.645 189.658  16
   3   5   1 781.850 179.995  17
   3   5   1 684.653 212.448  25
   3   5   2 181.396 266.467  27
   3   5   2 357.651 311.737  26
   3   5   2 123.156 145.825  17
   3   5   2 294.197 227.086  14
   3   5   2 104.330 155.656  16
   3   5   2 188.298 202.925  25
   3   5   2 349.574 241.166  13
   3   5   2 579.322 263.626  12
   3   5   3 113.880 294.691  26
   3   5   3 30.2431 257.703  27
   3   5   3 28.6266 225.479  13
   3   5   3-31.0194 241.527  12
   3   5   3 38.6587 134.756  17
   3   5   3 194.503 147.249  16
   3   5   4 9432.88 766.876  26
   3   5   4 10760.2 777.917  13
   3   5   4 8606.02 780.249  27
   3   5   4 10380.5 789.204  12
   3   5   5 3656.93 423.170  26
   3   5   5 3348.56 441.969  27
   3   5   5 3445.63 394.768  13
   3   5   5 3195.58 408.699  12
   3   5   6 9027.15 716.795  13
   3   5   6 8734.01 752.450  27
   3   5   7 3578.78 421.291  13
  -3  -5  -7 3245.90 622.995   2
   3   5   7 3243.15 436.818  27
  -3  -5  -8 3641.76 824.471   1
  -3  -5  -8 2402.35 615.723   2
   3   5   8 2325.81 399.420  27
  -3  -5  -9 221.410 745.072   1
  -3  -5  -9 909.546 578.871   2
   3   5   9 126.012 264.886  27
  -3  -5 -10-59.8061 741.307   1
  -3  -5 -10 57.6040 544.998   2
   3   5  10 155.922 268.338  27
  -3  -5 -11 1018.14 838.132   1
  -3  -5 -11 62.8543 602.013   2
  -3  -5 -12 1337.13 844.394   1
  -3  -5 -12 978.087 675.806   2
  -3  -5 -13 2044.99 827.107   8
  -3  -5 -13 542.840 627.197   2
  -3  -5 -14-103.073 753.132   8
  -3  -5 -14-544.984 664.514   2
  -3  -5 -14 406.941 740.219   1
  -3  -5 -15-258.445 690.517   1
  -3  -5 -16 447.603 711.072   8
  -3  -5 -16 296.175 685.552   1
   3   5  16 174.546 300.723   5
  -3  -5 -17-305.676 643.119   8
  -3  -5 -17-360.059 631.670   1
   3   5  17 85.7212 269.258   5
   3   5  18-51.7002 225.990   5
  -3  -5 -18-334.541 586.366   1
  -3  -5 -18-240.023 555.250   8
   3   5  18 16.8375 159.928  13
  -3  -5 -19 335.011 403.098   3
   3   6 -14-73.8323 94.6362  19
   3   6 -13-83.3402 144.819  19
   3   6 -12-22.0936 167.954  19
   3   6 -11 187.431 202.308  19
   3   6 -11-116.398 157.064  18
   3   6 -10 586.652 280.126  14
   3   6 -10 1148.87 220.860  18
   3   6  -9 299.734 248.651  19
   3   6  -9 87.2182 286.060  14
   3   6  -9 103.290 178.977  18
   3   6  -8 34.8498 241.393  19
   3   6  -8 248.550 187.101  18
   3   6  -8 46.2596 290.726  14
   3   6  -7 1556.21 301.586  28
   3   6  -7 1602.86 287.602  18
   3   6  -7 1386.92 388.071  12
   3   6  -7 2443.53 355.422  19
   3   6  -7 1365.30 333.007  11
   3   6  -7 2161.55 308.163  17
   3   6  -7 1847.82 403.011  14
   3   6  -6 1109.27 285.566  28
   3   6  -6 942.867 368.446  14
   3   6  -6 724.314 236.353  18
   3   6  -6 1432.33 385.679  12
   3   6  -6 1054.95 296.688  19
   3   6  -6 914.263 262.391  17
   3   6  -6 404.007 262.997  11
   3   6  -5 810.118 253.576  17
   3   6  -5 863.744 387.844  12
   3   6  -5 412.777 316.946  14
   3   6  -5 243.043 242.269  28
   3   6  -5 806.023 241.589  18
   3   6  -5 892.391 279.898  19
   3   6  -5 353.906 226.438  16
   3   6  -5 208.565 362.092  26
   3   6  -5 656.748 277.334  11
   3   6  -4 1460.23 278.625  16
   3   6  -4 1588.29 323.134  11
   3   6  -4 2001.05 409.192  12
   3   6  -4 1112.86 264.829  17
   3   6  -4 1091.68 301.051  28
   3   6  -4 1207.03 314.639  27
   3   6  -4 1729.07 287.230  18
   3   6  -4 2014.51 327.279  19
   3   6  -4 1499.80 383.489  14
   3   6  -4 1097.06 409.574  26
   3   6  -3 1103.81 239.849  16
   3   6  -3 670.137 315.985  14
   3   6  -3 634.957 256.762  11
   3   6  -3 1302.55 342.280  12
   3   6  -3 1491.78 332.599  27
   3   6  -3 1027.52 382.758  26
   3   6  -3 1276.39 251.206  18
   3   6  -3 413.494 256.941  28
   3   6  -3 1408.68 251.131  17
   3   6  -3 853.672 265.227  19
   3   6  -2 113.277 186.256  17
   3   6  -2 71.5266 223.835  25
   3   6  -2 71.9526 183.506  16
   3   6  -2 78.8585 278.953  14
   3   6  -2 60.8231 212.131  11
   3   6  -2-38.3202 337.429  26
   3   6  -2 96.5395 274.213  27
   3   6  -2 100.886 234.877  28
   3   6  -2 191.143 187.705  18
   3   6  -2-128.923 293.127  12
   3   6  -2 209.687 217.840  19
   3   6  -1 91.3617 188.850  16
   3   6  -1-56.6649 200.419  19
   3   6  -1 258.352 261.072  14
   3   6  -1-123.308 290.746  12
   3   6  -1 87.2801 219.815  11
   3   6  -1 188.300 184.849  18
   3   6  -1-67.3131 201.120  25
   3   6  -1-336.399 337.950  26
   3   6  -1 98.3579 273.855  27
   3   6  -1 35.4489 179.795  17
   3   6   0 215.782 165.630  17
   3   6   0 26.7432 195.861  19
   3   6   0-200.121 210.729  11
   3   6   0 354.537 304.977  12
   3   6   0 276.144 252.727  14
   3   6   0 106.788 198.177  25
   3   6   0-65.3431 263.177  27
   3   6   0 324.811 348.163  26
   3   6   0 303.741 176.742  16
   3   6   1 1722.56 241.152  17
   3   6   1 1807.84 274.518  19
   3   6   1 1967.10 359.438  12
   3   6   1 2291.51 437.744  26
   3   6   1 2134.43 367.158  27
   3   6   1 2007.11 313.674  11
   3   6   1 2076.91 276.939  16
   3   6   1 1910.97 291.565  25
   3   6   1 2377.80 357.012  14
   3   6   2 728.764 282.660  12
   3   6   2 262.534 279.199  27
   3   6   2 568.518 318.423  26
   3   6   2 898.474 255.319  11
   3   6   2 552.728 222.781  25
   3   6   2 906.548 199.730  16
   3   6   2 802.386 264.123  14
   3   6   2 353.670 169.390  17
   3   6   3-41.4737 210.357  25
   3   6   3 82.8299 145.693  17
   3   6   3-129.399 303.632  26
   3   6   3-165.519 276.515  27
   3   6   3 123.097 231.081  13
   3   6   3 284.111 261.620  12
   3   6   4 7969.08 712.604  25
   3   6   4 9135.33 804.482  27
   3   6   4 11045.0 824.444  26
   3   6   4 10951.6 824.435  12
   3   6   4 12417.9 819.571  13
   3   6   5 1002.04 333.840  27
   3   6   5 1941.36 369.513  26
  -3  -6  -5 1272.82 622.188   8
   3   6   5 1334.88 292.412  13
   3   6   5 1886.82 339.122  12
   3   6   6 269.588 288.320  27
   3   6   6 1454.33 328.590  26
  -3  -6  -6 1267.51 655.832   8
   3   6   6 1595.44 310.380  13
   3   6   6 705.168 254.252  12
   3   6   7 60.4967 220.000  13
  -3  -6  -7 561.673 677.809   8
  -3  -6  -8 991.171 734.183   1
   3   6   8 123.772 231.151  13
  -3  -6  -8 43.1483 694.943   8
  -3  -6  -9 3011.10 870.186   1
  -3  -6  -9 4234.29 846.979   8
   3   6   9 2607.08 370.230  13
  -3  -6 -10 187.690 601.282   2
  -3  -6 -10 427.086 775.194   1
  -3  -6 -10 145.762 730.902   8
  -3  -6 -11 197.329 639.451   2
  -3  -6 -11 773.691 838.762   1
   3   6  11 995.651 311.948  27
  -3  -6 -12 1050.80 813.197   8
   3   6  13 108.761 312.263   5
  -3  -6 -13 404.532 778.155   1
  -3  -6 -13 211.803 776.350   8
   3   6  14 454.086 305.270   5
  -3  -6 -14 992.597 758.052   1
  -3  -6 -14-155.590 750.764   8
   3   6  15 101.214 292.040   5
  -3  -6 -15 125.622 695.537   1
  -3  -6 -15-390.059 769.018   8
   3   6  16-114.551 279.432   5
  -3  -6 -16 132.039 698.130   8
  -3  -6 -16-227.793 652.018   1
  -3  -6 -17-299.915 661.658   8
  -3  -6 -17-689.368 601.875   1
   3   6  17 158.603 164.808  13
   3   6  18-58.4053 130.333  13
  -3  -6 -18 40.9671 488.793   3
  -3  -6 -19-141.435 387.376   3
   3   7 -13 11.3586 102.256  19
   3   7 -12-118.487 147.147  19
   3   7 -11 197.427 180.797  19
   3   7 -10 201.874 244.674  14
   3   7 -10 52.4804 207.893  19
   3   7  -9-66.1437 163.470  18
   3   7  -9 117.371 272.820  14
   3   7  -9-29.6156 219.575  19
   3   7  -8 43.2948 279.627  14
   3   7  -8 358.798 232.993  28
   3   7  -8 353.783 228.061  19
   3   7  -7-33.5912 239.277  19
   3   7  -7-53.3667 179.201  18
   3   7  -7 366.552 292.932  14
   3   7  -7 221.650 263.142  11
   3   7  -7-427.821 319.239  12
   3   7  -6 1075.20 372.631  12
   3   7  -6 1339.14 264.678  18
   3   7  -6 1399.97 303.564  19
   3   7  -6 1499.71 385.071  14
   3   7  -6 1382.66 307.890  28
   3   7  -6 1142.75 315.794  11
   3   7  -5 684.990 279.164  11
   3   7  -5 46.6806 312.628  14
   3   7  -5 477.674 257.079  28
   3   7  -5 637.754 384.045  26
   3   7  -5 627.526 224.280  18
   3   7  -5 538.295 335.221  12
   3   7  -5 610.383 233.646  17
   3   7  -5 645.435 250.594  19
   3   7  -4 4475.80 564.984  14
   3   7  -4 5419.57 526.028  19
   3   7  -4 4818.86 615.867  26
   3   7  -4 5315.57 603.569  12
   3   7  -4 5131.66 511.028  11
   3   7  -4 4831.96 495.320  28
   3   7  -4 3160.45 484.627  27
   3   7  -4 5111.15 465.106  17
   3   7  -4 5551.35 492.741  18
   3   7  -3 900.608 268.047  19
   3   7  -3 856.720 297.186  11
   3   7  -3 1187.60 363.676  12
   3   7  -3 316.671 212.315  18
   3   7  -3 1031.60 321.962  27
   3   7  -3 752.490 400.917  26
   3   7  -3 927.797 247.693  17
   3   7  -3 352.305 284.827  14
   3   7  -3 833.567 287.965  28
   3   7  -2 1050.19 343.759  14
   3   7  -2 739.563 393.505  26
   3   7  -2 1303.31 336.386  27
   3   7  -2 859.496 271.562  11
   3   7  -2 889.313 258.301  19
   3   7  -2 1342.42 249.721  17
   3   7  -2 812.123 290.388  28
   3   7  -2 1476.54 386.392  12
   3   7  -1 199.511 270.129  14
   3   7  -1 243.099 367.951  26
   3   7  -1-34.2819 283.504  27
   3   7  -1 92.3388 232.628  11
   3   7  -1 57.8474 221.292  19
   3   7  -1 39.9917 195.852  17
   3   7  -1 260.392 251.217  28
   3   7  -1 133.896 290.285  12
   3   7   0 328.483 216.023  19
   3   7   0 326.445 220.472  11
   3   7   0 129.774 299.781  12
   3   7   0 74.6868 184.667  17
   3   7   0 413.121 278.798  14
   3   7   0 138.988 289.101  27
   3   7   0 434.161 364.736  26
   3   7   1 1764.58 286.182  19
   3   7   1 2462.74 411.856  27
   3   7   1 1265.95 420.092  26
   3   7   1 2638.74 408.845  12
   3   7   1 2115.05 360.498  14
   3   7   1 1556.76 311.655  11
   3   7   1 1975.16 262.571  17
   3   7   2 633.974 359.406  26
   3   7   2 777.468 324.985  27
   3   7   2 525.869 266.529  14
   3   7   2 571.161 303.446  12
   3   7   2 812.201 210.159  17
   3   7   2 859.698 246.167  11
   3   7   3 5185.58 568.717  27
   3   7   3 5659.80 515.218  11
   3   7   3 4857.49 424.142  17
   3   7   3 5730.86 586.380  12
   3   7   3 5155.02 584.640  26
   3   7   4 6421.41 648.766  27
   3   7   4 6393.56 641.932  12
   3   7   4 7231.74 622.761  13
   3   7   4 6207.82 642.531  26
   3   7   4 6557.00 583.357  11
   3   7   5 2008.90 374.474  12
   3   7   5 2159.44 343.176  13
   3   7   5 2024.23 399.874  27
   3   7   5 1996.88 389.422  26
   3   7   6 3460.95 479.615  27
   3   7   6 4029.40 478.230  12
   3   7   6 3597.10 446.613  13
  -3  -7  -6 2614.59 734.413   8
   3   7   6 3610.48 466.503  26
   3   7   7 12708.7 959.088  13
  -3  -7  -7 14195.8 1252.91   8
   3   7   7 12540.0 984.136  12
  -3  -7  -8 135.962 724.867   8
   3   7   8 31.8613 228.536  13
  -3  -7  -9 2688.23 808.073   8
  -3  -7  -9 2580.84 851.740   1
   3   7   9 1618.42 317.723  13
  -3  -7 -10 1055.60 766.772   8
  -3  -7 -10-122.041 829.350   1
   3   7  10 287.230 237.320  13
  -3  -7 -11 1245.13 778.861   8
   3   7  11 606.305 272.078  13
  -3  -7 -12 795.841 817.847   8
   3   7  12 282.849 248.216  13
  -3  -7 -13 840.411 770.512   8
  -3  -7 -13 651.961 782.145   1
   3   7  13 391.114 247.565  13
  -3  -7 -14 2278.92 834.062   1
   3   7  14 952.434 246.452  13
  -3  -7 -15 1657.39 746.098   8
   3   7  15 676.778 221.211  13
  -3  -7 -15 949.926 709.765   1
  -3  -7 -16 548.256 672.681   8
  -3  -7 -16 266.378 661.860   1
   3   7  16 21.3607 177.578  13
  -3  -7 -16 507.996 642.753   3
   3   7  17 16.8434 158.754  13
  -3  -7 -17 616.996 554.950   3
  -3  -7 -18 73.7728 472.680   3
  -3  -7 -19 24.1386 341.492   3
   3   8 -12 64.6311 104.744  19
   3   8 -11 47.7331 138.836  19
   3   8 -10 163.889 167.634  19
   3   8 -10-133.790 197.120  14
   3   8  -9-73.3165 175.300  19
   3   8  -9 264.593 248.345  14
   3   8  -8 27.7146 190.572  19
   3   8  -8 305.798 262.754  14
   3   8  -7 845.848 264.664  28
   3   8  -6 138.391 287.299  12
   3   8  -6 401.601 306.716  14
   3   8  -6 293.383 249.444  28
   3   8  -6 31.5278 218.391  19
   3   8  -6-35.0582 248.108  11
   3   8  -5 45.7203 279.423  14
   3   8  -5-32.1305 224.059  19
   3   8  -5 140.839 264.376  11
   3   8  -5-285.979 307.342  12
   3   8  -4 936.650 398.470  26
   3   8  -4 144.729 287.037  12
   3   8  -4 274.994 303.584  14
   3   8  -4 341.187 261.104  28
   3   8  -4 254.842 222.993  19
   3   8  -4 381.722 254.715  11
   3   8  -3 430.031 384.676  26
   3   8  -3 437.782 240.641  19
   3   8  -3 682.383 325.868  12
   3   8  -3 180.436 306.466  14
   3   8  -3 285.412 270.270  28
   3   8  -3 470.683 298.056  27
   3   8  -3 716.318 263.529  11
   3   8  -2 1020.95 296.688  28
   3   8  -2 568.984 322.005  14
   3   8  -2 871.295 274.029  11
   3   8  -2 598.973 302.320  27
   3   8  -2 902.953 408.168  26
   3   8  -2 902.674 268.296  19
   3   8  -2 798.616 252.633  17
   3   8  -2 1252.42 384.668  12
   3   8  -1 6389.34 660.053  14
   3   8  -1 5452.99 634.598  27
   3   8  -1 6019.66 573.636  28
   3   8  -1 6660.49 581.926  19
   3   8  -1 7043.97 604.528  11
   3   8  -1 6789.36 547.404  17
   3   8  -1 6792.84 723.304  26
   3   8  -1 8089.22 733.178  12
   3   8   0 245.223 234.492  11
   3   8   0 465.807 394.285  26
   3   8   0 324.302 314.403  27
   3   8   0-139.071 313.790  12
   3   8   0 81.6925 200.662  19
   3   8   0 20.3796 206.786  17
   3   8   0-120.413 293.788  14
   3   8   1 440.667 324.491  27
   3   8   1 456.688 354.784  26
   3   8   1 1042.33 359.958  12
   3   8   1 189.701 279.023  14
   3   8   1 482.810 210.689  17
   3   8   1 447.971 228.689  11
   3   8   2 711.081 331.249  27
   3   8   2 650.120 382.864  26
   3   8   2 929.511 342.233  12
   3   8   2 606.310 274.866  14
   3   8   2 472.137 201.630  17
   3   8   2 474.245 226.492  11
   3   8   3 962.537 300.819  14
   3   8   3 1091.53 271.603  11
   3   8   3 1656.66 379.990  12
   3   8   3 1361.82 382.460  27
   3   8   3 1390.95 396.960  26
   3   8   4 3482.89 408.190  11
   3   8   4 3933.24 528.364  26
   3   8   4 3640.63 495.655  12
   3   8   4 3115.50 487.138  27
   3   8   5 236.450 221.969  11
   3   8   5-300.513 333.757  26
   3   8   5-231.305 326.875  27
   3   8   5 452.715 305.165  12
   3   8   6 37796.4 2524.47  11
   3   8   6 36974.8 2593.92  27
   3   8   6 35988.5 2577.46  26
   3   8   6 44140.4 2621.03  12
   3   8   6 46727.9 2583.39  13
   3   8   7 3878.32 450.085  13
   3   8   7 2985.34 461.191  12
   3   8   7 3461.93 486.864  26
  -3  -8  -7 3694.77 804.017   8
   3   8   8 13602.2 937.788  13
  -3  -8  -8 13520.6 1230.92   8
   3   8   9 7193.79 649.297  13
  -3  -8  -9 8000.93 1017.75   8
   3   8  10 791.997 268.336  13
  -3  -8 -10 708.709 749.539   8
  -3  -8 -10 575.738 773.917   3
  -3  -8 -11 51.7105 771.670   8
  -3  -8 -11-860.408 846.176   1
  -3  -8 -11 662.843 773.034   3
   3   8  12 383.598 229.229  13
  -3  -8 -12 780.943 759.772   8
  -3  -8 -12 536.069 781.724   3
   3   8  12 241.661 280.181  27
  -3  -8 -12-62.1517 759.929   1
   3   8  13 62.6380 261.606  27
  -3  -8 -13-306.334 759.382   1
  -3  -8 -13-725.856 747.309   3
   3   8  13-27.4192 203.299  13
  -3  -8 -14 1209.47 766.754   8
   3   8  14 804.411 232.463  13
  -3  -8 -15-177.953 710.631   8
   3   8  15 108.798 181.075  13
  -3  -8 -15 1319.95 689.846   3
   3   8  16 230.823 164.502  13
  -3  -8 -16 201.232 582.283   3
  -3  -8 -17 497.831 535.800   3
  -3  -8 -18-184.701 426.331   3
   3   9 -10-13.6719 117.608  19
   3   9  -9 248.991 156.825  19
   3   9  -9-25.6102 203.004  14
   3   9  -8-42.6861 173.712  19
   3   9  -8 125.859 231.780  14
   3   9  -7 291.439 182.505  19
   3   9  -7 217.559 247.399  14
   3   9  -7-217.946 257.047  12
   3   9  -6-163.011 273.710  12
   3   9  -6 144.833 212.559  28
   3   9  -6 132.088 192.090  19
   3   9  -5-105.445 228.965  28
   3   9  -5-42.4842 264.541  14
   3   9  -5-115.575 325.059  26
   3   9  -4-32.5698 244.550  11
   3   9  -4 85.6452 196.168  19
   3   9  -4-203.212 349.607  26
   3   9  -4 412.479 326.461  12
   3   9  -4-175.732 299.619  14
   3   9  -3-88.3981 292.157  14
   3   9  -3 28.4048 192.247  19
   3   9  -3-32.4058 235.593  11
   3   9  -3 190.325 296.227  12
   3   9  -2 2219.66 356.918  11
   3   9  -2 3385.57 374.032  19
   3   9  -2 2866.21 390.049  28
   3   9  -2 2758.55 458.229  14
   3   9  -1 61.4068 220.221  11
   3   9  -1-240.721 328.340  12
   3   9  -1-88.1874 379.295  26
   3   9  -1-34.2400 291.716  27
   3   9  -1 128.354 275.881  14
   3   9   0 966.626 262.232  11
   3   9   0 1341.19 382.238  12
   3   9   0 1225.34 353.045  27
   3   9   0 1409.31 443.337  26
   3   9   0 704.312 315.244  14
   3   9   1 957.003 268.559  11
   3   9   1 1138.78 359.713  12
   3   9   1 742.935 327.306  27
   3   9   1 1914.91 450.479  26
   3   9   1 1188.09 344.965  14
   3   9   2 174.693 214.542  11
   3   9   2 46.6834 311.102  12
   3   9   2 258.418 375.779  26
   3   9   2 76.5897 294.685  27
   3   9   2-37.5593 276.726  14
   3   9   3-57.3681 216.729  11
   3   9   3-35.2017 252.494  14
   3   9   3 463.031 355.135  26
   3   9   3 78.3797 310.375  27
   3   9   3 46.0631 316.526  12
   3   9   4 2783.49 360.946  11
   3   9   4 2664.44 463.995  27
   3   9   4 3470.86 504.904  12
   3   9   4 2187.57 461.646  26
   3   9   5 323.648 218.808  11
   3   9   5 40.2633 302.798  27
   3   9   5 263.264 295.165  12
   3   9   5 604.451 367.863  26
   3   9   6 980.853 261.846  11
   3   9   6 685.078 359.615  27
   3   9   6 1362.91 371.207  12
   3   9   6 194.376 344.060  26
   3   9   7 2419.31 357.295  11
   3   9   7 2583.49 456.121  27
   3   9   7 3430.25 469.470  12
   3   9   7 3085.76 475.700  26
   3   9   8 197.613 228.833  11
   3   9   8 277.467 297.844  12
   3   9   8 157.450 224.605  13
   3   9   9 187.349 234.974  13
   3   9   9 376.390 272.259  12
   3   9  11 146.657 219.020  13
   3   9  12 26.7069 196.732  13
   3   9  12-34.4227 277.169  27
   3   9  13-124.138 255.290  27
  -3  -9 -13 410.331 713.111   3
   3   9  14-291.749 247.190  27
  -3  -9 -14 767.041 632.406   3
  -3  -9 -15-98.7160 597.605   3
  -3  -9 -16-210.314 555.084   3
  -3  -9 -17 232.964 459.270   3
  -3  -9 -18 423.170 344.382   3
  -3  -9 -18 87.1855 190.402   9
   3  10  -9-117.141 148.163  14
   3  10  -8 93.2570 185.753  14
   3  10  -7 172.649 206.632  14
   3  10  -6 266.232 254.681  14
   3  10  -6 66.3368 239.697  12
   3  10  -5 404.608 272.100  14
   3  10  -5 449.940 273.731  12
   3  10  -4 547.399 343.879  26
   3  10  -4-244.658 265.150  12
   3  10  -3-38.8622 335.888  26
   3  10  -2-41.5563 289.786  14
   3  10  -2-29.4869 212.946  11
   3  10  -2 453.934 318.828  12
   3  10  -2-122.253 333.435  26
   3  10  -1 258.765 220.147  11
   3  10  -1 325.177 324.104  12
   3  10  -1-124.229 276.119  14
   3  10  -1 382.014 393.713  26
   3  10  -1 183.799 274.773  27
   3  10   0-81.3010 269.016  14
   3  10   0 563.450 322.902  12
   3  10   0 278.815 207.124  11
   3  10   1 78.9320 269.155  14
   3  10   1 47.1815 304.231  12
   3  10   1-82.9938 209.014  11
   3  10   2 75.4130 265.370  14
   3  10   2 521.719 218.117  11
   3  10   2 94.0151 311.179  12
   3  10   3 71.1560 273.732  14
   3  10   3-279.333 338.460  12
   3  10   3 116.274 298.198  27
   3  10   3 43.1740 380.123  26
   3  10   3 53.9764 193.571  11
   3  10   4 92.5076 320.356  12
   3  10   4 395.737 330.705  27
   3  10   4 255.180 336.977  26
   3  10   4 105.717 201.172  11
   3  10   5 405.481 304.938  12
   3  10   5-80.3592 316.426  27
   3  10   5-182.269 206.235  11
   3  10   6 1004.55 357.983  12
   3  10   6 620.467 226.367  11
   3  10   7 380.132 315.927  12
   3  10   8 160.901 296.550  12
   3  10   8 248.928 311.896  26
   3  10   9 37.9155 272.170  12
   3  10   9 428.458 330.417  27
   3  10  10 263.262 317.662  27
   3  10  11 178.256 277.737  27
   3  10  12-296.396 279.749  27
  -3 -10 -13 96.7939 616.155   3
   3  10  13 29.5257 250.336  27
  -3 -10 -14 837.191 595.371   3
   3  10  14 74.7775 227.521  27
  -3 -10 -15-154.451 545.367   3
  -3 -10 -16 250.977 271.542   9
  -3 -10 -17 72.5394 223.320   9
   3  11  -8-54.4837 119.421  14
   3  11  -7-238.957 184.410  14
   3  11  -6-274.883 207.231  14
   3  11  -5 87.4961 207.792  14
   3  11  -5 57.8583 210.358  12
   3  11  -4-227.179 237.510  14
   3  11  -4 166.395 238.691  12
   3  11  -4 211.111 290.873  26
   3  11  -3 417.775 246.611  14
   3  11  -3 36.5143 253.109  12
   3  11  -3 200.615 314.088  26
   3  11  -2 109.282 266.623  14
   3  11  -2-118.063 262.258  12
   3  11  -2 395.351 336.003  26
   3  11  -1 457.866 309.594  12
   3  11  -1 383.571 337.086  26
   3  11   0-279.548 359.882  26
   3  11   1-82.4811 346.203  26
   3  11   1 63.3560 264.595  27
   3  11   2-142.166 256.772  14
   3  11   2-490.156 324.039  12
   3  11   2 207.762 350.642  26
   3  11   2 101.553 263.638  27
   3  11   3-89.1480 297.114  12
   3  11   3 177.846 283.389  27
   3  11   3-621.429 395.089  26
   3  11   4 88.4003 282.976  12
   3  11   4 406.892 298.216  27
   3  11   4 328.243 366.447  26
   3  11   5-174.547 302.100  12
   3  11   5 39.9970 339.128  26
   3  11   5-37.7788 299.218  27
   3  11   6 298.799 299.919  12
   3  11   6-155.251 338.708  26
   3  11   6 305.725 302.766  27
   3  11   7 1033.65 337.062  27
   3  11   7 516.555 349.267  26
   3  11   8 754.410 339.016  27
   3  11   8 998.182 348.119  26
   3  11   9 143.591 262.770  12
   3  11   9 36.5737 284.777  27
  -3 -11 -10 464.427 367.248   9
   3  11  10 684.385 269.848  12
   3  11  10 980.513 342.802  27
  -3 -11 -11-335.928 334.440   9
   3  11  11 230.043 281.373  27
  -3 -11 -12 40.5034 313.484   9
   3  11  12 30.1410 250.489  27
  -3 -11 -13 188.878 309.276   9
   3  11  13 185.013 228.695  27
  -3 -11 -14 68.1745 295.998   9
   3  11  14-43.8956 205.167  27
  -3 -11 -15 233.926 251.900   9
  -3 -11 -16-162.146 214.988   9
   3  12  -6 152.693 135.341  14
   3  12  -5-160.570 171.258  14
   3  12  -4 167.331 196.789  14
   3  12  -4 118.225 184.258  12
   3  12  -3 53.7943 215.394  14
   3  12  -3-55.5984 203.444  12
   3  12  -3-26.0427 254.014  26
   3  12  -2-174.398 212.904  14
   3  12  -2-93.4686 219.008  12
   3  12  -2-204.747 282.246  26
   3  12  -1 30.5832 226.756  14
   3  12  -1-238.030 233.668  12
   3  12  -1 190.514 306.254  26
   3  12   0 648.894 338.445  26
   3  12   0 363.226 257.497  12
   3  12   0 93.8617 228.102  14
   3  12   1 71.5354 318.004  26
   3  12   1-454.421 271.888  12
   3  12   1-156.095 246.156  14
   3  12   2 111.226 335.284  26
   3  12   2 27.9355 234.614  27
   3  12   2-194.181 268.931  12
   3  12   2-244.123 252.392  14
   3  12   3-78.8100 272.864  12
   3  12   3 211.233 257.182  27
   3  12   3 299.191 327.847  26
   3  12   4-39.4786 265.150  12
   3  12   4-63.7694 267.683  27
   3  12   4-74.2010 322.181  26
   3  12   5-311.494 277.489  12
   3  12   5-33.0057 260.063  27
   3  12   5-72.8288 323.626  26
   3  12   6 38.1061 282.519  12
   3  12   6-35.3175 323.421  26
   3  12   6-33.6001 258.515  27
   3  12   7-36.5885 247.655  12
   3  12   7-66.9078 299.869  26
   3  12   7 303.512 285.936  27
   3  12   8 277.316 248.823  12
   3  12   8 233.543 274.592  27
   3  12   8-30.9669 290.808  26
   3  12   9 287.727 242.659  12
   3  12   9 613.705 292.966  27
   3  12   9 358.393 286.276  26
  -3 -12 -10-73.4383 355.490  10
   3  12  10 92.0849 252.473  27
  -3 -12 -11 332.827 285.262   9
  -3 -12 -11-107.126 332.583  10
   3  12  11 171.082 245.448  27
  -3 -12 -12 231.752 251.572   9
  -3 -12 -12-201.846 315.754  10
   3  12  12 51.4437 231.577  27
  -3 -12 -13-106.404 235.306   9
  -3 -12 -13-335.803 302.166  10
   3  12  13 110.725 205.377  27
  -3 -12 -14-228.704 224.017   9
  -3 -12 -14-131.867 289.607  10
   3  12  14-35.6878 178.022  27
  -3 -12 -15 198.679 179.137   9
   3  13  -4 137.115 120.439  14
   3  13  -3 17.3445 146.332  14
   3  13  -3 17.1496 152.363  12
   3  13  -2 20.0571 160.622  14
   3  13  -2 229.913 223.326  26
   3  13  -2-85.6559 167.677  12
   3  13  -1-65.9324 181.706  14
   3  13  -1 359.279 257.495  26
   3  13  -1-73.8137 193.760  12
   3  13   0 46.1264 190.687  14
   3  13   0-54.6529 210.250  12
   3  13   0 131.587 259.532  26
   3  13   1 59.0219 228.424  12
   3  13   1-197.973 271.757  26
   3  13   2 389.674 291.590  26
   3  13   2 124.008 234.609  12
   3  13   3 462.768 294.410  26
   3  13   3 63.7425 224.187  12
   3  13   4-31.1371 298.027  26
   3  13   4-24.5874 214.501  27
   3  13   4 64.3998 237.195  12
   3  13   5 312.706 239.676  27
   3  13   5-275.666 294.327  26
   3  13   5 96.1783 226.815  12
   3  13   6 237.068 289.068  26
   3  13   6 188.629 245.764  27
   3  13   6-125.476 225.031  12
   3  13   7-27.9365 270.460  26
   3  13   7 245.746 261.349  27
   3  13   7-149.963 237.528  12
   3  13   8 54.1526 243.756  27
   3  13   8 76.6851 253.904  26
   3  13   8-28.0846 219.911  12
   3  13   9 26.1538 232.395  27
   3  13   9 267.653 236.140  26
   3  13   9-25.5093 202.069  12
   3  13  10-74.0614 216.409  27
   3  13  11-67.9920 207.584  27
   3  13  12 200.576 191.599  27
   3  14   0 33.9675 138.978  12
   3  14   1 97.4478 161.993  12
   3  14   1-19.7992 203.585  26
   3  14   2-128.367 169.642  12
   3  14   2-170.753 239.870  26
   3  14   3 318.391 196.312  12
   3  14   3 224.451 237.405  26
   3  14   4-281.014 203.687  12
   3  14   4-46.0064 240.699  26
   3  14   5-187.806 191.071  12
   3  14   5 275.775 243.267  26
   3  14   6 68.8908 179.853  12
   3  14   6-267.928 244.415  26
   3  14   7-43.7325 182.668  12
   3  14   7 173.438 194.827  27
   3  14   7 62.4818 225.286  26
   3  14   8-201.603 185.488  12
   3  14   8 19.2778 183.187  27
   3  14   8-73.6945 199.355  26
   3  14   9 130.479 180.618  27
   3  14  10 35.1196 164.821  27
   4 -12  -8 164.748 110.291  16
  -4  12   7 46.4904 131.023   7
   4 -12  -7 392.299 127.699  16
  -4  12   6 10.8682 143.581   7
   4 -12  -6 384.529 139.798  16
  -4  12   5-95.4991 156.855   7
   4 -12  -5 71.5584 132.701  16
  -4  12   4 87.6438 163.524   7
   4 -12  -4 14.4031 128.550  16
  -4  12   3 51.2574 167.481   7
   4 -12  -3 153.548 128.543  16
  -4  12   2 38.3591 162.441   7
   4 -12  -2 25.9881 117.497  16
  -4  12   1 122.614 163.364   7
   4 -12  -1 753.882 134.277  16
  -4  12   0-68.0377 154.134   7
  -4  12  -1-10.2790 139.938   7
   4 -11 -10 163.498 110.217  16
   4 -11  -9 981.356 163.680  16
   4 -11  -9 155.986 134.520  15
   4 -11  -8 175.955 137.285  16
   4 -11  -8 158.459 125.163  15
   4 -11  -7 229.537 157.106  16
   4 -11  -7 85.1187 141.019  15
   4 -11  -6-56.3058 158.374  16
   4 -11  -6-53.0856 133.729  15
   4 -11  -5 77.6345 153.805  16
   4 -11  -5 106.588 139.206  15
  -4  11   4 35.5703 218.167   7
   4 -11  -4 469.294 169.349  16
   4 -11  -4 69.2914 133.719  15
  -4  11   3-145.459 209.293   7
   4 -11  -3-115.525 151.639  16
   4 -11  -3 243.979 139.928  15
  -4  11   2-289.696 220.262   7
   4 -11  -2-130.385 120.396  15
  -4  11   1 303.930 221.169   7
   4 -11  -1 411.930 153.401  16
  -4  11   0 17.3681 220.165   7
   4 -11   0 45.8215 128.240  16
  -4  11  -1-114.552 203.983   7
   4 -11   1 278.278 126.892  16
  -4  11  -2-45.5803 191.760   7
  -4  11  -3 41.4678 179.779   7
  -4  11  -4-59.6220 151.191   7
   4 -10 -11 86.4093 291.202  24
   4 -10 -10 196.845 330.962  24
   4 -10 -10 647.167 163.822  16
   4 -10  -9 90.3185 159.052  16
   4 -10  -9-18.7255 148.309  15
   4 -10  -8 1884.95 239.235  16
   4 -10  -8 451.669 179.463  15
   4 -10  -7 175.769 183.843  16
   4 -10  -7 196.236 163.055  15
   4 -10  -6-69.2891 181.885  16
   4 -10  -6 22.5041 155.786  15
   4 -10  -5 403.216 188.008  16
   4 -10  -5-22.6650 164.966  15
   4 -10  -4 23.9145 180.788  16
   4 -10  -4 178.919 163.793  15
   4 -10  -3 118.596 171.290  16
   4 -10  -3-107.533 162.492  15
  -4  10   2 22.8349 247.020   7
   4 -10  -2 46.0446 164.054  16
   4 -10  -2-180.784 148.995  15
  -4  10   1-181.513 243.975   7
   4 -10  -1-43.7605 167.422  16
  -4  10   0 244.808 254.273   7
   4 -10   0 1518.78 227.538  16
  -4  10  -1 215.592 243.217   7
   4 -10   1 467.712 167.000  16
  -4  10  -2-61.6051 226.766   7
  -4  10  -3-57.1058 224.308   7
  -4  10  -4 199.007 217.230   7
  -4  10  -5 113.063 197.532   7
  -4  10  -6 13.6373 167.082   7
   4  -9 -12 188.604 306.797  24
   4  -9 -11 909.989 374.450  24
   4  -9 -11 122.634 138.576  16
   4  -9 -10 1091.82 430.723  24
   4  -9 -10 1176.78 213.847  16
   4  -9  -9 778.326 409.746  24
   4  -9  -9 1209.04 216.505  16
   4  -9  -9 406.077 181.866  15
   4  -9  -8 1616.70 248.621  16
   4  -9  -8 610.017 214.552  15
   4  -9  -7 330.838 195.823  16
   4  -9  -7-128.459 177.873  15
   4  -9  -6-26.5258 199.195  16
   4  -9  -6-79.1790 189.331  15
   4  -9  -5 27.1031 194.444  16
   4  -9  -5 106.441 177.359  15
   4  -9  -4-190.968 204.938  16
   4  -9  -4-26.3096 183.572  15
   4  -9  -3-271.116 218.533  16
   4  -9  -3-76.5138 172.911  15
   4  -9  -2 2700.88 297.335  16
   4  -9  -2 339.726 179.973  15
   4  -9  -1-255.510 195.460  16
   4  -9  -1 67.5965 154.887  15
   4  -9   0-24.1060 184.367  16
  -4   9  -1-25.7314 276.657   7
   4  -9   1-88.3769 170.042  16
  -4   9  -2 25.0025 258.772   7
  -4   9  -3 287.372 264.187   7
  -4   9  -4 134.333 250.876   7
  -4   9  -5-301.780 258.271   7
   4  -9   5-81.6215 494.332   6
  -4   9  -6 78.6296 221.704   7
   4  -9   6 744.664 480.133   6
  -4   9  -7-17.2986 200.790   7
   4  -9   7 657.567 424.377   6
  -4   9  -8 196.750 179.675   7
   4  -8 -13 31.8799 313.249  24
   4  -8 -12-75.4434 348.356  24
   4  -8 -11 85.2375 395.204  24
   4  -8 -11-109.490 164.356  16
   4  -8 -10 558.445 429.605  24
   4  -8 -10 1029.14 227.897  16
   4  -8  -9-343.674 418.317  24
   4  -8  -9 48.8466 177.636  16
   4  -8  -9-154.052 181.690  15
   4  -8  -8 609.960 221.014  16
   4  -8  -8 54.9513 185.265  15
   4  -8  -7 84.2476 191.525  16
   4  -8  -7-28.6972 181.884  15
   4  -8  -6 1700.17 292.514  15
   4  -8  -5-58.9240 197.890  15
   4  -8  -4 233.011 197.598  15
   4  -8  -3 226.721 187.796  15
   4  -8  -2 1006.51 223.321  15
   4  -8  -1 51.2689 176.169  15
  -4   8   0 28.9690 280.461   7
  -4   8  -1-28.6318 288.476   7
   4  -8   1 149.410 183.513  16
   4  -8   3-655.542 593.876   6
  -4   8  -4 53.1943 274.409   7
   4  -8   4 200.136 555.657   6
  -4   8  -5 76.3077 268.526   7
   4  -8   5 388.732 539.678   6
  -4   8  -6 173.766 267.769   7
   4  -8   6-89.7774 538.262   6
  -4   8  -7 660.334 276.709   7
   4  -8   7 2138.63 556.152   6
  -4   8  -8 102.495 226.341   7
   4  -8   8-407.603 427.714   6
  -4   8  -9 247.672 228.603   7
   4  -7 -14-209.927 303.399  24
   4  -7 -13-110.951 347.172  24
   4  -7 -12-42.7237 387.950  24
   4  -7 -11-142.674 414.938  24
   4  -7 -11 141.665 170.837  16
   4  -7 -10-153.331 441.751  24
   4  -7 -10 95.1463 185.203  16
   4  -7  -9 374.170 439.742  24
   4  -7  -9 345.344 204.573  16
   4  -7  -9-28.0594 185.678  15
   4  -7  -8 1704.29 288.693  16
   4  -7  -8 1125.52 265.070  15
   4  -7  -7-30.6793 192.736  15
   4  -7  -6 91.8069 219.585  16
   4  -7  -6 124.934 209.853  15
   4  -7  -5 30.9538 204.612  16
   4  -7  -4 1729.70 311.364  16
   4  -7  -3 274.457 223.750  16
   4  -7  -2 1527.57 285.145  16
   4  -7  -1 523.411 229.731  16
  -4   7   0 90.3398 300.540   7
   4  -7   0 335.382 215.544  16
  -4   7  -1 1539.32 411.294   7
   4  -7   1 5063.96 418.057  16
  -4   7  -2 1261.45 346.209   7
  -4   7  -3 480.010 314.798   7
  -4   7  -4-384.338 302.201   7
   4  -7   4 487.668 593.215   6
   4  -7   5 377.700 597.894   6
  -4   7  -6 83.6343 299.720   7
   4  -7   6-51.3031 598.320   6
  -4   7  -7-81.9714 283.722   7
   4  -7   7 286.144 564.762   6
  -4   7  -8-126.135 268.811   7
   4  -7   8-127.169 478.802   6
   4  -7   9 36.9256 462.962   6
  -4   7  -9 161.206 256.590   7
   4  -7  10 152.531 386.688   6
  -4   7 -10-58.7372 228.337   7
   4  -6 -14-34.0198 337.915  24
   4  -6 -13 41.0426 374.274  24
   4  -6 -12-187.028 406.224  24
   4  -6 -12 278.813 153.279  16
   4  -6 -11 256.536 432.867  24
   4  -6 -11 21.6182 176.908  16
   4  -6 -10 1528.35 514.808  24
   4  -6 -10 1380.56 256.568  16
   4  -6  -9 4181.75 690.837  24
   4  -6  -9 4341.98 450.039  16
   4  -6  -8 1945.08 564.514  24
   4  -6  -8 1057.90 260.344  15
   4  -6  -7 1045.59 267.792  16
   4  -6  -6 2939.16 381.121  16
   4  -6  -5 125.992 218.248  16
   4  -6  -5 193.428 204.539  15
   4  -6  -4 1124.96 270.556  16
   4  -6  -4 1141.00 263.656  15
   4  -6  -3 3540.52 401.513  16
   4  -6  -3 3026.08 378.338  15
   4  -6  -2 5747.21 510.318  16
   4  -6  -2 4612.68 480.076  15
   4  -6  -1 29.3133 205.974  16
   4  -6  -1 170.354 195.190  15
   4  -6   0 1948.09 309.054  15
  -4   6   0 2783.71 420.901   7
   4  -6   1 5125.12 450.425  16
  -4   6  -1 2977.72 467.265   7
   4  -6   2 1543.44 262.744  16
  -4   6  -2 1403.64 360.168   7
  -4   6  -3 1144.75 361.416   7
   4  -6   4-333.877 598.222   6
  -4   6  -4 93.1254 307.227   7
   4  -6   5 56.6655 636.603   6
  -4   6  -5-337.369 324.991   7
   4  -6   6-165.725 590.273   6
  -4   6  -6-92.4996 308.501   7
   4  -6   7 686.607 612.464   6
   4  -6   8 5817.81 731.170   6
  -4   6  -8 1108.27 374.670   7
   4  -6   9 395.084 544.152   6
  -4   6  -9-249.360 297.043   7
   4  -6  10-230.031 478.456   6
  -4   6 -10 24.9237 263.836   7
   4  -6  11-32.1147 414.289   6
  -4   6 -11-227.017 247.672   7
  -4   6 -12 331.866 263.054   2
   4  -5 -13-175.998 396.231  24
   4  -5 -12-147.669 146.280  16
   4  -5 -12 497.068 451.382  24
   4  -5 -11 425.768 196.781  16
   4  -5 -11 161.653 450.635  24
   4  -5 -10 413.008 208.281  16
   4  -5 -10 569.497 492.870  24
   4  -5  -9-350.880 486.421  24
   4  -5  -8 1605.09 304.669  16
   4  -5  -7 1013.56 264.117  15
   4  -5  -7 1089.81 272.988  16
   4  -5  -7 695.833 516.216  24
   4  -5  -6 94.1928 223.658  16
   4  -5  -6-130.803 217.897  15
   4  -5  -5 470.036 249.258  16
   4  -5  -5 518.474 238.292  15
   4  -5  -5 203.643 256.035  25
   4  -5  -4-30.9987 219.284  16
   4  -5  -4-63.6333 201.666  15
   4  -5  -4-28.5406 249.003  25
   4  -5  -3 243.672 223.671  16
   4  -5  -3 462.718 225.022  15
   4  -5  -3 222.901 262.157  25
   4  -5  -2 1634.34 291.746  16
   4  -5  -2 1903.30 294.088  15
   4  -5  -1 11959.8 815.829  16
   4  -5  -1 10017.2 816.289  25
   4  -5  -1 9598.36 782.778  15
   4  -5   0 32853.4 1919.28  16
   4  -5   0 32560.0 1919.99  25
   4  -5   0 29422.7 1893.28  15
   4  -5   1 3544.98 392.499  16
  -4   5  -1 3759.23 466.412   7
   4  -5   2-100.752 194.975  16
  -4   5  -2 89.6955 303.292   7
  -4   5  -3 614.151 329.050   7
  -4   5  -4-62.5735 329.111   7
   4  -5   5 1030.43 682.880   6
  -4   5  -5 723.968 343.560   7
   4  -5   6 1363.78 650.791   6
  -4   5  -6 32.3171 320.299   7
   4  -5   7 5576.75 764.824   6
  -4   5  -7 1612.22 402.865   7
   4  -5   8 2994.13 716.136   6
   4  -5   9 4561.84 728.737   6
  -4   5  -9 559.256 334.998   7
   4  -5  10 888.519 559.454   6
  -4   5 -10-89.2614 312.041   7
   4  -5  11 390.196 503.209   6
  -4   5 -11-157.543 274.430   7
   4  -5  12-62.9833 408.712   6
  -4   5 -13 42.8035 265.278   2
   4  -4 -14 93.8240 106.965  18
   4  -4 -13 459.568 411.971  24
   4  -4 -13 85.3825 128.286  18
   4  -4 -12 151.362 159.199  16
   4  -4 -12 466.142 449.882  24
   4  -4 -11 158.792 181.689  16
   4  -4 -11-503.269 481.025  24
   4  -4 -10-816.713 518.153  24
   4  -4  -9 517.585 230.853  16
   4  -4  -9 417.342 493.793  24
   4  -4  -8 602.547 241.179  16
   4  -4  -7 590.216 240.248  16
   4  -4  -7 698.021 496.863  24
   4  -4  -6 229.659 217.513  15
   4  -4  -6 281.350 224.847  16
   4  -4  -6 560.300 465.931  24
   4  -4  -5-52.9171 419.080  24
   4  -4  -5-154.937 223.772  16
   4  -4  -5 96.7766 197.148  15
   4  -4  -5 125.033 266.312  25
   4  -4  -4 1220.38 275.997  16
   4  -4  -4 1098.78 260.607  15
   4  -4  -4 907.708 303.979  25
   4  -4  -3 358.302 234.146  16
   4  -4  -3 517.949 238.854  15
   4  -4  -3 612.743 291.184  25
   4  -4  -2 2029.23 318.140  16
   4  -4  -2 2487.21 330.847  15
   4  -4  -2 1962.99 341.053  25
   4  -4  -1 393.910 218.830  16
   4  -4  -1 393.300 263.496  25
   4  -4  -1 335.068 201.431  15
  -4   4   0 2043.71 359.541   7
   4  -4   0 2683.45 333.766  16
   4  -4   0 2204.84 342.825  25
   4  -4   0 1955.50 302.408  15
  -4   4  -1 2329.52 402.020   7
   4  -4   1 2933.48 343.009  16
   4  -4   1 2170.27 341.111  25
  -4   4  -2 429.456 310.607   7
   4  -4   2-197.065 179.109  16
   4  -4   2 302.544 245.456  25
  -4   4  -3 148.062 298.312   7
   4  -4   3-27.7849 240.152  25
   4  -4   4-422.183 252.578  25
  -4   4  -4 275.166 305.020   7
  -4   4  -5 937.216 341.296   7
  -4   4  -6 914.383 337.762   7
  -4   4  -7 271.534 332.826   7
   4  -4   7 1776.65 666.571   6
  -4   4  -8 1576.06 396.261   7
   4  -4   8 2591.63 688.226   6
   4  -4   9 1780.48 666.120   6
   4  -4  10 1025.75 593.441   6
  -4   4 -10 293.070 335.948   7
   4  -4  11 133.228 520.609   6
  -4   4 -11-153.266 307.748   7
   4  -4  12-74.9974 460.519   6
   4  -4  13 234.082 386.040   6
  -4   4 -13-169.831 320.559   2
  -4   4 -14-21.3756 269.763   2
   4  -3 -15 8.43984 84.1310  18
   4  -3 -14-117.004 120.243  18
   4  -3 -13-50.8615 135.799  18
   4  -3 -12-105.705 463.246  24
   4  -3 -12 57.5963 157.170  16
   4  -3 -12 141.154 152.436  18
   4  -3 -11-171.299 447.129  24
   4  -3 -11-90.2150 174.644  16
   4  -3 -11-89.6317 165.158  18
   4  -3 -10 59.4608 483.961  24
   4  -3  -9 365.698 210.978  16
   4  -3  -8 718.548 515.354  24
   4  -3  -8 956.326 261.279  16
   4  -3  -7 2380.91 620.528  24
   4  -3  -7 2901.64 374.093  16
   4  -3  -6-55.4189 451.129  24
   4  -3  -6 185.269 241.921  16
   4  -3  -6 167.037 279.164  25
   4  -3  -5-52.1103 437.889  24
   4  -3  -5 391.641 294.459  25
   4  -3  -5 425.909 217.585  16
   4  -3  -4 563.620 294.411  25
   4  -3  -4 186.766 217.772  15
   4  -3  -4 268.623 224.796  16
   4  -3  -3-29.9033 259.785  25
   4  -3  -3-119.955 207.744  15
   4  -3  -3-203.526 230.395  16
   4  -3  -2 918.748 288.761  25
   4  -3  -2 253.097 220.068  16
   4  -3  -2 660.880 236.116  15
   4  -3  -1 670.384 279.568  25
  -4   3   1 141.327 262.204   7
   4  -3  -1 217.916 204.051  16
   4  -3  -1 328.574 198.559  15
   4  -3   0 986.784 282.427  25
  -4   3   0 540.399 289.459   7
   4  -3   0 471.244 223.919  16
   4  -3   0 285.033 200.364  15
   4  -3   1 198.049 262.291  25
  -4   3  -1 434.105 284.527   7
   4  -3   1 525.858 220.693  16
   4  -3   1 388.262 192.504  15
   4  -3   2 3849.24 371.914  16
   4  -3   2 3631.47 419.771  25
  -4   3  -3 646.421 309.047   7
   4  -3   3 1055.66 290.440  25
  -4   3  -4 2341.16 401.437   7
  -4   3  -5-215.552 326.198   7
  -4   3  -6-256.901 339.184   7
  -4   3  -7 1358.69 380.170   7
   4  -3   8 3360.22 733.838   6
  -4   3  -8 2763.29 462.405   7
   4  -3   9 1021.54 597.392   6
  -4   3  -9 106.276 338.337   7
   4  -3  10 1697.35 645.188   6
   4  -3  11-475.173 561.417   6
  -4   3 -11 542.703 363.723   7
  -4   3 -12 236.240 305.627   7
   4  -3  12-456.412 525.942   6
   4  -3  13-206.267 415.778   6
  -4   3 -13-477.128 365.907   2
  -4   3 -14 27.8194 320.210   2
   4  -3  14-82.2987 367.747   6
  -4   3 -15-119.720 247.412   2
   4  -2 -15-9.70858 92.5686  18
   4  -2 -14 199.733 133.873  18
   4  -2 -13-18.3838 146.411  18
   4  -2 -12-108.998 171.679  18
   4  -2 -12 56.6417 154.492  16
   4  -2 -11 426.072 190.564  16
   4  -2 -11 24.2318 169.468  18
   4  -2 -11 574.224 505.738  24
   4  -2 -10 179.907 488.199  24
   4  -2  -9 657.678 226.350  16
   4  -2  -9 428.325 208.287  18
   4  -2  -8-240.759 520.219  24
   4  -2  -8-28.4825 208.460  16
   4  -2  -8-26.9032 191.653  18
   4  -2  -7 1218.74 515.016  24
   4  -2  -7 599.832 222.911  18
   4  -2  -6 119.331 216.884  16
   4  -2  -6 99.5404 183.312  18
   4  -2  -6-241.998 287.297  25
   4  -2  -6-439.754 472.846  24
   4  -2  -5 368.566 315.661  25
   4  -2  -5 360.543 437.538  24
   4  -2  -5 571.656 251.529  16
   4  -2  -4-96.7808 276.186  25
   4  -2  -4 117.152 222.648  16
   4  -2  -3 400.910 264.198  25
   4  -2  -3 28.3924 208.020  16
   4  -2  -2-91.2052 279.589  25
   4  -2  -2-27.3646 197.634  16
   4  -2  -1-89.5406 274.498  25
   4  -2  -1-52.8978 208.321  16
   4  -2   0 1082.03 305.672  25
   4  -2   0 1850.29 282.336  16
   4  -2   1 4498.69 426.441  16
   4  -2   1 4225.77 475.190  25
  -4   2  -1 3791.01 436.606   7
  -4   2  -2 9976.65 881.207   7
   4  -2   2 11971.0 925.485  25
  -4   2  -3 943.962 302.038   7
  -4   2  -4 27.5696 281.562   7
  -4   2  -5 268.863 310.595   7
  -4   2  -6 129.641 335.465   7
   4  -2   6-136.525 210.126  13
  -4   2  -7 609.160 338.614   7
   4  -2   7-27.8955 212.174  13
  -4   2  -8 70.8771 327.272   7
  -4   2  -9 1541.65 420.121   7
   4  -2   9 2509.25 668.707   6
   4  -2  10 1640.65 635.307   6
  -4   2 -10 149.279 362.608   7
   4  -2  11 196.842 562.004   6
   4  -2  12 537.024 522.854   6
   4  -2  13-421.059 497.151   6
  -4   2 -13-269.882 398.190   2
  -4   2 -14 696.763 377.957   2
  -4   2 -15-184.821 315.203   2
   4  -1 -15 119.094 96.3331  18
   4  -1 -14-29.2351 120.867  18
   4  -1 -13 298.492 162.180  18
   4  -1 -12-66.7391 162.806  18
   4  -1 -12 55.4540 156.717  16
   4  -1 -11 25.2550 186.382  18
   4  -1 -11-329.178 194.423  16
   4  -1 -10 326.703 206.577  18
   4  -1  -9 113.007 196.365  18
   4  -1  -9 401.730 194.179  17
   4  -1  -9 396.929 204.357  16
   4  -1  -8 55.7384 193.026  16
   4  -1  -8 228.585 188.973  18
   4  -1  -8-302.101 499.582  24
   4  -1  -7 401.099 222.031  16
   4  -1  -7 582.700 513.162  24
   4  -1  -7 27.8845 190.513  18
   4  -1  -6 847.651 334.231  25
   4  -1  -6-26.8063 189.797  18
   4  -1  -6 385.851 469.691  24
   4  -1  -6 28.8775 215.626  16
   4  -1  -5 615.725 326.786  25
   4  -1  -5 689.936 212.027  18
   4  -1  -5 565.892 439.706  24
   4  -1  -5 487.646 239.766  16
   4  -1  -4 287.305 181.201  18
   4  -1  -4 254.397 211.174  16
   4  -1  -4-131.585 311.392  25
   4  -1  -3 90.9606 180.423  18
   4  -1  -3 125.602 274.158  25
   4  -1  -3 414.390 234.474  16
   4  -1  -2 463.523 269.319  25
   4  -1  -2 701.413 247.403  16
   4  -1  -1-87.4632 247.639  25
   4  -1  -1-390.036 206.214  11
   4  -1  -1-206.835 219.719  16
   4  -1   0 1932.85 353.165  25
   4  -1   0 2663.31 336.459  11
   4  -1   0 3162.59 344.006  16
   4  -1   1 3214.52 433.266  25
   4  -1   1 3401.91 398.867  11
   4  -1   1 4537.49 404.555  16
   4  -1   2-29.9656 255.424  25
   4  -1   2 226.960 235.901  13
   4  -1   2 177.714 193.066  16
   4  -1   3-196.762 222.793  13
  -4   1  -3-98.1480 280.310   7
   4  -1   4 253.717 227.347  13
  -4   1  -4 159.421 291.099   7
   4  -1   5 627.123 249.705  13
  -4   1  -5 822.689 334.318   7
   4  -1   6 204.405 218.326  13
  -4   1  -6 313.787 315.308   7
   4  -1   7 29.8890 218.770  13
  -4   1  -7 135.066 323.216   7
  -4   1  -8 389.259 339.469   7
   4  -1   9-52.0086 557.615   6
  -4   1  -9-335.422 363.831   7
   4  -1  10 412.695 556.359   6
  -4   1 -10-392.790 364.339   7
   4  -1  11 198.479 563.604   6
  -4   1 -11-334.281 347.393   7
   4  -1  12-226.697 523.420   6
  -4   1 -13-169.719 442.288   2
   4  -1  13-369.791 515.311   6
  -4   1 -14 74.4189 392.657   2
  -4   1 -15 435.072 541.485   1
  -4   1 -15 345.727 382.975   2
  -4   1 -16-137.641 288.976   2
   4   0 -15-36.8860 81.5869  18
   4   0 -14 42.0184 122.215  18
   4   0 -13-54.5511 151.915  18
   4   0 -12 234.580 161.807  16
   4   0 -12-65.7499 156.189  18
   4   0 -11-106.035 180.721  16
   4   0 -11-25.1580 172.916  18
   4   0  -9 1275.75 253.005  16
   4   0  -9 1158.75 235.240  17
   4   0  -9 746.504 244.114  18
   4   0  -8 162.335 198.038  16
   4   0  -8 61.1435 196.607  17
   4   0  -8-29.2908 196.745  18
   4   0  -7 3046.80 615.789  24
   4   0  -7 3423.29 375.772  18
   4   0  -6 1152.55 274.910  11
   4   0  -6 2040.99 308.293  18
   4   0  -6 2781.93 327.483  16
   4   0  -6 999.728 474.173  24
   4   0  -6 2606.09 419.717  25
   4   0  -5 362.858 450.557  24
   4   0  -5 163.389 185.350  18
   4   0  -5 346.139 308.142  25
   4   0  -5 495.764 223.837  11
   4   0  -5 417.100 224.759  16
   4   0  -4-33.2943 290.480  25
   4   0  -4-25.9993 190.301  18
   4   0  -4 217.262 219.882  11
   4   0  -4 54.9095 221.089  16
   4   0  -3 921.122 304.837  25
   4   0  -3 1085.34 233.776  18
   4   0  -3 1092.95 251.289  11
   4   0  -3 1216.79 265.749  16
   4   0  -2 811.958 300.622  25
   4   0  -2 976.060 214.587  18
   4   0  -2 695.949 236.701  16
   4   0  -2 365.810 226.433  11
   4   0  -1 1824.11 282.381  16
   4   0  -1 1497.71 328.995  25
   4   0  -1 1943.23 301.985  11
   4   0   0 187.997 188.673  16
   4   0   0 261.678 240.772  25
   4   0   0 268.462 222.373  11
   4   0   1 356.934 188.259  16
   4   0   1 619.103 224.520  11
   4   0   1-29.6830 256.058  25
   4   0   2 271.142 265.630  25
   4   0   2 231.289 182.281  16
   4   0   2 242.520 232.282  13
   4   0   3-89.5166 226.887  13
  -4   0  -4 338.111 263.205   7
   4   0   4 119.045 223.810  13
  -4   0  -5 254.874 293.131   7
   4   0   5-241.899 238.160  13
  -4   0  -6 275.417 309.019   7
   4   0   6 428.849 250.236  13
  -4   0  -7 268.652 326.489   7
   4   0   7 125.396 232.644  13
  -4   0  -8 499.143 355.332   7
  -4   0  -9 194.596 361.048   7
   4   0  10-494.561 584.445   6
  -4   0 -10 771.077 380.587   7
  -4   0 -11-111.602 336.388   7
   4   0  11-48.2840 548.346   6
   4   0  12-46.3786 523.803   6
  -4   0 -13-361.901 449.831   2
  -4   0 -14 367.755 430.341   2
  -4   0 -15 159.683 554.732   1
  -4   0 -15 142.582 383.212   2
   4   0  15 17.6521 145.208  13
  -4   0 -16 110.661 441.281   8
  -4   0 -16 113.506 346.085   2
   4   1 -14-75.6519 110.595  18
   4   1 -13-33.9868 146.885  18
   4   1 -12 1118.65 189.446  16
   4   1 -12-20.9061 160.848  18
   4   1 -11 1098.57 216.774  16
   4   1 -11 823.097 204.388  17
   4   1 -10 600.810 205.548  16
   4   1  -9 2178.47 271.323  17
   4   1  -9 772.075 235.394  18
   4   1  -8 1203.36 251.712  16
   4   1  -8 417.923 270.653  11
   4   1  -8 859.347 224.192  17
   4   1  -8 531.185 207.357  18
   4   1  -7-271.835 202.847  16
   4   1  -7 386.840 265.165  11
   4   1  -7-63.2181 196.212  17
   4   1  -7-59.5676 201.598  18
   4   1  -6 382.371 215.236  16
   4   1  -6 396.422 245.406  11
   4   1  -6 467.246 219.248  18
   4   1  -5 56.6575 187.260  18
   4   1  -5 69.8397 294.608  25
   4   1  -5-189.970 216.136  16
   4   1  -5 329.391 227.636  11
   4   1  -4 1635.67 281.105  18
   4   1  -4 1557.35 383.301  25
   4   1  -4 1784.21 292.191  16
   4   1  -4 1971.60 322.148  11
   4   1  -3 711.200 212.238  18
   4   1  -3 891.718 305.784  25
   4   1  -3 539.135 228.431  16
   4   1  -3 1095.60 275.367  11
   4   1  -2 1050.74 234.300  18
   4   1  -2 631.203 290.245  25
   4   1  -2 1094.63 240.915  16
   4   1  -2 1183.24 267.875  11
   4   1  -1 24.9285 180.082  18
   4   1  -1 92.1780 260.546  25
   4   1  -1 28.5806 211.951  11
   4   1  -1 213.918 203.539  16
   4   1   0 2558.36 388.604  25
   4   1   0 3728.42 404.744  11
   4   1   0 3326.18 351.980  16
   4   1   1 147.711 253.264  25
   4   1   1 171.533 177.783  16
   4   1   1 296.342 254.051  27
   4   1   1 343.189 224.333  11
   4   1   2 512.695 251.299  13
   4   1   2-28.8788 258.093  27
   4   1   2 392.374 270.898  25
   4   1   2 219.573 165.639  16
   4   1   3 476.570 249.513  13
   4   1   3 195.495 239.860  27
   4   1   4 757.280 273.160  13
   4   1   4 1372.45 293.988  27
   4   1   5 62.9718 230.690  13
   4   1   5 334.576 256.785  27
   4   1   6 95.7792 230.603  13
  -4  -1  -6-305.192 315.900   7
   4   1   7 389.726 251.880  13
  -4  -1  -7 99.8569 323.861   7
  -4  -1  -8 1382.39 394.646   7
  -4  -1  -9 481.197 359.454   7
  -4  -1 -10-100.568 454.636   2
  -4  -1 -10 37.2501 348.214   7
   4   1  10-47.7488 533.280   6
  -4  -1 -11 50.5686 478.415   2
   4   1  11 95.9150 529.539   6
  -4  -1 -13 192.408 476.209   2
  -4  -1 -14 2481.13 721.641   1
  -4  -1 -14 439.400 463.191   2
  -4  -1 -15 1731.60 644.222   1
  -4  -1 -15 195.402 442.220   2
   4   1  15 1217.62 224.297  13
  -4  -1 -16 94.5581 365.678   2
  -4  -1 -16-306.531 531.833   1
   4   1  16-15.2726 133.854  13
  -4  -1 -16 380.590 497.244   8
   4   2 -14-21.2894 96.2505  18
   4   2 -13-150.540 129.793  18
   4   2 -12-57.0049 147.964  18
   4   2 -11 15.6513 167.284  17
   4   2 -11-157.328 171.620  16
   4   2 -11-67.9062 162.407  18
   4   2 -10 1348.35 247.771  17
   4   2 -10 2266.83 286.159  16
   4   2  -9 1619.29 304.342  18
   4   2  -9 1775.18 336.265  19
   4   2  -8 1743.56 263.403  17
   4   2  -8 848.205 250.861  18
   4   2  -8 1421.03 262.241  16
   4   2  -8 1124.74 284.551  19
   4   2  -7 295.517 211.159  17
   4   2  -7 299.101 215.996  18
   4   2  -7-239.433 214.214  16
   4   2  -7-34.2368 226.308  19
   4   2  -7-270.741 268.021  11
   4   2  -6-27.1647 209.030  16
   4   2  -6 289.935 219.729  11
   4   2  -6-64.1744 195.923  17
   4   2  -6 89.1303 201.108  18
   4   2  -5 2021.03 400.251  25
   4   2  -5 2088.53 323.652  18
   4   2  -5 2027.65 352.511  11
   4   2  -5 3058.16 348.735  16
   4   2  -4 3443.65 406.326  11
   4   2  -4 2598.51 351.935  18
   4   2  -4 3705.18 383.844  16
   4   2  -4 2653.94 433.016  25
   4   2  -3 907.570 311.503  25
   4   2  -3 828.830 260.784  11
   4   2  -3 736.522 229.610  16
   4   2  -3 834.182 248.306  18
   4   2  -2 1099.92 325.963  25
   4   2  -2 381.494 222.025  18
   4   2  -2 1258.85 288.124  11
   4   2  -2 1494.20 257.389  16
   4   2  -1 586.092 279.998  25
   4   2  -1 359.530 310.067  27
   4   2  -1 587.174 212.035  18
   4   2  -1 913.179 226.963  16
   4   2  -1 479.589 238.753  11
   4   2   0 2845.68 416.466  25
   4   2   0 3426.83 438.247  27
   4   2   0 3788.17 370.967  16
   4   2   0 3935.45 427.545  11
   4   2   1 1221.57 314.299  27
   4   2   1 738.230 301.050  25
   4   2   1 967.212 262.758  11
   4   2   1 1033.63 220.294  16
   4   2   2 809.115 201.797  16
   4   2   2 1673.53 330.797  13
   4   2   2 659.271 296.054  25
   4   2   2 802.196 305.634  27
   4   2   3 1583.13 341.491  25
   4   2   3 1818.73 350.456  27
   4   2   3 1949.66 358.748  13
   4   2   4-117.887 251.169  27
   4   2   4-99.7320 230.216  13
   4   2   5 197.623 242.668  13
   4   2   5-28.5306 246.628  27
   4   2   6 8050.58 689.273  27
   4   2   6 8724.81 719.853  13
   4   2   7 7775.50 601.687  13
  -4  -2  -7 3970.25 556.698   7
  -4  -2  -8 1485.76 382.760   7
  -4  -2  -8 2067.20 528.391   2
   4   2   8 2030.06 342.336  13
  -4  -2  -9 293.677 479.481   2
  -4  -2 -10 459.744 504.469   2
  -4  -2 -11 676.868 525.991   2
  -4  -2 -13 331.424 720.618   1
  -4  -2 -13 695.179 531.589   2
  -4  -2 -14 701.661 681.835   1
  -4  -2 -14 505.487 490.623   2
  -4  -2 -15 173.860 598.452   1
  -4  -2 -15 206.328 444.993   2
   4   2  15-213.831 175.924  13
  -4  -2 -16 2326.61 566.271   8
   4   2  16 505.677 169.474  13
  -4  -2 -16 1427.26 568.237   1
  -4  -2 -17 1052.10 416.069   8
   4   3 -13 50.8863 110.508  18
   4   3 -12 66.9914 128.146  18
   4   3 -11 61.3285 155.442  18
   4   3 -10-118.213 169.653  18
   4   3 -10 248.234 181.764  17
   4   3 -10 151.588 172.539  16
   4   3  -9 141.725 180.840  16
   4   3  -8 5710.41 510.226  19
   4   3  -8 4453.50 453.021  18
   4   3  -7 13012.8 700.604  17
   4   3  -7 9488.04 735.967  19
   4   3  -7 11620.3 722.978  16
   4   3  -7 7472.23 664.892  18
   4   3  -6 1116.43 251.517  16
   4   3  -6 476.089 248.642  11
   4   3  -6 1028.06 242.354  17
   4   3  -6 386.407 206.418  18
   4   3  -6 454.044 246.642  19
   4   3  -5 26.5628 205.643  16
   4   3  -5-278.452 211.286  17
   4   3  -5-267.669 211.907  18
   4   3  -5-32.9426 224.719  11
   4   3  -5 420.265 258.031  19
   4   3  -4 209.972 198.695  16
   4   3  -4 33.6469 278.470  25
   4   3  -4 206.382 217.544  18
   4   3  -4 297.033 203.461  17
   4   3  -4 43.6518 276.944  14
   4   3  -4 392.842 243.035  11
   4   3  -3 968.869 251.500  16
   4   3  -3 886.085 314.666  25
   4   3  -3 642.937 226.314  18
   4   3  -3 1170.93 299.730  11
   4   3  -3 168.921 273.419  12
   4   3  -3 752.449 316.830  14
   4   3  -2 758.254 322.521  27
   4   3  -2 298.081 212.138  16
   4   3  -2-93.1610 275.041  25
   4   3  -2 259.765 210.345  18
   4   3  -2 277.036 264.110  14
   4   3  -2-31.6069 242.173  11
   4   3  -2 639.221 300.331  12
   4   3  -1 112.602 250.219  12
   4   3  -1 62.5656 227.565  11
   4   3  -1-102.069 278.495  27
   4   3  -1 402.306 268.843  25
   4   3  -1 190.370 200.916  16
   4   3   0 1533.22 321.260  12
   4   3   0 2003.32 337.162  11
   4   3   0 1522.76 348.278  27
   4   3   0 1726.35 336.700  25
   4   3   0 1745.90 280.670  16
   4   3   1 190.669 238.654  11
   4   3   1 42.4925 185.416  16
   4   3   1 100.255 290.229  27
   4   3   1 28.4710 257.462  25
   4   3   2 197.127 286.851  27
   4   3   2 379.170 181.568  16
   4   3   2 506.623 263.385  11
   4   3   2-34.9552 259.409  13
   4   3   2-146.904 288.914  25
   4   3   3 6431.83 609.175  13
   4   3   3 6053.20 575.068  25
   4   3   3 5745.13 588.890  27
   4   3   4 762.121 298.762  27
   4   3   4 418.446 275.121  13
   4   3   5-250.652 279.644  27
   4   3   5 68.8288 246.893  13
   4   3   6-30.3870 266.342  27
   4   3   6 137.714 245.261  13
   4   3   7 403.648 271.411  27
   4   3   7 308.071 268.838  13
   4   3   8 275.327 245.677  13
   4   3   9 1966.63 348.038  13
  -4  -3  -9 2127.98 609.103   2
   4   3  10 136.678 241.802  13
  -4  -3 -10 978.108 796.608   1
  -4  -3 -10-264.256 545.236   2
  -4  -3 -11 696.515 803.491   1
  -4  -3 -11 850.124 535.439   2
  -4  -3 -12 455.655 765.481   1
   4   3  13 928.168 256.637  13
  -4  -3 -13 465.409 546.702   2
  -4  -3 -14 1291.38 707.824   8
   4   3  14 413.295 211.734  13
  -4  -3 -14-335.403 494.906   2
  -4  -3 -14 1297.73 683.835   1
  -4  -3 -15 1995.86 630.293   8
   4   3  15 703.419 213.253  13
  -4  -3 -15 1534.10 657.333   1
  -4  -3 -16 667.224 536.696   8
   4   3  16 335.195 165.490  13
  -4  -3 -16 143.868 544.690   1
  -4  -3 -17 425.192 415.082   8
   4   4 -12-97.5704 118.890  18
   4   4 -11 178.716 159.117  18
   4   4 -10 170.003 161.845  18
   4   4  -9 141.540 203.038  19
   4   4  -9-91.8720 182.916  16
   4   4  -9-24.2132 171.273  18
   4   4  -9 38.0322 184.100  17
   4   4  -8 148.159 201.163  16
   4   4  -7 820.732 243.103  18
   4   4  -7 893.971 255.406  19
   4   4  -7 448.907 275.249  11
   4   4  -7 1321.44 258.483  17
   4   4  -6 322.764 217.881  18
   4   4  -6 308.687 251.301  19
   4   4  -6-179.633 292.268  14
   4   4  -6-26.7798 192.459  16
   4   4  -6 385.159 268.063  11
   4   4  -6 456.043 212.945  17
   4   4  -5 4229.32 403.160  17
   4   4  -5 3730.58 441.835  19
   4   4  -5 3674.05 417.029  18
   4   4  -5 3275.57 499.944  14
   4   4  -5 2858.66 426.642  11
   4   4  -4 655.299 305.532  25
   4   4  -4 176.185 285.861  14
   4   4  -4 634.445 231.941  18
   4   4  -4 256.201 196.560  17
   4   4  -4 730.942 263.351  19
   4   4  -4 318.959 307.722  12
   4   4  -4 639.898 246.986  11
   4   4  -4 1085.54 249.619  16
   4   4  -3-20.9561 195.106  17
   4   4  -3 151.395 201.753  18
   4   4  -3-127.635 285.722  14
   4   4  -3-32.3415 280.839  25
   4   4  -3 25.7049 201.272  16
   4   4  -3-134.421 249.151  11
   4   4  -3-44.1415 282.207  12
   4   4  -2 771.007 319.675  14
   4   4  -2 1347.44 269.313  18
   4   4  -2 778.242 229.442  17
   4   4  -2 531.520 311.566  27
   4   4  -2 845.127 314.733  25
   4   4  -2 897.099 234.325  16
   4   4  -2 422.118 292.010  12
   4   4  -2 985.996 289.564  11
   4   4  -1 688.714 307.289  14
   4   4  -1 218.689 196.023  17
   4   4  -1 455.355 205.511  16
   4   4  -1 332.279 286.721  25
   4   4  -1 316.789 300.789  27
   4   4  -1 520.409 291.963  12
   4   4  -1 422.187 247.973  11
   4   4   0 489.676 274.579  12
   4   4   0 494.265 249.762  11
   4   4   0 106.809 250.864  14
   4   4   0 540.477 296.789  25
   4   4   0 495.649 323.469  27
   4   4   0 206.145 187.504  16
   4   4   1 33.1547 241.075  11
   4   4   1-70.2528 237.777  12
   4   4   1-118.721 280.820  25
   4   4   1 209.998 315.108  27
   4   4   1 260.776 197.375  16
   4   4   2 13850.3 983.327  11
   4   4   2 14340.5 907.126  16
   4   4   2 11080.8 936.265  25
   4   4   2 12023.4 985.638  27
   4   4   3 230.106 259.010  11
   4   4   3 117.167 269.502  25
   4   4   3 363.304 279.654  13
   4   4   3-138.264 296.042  27
   4   4   4 2091.84 368.056  25
   4   4   4 2541.02 417.912  27
   4   4   4 2938.14 419.368  13
   4   4   5-67.3284 268.518  27
   4   4   5 578.922 263.476  13
   4   4   6 1760.58 347.920  27
   4   4   6 1636.94 336.700  13
   4   4   7 1864.65 356.274  27
   4   4   7 1521.67 325.357  13
   4   4   8 1244.20 303.561  27
   4   4   8 1055.40 298.562  13
   4   4   9-69.5446 242.507  13
  -4  -4 -11 278.674 745.709   1
  -4  -4 -11 53.8535 523.378   2
   4   4  12 405.570 242.067  13
  -4  -4 -12 1928.09 810.882   1
  -4  -4 -13 656.177 701.759   8
   4   4  13 258.687 217.717  13
  -4  -4 -13 52.0593 522.834   2
  -4  -4 -13 370.468 698.415   1
   4   4  14 51.1755 182.273  13
  -4  -4 -14 39.9811 640.343   8
  -4  -4 -14-242.706 660.838   1
   4   4  15-197.016 179.358  13
  -4  -4 -15 282.248 618.499   8
  -4  -4 -15-127.919 601.167   1
   4   4  16 159.140 160.829  13
  -4  -4 -16 146.578 523.866   8
  -4  -4 -16 174.908 568.746   1
  -4  -4 -17-252.247 377.366   3
  -4  -4 -17-305.953 441.356   8
   4   5 -10-91.6156 140.236  18
   4   5  -9 195.538 158.145  18
   4   5  -9 50.6912 183.197  19
   4   5  -8 353.470 213.861  17
   4   5  -8 28.5904 203.856  19
   4   5  -8 122.054 181.210  18
   4   5  -7 510.293 218.365  16
   4   5  -6 327.743 247.211  19
   4   5  -6 129.731 279.834  14
   4   5  -6 397.208 223.402  18
   4   5  -6 728.332 239.874  17
   4   5  -6 348.107 270.448  11
   4   5  -5-67.6398 249.137  11
   4   5  -5 177.912 199.146  18
   4   5  -5-46.0859 289.520  12
   4   5  -5 21.9050 207.239  17
   4   5  -5 43.9901 293.117  14
   4   5  -5 107.761 210.954  16
   4   5  -5-33.7613 230.258  19
   4   5  -4 605.339 229.415  18
   4   5  -4 645.171 315.523  12
   4   5  -4 812.813 260.284  11
   4   5  -4 1261.41 253.523  17
   4   5  -4 851.395 240.102  16
   4   5  -4 647.059 252.141  19
   4   5  -4 919.701 328.185  14
   4   5  -3-42.8168 295.719  14
   4   5  -3 463.075 288.965  25
   4   5  -3 677.533 216.098  17
   4   5  -3 1000.38 254.697  16
   4   5  -3 226.304 293.367  12
   4   5  -3 577.560 261.540  11
   4   5  -2 43.9172 276.249  12
   4   5  -2 34.0330 255.924  11
   4   5  -2 464.944 307.974  27
   4   5  -2 288.844 205.415  17
   4   5  -2 334.593 203.175  16
   4   5  -2 639.470 285.003  25
   4   5  -2-82.4688 268.498  14
   4   5  -1 377.410 292.949  12
   4   5  -1 366.207 252.145  11
   4   5  -1 423.611 219.106  16
   4   5  -1 254.139 283.188  27
   4   5  -1 400.942 206.182  17
   4   5  -1 387.540 271.265  25
   4   5  -1-117.588 261.763  14
   4   5   0 2315.08 366.989  25
   4   5   0 1507.64 366.483  14
   4   5   0 2226.90 290.313  17
   4   5   0 2549.10 421.758  27
   4   5   0 2913.66 371.461  11
   4   5   0 2039.20 396.975  12
   4   5   0 2966.14 326.979  16
   4   5   1-235.609 252.857  11
   4   5   1 491.863 294.663  12
   4   5   1-57.8616 272.740  25
   4   5   1 222.801 183.283  17
   4   5   1 365.333 338.847  26
   4   5   1 36.5674 297.735  27
   4   5   1 227.681 183.512  16
   4   5   2 1899.97 337.647  11
   4   5   2 1678.43 333.993  12
   4   5   2 1273.00 316.708  25
   4   5   2 2268.62 267.099  17
   4   5   2 2187.34 410.002  26
   4   5   2 2158.27 400.987  27
   4   5   2 1694.82 264.907  16
   4   5   3 2617.34 418.815  26
   4   5   3 2739.53 436.996  27
   4   5   3 2521.61 375.341  25
   4   5   3 2487.38 379.442  11
   4   5   3 2871.35 300.519  17
   4   5   4 8777.45 755.127  27
   4   5   4 8815.75 720.660  11
   4   5   4 10323.5 768.570  13
   4   5   5 1334.52 361.289  27
   4   5   5 1052.82 305.954  13
   4   5   5 1255.23 312.110  25
   4   5   6 331.954 263.291  13
   4   5   6 247.302 298.549  27
   4   5   7-109.467 261.722  13
   4   5   7-68.6927 276.560  27
   4   5   8 1078.52 299.264  13
   4   5   8 1253.85 327.171  27
   4   5   9 772.873 290.244  13
  -4  -5  -9 1365.04 738.405   8
  -4  -5 -10 1343.62 749.227   8
   4   5  11 978.643 275.706  13
  -4  -5 -12 104.721 740.791   1
   4   5  12 152.208 225.860  13
  -4  -5 -13 598.836 697.232   1
  -4  -5 -13-128.117 665.897   8
   4   5  13 27.8939 208.157  13
  -4  -5 -14-412.171 670.352   1
  -4  -5 -14-355.362 656.301   8
   4   5  14-74.7570 188.411  13
  -4  -5 -15-199.189 600.173   1
  -4  -5 -15 658.100 602.311   8
   4   5  15 147.689 175.567  13
  -4  -5 -16-143.213 515.205   8
  -4  -5 -16 429.038 470.240   3
   4   5  16 135.179 151.010  13
  -4  -5 -17 213.793 415.662   8
  -4  -5 -17 177.346 349.329   3
   4   6  -8 99.7881 181.459  19
   4   6  -7 194.251 208.387  19
   4   6  -7-37.5313 254.034  14
   4   6  -7-30.8564 225.842  11
   4   6  -5-41.9573 268.311  14
   4   6  -5 472.797 248.844  11
   4   6  -5 314.689 240.749  19
   4   6  -5-175.527 210.900  17
   4   6  -4 424.916 306.113  14
   4   6  -4 45.4043 294.171  12
   4   6  -4 460.901 247.307  11
   4   6  -4 532.044 224.380  17
   4   6  -4 895.331 248.021  16
   4   6  -3 131.357 208.740  17
   4   6  -3-168.732 287.684  14
   4   6  -3 188.463 207.145  16
   4   6  -3-45.2656 265.994  12
   4   6  -3-134.844 228.157  11
   4   6  -2 638.295 229.711  17
   4   6  -2 446.234 303.280  12
   4   6  -2 371.272 240.347  11
   4   6  -2 532.428 211.465  16
   4   6  -2 288.283 284.338  14
   4   6  -1-158.246 272.022  14
   4   6  -1 571.566 260.403  11
   4   6  -1 129.741 299.539  12
   4   6  -1 307.838 189.766  17
   4   6  -1 400.240 302.537  27
   4   6  -1 26.0029 197.914  16
   4   6  -1 113.207 243.652  25
   4   6   0 360.600 253.150  25
   4   6   0 356.033 371.424  26
   4   6   0 111.117 291.854  27
   4   6   0 99.9107 230.765  11
   4   6   0 250.496 273.916  12
   4   6   0 74.8575 259.297  14
   4   6   0 100.512 197.015  16
   4   6   0 177.284 188.812  17
   4   6   1 1143.58 380.258  26
   4   6   1 1531.29 366.091  27
   4   6   1 946.074 222.950  17
   4   6   1 1129.01 296.617  11
   4   6   1 926.127 318.665  12
   4   6   1 1190.74 249.754  16
   4   6   1 432.311 255.997  25
   4   6   2 1117.25 282.932  25
   4   6   2 1236.05 321.756  12
   4   6   2 1859.90 334.840  11
   4   6   2 1387.17 241.552  17
   4   6   2 840.057 365.509  26
   4   6   2 1292.24 359.054  27
   4   6   3 2638.44 385.469  25
   4   6   3 3888.20 430.918  11
   4   6   3 2195.87 392.940  12
   4   6   3 3325.76 321.228  17
   4   6   3 3433.43 461.507  26
   4   6   3 2555.21 444.773  27
   4   6   4 776.394 265.803  11
   4   6   4 1025.86 350.221  27
   4   6   4 465.918 239.389  25
   4   6   5 2248.10 405.237  27
   4   6   5 1852.68 332.334  11
   4   6   5 2021.10 365.073  13
   4   6   5 969.398 282.701  25
   4   6   6 73.7989 287.384  27
   4   6   6 110.052 239.060  25
   4   6   6 262.954 271.403  13
   4   6   7 1509.53 363.456  27
   4   6   7 670.048 274.798  25
   4   6   7 1656.73 327.969  13
   4   6   8 253.487 260.073  13
  -4  -6  -8 85.4968 640.077   8
   4   6   9 488.579 292.077  27
  -4  -6  -9 1817.57 711.114   8
  -4  -6 -10 495.713 677.848   8
   4   6  10 328.506 247.073  27
   4   6  10-33.4891 238.714  13
   4   6  11-191.552 235.439  13
  -4  -6 -12 130.591 687.552   8
   4   6  12 58.7615 207.859  13
  -4  -6 -13-329.863 638.258   8
   4   6  13 106.660 210.017  13
  -4  -6 -14 214.806 578.290   3
  -4  -6 -14-370.754 634.014   1
  -4  -6 -14-262.853 627.407   8
   4   6  14 331.442 197.120  13
  -4  -6 -15 217.934 504.736   3
  -4  -6 -15-565.706 589.905   1
  -4  -6 -15 131.443 570.708   8
   4   6  15 98.7268 164.129  13
   4   6  16 203.171 147.525  13
  -4  -6 -16-305.992 428.136   3
  -4  -6 -16 187.911 498.911   8
   4   7  -7-194.827 226.712  14
   4   7  -6-58.9599 214.374  11
   4   7  -6-107.598 262.524  14
   4   7  -5 245.366 277.145  12
   4   7  -4 191.883 211.309  17
   4   7  -3 219.486 284.336  12
   4   7  -3 282.148 286.385  14
   4   7  -3 975.915 234.702  17
   4   7  -3 222.790 240.492  11
   4   7  -2 39.9436 266.365  14
   4   7  -2 485.027 314.267  12
   4   7  -2 97.1908 229.412  11
   4   7  -2 150.453 201.205  17
   4   7  -2 302.601 278.191  27
   4   7  -1-155.517 273.071  14
   4   7  -1 83.8846 197.614  17
   4   7  -1 65.6364 247.951  11
   4   7  -1 43.4356 277.695  12
   4   7   0-37.1694 247.663  14
   4   7   0-65.5821 241.550  11
   4   7   0 42.5283 278.836  12
   4   7   0 20.4213 183.839  17
   4   7   1-32.5631 225.536  11
   4   7   1 41.5299 270.148  12
   4   7   1 294.784 191.824  17
   4   7   2 162.592 218.450  11
   4   7   2 80.5538 261.954  12
   4   7   2 73.5487 176.747  17
   4   7   2-113.026 340.678  26
   4   7   2 229.637 311.546  27
   4   7   3 33.1203 255.006  11
   4   7   3-36.0341 313.052  26
   4   7   3 154.501 295.560  27
   4   7   3 538.444 279.773  12
   4   7   4 4068.35 453.048  11
   4   7   4 3708.68 516.714  27
   4   7   5 2805.90 388.015  11
   4   7   5 2146.12 427.792  27
   4   7   6 325.157 253.845  11
   4   7   7 32.1523 235.309  11
   4   7   8 1056.78 346.577  27
   4   7   9 173.017 253.367  13
   4   7   9 99.9471 263.967  27
   4   7  10-128.880 245.134  13
   4   7  10-214.548 245.649  27
   4   7  11-91.0978 225.151  13
   4   7  11-27.1907 232.795  27
  -4  -7 -11 210.329 671.881   8
  -4  -7 -12-122.127 666.177   8
   4   7  12-27.9723 207.398  13
  -4  -7 -13 458.220 644.312   8
   4   7  13 25.0125 198.127  13
  -4  -7 -14 206.957 596.991   8
   4   7  14 128.918 196.097  13
  -4  -7 -15-653.892 567.386   8
  -4  -7 -15-28.5993 449.868   3
   4   7  15-107.431 161.394  13
   4   7  16 70.9914 109.106  11
   4   8  -6-30.1403 223.467  14
   4   8  -5-81.9673 198.665  11
   4   8  -5-33.2067 233.253  14
   4   8  -4-115.891 269.396  12
   4   8  -4 29.2293 205.320  11
   4   8  -4 282.650 251.693  14
   4   8  -3 485.053 274.034  12
   4   8  -3 73.2157 268.381  14
   4   8  -2 698.761 289.178  27
   4   8  -1 140.955 195.763  17
   4   8  -1 130.031 277.016  27
   4   8  -1 30.6870 218.665  11
   4   8  -1 117.116 332.647  26
   4   8   0 19.7455 183.128  17
   4   8   0-61.8267 218.702  11
   4   8   0 250.035 279.891  12
   4   8   0 142.113 247.777  14
   4   8   0 194.699 350.570  26
   4   8   0 34.4718 283.562  27
   4   8   1 384.050 339.625  26
   4   8   1 608.854 312.621  27
   4   8   1 619.191 244.490  11
   4   8   1 123.717 263.293  12
   4   8   1 800.582 219.370  17
   4   8   2 30.7791 216.267  11
   4   8   2 363.054 273.089  12
   4   8   2 224.630 326.673  26
   4   8   2-147.008 292.756  27
   4   8   3 361.238 336.374  26
   4   8   3 583.390 249.160  11
   4   8   3 584.830 296.188  12
   4   8   4 68.8215 297.477  26
   4   8   4 61.6532 224.202  11
   4   8   4 223.277 277.733  12
   4   8   5-94.6143 230.806  11
   4   8   5 151.124 278.307  27
   4   8   6 185.003 230.189  11
   4   8   6 37.1311 300.694  27
   4   8   7-179.586 216.189  11
   4   8   7 108.787 279.033  27
   4   8   8-28.9893 209.388  11
   4   8   8 278.710 293.951  27
   4   8   9 156.138 240.563  13
   4   8   9 263.260 256.466  27
   4   8  10 363.073 261.592  27
  -4  -8 -10-498.751 665.553   8
   4   8  10 88.7087 223.513  13
   4   8  10 78.4860 202.601  11
   4   8  11 323.966 249.499  27
  -4  -8 -11 189.242 644.991   8
   4   8  11 145.003 190.580  11
   4   8  11 82.3536 220.059  13
   4   8  12-148.972 198.939  13
   4   8  12-67.7596 216.287  27
   4   8  13 18.6893 156.114  11
   4   8  13 43.3458 178.270  13
   4   8  14 15.1556 141.101  11
   4   8  14-17.9467 162.263  13
   4   8  15 10.9233 108.500  11
   4   9  -6 69.8252 184.373  14
   4   9  -5-133.882 206.162  14
   4   9  -4-117.838 225.307  14
   4   9  -4 98.0641 229.587  12
   4   9  -4 96.0821 190.234  11
   4   9  -3 312.972 221.469  14
   4   9  -3-70.6483 242.806  12
   4   9  -3 77.5361 198.949  11
   4   9  -2-97.0035 227.147  14
   4   9  -2 107.540 204.422  11
   4   9  -2-296.799 267.951  12
   4   9  -1-85.2393 239.737  27
   4   9  -1-179.635 314.898  26
   4   9  -1 130.139 225.251  14
   4   9  -1 38.2335 258.791  12
   4   9  -1-185.463 212.202  11
   4   9   0 193.031 251.158  12
   4   9   0 145.710 325.161  26
   4   9   0 61.5736 254.659  27
   4   9   1 364.078 343.360  26
   4   9   1 163.040 271.348  27
   4   9   2 179.332 313.147  26
   4   9   2 239.811 273.118  27
   4   9   3 335.962 237.068  11
   4   9   3 174.428 311.970  26
   4   9   3 528.138 296.267  27
   4   9   4-303.416 222.122  11
   4   9   4 66.8524 296.980  26
   4   9   5-170.663 239.740  12
   4   9   5 35.8786 274.405  27
   4   9   5 440.290 317.913  26
   4   9   6 815.619 310.175  27
   4   9   7 34.5088 263.929  27
   4   9   8 77.2407 192.797  11
   4   9   8 863.881 311.024  27
   4   9   9 24.0900 184.239  11
   4   9   9-31.3063 254.801  27
   4   9  10-110.876 179.619  11
   4   9  10-86.0989 238.578  27
   4   9  11-99.8360 167.630  11
   4   9  11 127.712 227.941  27
   4   9  12 224.883 158.037  11
   4   9  12 64.4858 204.377  27
   4   9  13-70.4549 130.720  11
   4   9  14 60.9279 106.189  11
   4  10  -5 76.4819 158.148  14
   4  10  -4 22.2302 175.066  14
   4  10  -3 114.438 212.143  12
   4  10  -3 24.5258 189.855  14
   4  10  -2-103.998 201.240  14
   4  10  -2-155.583 218.563  12
   4  10  -2 85.2541 174.409  11
   4  10  -1-32.8341 243.541  12
   4  10  -1 250.319 193.071  11
   4  10   0 330.873 232.094  27
   4  10   0 258.180 300.463  26
   4  10   0-169.059 237.477  12
   4  10   0-137.875 193.866  11
   4  10   1 419.167 259.256  27
   4  10   1-102.996 236.071  12
   4  10   1 458.182 298.567  26
   4  10   1 91.6935 173.412  11
   4  10   2 117.174 179.611  11
   4  10   2 448.444 254.376  12
   4  10   2-163.226 288.965  26
   4  10   2 442.494 265.823  27
   4  10   3 117.026 183.436  11
   4  10   3-34.1477 256.518  12
   4  10   3 96.0029 296.827  26
   4  10   3 403.930 267.395  27
   4  10   4 139.909 184.896  11
   4  10   4 246.737 283.769  26
   4  10   4 383.077 281.214  27
   4  10   4-33.0036 233.630  12
   4  10   5-22.7891 181.569  11
   4  10   5 87.3026 275.356  26
   4  10   5 323.494 275.658  27
   4  10   5 156.658 223.242  12
   4  10   6 193.179 271.658  27
   4  10   6 22.0177 172.447  11
   4  10   7 472.215 275.961  27
   4  10   7-42.0105 167.368  11
   4  10   8 30.1678 240.272  27
   4  10   8 59.4905 160.563  11
   4  10   9 793.512 266.645  27
   4  10   9 146.348 167.166  11
   4  10  10 1297.61 270.831  27
   4  10  10-16.4774 148.554  11
   4  10  11 342.869 222.131  27
   4  10  11-56.2425 136.646  11
   4  10  12 151.925 186.645  27
   4  10  12-142.200 112.167  11
  -4 -10 -13-39.6611 200.472   9
   4  11  -2-117.398 189.180  12
   4  11  -1 77.2285 212.885  12
   4  11   0-150.199 150.510  11
   4  11   0-164.511 202.176  12
   4  11   1-311.234 224.080  12
   4  11   1-52.8753 161.409  11
   4  11   1 341.976 212.302  27
   4  11   1 54.9808 262.112  26
   4  11   2 200.850 216.021  12
   4  11   2 105.266 160.093  11
   4  11   2 569.900 228.704  27
   4  11   2 472.417 280.387  26
   4  11   3 51.5649 147.856  11
   4  11   3-27.5250 280.151  26
   4  11   3-75.6407 227.966  27
   4  11   3 28.6819 209.905  12
   4  11   4 26.6798 260.261  26
   4  11   4-292.503 245.583  27
   4  11   4 188.369 160.132  11
   4  11   4 224.882 207.111  12
   4  11   5-217.946 236.569  27
   4  11   5-50.1362 151.750  11
   4  11   6 114.975 238.815  26
   4  11   6 27.4151 233.611  27
   4  11   6 80.0022 147.207  11
   4  11   7-26.7913 234.859  27
   4  11   7-104.738 139.390  11
   4  11   8 258.426 235.143  27
   4  11   9 508.045 227.186  27
   4  11  10 219.914 212.491  27
   4  11  11-152.483 186.810  27
   4  12  -1-17.2829 145.812  12
   4  12   0 77.7997 154.964  12
   4  12   1-83.4167 175.132  12
   4  12   2 43.2828 178.945  12
   4  12   3-151.726 232.310  26
   4  12   3-36.6493 179.401  27
   4  12   3 65.4989 164.959  12
   4  12   4 358.288 236.107  26
   4  12   4-78.9737 190.495  27
   4  12   4 106.840 173.067  12
   4  12   5-59.4857 213.827  26
   4  12   5-20.7060 194.351  27
   4  12   6 746.807 227.011  26
   4  12   6 337.806 205.201  27
   4  12   7-20.9942 205.533  27
   4  12   8-20.1286 198.502  27
   4  12   9-56.2178 180.080  27
   4  12  10 167.977 169.498  27
   5  -9  -7 30.8048 95.2268  16
   5  -9  -6-80.7071 114.208  16
   5  -9  -5 197.294 125.179  16
   5  -9  -4 113.660 119.187  16
   5  -9  -3-98.0675 120.585  16
   5  -9  -2-101.903 112.556  16
  -5   9   2-38.0509 138.159   7
  -5   9   1-174.055 152.157   7
  -5   9   0-160.057 152.565   7
  -5   9  -1 151.183 143.033   7
  -5   9  -2-40.5613 134.346   7
   5  -8  -9 56.8630 92.8391  16
   5  -8  -8-35.3792 110.704  16
   5  -8  -7-13.5962 120.793  16
   5  -8  -6 455.194 151.977  16
   5  -8  -5 128.512 146.058  16
   5  -8  -4 81.4601 143.521  16
  -5   8   3-164.695 158.379   7
   5  -8  -3 358.836 154.983  16
  -5   8   2 37.2998 170.870   7
   5  -8  -2 840.348 168.739  16
  -5   8   1-176.289 177.146   7
   5  -8  -1 227.884 134.815  16
  -5   8   0-171.049 179.368   7
  -5   8  -1-276.530 192.697   7
  -5   8  -2 129.647 177.063   7
  -5   8  -3-125.474 173.352   7
  -5   8  -4-64.8715 165.222   7
  -5   8  -5-68.1439 148.370   7
   5  -7 -10 165.943 95.2791  16
   5  -7  -9-84.8388 113.859  16
   5  -7  -8 173.514 132.801  16
   5  -7  -7 65.3573 139.932  16
   5  -7  -6-90.2542 153.878  16
   5  -7  -5 19.0353 150.755  16
   5  -7  -4 38.6548 159.811  16
   5  -7  -3 389.535 173.757  16
  -5   7   2-72.7298 190.753   7
   5  -7  -2 131.905 162.108  16
  -5   7   1 15.7303 197.296   7
   5  -7  -1 159.292 145.713  16
  -5   7   0-116.906 207.544   7
   5  -7   0 188.435 143.899  16
  -5   7  -1-120.959 216.735   7
  -5   7  -2 139.934 213.452   7
  -5   7  -3 158.130 209.833   7
  -5   7  -4-100.508 200.935   7
  -5   7  -5-78.8045 189.953   7
  -5   7  -6 42.5386 176.973   7
  -5   7  -7-154.660 159.425   7
   5  -6 -10 124.212 109.151  16
   5  -6  -9 154.645 129.598  16
   5  -6  -8 65.7300 142.076  16
   5  -6  -7-185.740 163.894  16
   5  -6  -6 80.3028 161.716  16
   5  -6  -5 148.160 165.001  16
   5  -6  -4 43.5491 159.374  16
   5  -6  -3-108.307 175.476  16
   5  -6  -2 686.283 206.816  16
   5  -6  -1 2306.52 287.178  16
  -5   6   0-165.828 215.450   7
   5  -6   0 148.413 146.938  16
  -5   6  -1-270.917 233.128   7
  -5   6  -2-139.523 241.452   7
  -5   6  -3-60.2569 225.616   7
  -5   6  -4 280.216 229.738   7
  -5   6  -5 19.0895 229.446   7
  -5   6  -6 18.0745 211.882   7
  -5   6  -7-246.993 202.254   7
  -5   6  -8-191.738 171.283   7
   5  -5 -11-18.7986 95.3465  16
   5  -5 -10 357.843 130.430  16
   5  -5  -9 31.3013 133.997  16
   5  -5  -8 143.301 150.604  16
   5  -5  -7-19.9552 158.925  16
   5  -5  -6-215.370 179.422  16
   5  -5  -5 135.893 176.499  16
   5  -5  -4-186.790 186.268  16
   5  -5  -3 801.301 219.956  16
   5  -5  -2 92.2149 176.396  16
   5  -5  -1-66.3261 177.090  16
   5  -5   0 41.3877 171.990  16
  -5   5  -1-387.556 252.096   7
  -5   5  -2 192.230 236.782   7
  -5   5  -3-175.299 240.760   7
  -5   5  -4 311.986 248.850   7
  -5   5  -5 152.427 237.802   7
  -5   5  -6 127.549 244.800   7
  -5   5  -7-141.439 233.335   7
  -5   5  -8 108.570 221.264   7
  -5   5  -9 224.284 231.358   2
   5  -4 -11-83.3950 109.057  16
   5  -4 -10-69.2521 129.013  16
   5  -4  -9-82.5961 135.249  16
   5  -4  -8 1248.53 214.305  16
   5  -4  -7 734.381 200.008  16
   5  -4  -6 1390.43 244.472  16
   5  -4  -5 283.275 185.578  16
   5  -4  -4 316.058 192.346  16
   5  -4  -3 49.2353 196.066  16
   5  -4  -3 26.2073 248.915  25
   5  -4  -2 458.549 202.625  16
   5  -4  -2 551.104 263.179  25
   5  -4  -1 209.245 191.231  16
   5  -4  -1-313.420 250.951  25
   5  -4   0 723.982 201.196  16
   5  -4   0 736.062 255.677  25
   5  -4   1 1258.38 287.462  25
   5  -4   2 581.934 234.560  25
  -5   4  -3 369.891 249.871   7
   5  -4   3 233.536 216.325  25
  -5   4  -4 541.091 260.009   7
   5  -4   4 1263.60 253.296  25
  -5   4  -5 93.8214 245.825   7
   5  -4   5 745.806 219.566  25
  -5   4  -6-257.767 247.294   7
   5  -4   6 219.122 176.151  25
  -5   4  -7 114.544 258.102   7
  -5   4  -8 213.044 236.240   7
  -5   4  -9-252.550 287.008   2
  -5   4  -9-308.635 235.225   7
  -5   4 -10 153.027 241.553   2
   5  -3 -11-22.0273 106.232  16
   5  -3 -10 28.6777 130.766  16
   5  -3  -9 634.425 174.302  16
   5  -3  -8 13.5179 138.874  17
   5  -3  -8 427.809 173.813  16
   5  -3  -7 299.086 174.751  16
   5  -3  -6 414.504 192.898  16
   5  -3  -5 697.398 211.804  16
   5  -3  -4 487.498 208.651  16
   5  -3  -4 143.575 252.480  25
   5  -3  -3 272.226 192.325  16
   5  -3  -3 348.730 273.306  25
   5  -3  -2 48.5813 176.619  16
   5  -3  -2 58.0551 265.838  25
   5  -3  -1 47.6636 183.409  16
   5  -3  -1-313.491 287.123  25
   5  -3   0 1357.42 240.461  16
   5  -3   0 1093.63 317.473  25
   5  -3   1 13762.2 1002.92  25
   5  -3   2 4232.59 466.673  25
   5  -3   3 159.805 238.906  25
  -5   3  -4 96.6589 249.768   7
   5  -3   4 422.233 229.889  25
  -5   3  -5-98.5960 252.629   7
   5  -3   5 232.845 215.071  25
  -5   3  -6 176.048 269.880   7
   5  -3   6 267.084 208.491  25
  -5   3  -7 73.7238 256.144   7
   5  -3   7 184.517 198.660  25
  -5   3  -8-234.699 263.840   7
   5  -3   8 446.956 187.942  25
  -5   3  -9-145.026 244.131   7
   5  -3   9 192.063 159.008  25
  -5   3  -9-124.918 320.155   2
  -5   3 -10-86.3739 280.283   2
   5  -2 -11 170.622 118.533  16
   5  -2 -10 144.167 128.357  16
   5  -2  -9 51.7447 144.825  16
   5  -2  -8 412.425 180.572  16
   5  -2  -8 380.451 168.039  17
   5  -2  -7 645.649 205.487  16
   5  -2  -6 3637.86 376.279  16
   5  -2  -5 192.306 188.556  16
   5  -2  -4 172.372 185.314  16
   5  -2  -4 305.837 276.801  25
   5  -2  -3-61.8422 266.008  25
   5  -2  -2 245.783 267.170  25
   5  -2  -1-149.957 255.667  25
   5  -2   0 482.329 275.177  25
   5  -2   1 240.256 255.005  25
   5  -2   2 1209.88 307.561  25
   5  -2   3 5176.85 511.907  25
   5  -2   4 1072.27 283.539  25
   5  -2   5-131.758 226.807  25
   5  -2   6-255.475 224.261  25
  -5   2  -6-155.671 266.161   7
   5  -2   7-169.386 214.041  25
  -5   2  -7 157.572 279.754   7
   5  -2   8-44.5233 209.859  25
  -5   2  -8-195.774 268.706   7
   5  -2   9-40.0347 174.663  25
  -5   2  -9-110.379 342.826   2
   5  -2  10 154.282 166.379  25
  -5   2 -10 368.012 314.600   2
   5  -2  11-180.748 143.624  25
  -5   2 -11 85.3037 287.656   2
   5  -1 -11 132.219 110.491  16
   5  -1 -10 100.431 132.615  16
   5  -1  -9-24.4614 140.488  17
   5  -1  -9 237.732 150.264  16
   5  -1  -8 172.596 158.457  17
   5  -1  -8 19.4047 163.812  16
   5  -1  -7-16.2752 162.952  17
   5  -1  -7-213.957 182.413  16
   5  -1  -6 22.7740 182.380  16
   5  -1  -5 213.085 180.410  16
   5  -1  -4-253.874 269.129  25
   5  -1  -4-48.6927 185.188  16
   5  -1  -3 192.749 293.162  25
   5  -1  -2 63.9193 257.363  25
   5  -1  -1-62.4892 264.924  25
   5  -1   0 315.989 271.146  25
   5  -1   1-249.991 266.631  25
   5  -1   2 402.720 267.514  25
   5  -1   3 896.542 276.448  25
   5  -1   4 895.357 283.437  25
   5  -1   5 57.1568 235.084  25
   5  -1   6 27.7885 234.445  25
   5  -1   7 53.1549 219.738  25
  -5   1  -7-76.4542 271.455   7
   5  -1   8-24.8471 218.780  25
  -5   1  -8-73.3195 265.937   7
   5  -1   9-159.878 206.713  25
  -5   1 -10 216.703 338.810   2
   5  -1  10-60.8146 192.529  25
  -5   1 -11-47.2549 311.168   2
   5  -1  11 171.839 170.211  25
  -5   1 -12-18.8236 273.698   2
  -5   1 -13 733.724 373.206   8
   5   0 -11 148.113 113.021  16
   5   0 -10 55.3242 127.759  16
   5   0  -9 16.6300 143.052  16
   5   0  -9-12.4379 137.333  17
   5   0  -8 169.472 155.929  16
   5   0  -8 129.754 154.289  17
   5   0  -7 62.2119 175.829  16
   5   0  -7 16.2137 159.906  17
   5   0  -6 584.172 192.001  16
   5   0  -6 265.607 176.893  17
   5   0  -5 327.112 190.117  16
   5   0  -4-64.1868 266.750  25
   5   0  -4 143.471 186.215  16
   5   0  -3 260.607 288.515  25
   5   0  -2 129.926 275.489  25
   5   0  -1 254.544 268.847  25
   5   0   0 322.404 261.683  25
   5   0   1 607.073 270.557  25
   5   0   2-158.760 261.328  25
   5   0   3 2557.21 368.424  25
   5   0   4 864.585 283.236  25
   5   0   5 533.687 260.535  25
   5   0   6 116.067 234.906  25
   5   0   6-107.795 201.074  13
   5   0   6 23.8161 186.482  11
   5   0   7 699.252 237.756  13
   5   0   7 1147.19 276.721  25
   5   0   8-53.1637 218.660  25
   5   0   9 98.4893 215.875  25
   5   0  10 22.3112 211.905  25
   5   0  11 77.8037 180.411  25
  -5   0 -12-417.660 320.439   2
   5   0  12 16.2471 165.468  25
  -5   0 -13 959.840 423.318   8
   5   1 -10 52.7810 131.101  16
   5   1  -9-136.188 138.694  17
   5   1  -9 47.5060 141.339  16
   5   1  -8 28.5250 149.081  17
   5   1  -8 55.2736 156.990  16
   5   1  -7 400.638 174.030  16
   5   1  -7 207.401 170.849  17
   5   1  -6 107.490 167.360  16
   5   1  -6-104.209 184.424  17
   5   1  -5 203.065 190.722  16
   5   1  -4 488.221 197.213  16
   5   1  -4 827.258 299.413  25
   5   1  -3-227.353 279.700  25
   5   1  -2 98.0915 274.543  25
   5   1  -1 420.604 270.402  25
   5   1  -1 25.9628 199.972  11
   5   1   0 32.1088 255.844  25
   5   1   0 208.898 209.269  11
   5   1   1-96.6214 279.673  25
   5   1   1 26.3718 206.494  11
   5   1   2 446.568 278.815  25
   5   1   2 214.709 213.254  11
   5   1   3-89.8236 242.426  25
   5   1   3 194.449 207.306  11
   5   1   4 1173.98 295.462  25
   5   1   4 245.527 222.135  11
   5   1   5 390.474 250.654  25
   5   1   6-236.151 250.375  25
   5   1   6-29.3575 219.169  13
   5   1   7 429.232 241.512  25
   5   1   7 425.303 235.747  13
   5   1   8-54.1453 199.441  13
   5   1   8-27.3673 226.281  25
   5   1   9 101.345 191.733  13
   5   1   9 307.705 222.932  25
   5   1  10-22.9095 190.542  13
   5   1  10-281.037 218.179  25
   5   1  11 219.523 172.640  13
   5   1  11 20.7819 191.250  25
   5   1  12 17.6874 167.989  25
  -5  -1 -13 983.437 445.243   8
   5   1  13-85.4721 149.363  25
  -5  -1 -14 357.559 338.171   8
   5   2  -9 211.169 141.206  17
   5   2  -9 44.9038 140.682  16
   5   2  -8 254.214 169.001  17
   5   2  -8-34.3072 146.237  16
   5   2  -7 201.798 169.752  17
   5   2  -7 385.936 176.040  16
   5   2  -6 67.3749 168.589  17
   5   2  -6 124.817 162.985  16
   5   2  -5-143.584 180.175  17
   5   2  -5 217.731 180.019  16
   5   2  -4 67.3408 172.791  16
   5   2  -4 125.859 193.747  11
   5   2  -3 204.230 185.525  16
   5   2  -3 537.295 287.524  25
   5   2  -2 256.712 282.924  25
   5   2  -1 329.446 217.761  11
   5   2  -1 663.756 289.402  25
   5   2   0-27.5845 197.848  11
   5   2   0 31.4756 269.461  25
   5   2   1 361.726 221.191  11
   5   2   1 827.012 304.776  25
   5   2   2 905.015 261.592  11
   5   2   2 2175.60 366.161  25
   5   2   3 380.115 230.524  11
   5   2   3 572.986 266.877  25
   5   2   4 229.568 223.596  11
   5   2   4 87.9385 228.393  25
   5   2   5 479.624 230.847  11
   5   2   5 327.531 238.312  25
   5   2   6 234.691 241.684  25
   5   2   7 149.416 235.430  13
   5   2   7 85.5809 237.169  25
   5   2   8 200.512 215.607  13
   5   2   8 328.670 232.704  25
   5   2   9 874.213 255.637  25
   5   2   9 348.345 209.919  13
   5   2  10 71.1084 202.948  25
   5   2  10 49.2655 188.421  13
   5   2  11-233.266 202.252  25
   5   2  11 65.3812 181.182  13
   5   2  12-219.045 182.008  25
   5   2  12 18.4526 155.737  13
  -5  -2 -12 454.403 505.761   8
   5   2  13-179.595 152.451  25
   5   2  13-86.7576 134.761  13
  -5  -2 -14 120.943 352.073   8
   5   3  -8-162.116 155.194  16
   5   3  -8 105.288 148.666  17
   5   3  -7 526.354 177.531  16
   5   3  -7 483.916 181.947  17
   5   3  -6 412.772 183.132  16
   5   3  -6 44.6450 184.477  11
   5   3  -6 474.708 185.230  17
   5   3  -5 335.856 183.293  16
   5   3  -5 34.6316 177.013  17
   5   3  -5 48.8573 189.229  11
   5   3  -4 152.964 205.767  11
   5   3  -4 235.284 182.873  17
   5   3  -4 329.321 188.490  16
   5   3  -3 104.117 194.217  11
   5   3  -3-134.213 184.946  16
   5   3  -3 59.6512 258.994  25
   5   3  -2 154.719 174.263  16
   5   3  -2 122.237 260.493  25
   5   3  -1 412.128 202.315  16
   5   3  -1 92.5888 275.065  25
   5   3  -1 472.540 188.353  17
   5   3   0 1441.84 301.435  11
   5   3   0 1745.22 354.177  25
   5   3   0 2540.16 283.715  17
   5   3   1 3439.58 436.581  25
   5   3   1 4659.74 369.376  17
   5   3   2 202.995 224.653  11
   5   3   2-30.5606 268.021  25
   5   3   2 227.156 176.293  17
   5   3   3 264.686 240.728  11
   5   3   3 695.983 277.127  25
   5   3   3 430.063 169.153  17
   5   3   4 57.8756 242.983  25
   5   3   4-177.248 224.629  11
   5   3   5-28.4324 243.618  25
   5   3   5 348.051 228.631  11
   5   3   6 112.962 239.521  25
   5   3   7 882.406 267.292  25
   5   3   7 947.924 274.476  13
   5   3   8 79.5121 242.714  25
   5   3   8-145.947 205.015  13
   5   3   8 25.7661 187.324  11
  -5  -3  -9 519.247 557.660   8
   5   3   9 27.5223 215.512  13
   5   3   9-25.0730 217.734  25
   5   3  10 115.510 206.200  25
  -5  -3 -10 436.442 561.300   8
   5   3  10-252.419 206.578  13
   5   3  11 124.392 190.839  25
   5   3  11 112.476 176.344  13
  -5  -3 -11 611.731 537.495   8
   5   3  12-38.5616 157.793  13
  -5  -3 -12 444.381 511.824   8
   5   3  12 125.760 171.990  25
   5   3  13 61.9533 141.857  13
   5   3  13 12.6937 120.584  11
   5   3  13 14.7144 144.073  25
  -5  -3 -14 17.2282 355.144   8
   5   4  -7-110.849 152.688  17
   5   4  -6 504.863 187.160  16
   5   4  -6 453.155 179.157  17
   5   4  -5 80.2458 182.202  16
   5   4  -5-118.507 187.742  11
   5   4  -5-133.558 175.644  17
   5   4  -4 41.7120 162.365  16
   5   4  -4-152.291 191.767  11
   5   4  -4 34.4834 166.923  17
   5   4  -3 601.030 202.705  16
   5   4  -3 622.588 186.060  17
   5   4  -2 162.155 217.966  11
   5   4  -2 531.271 194.691  16
   5   4  -2 705.449 273.384  25
   5   4  -1 1573.53 246.705  16
   5   4  -1 861.419 291.974  25
   5   4   0-103.221 159.825  16
   5   4   0 28.7993 253.593  25
   5   4   1 680.048 288.194  25
   5   4   2 374.196 251.761  25
   5   4   2 258.821 218.018  11
   5   4   3 975.843 280.274  25
   5   4   3 754.604 259.249  11
   5   4   4 368.025 249.045  25
   5   4   5 26.9226 216.784  25
   5   4   6 52.4977 218.158  25
   5   4   7 25.8043 223.036  25
   5   4   7 53.8365 199.586  11
   5   4   8 696.097 256.919  25
   5   4   8 435.759 233.153  13
   5   4   8-102.394 201.035  11
   5   4   9 958.103 238.071  25
   5   4   9 735.497 237.294  13
   5   4  10-74.9998 188.959  13
   5   4  10-151.304 191.248  25
  -5  -4 -10 145.461 537.866   8
   5   4  10-87.0006 175.216  11
   5   4  11-156.237 184.602  13
   5   4  11-135.486 186.034  25
  -5  -4 -11-81.5334 510.692   8
   5   4  11 19.2103 158.085  11
   5   4  12-38.3953 161.976  13
   5   4  12 16.7017 154.241  25
  -5  -4 -12 148.340 470.999   8
   5   4  12-97.4589 142.376  11
   5   4  13 62.4361 136.804  13
   5   4  13-64.2975 119.238  11
  -5  -4 -13 20.8614 422.485   8
   5   4  14-70.4720 84.4152  11
   5   5  -6 776.452 185.575  17
   5   5  -5 2601.26 251.601  17
   5   5  -5 239.333 197.143  11
   5   5  -4 393.541 178.080  17
   5   5  -4-96.3778 194.184  11
   5   5  -3 50.9552 172.956  17
   5   5  -3 147.068 194.192  11
   5   5  -2 326.303 179.876  17
   5   5  -2 51.1556 197.145  11
   5   5  -1 359.368 238.421  25
   5   5  -1-26.6941 205.856  11
   5   5  -1 376.068 175.133  17
   5   5   0-78.8720 225.179  25
   5   5   0 237.183 170.803  17
   5   5   1 265.245 236.720  25
   5   5   1 457.417 184.855  17
   5   5   2 603.868 256.145  25
   5   5   2 311.684 156.998  17
   5   5   3 649.851 244.087  25
   5   5   3 121.021 249.924  27
   5   5   4 881.433 257.032  25
   5   5   4 527.224 243.082  27
   5   5   5 76.4751 219.459  25
   5   5   5 251.216 247.031  27
   5   5   6-23.9457 195.927  25
   5   5   6-82.1128 208.066  11
   5   5   6 156.439 233.696  27
   5   5   7-90.8267 195.331  25
   5   5   7-78.5821 199.128  11
   5   5   7 331.610 219.634  27
   5   5   8-247.093 192.365  11
   5   5   8 285.890 203.915  25
   5   5   9 206.232 191.422  11
   5   5   9-83.5666 183.965  25
   5   5  10 166.491 172.074  11
   5   5  10-95.5407 174.255  25
   5   5  11 135.560 172.473  25
  -5  -5 -11 217.575 491.272   8
   5   5  11-73.3149 154.639  11
  -5  -5 -12-151.546 448.877   8
   5   5  12-46.3677 131.079  11
  -5  -5 -13-323.013 396.605   8
   5   5  13-72.9960 117.902  11
   5   6  -4 2811.95 245.847  17
   5   6  -4 64.1545 188.415  11
   5   6  -3 138.185 194.116  11
   5   6  -3 714.740 183.061  17
   5   6  -2 285.255 197.756  11
   5   6  -2 447.950 179.514  17
   5   6  -1-24.7209 182.105  11
   5   6  -1-16.2496 167.628  17
   5   6   0-50.9853 194.996  11
   5   6   0-63.9132 160.996  17
   5   6   1 26.1780 190.463  11
   5   6   1 201.856 166.076  17
   5   6   2-52.2919 197.540  11
   5   6   2 14.7043 152.187  17
   5   6   3 209.680 202.970  11
   5   6   3 727.101 272.851  27
   5   6   4-26.0114 193.068  11
   5   6   4 513.966 260.543  27
   5   6   5-51.5701 188.997  11
   5   6   5 740.074 268.547  27
   5   6   6 177.712 193.738  11
   5   6   6 438.726 224.746  27
   5   6   7-49.6323 185.186  11
   5   6   7 165.814 205.714  27
   5   6   8-69.6346 184.863  11
   5   6   8 167.574 208.066  27
   5   6   9-106.847 170.299  11
   5   6  10-212.126 166.345  11
   5   6  11 84.1362 143.447  11
   5   6  12-83.8226 123.657  11
   5   6  13 21.3166 105.874  11
   5   7  -4-36.0491 159.429  11
   5   7  -3 39.9523 164.322  11
   5   7  -2 64.2175 177.019  11
   5   7  -1 107.961 173.972  11
   5   7   0 204.848 179.827  11
   5   7   0 279.013 156.042  17
   5   7   1-23.3513 191.290  11
   5   7   1 269.884 155.187  17
   5   7   2 23.8368 177.861  11
   5   7   3 71.5084 181.406  11
   5   7   3 270.053 226.869  27
   5   7   4-46.9679 174.125  11
   5   7   4-26.7311 229.952  27
   5   7   5 69.1076 173.067  11
   5   7   5 155.706 220.101  27
   5   7   6 313.187 189.264  11
   5   7   6 147.534 223.725  27
   5   7   7-64.5917 166.835  11
   5   7   7-227.208 219.288  27
   5   7   8 265.867 173.602  11
   5   7   8 20.1861 184.276  27
   5   7   9-191.193 160.715  11
   5   7   9-84.5765 172.363  27
   5   7  10-68.1468 147.992  11
   5   7  11 116.525 133.559  11
   5   7  12 11.6317 111.334  11
   5   8  -3-188.174 142.205  11
   5   8  -2-69.7886 152.967  11
   5   8  -1 224.401 163.666  11
   5   8   0 191.724 162.137  11
   5   8   1-118.272 162.280  11
   5   8   2 222.630 173.754  11
   5   8   3-163.665 180.252  11
   5   8   3-23.9848 202.464  27
   5   8   4 61.2799 169.795  11
   5   8   4 71.9208 210.147  27
   5   8   5 138.178 173.008  11
   5   8   5-140.082 222.605  27
   5   8   6-95.1860 158.225  11
   5   8   6 379.817 222.724  27
   5   8   7-54.0591 150.540  11
   5   8   7 228.071 197.708  27
   5   8   8-167.325 146.302  11
   5   8   8-167.096 183.352  27
   5   8   9 15.1071 137.767  11
   5   8   9 31.3000 163.568  27
   5   8  10 78.5850 128.774  11
   5   8  11 42.5517 105.315  11
   5   9  -1-165.316 138.149  11
   5   9   0 30.3835 140.873  11
   5   9   1 218.867 147.284  11
   5   9   2-47.2288 144.193  11
   5   9   3-112.797 136.776  11
   5   9   4 16.0365 137.981  11
   5   9   4 121.050 187.094  27
   5   9   5 15.7089 140.880  11
   5   9   5 219.476 195.388  27
   5   9   6 195.798 142.703  11
   5   9   6 38.2338 179.596  27
   5   9   7 84.6126 126.975  11
   5   9   7-35.5519 174.040  27
   5   9   8 290.948 132.371  11
   5   9   8 95.2734 164.815  27
   5   9   9-65.5101 104.574  11
   5   9  10-34.6036 86.8664  11
   5  10   1 9.77503 98.8131  11
   5  10   2 85.3831 108.744  11
   5  10   3 43.9874 110.423  11
   5  10   4 95.5417 107.455  11
   5  10   5 30.4925 100.250  11
   5  10   6 9.45045 95.8608  11
   6  -4  -4-60.3214 88.6753  17
   6  -3  -5 98.9400 83.2582  17
   6  -3  -4 46.9047 99.9947  17
   6  -3  -3-43.2864 104.086  17
   6  -2  -5-65.9849 96.4136  17
   6  -2  -4 69.8899 91.6026  16
   6  -2  -4-59.4962 108.680  17
   6  -2  -3 237.225 100.212  16
   6  -2  -3 65.3851 109.333  17
   6  -2  -2-49.1973 114.489  17
   6  -2   0 61.6095 162.050  25
   6  -2   1 533.097 187.456  25
   6  -2   2-29.4076 160.947  25
   6  -1  -6 112.622 82.3082  17
   6  -1  -5 295.507 106.870  17
   6  -1  -4 92.4138 99.7079  16
   6  -1  -4 17.6811 106.052  17
   6  -1  -3 253.854 112.899  16
   6  -1  -3 405.399 124.300  17
   6  -1  -2-17.9554 98.8613  16
   6  -1  -2 122.256 122.470  17
   6  -1  -1 31.2377 123.321  17
   6  -1   0-156.378 184.150  25
   6  -1   1 361.950 193.655  25
   6  -1   2 337.096 182.265  25
   6  -1   3 660.179 190.273  25
   6  -1   4 59.9567 155.682  25
   6   0  -6 191.616 89.4582  17
   6   0  -5 311.461 107.556  17
   6   0  -4 255.765 106.864  16
   6   0  -4 212.496 110.601  17
   6   0  -3 37.5845 98.2220  16
   6   0  -3 28.9495 112.265  17
   6   0  -2 835.595 138.744  16
   6   0  -2 1027.80 156.855  17
   6   0  -1 103.856 119.695  17
   6   0   0 291.793 203.064  25
   6   0   0 237.370 129.060  17
   6   0   1 439.351 197.237  25
   6   0   1 138.729 125.739  17
   6   0   2 125.269 183.402  25
   6   0   2 27.4102 109.861  17
   6   0   3 310.139 186.437  25
   6   0   3 31.6813 103.150  17
   6   0   4 958.591 206.340  25
   6   0   5 1963.72 246.771  25
   6   1  -5-68.0922 98.0632  17
   6   1  -4-17.4441 108.111  17
   6   1  -3 508.330 118.795  16
   6   1  -3 499.052 133.187  17
   6   1  -2-79.1000 117.181  17
   6   1  -1 372.389 129.694  17
   6   1   0-91.6178 184.033  25
   6   1   0 179.614 120.658  17
   6   1   1 737.597 208.929  25
   6   1   1 468.582 130.558  17
   6   1   2-109.927 188.368  25
   6   1   2 52.5918 107.895  17
   6   1   3-123.347 184.164  25
   6   1   3 14.9605 92.0778  17
   6   1   4 502.983 190.586  25
   6   1   5 93.1286 161.261  25
   6   1   6 114.173 153.571  25
   6   2  -5 75.9866 90.6912  17
   6   2  -4-57.2090 105.002  17
   6   2  -3 283.456 117.094  17
   6   2  -2-74.6512 110.590  17
   6   2  -1 275.625 122.329  17
   6   2   0 434.869 195.233  25
   6   2   0 292.209 121.297  17
   6   2   1 71.0463 183.882  25
   6   2   1-124.599 110.908  17
   6   2   2 141.405 186.513  25
   6   2   2-32.4571 102.403  17
   6   2   3 51.9622 182.793  25
   6   2   4 116.248 168.009  25
   6   2   5 31.1533 162.281  25
   6   2   6 155.785 150.658  25
   6   3  -4 70.1629 91.1489  17
   6   3  -3 120.150 106.338  17
   6   3  -2 51.5026 110.739  17
   6   3  -1 96.0518 111.551  17
   6   3   0-138.206 108.585  17
   6   3   1-7.98287 102.081  17
   6   3   1 112.680 170.933  25
   6   3   2-49.6022 97.6215  17
   6   3   2-80.9472 170.864  25
   6   3   3 96.1811 169.777  25
   6   3   4 123.994 164.224  25
   6   3   5 219.148 161.357  25
   6   4  -2 35.1190 92.3139  17
   6   4  -1 21.9602 98.3278  17
   6   4   0 43.0576 95.4754  17
   6   4   1 110.603 92.9123  17
   6   5   4-27.7678 92.2787  11
   6   5   5-86.6675 86.5398  11
   0   0   0    0.00    0.00   0

TITL ajs3_auto in P-1 
REM P-1 (#2 in standard setting)
CELL 1.54184   5.068102  13.499278  17.114410  74.3923  86.3402  88.4158
ZERR   21.00   0.000619   0.001464   0.001765   0.0093   0.0096   0.0095
LATT  1
SFAC C H N O
UNIT 21.00 21.00 21.00 21.00
TREF
HKLF 4
END
