# Supplementary material for: Crystal structures of three newly synthesized flavanone hydrazones
Source: Acta Crystallogr E Crystallogr Commun. 2023 Feb 28;79(Pt 3):236–40. doi: 10.1107/S2056989023001184 (PMC9993913; doi:10.1107/S2056989023001184)
Supplement: Supplementary file 14 [file e-79-00236-sup14.txt]

TITL ajs2_auto_a.res in P-1
    i.res
    created by SHELXL-2018/3 at 12:49:03 on 20-Jan-2023
REM Old TITL ajs2_auto in P-1
REM SHELXT solution in P-1: R1 0.218, Rweak 0.016, Alpha 0.038
REM <I/s> 0.000 for 0 systematic absences, Orientation as input
REM Formula found by SHELXT: C30 C5 O35
CELL 1.54184 9.221 12.1902 13.4982 94.413 95.172 111.561
ZERR 2 0.0005 0.0008 0.0007 0.005 0.004 0.005
LATT 1
SFAC C H N O
UNIT 62 60 4 14
EQIV $1 +X,1+Y,+Z
EQIV $2 2-X,2-Y,1-Z
EQIV $3 1-X,-Y,2-Z

L.S. 20
PLAN  1
SIZE 0.12 0.1 0.02
CONF
HTAB O2 O6
HTAB O4 O3_$1
HTAB C9 O4_$2
HTAB C28 O7_$3
HTAB
BOND $H
fmap 2
acta
REM <olex2.extras>
REM <HklSrc "%.\\I.hkl">
REM </olex2.extras>

WGHT    0.114400    0.062800
EXTI    0.000000
FVAR       0.99962
O1    4    0.652846    0.670904    0.649098    11.00000    0.09186    0.04043 =
         0.08858    0.01509    0.04073    0.03220
O2    4    0.375361    0.327334    0.788933    11.00000    0.08440    0.06071 =
         0.08397    0.02424    0.03685    0.02922
AFIX 147
H2    2    0.355886    0.255733    0.784333    11.00000   -1.50000
AFIX   0
O3    4    0.686098    0.298358    0.533958    11.00000    0.07411    0.04078 =
         0.06995    0.00911    0.02098    0.02887
AFIX 147
H3    2    0.734033    0.337741    0.492302    11.00000   -1.50000
AFIX   0
O4    4    0.893262    1.220950    0.635076    11.00000    0.07327    0.03677 =
         0.09847    0.00797    0.00590    0.02024
AFIX 147
H4    2    0.819867    1.232580    0.605039    11.00000   -1.50000
AFIX   0
O5    4    0.916699    0.355582    0.327359    11.00000    0.09017    0.05185 =
         0.07078    0.00925    0.02310    0.03418
N1    3    0.807798    0.481018    0.447474    11.00000    0.06158    0.04376 =
         0.05650    0.00903    0.01480    0.02317
N2    3    0.888314    0.528005    0.370150    11.00000    0.07258    0.04023 =
         0.05983    0.01013    0.02023    0.02338
AFIX  43
H2A   2    0.908077    0.600572    0.359929    11.00000   -1.20000
AFIX   0
C1    1    0.767588    0.547479    0.509425    11.00000    0.06000    0.03973 =
         0.05581    0.00730    0.00954    0.02312
C2    1    0.674266    0.488155    0.585303    11.00000    0.05801    0.03928 =
         0.05685    0.00712    0.01071    0.02353
C3    1    0.633709    0.366719    0.594238    11.00000    0.05336    0.04044 =
         0.05885    0.00552    0.00638    0.02193
C4    1    0.535879    0.311600    0.662493    11.00000    0.06260    0.04301 =
         0.06382    0.01119    0.00974    0.02216
AFIX  43
H4A   2    0.510252    0.231151    0.667497    11.00000   -1.20000
AFIX   0
C5    1    0.476428    0.377306    0.723322    11.00000    0.06270    0.05106 =
         0.06098    0.01466    0.01477    0.02557
C6    1    0.517819    0.497949    0.718246    11.00000    0.07482    0.05216 =
         0.06727    0.01021    0.02421    0.03083
AFIX  43
H6    2    0.478938    0.541845    0.760091    11.00000   -1.20000
AFIX   0
C7    1    0.616557    0.552407    0.651110    11.00000    0.06519    0.04141 =
         0.06522    0.01006    0.01416    0.02693
C8    1    0.793362    0.733045    0.610123    11.00000    0.08927    0.04745 =
         0.07992    0.01251    0.02931    0.02991
AFIX  13
H8    2    0.879516    0.729298    0.656094    11.00000   -1.20000
AFIX   0
C9    1    0.803430    0.677520    0.509371    11.00000    0.07201    0.04195 =
         0.06186    0.01142    0.01597    0.02658
AFIX  23
H9A   2    0.729481    0.689167    0.459530    11.00000   -1.20000
H9B   2    0.908302    0.716129    0.491393    11.00000   -1.20000
AFIX   0
C10   1    0.815049    0.861725    0.614396    11.00000    0.07924    0.04620 =
         0.07272    0.01227    0.02410    0.03359
C11   1    0.947489    0.945907    0.665116    11.00000    0.08537    0.05594 =
         0.10718    0.00888   -0.00765    0.03773
AFIX  43
H11   2    1.023652    0.922817    0.696789    11.00000   -1.20000
AFIX   0
C12   1    0.972291    1.064950    0.670995    11.00000    0.07768    0.04938 =
         0.11648    0.00035   -0.01853    0.02720
AFIX  43
H12   2    1.064403    1.120747    0.706428    11.00000   -1.20000
AFIX   0
C13   1    0.863099    1.101516    0.625375    11.00000    0.06270    0.03551 =
         0.06944    0.00732    0.01333    0.01932
C14   1    0.728637    1.019231    0.573459    11.00000    0.07038    0.04789 =
         0.09638    0.00408   -0.00631    0.02546
AFIX  43
H14   2    0.652922    1.042797    0.541819    11.00000   -1.20000
AFIX   0
C15   1    0.705833    0.898996    0.568312    11.00000    0.07939    0.04558 =
         0.09734   -0.00652   -0.00695    0.01258
AFIX  43
H15   2    0.614158    0.842875    0.532686    11.00000   -1.20000
AFIX   0
C16   1    0.935593    0.456318    0.310496    11.00000    0.06219    0.04521 =
         0.05773    0.00164    0.01082    0.01769
C17   1    1.011216    0.511399    0.222800    11.00000    0.07549    0.05576 =
         0.06006    0.00180    0.01974    0.01588
AFIX  23
H17A  2    1.113649    0.506046    0.223179    11.00000   -1.20000
H17B  2    1.026230    0.594786    0.228796    11.00000   -1.20000
AFIX   0
C18   1    0.910039    0.449042    0.124838    11.00000    0.06421    0.05914 =
         0.05858    0.01541    0.02080    0.02109
C19   1    0.800778    0.489963    0.084759    11.00000    0.08081    0.08168 =
         0.08814    0.03114    0.02849    0.03714
AFIX  43
H19   2    0.787081    0.554216    0.118486    11.00000   -1.20000
AFIX   0
C20   1    0.707288    0.433910   -0.009225    11.00000    0.06431    0.12687 =
         0.10601    0.05392    0.00981    0.03158
AFIX  43
H20   2    0.632071    0.460935   -0.036411    11.00000   -1.20000
AFIX   0
C21   1    0.729533    0.341665   -0.057757    11.00000    0.08502    0.11183 =
         0.07429    0.02004    0.01279    0.01279
AFIX  43
H21   2    0.668946    0.306392   -0.118952    11.00000   -1.20000
AFIX   0
C22   1    0.838030    0.297571   -0.020565    11.00000    0.07833    0.07906 =
         0.06328    0.00964    0.01551    0.01002
C23   1    0.927685    0.349804    0.073337    11.00000    0.06645    0.06177 =
         0.05263    0.00937    0.01688    0.01584
C24   1    1.034193    0.299973    0.108560    11.00000    0.10345    0.08394 =
         0.07702    0.01359    0.02732    0.04991
AFIX  43
H24   2    1.094211    0.331396    0.170568    11.00000   -1.20000
AFIX   0
C25   1    1.053934    0.207476    0.056096    11.00000    0.17131    0.11701 =
         0.11052    0.01473    0.05165    0.09161
AFIX  43
H25   2    1.125495    0.176550    0.082410    11.00000   -1.20000
AFIX   0
C26   1    0.966574    0.159916   -0.036711    11.00000    0.18995    0.10360 =
         0.11668   -0.00619    0.05507    0.06079
AFIX  43
H26   2    0.981470    0.097838   -0.073163    11.00000   -1.20000
AFIX   0
C27   1    0.861750    0.201701   -0.074444    11.00000    0.12704    0.08929 =
         0.07084   -0.01219    0.02298    0.01067
AFIX  43
H27   2    0.803369    0.168040   -0.136580    11.00000   -1.20000
AFIX   0

O6    4    0.341326    0.095584    0.784471    11.00000    0.11670    0.06357 =
         0.09937    0.02618    0.01207    0.03760
O7    4    0.389132   -0.048168    0.854654    11.00000    0.13228    0.07341 =
         0.09869    0.02438    0.03026    0.05866
C28   1    0.365794    0.101956    0.962338    11.00000    0.13376    0.09907 =
         0.09861    0.02586    0.04400    0.06355
AFIX 137
H28A  2    0.461906    0.109728    1.001638    11.00000   -1.50000
H28B  2    0.278050    0.049931    0.990856    11.00000   -1.50000
H28C  2    0.358977    0.178630    0.961890    11.00000   -1.50000
AFIX   0
C29   1    0.363394    0.051714    0.857941    11.00000    0.07228    0.05465 =
         0.09664    0.02382    0.02532    0.02432
C30   1    0.386176   -0.108172    0.756201    11.00000    0.14992    0.07912 =
         0.10658    0.00011    0.01535    0.05332
AFIX  23
H30A  2    0.449668   -0.051897    0.715223    11.00000   -1.20000
H30B  2    0.279321   -0.143498    0.722445    11.00000   -1.20000
AFIX   0
C31   1    0.449651   -0.200618    0.771709    11.00000    0.13227    0.10081 =
         0.12953    0.00411    0.03536    0.06654
AFIX 137
H31A  2    0.432730   -0.250520    0.709782    11.00000   -1.50000
H31B  2    0.397411   -0.247709    0.821198    11.00000   -1.50000
H31C  2    0.560319   -0.164076    0.794288    11.00000   -1.50000
AFIX   0
HKLF 4


REM  ajs2_auto_a.res in P-1
REM wR2 = 0.2155, GooF = S = 1.117, Restrained GooF = 1.117 for all data
REM R1 = 0.0619 for 3478 Fo > 4sig(Fo) and 0.0911 for all 5498 data
REM 367 parameters refined using 0 restraints

END  
     
WGHT      0.1138      0.0861 

REM Instructions for potential hydrogen bonds
HTAB O2 O6
HTAB O3 N1
HTAB O4 O3_$1
HTAB N2 O4_$2
HTAB C4 O6
EQIV $4 -x+2, -y+1, -z+1
HTAB C8 O5_$4
HTAB C9 O4_$2
HTAB C17 O4_$2
HTAB C28 O7_$3
EQIV $5 -x+1, -y, -z+1
HTAB C30 O5_$5

REM Highest difference peak  0.497,  deepest hole -0.244,  1-sigma level  0.048
Q1    1   0.6891  0.7162  0.5569  11.00000  0.05    0.50

  REM The information below was added by Olex2.
  REM
  REM R1 = 0.0619 for 3478 Fo > 4sig(Fo) and 0.0911 for all 5498 data
  REM 367 parameters refined using n/a restraints
  REM Highest difference peak 0.50, deepest hole -0.24
  REM Mean Shift 0.002, Max Shift -0.772.

  REM +++ Tabular Listing of Refinement Information +++
  REM R1_all = 0.0911
  REM R1_gt = 0.0619
  REM wR_ref = 0.2155
  REM GOOF = 1.117
  REM Shift_max = -0.772
  REM Shift_mean = 0.002
  REM Reflections_all = 5498
  REM Reflections_gt = 3478
  REM Parameters = 367
  REM Hole = -0.24
  REM Peak = 0.50
  REM Flack = n/a

  
