# Supplementary material for: Crystal structures of three newly synthesized flavanone hydrazones
Source: Acta Crystallogr E Crystallogr Commun. 2023 Feb 28;79(Pt 3):236–40. doi: 10.1107/S2056989023001184 (PMC9993913; doi:10.1107/S2056989023001184)
Supplement: Supplementary file 15 [file e-79-00236-sup15.txt]

TITL ajs5_auto in P-1 #2
    ii.res
    created by SHELXL-2018/3 at 12:54:03 on 20-Jan-2023
REM reset to P-1 #2
CELL 1.54184 10.09644 10.15696 12.3628 84.557 68.1685 82.5291
ZERR 2 0.00088 0.00084 0.00096 0.0068 0.0079 0.007
LATT 1
SFAC C H N O
UNIT 48 47.09 4 14
EQIV $1 +X,-1+Y,+Z
EQIV $2 +X,+Y,1+Z
EQIV $3 -X,2-Y,2-Z
EQIV $4 -X,2-Y,1-Z
ISOR C23A
ISOR C24

L.S. 20
PLAN  1
SIZE 0.18 0.16 0.04
HTAB O2 O7_$1
HTAB O4 O3_$2
HTAB N2 O4_$3
HTAB C9 O4_$3
HTAB O3 N1
HTAB O7 O5_$4
fmap 2
acta
REM <olex2.extras>
REM <HklSrc "%.\\II.hkl">
REM </olex2.extras>

WGHT    0.200000
EXTI    0.000000
FVAR       0.99713   0.66672   0.54272
O6    4    0.673183    1.395338    0.368622    11.00000    0.08841    0.09783 =
         0.09776   -0.00577   -0.02658   -0.05653
AFIX 147
H6    2    0.644146    1.438483    0.427267    11.00000   -1.50000
AFIX   0
O5    4    0.310141    0.970295    0.303042    11.00000    0.10819    0.08242 =
         0.07022   -0.00681   -0.02933   -0.04810
O3    4    0.034741    0.746511    0.378491    11.00000    0.07969    0.08071 =
         0.06518    0.00063   -0.02796   -0.03531
AFIX 147
H3    2    0.086256    0.795152    0.390247    11.00000   -1.50000
AFIX   0
O2    4   -0.306987    0.449393    0.574465    11.00000    0.08076    0.07730 =
         0.08861   -0.00942   -0.03149   -0.03987
AFIX 147
H2    2   -0.342441    0.411428    0.638607    11.00000   -1.50000
AFIX   0
O1    4   -0.135205    0.684941    0.797439    11.00000    0.08225    0.08467 =
         0.06539   -0.00788   -0.02331   -0.03986
O4    4   -0.124934    0.867910    1.262545    11.00000    0.09861    0.08848 =
         0.06366   -0.01186   -0.03108   -0.02138
AFIX 147
H4    2   -0.070951    0.817538    1.287130    11.00000   -1.50000
AFIX   0
N2    3    0.215105    0.967593    0.498739    11.00000    0.06810    0.06640 =
         0.06944   -0.00474   -0.02736   -0.02910
H2A   2    0.206764    0.989215    0.570396    11.00000    0.08131
N1    3    0.129090    0.872772    0.497949    11.00000    0.06386    0.06222 =
         0.07167   -0.00045   -0.02614   -0.02715
C20   1    0.581879    1.301720    0.381266    11.00000    0.06194    0.07374 =
         0.08360   -0.00838   -0.02661   -0.02606
C19   1    0.578391    1.257987    0.279791    11.00000    0.07557    0.09582 =
         0.07319   -0.00195   -0.01775   -0.04184
AFIX  43
H19   2    0.635777    1.292127    0.207381    11.00000   -1.20000
AFIX   0
C18   1    0.488312    1.162671    0.287404    11.00000    0.07389    0.07754 =
         0.06800   -0.00598   -0.02038   -0.02817
AFIX  43
H18   2    0.485975    1.132657    0.219430    11.00000   -1.20000
AFIX   0
C17   1    0.402353    1.111792    0.393872    11.00000    0.05706    0.05964 =
         0.06734   -0.00502   -0.02129   -0.01508
C22   1    0.409093    1.156079    0.493960    11.00000    0.06598    0.06621 =
         0.06914   -0.00766   -0.02355   -0.02117
AFIX  43
H22   2    0.352860    1.121598    0.566637    11.00000   -1.20000
AFIX   0
C21   1    0.498759    1.251196    0.486826    11.00000    0.06443    0.07314 =
         0.07478   -0.00970   -0.02335   -0.02176
AFIX  43
H21   2    0.502099    1.280647    0.554649    11.00000   -1.20000
AFIX   0
C16   1    0.306469    1.010782    0.393593    11.00000    0.07169    0.06055 =
         0.06326   -0.00484   -0.02401   -0.02192
C1    1    0.048760    0.819497    0.595382    11.00000    0.06123    0.06077 =
         0.06775   -0.00470   -0.02744   -0.01994
C2    1   -0.043141    0.721706    0.588278    11.00000    0.06012    0.06085 =
         0.06899   -0.00380   -0.02463   -0.02225
C3    1   -0.048110    0.689893    0.481856    11.00000    0.06366    0.06106 =
         0.06397   -0.00370   -0.02429   -0.01930
C4    1   -0.138431    0.600193    0.478545    11.00000    0.06373    0.06656 =
         0.07041   -0.00772   -0.02835   -0.01943
AFIX  43
H4A   2   -0.143120    0.581776    0.407862    11.00000   -1.20000
AFIX   0
C5    1   -0.221211    0.538561    0.580945    11.00000    0.06023    0.06254 =
         0.07983   -0.01213   -0.02604   -0.02076
C6    1   -0.219020    0.566819    0.687241    11.00000    0.06294    0.06868 =
         0.07218   -0.00421   -0.01857   -0.02685
AFIX  43
H6A   2   -0.275960    0.525003    0.755992    11.00000   -1.20000
AFIX   0
C7    1   -0.130300    0.658674    0.689267    11.00000    0.05846    0.06947 =
         0.06638   -0.01028   -0.02040   -0.01973
PART 1
C8A   1   -0.009862    0.735613    0.798941    21.00000    0.06725    0.07866 =
         0.07593   -0.01012   -0.02611   -0.02490
AFIX  13
H8A   2    0.068423    0.663543    0.782880    21.00000   -1.20000
AFIX   0
PART 0
C9    1    0.037190    0.846695    0.713897    11.00000    0.07917    0.08076 =
         0.06985   -0.00627   -0.02666   -0.03631
PART 1
AFIX  23
H9AA  2    0.129874    0.866479    0.711114    21.00000   -1.20000
H9AB  2   -0.030294    0.924762    0.739799    21.00000   -1.20000
AFIX  23
PART 2
H9BC  2    0.044217    0.940569    0.716665   -21.00000   -1.20000
H9BD  2    0.117251    0.797294    0.730075   -21.00000   -1.20000
AFIX   0
PART 0
C10   1   -0.049969    0.776712    0.923561    11.00000    0.15198    0.14548 =
         0.06993   -0.01301   -0.02662   -0.09649
C15   1    0.012527    0.702772    0.988616    11.00000    0.15692    0.11199 =
         0.06707   -0.02130   -0.01900   -0.05483
AFIX  43
H15   2    0.075408    0.629084    0.956732    11.00000   -1.20000
AFIX   0
C14   1   -0.011152    0.729810    1.098575    11.00000    0.11804    0.09102 =
         0.07386   -0.01428   -0.02388   -0.02310
AFIX  43
H14   2    0.034177    0.673644    1.141065    11.00000   -1.20000
AFIX   0
C13   1   -0.101431    0.839291    1.150630    11.00000    0.07759    0.08588 =
         0.06080   -0.01085   -0.02160   -0.03143
C12   1   -0.170667    0.920220    1.090109    11.00000    0.09561    0.12195 =
         0.08391    0.00451   -0.04362   -0.03061
AFIX  43
H12   2   -0.231930    0.994219    1.123327    11.00000   -1.20000
AFIX   0
C11   1   -0.146492    0.888207    0.974845    11.00000    0.11655    0.18218 =
         0.09086    0.04760   -0.06202   -0.07884
AFIX  43
H11   2   -0.194285    0.940695    0.932145    11.00000   -1.20000
AFIX   0

O7    4   -0.399960    1.288944    0.757254    11.00000    0.13071    0.08651 =
         0.09914   -0.01336    0.00260   -0.04406
AFIX 147
H7    2   -0.353230    1.215812    0.749907    11.00000   -1.50000
AFIX   0
PART 1
C23A  1   -0.480470    1.238386    0.961684    31.00000    0.15986    0.31088 =
         0.06548    0.01895   -0.03824   -0.04286
AFIX 137
H23A  2   -0.446195    1.145773    0.953918    31.00000   -1.50000
H23B  2   -0.562507    1.249471    1.032590    31.00000   -1.50000
H23C  2   -0.406131    1.287010    0.963825    31.00000   -1.50000
AFIX   0
PART 0
C24   1   -0.520383    1.287797    0.863653    11.00000    0.14288    0.15944 =
         0.12328   -0.01182    0.00210   -0.05754
PART 1
AFIX  23
H24A  2   -0.588131    1.232467    0.857016    31.00000   -1.20000
H24B  2   -0.567707    1.377385    0.877315    31.00000   -1.20000
AFIX  43
PART 2
H24   2   -0.540980    1.213255    0.914487   -31.00000   -1.20000
AFIX   0

C8B   1   -0.098203    0.810742    0.805767   -21.00000    0.07573    0.05848 =
         0.07314   -0.00282   -0.03093   -0.02608
AFIX  13
H8B   2   -0.177808    0.881063    0.817699   -21.00000   -1.20000
AFIX   0

C23B  1   -0.603676    1.408410    0.883952   -31.00000    0.10501    0.08346 =
         0.17496   -0.01672    0.02344    0.00331
AFIX 137
H23D  2   -0.560588    1.466884    0.914841   -31.00000   -1.50000
H23E  2   -0.697895    1.395005    0.939051   -31.00000   -1.50000
H23F  2   -0.610489    1.447246    0.812087   -31.00000   -1.50000
AFIX   0
HKLF 4


REM  ajs5_auto in P-1 #2
REM wR2 = 0.3183, GooF = S = 1.093, Restrained GooF = 1.091 for all data
REM R1 = 0.0896 for 2641 Fo > 4sig(Fo) and 0.1233 for all 4585 data
REM 330 parameters refined using 12 restraints

END  
     
WGHT      0.1952      0.0000 

REM Highest difference peak  0.465,  deepest hole -0.281,  1-sigma level  0.093
Q1    1   0.6854  1.4151  0.4693  11.00000  0.05    0.38

  REM The information below was added by Olex2.
  REM
  REM R1 = 0.0896 for 2641 Fo > 4sig(Fo) and 0.1233 for all 4585 data
  REM 330 parameters refined using n/a restraints
  REM Highest difference peak 0.46, deepest hole -0.28
  REM Mean Shift 0.005, Max Shift -1.675.

  REM +++ Tabular Listing of Refinement Information +++
  REM R1_all = 0.1233
  REM R1_gt = 0.0896
  REM wR_ref = 0.3183
  REM GOOF = 1.093
  REM Shift_max = -1.675
  REM Shift_mean = 0.005
  REM Reflections_all = 4585
  REM Reflections_gt = 2641
  REM Parameters = 330
  REM Hole = -0.28
  REM Peak = 0.46
  REM Flack = n/a

  
