# Supplementary material for: Crystal structures of three newly synthesized flavanone hydrazones
Source: Acta Crystallogr E Crystallogr Commun. 2023 Feb 28;79(Pt 3):236–40. doi: 10.1107/S2056989023001184 (PMC9993913; doi:10.1107/S2056989023001184)
Supplement: Supplementary file 16 [file e-79-00236-sup16.txt]

TITL ajs3_auto_a.res in P-1
    iii.res
    created by SHELXL-2018/3 at 12:57:33 on 20-Jan-2023
REM Old TITL ajs3_auto in P-1
REM SHELXT solution in P-1: R1 0.241, Rweak 0.013, Alpha 0.058
REM <I/s> 0.000 for 0 systematic absences, Orientation as input
REM Formula found by SHELXT: C23 C13 N2
CELL 1.54184 5.068102 13.499278 17.11441 74.3923 86.3402 88.4158
ZERR 2 0.000619 0.001464 0.001765 0.0093 0.0096 0.0095
LATT 1
SFAC C H N O
UNIT 56 48 4 8
EQIV $1 2-X,-Y,1-Z

L.S. 20
PLAN  5
SIZE 0.17 0.04 0.03
CONF
HTAB N2 O3_$1
BOND $H
HTAB
fmap 2
acta
REM <olex2.extras>
REM <HklSrc "%.\\III.hkl">
REM </olex2.extras>

WGHT    0.195400
EXTI    0.000000
FVAR       1.00998
O1    4    0.166239    0.340762    0.511641    11.00000    0.08293    0.09171 =
         0.06200   -0.00932   -0.00482    0.02781
O2    4    0.387046    0.528939    0.187606    11.00000    0.09365    0.08538 =
         0.07026    0.00398   -0.00116    0.01510
O3    4    1.214405    0.016474    0.414706    11.00000    0.09019    0.08251 =
         0.06528   -0.01146   -0.00253    0.02350
O4    4    0.980648    0.139630    0.247403    11.00000    0.09672    0.07312 =
         0.05014   -0.00803   -0.00982   -0.00677
N1    3    0.747999    0.214296    0.387584    11.00000    0.07465    0.06166 =
         0.06268   -0.01135   -0.00703    0.01542
N2    3    0.883013    0.125972    0.424568    11.00000    0.07652    0.07181 =
         0.05482   -0.01423   -0.00357    0.01818
AFIX  43
H2    2    0.836342    0.091507    0.473280    11.00000   -1.20000
AFIX   0
C1    1    0.573774    0.250208    0.430753    11.00000    0.06929    0.06319 =
         0.06226   -0.01550   -0.00576    0.00501
C9    1    0.497851    0.206292    0.518420    11.00000    0.08426    0.08751 =
         0.06277   -0.01684   -0.00234    0.01760
AFIX  23
H9A   2    0.387249    0.146875    0.524497    11.00000   -1.20000
H9B   2    0.656261    0.182979    0.547302    11.00000   -1.20000
AFIX   0
C8    1    0.356768    0.279161    0.555153    11.00000    0.12121    0.10148 =
         0.06925   -0.00503    0.00634    0.04163
AFIX  13
H8    2    0.494092    0.328185    0.556713    11.00000   -1.20000
AFIX   0
C2    1    0.433567    0.342992    0.389080    11.00000    0.06207    0.06323 =
         0.06582   -0.01623   -0.00617    0.00633
C7    1    0.232665    0.383345    0.430069    11.00000    0.07054    0.07767 =
         0.06071   -0.01516   -0.00506    0.00505
C6    1    0.088671    0.468240    0.390844    11.00000    0.08012    0.08271 =
         0.07384   -0.01725   -0.00650    0.02676
AFIX  43
H6    2   -0.046571    0.494264    0.419212    11.00000   -1.20000
AFIX   0
C5    1    0.144445    0.513966    0.310601    11.00000    0.08323    0.07737 =
         0.07696   -0.01088   -0.00254    0.01821
AFIX  43
H5    2    0.045512    0.570748    0.284148    11.00000   -1.20000
AFIX   0
C4    1    0.348120    0.476458    0.267880    11.00000    0.07657    0.07008 =
         0.06431   -0.00789   -0.00788    0.00214
C3    1    0.489698    0.392404    0.306573    11.00000    0.07081    0.06852 =
         0.06060   -0.01194   -0.00310    0.00447
AFIX  43
H3    2    0.625816    0.367283    0.277912    11.00000   -1.20000
AFIX   0
C10   1    0.260259    0.241724    0.641692    11.00000    0.08085    0.07988 =
         0.06685   -0.01453    0.00318    0.01636
C11   1    0.071151    0.168489    0.667424    11.00000    0.09904    0.11734 =
         0.08533   -0.02831   -0.01052   -0.00753
AFIX  43
H11   2    0.002454    0.138877    0.630011    11.00000   -1.20000
AFIX   0
C12   1   -0.018477    0.138037    0.745782    11.00000    0.10848    0.14507 =
         0.10116   -0.00845    0.01920   -0.00784
AFIX  43
H12   2   -0.147982    0.087925    0.761524    11.00000   -1.20000
AFIX   0
C13   1    0.075535    0.178611    0.801307    11.00000    0.15694    0.13605 =
         0.07177   -0.01049    0.00708    0.05437
AFIX  43
H13   2    0.008314    0.158249    0.854985    11.00000   -1.20000
AFIX   0
C14   1    0.267954    0.249086    0.779248    11.00000    0.16621    0.12760 =
         0.09185   -0.05173   -0.04838    0.03964
AFIX  43
H14   2    0.337104    0.276233    0.818014    11.00000   -1.20000
AFIX   0
C15   1    0.362866    0.281152    0.699228    11.00000    0.10427    0.08915 =
         0.10388   -0.02590   -0.02045    0.00094
AFIX  43
H15   2    0.496637    0.329578    0.684207    11.00000   -1.20000
AFIX   0
C16   1    1.087565    0.094487    0.383780    11.00000    0.06895    0.06712 =
         0.05722   -0.01682   -0.00657    0.00887
C17   1    1.161000    0.160227    0.299791    11.00000    0.07841    0.07726 =
         0.05078   -0.01374   -0.00653    0.00062
AFIX  23
H17A  2    1.152256    0.232410    0.298840    11.00000   -1.20000
H17B  2    1.339700    0.144035    0.282931    11.00000   -1.20000
AFIX   0
C18   1    0.965964    0.205765    0.171114    11.00000    0.08004    0.06709 =
         0.04918   -0.00740   -0.00018    0.00582
C19   1    1.112378    0.293970    0.144951    11.00000    0.09489    0.07402 =
         0.06212   -0.00452   -0.00600   -0.00619
AFIX  43
H19   2    1.228566    0.311281    0.178969    11.00000   -1.20000
AFIX   0
C20   1    1.084280    0.357296    0.066526    11.00000    0.10345    0.07909 =
         0.07020   -0.00003   -0.00015   -0.00613
AFIX  43
H20   2    1.181998    0.417357    0.049039    11.00000   -1.20000
AFIX   0
C21   1    0.919972    0.333849    0.015637    11.00000    0.09639    0.08638 =
         0.06276   -0.00564   -0.00218    0.00442
AFIX  43
H21   2    0.906662    0.377337   -0.036337    11.00000   -1.20000
AFIX   0
C22   1    0.766200    0.242835    0.040834    11.00000    0.08146    0.08260 =
         0.06190   -0.01830   -0.00929    0.01833
C23   1    0.593945    0.214892   -0.009470    11.00000    0.10075    0.10478 =
         0.06745   -0.02273   -0.02601    0.01835
AFIX  43
H23   2    0.577849    0.256881   -0.061849    11.00000   -1.20000
AFIX   0
C24   1    0.448824    0.127932    0.015945    11.00000    0.11168    0.12209 =
         0.09872   -0.04024   -0.03184    0.00631
AFIX  43
H24   2    0.332983    0.111003   -0.018346    11.00000   -1.20000
AFIX   0
C25   1    0.475756    0.063442    0.095070    11.00000    0.10561    0.10467 =
         0.09460   -0.02824   -0.01951   -0.01591
AFIX  43
H25   2    0.378800    0.003176    0.112367    11.00000   -1.20000
AFIX   0
C26   1    0.639267    0.087669    0.145881    11.00000    0.08651    0.07979 =
         0.07104   -0.01825   -0.00798    0.00073
AFIX  43
H26   2    0.652955    0.044510    0.197960    11.00000   -1.20000
AFIX   0
C27   1    0.790758    0.178624    0.120446    11.00000    0.07315    0.07326 =
         0.05564   -0.01803   -0.00586    0.00771
C28   1    0.609225    0.499664    0.144827    11.00000    0.09656    0.10275 =
         0.08332   -0.00507    0.00988    0.00202
AFIX 137
H28A  2    0.623488    0.544235    0.090611    11.00000   -1.50000
H28B  2    0.589638    0.429958    0.142609    11.00000   -1.50000
H28C  2    0.765900    0.504858    0.172116    11.00000   -1.50000
AFIX   0
HKLF 4


REM  ajs3_auto_a.res in P-1
REM wR2 = 0.3180, GooF = S = 0.914, Restrained GooF = 0.914 for all data
REM R1 = 0.0799 for 1824 Fo > 4sig(Fo) and 0.1631 for all 4404 data
REM 309 parameters refined using 0 restraints

END  
     
WGHT      0.1587      0.0000 

REM Instructions for potential hydrogen bonds
HTAB N2 O3_$1

REM Highest difference peak  0.313,  deepest hole -0.243,  1-sigma level  0.063
Q1    1   1.0099  0.0214  0.4688  11.00000  0.05    0.31
Q2    1   0.8144  0.0594  0.5031  11.00000  0.05    0.30
Q3    1   0.2097  0.2259  0.5476  11.00000  0.05    0.29
Q4    1   0.6456  0.1012  0.5441  11.00000  0.05    0.26
Q5    1   1.0173 -0.0329  0.4664  11.00000  0.05    0.24

  REM The information below was added by Olex2.
  REM
  REM R1 = 0.0799 for 1824 Fo > 4sig(Fo) and 0.1631 for all 4404 data
  REM 309 parameters refined using n/a restraints
  REM Highest difference peak 0.31, deepest hole -0.24
  REM Mean Shift 0.001, Max Shift -0.385.

  REM +++ Tabular Listing of Refinement Information +++
  REM R1_all = 0.1631
  REM R1_gt = 0.0799
  REM wR_ref = 0.3180
  REM GOOF = 0.914
  REM Shift_max = -0.385
  REM Shift_mean = 0.001
  REM Reflections_all = 4404
  REM Reflections_gt = 1824
  REM Parameters = 309
  REM Hole = -0.24
  REM Peak = 0.31
  REM Flack = n/a

  
