# Supplementary material for: Crystal structures of three newly synthesized flavanone hydrazones
Source: Acta Crystallogr E Crystallogr Commun. 2023 Feb 28;79(Pt 3):236–40. doi: 10.1107/S2056989023001184 (PMC9993913; doi:10.1107/S2056989023001184)
Supplement: Supplementary file 17 [file e-79-00236-sup17.txt]

   1   0   0  168.93    3.40
   2   0   0  189.77    4.45
   3   0   0   48.08    3.86
   4   0   0    4.16    2.18
   5   0   0    5.69    4.61
   6   0   0    4.56    1.92
  -6   1   0   -2.76    3.25
  -5   1   0    5.57    4.78
  -4   1   0   47.54    5.24
  -3   1   0    8.79    1.81
  -2   1   0  128.28    3.78
  -1   1   0 2845.42   74.53
   0   1   0    1.88    0.77
   1   1   0    2.55    0.65
   2   1   0   13.97    0.97
   3   1   0   17.12    1.48
   4   1   0   57.68    5.11
   5   1   0    2.28    2.86
   6   1   0    1.27    2.39
  -6   2   0    1.09    2.86
  -5   2   0    8.51    4.85
  -4   2   0   28.13    6.78
  -3   2   0    4.94    2.22
  -2   2   0    1.84    1.16
  -1   2   0 1982.54   67.76
   0   2   0 4047.38  138.11
   1   2   0  573.93   10.87
   2   2   0   24.38    1.22
   3   2   0   -0.27    1.41
   4   2   0   62.89    3.70
   5   2   0   -0.05    2.81
   6   2   0    6.12    1.82
  -5   3   0   22.48    3.38
  -4   3   0    9.80    2.12
  -3   3   0  133.83    6.24
  -2   3   0  132.04    5.95
  -1   3   0  322.18   14.56
   0   3   0 4067.45  119.02
   1   3   0  552.22   11.76
   2   3   0  323.67    7.66
   3   3   0  105.08    3.36
   4   3   0   30.43    2.54
   5   3   0   36.62    5.94
   6   3   0   -1.91    1.91
  -5   4   0   12.85    2.79
  -4   4   0   39.70    2.93
  -3   4   0   44.51    5.96
  -2   4   0 1271.37   78.41
  -1   4   0  170.46    8.82
   0   4   0   97.15    3.72
   1   4   0 3902.05   75.52
   2   4   0  609.43   13.34
   3   4   0   15.70    1.39
   4   4   0    6.50    1.81
   5   4   0   -0.92    2.38
   6   4   0    0.76    1.68
  -5   5   0    0.73    3.03
  -4   5   0  562.83   19.61
  -3   5   0  215.23   11.95
  -2   5   0   18.35    3.77
  -1   5   0   45.69    7.37
   0   5   0  165.23    5.82
   1   5   0   52.17    1.90
   2   5   0  210.94    5.88
   3   5   0    8.08    1.23
   4   5   0   43.41    2.88
   5   5   0    1.78    2.79
  -5   6   0    0.37    2.77
  -4   6   0   40.81    7.37
  -3   6   0   39.24    6.56
  -2   6   0  244.90   21.64
  -1   6   0  549.82   32.90
   0   6   0  568.73   17.58
   1   6   0  828.32   25.06
   2   6   0    6.56    1.51
   3   6   0    2.48    1.27
   4   6   0    3.20    1.52
   5   6   0   -1.02    2.19
  -5   7   0    1.12    2.69
  -4   7   0    4.11    3.09
  -3   7   0  112.41   18.44
  -2   7   0   46.50    6.60
  -1   7   0  235.49   18.73
   0   7   0  260.72   10.64
   1   7   0   93.65    3.43
   2   7   0    2.96    1.44
   3   7   0    4.45    1.65
   4   7   0   -0.16    2.02
   5   7   0    4.31    2.08
  -5   8   0   -3.02    3.16
  -4   8   0    0.51    4.95
  -3   8   0    0.30    5.96
  -2   8   0  129.71   10.39
  -1   8   0  132.16    9.90
   0   8   0  508.48   34.39
   1   8   0  143.43    6.68
   2   8   0    5.60    1.80
   3   8   0    1.95    1.72
   4   8   0    1.45    1.76
   5   8   0    3.38    2.86
  -5   9   0   -2.69    2.69
  -4   9   0   -0.43    3.25
  -3   9   0   67.43    8.57
  -2   9   0    0.41    5.61
  -1   9   0  146.33   10.95
   0   9   0    6.55    5.29
   1   9   0    1.63    2.16
   2   9   0    2.29    1.86
   3   9   0   19.41    2.64
   4   9   0    2.34    2.76
   5   9   0    0.54    2.48
  -4  10   0   20.34   11.24
  -3  10   0   26.73    9.92
  -2  10   0    8.95    6.28
  -1  10   0   37.85    7.02
   0  10   0    1.96    3.44
   1  10   0    3.49    2.20
   2  10   0    3.62    2.34
   3  10   0    4.22    2.84
   4  10   0    0.89    2.28
  -4  11   0    0.62    1.95
  -3  11   0   -0.86    7.24
  -2  11   0   20.33    6.69
  -1  11   0   -4.51    6.37
   0  11   0    0.41    2.86
   1  11   0    1.92    2.23
   2  11   0   -0.84    2.53
   3  11   0   -4.93    6.35
   4  11   0   -2.13    2.13
  -4  12   0   -1.20    2.72
  -3  12   0   -3.31    3.53
  -2  12   0    6.74    5.98
  -1  12   0    6.57    6.09
   0  12   0    1.84    3.10
   1  12   0    5.80    2.36
   2  12   0    5.72    2.90
   3  12   0    5.88    2.69
   4  12   0    1.37    2.73
  -3  13   0    0.95    3.64
  -2  13   0   -4.05    6.88
  -1  13   0   -1.83    7.54
   0  13   0    7.40    4.62
   1  13   0    4.76    2.67
   2  13   0    2.47    2.83
   3  13   0    0.62    2.19
  -2  14   0   45.65    8.02
  -1  14   0   10.76    6.62
   0  14   0    0.44    3.50
   1  14   0    4.58    2.58
   2  14   0    5.32    2.40
   3  14   0    0.60    2.45
  -1  15   0   -0.37    2.82
   0  15   0   -0.46    3.67
   1  15   0    7.43    3.60
   2  15   0   -0.81    1.75
   0  16   0    1.90    2.52
   1  16   0   -0.47    2.13
  -2 -15   1    0.78    2.41
  -1 -15   1    0.79    3.47
   0 -15   1    3.34    3.53
   1 -15   1    1.07    2.57
  -2 -14   1    1.28    2.13
  -1 -14   1    2.04    2.72
   0 -14   1    9.87    4.71
   1 -14   1   -0.08    2.19
   2 -14   1    3.54    3.59
  -3 -13   1    0.79    2.26
  -2 -13   1    4.91    2.20
  -1 -13   1   -0.41    2.61
   0 -13   1    2.27    2.90
   1 -13   1  138.19   14.64
   2 -13   1   21.23    7.58
  -4 -12   1   -0.30    2.57
  -3 -12   1   -0.39    2.53
  -2 -12   1    6.05    3.00
  -1 -12   1    2.00    2.65
   0 -12   1    3.07    2.81
   1 -12   1    4.60    9.01
   2 -12   1   32.50    9.02
   3 -12   1    6.89    3.64
   4 -12   1   -0.18    2.47
  -4 -11   1    1.36    3.75
  -3 -11   1    7.45    4.02
  -2 -11   1   12.19    3.14
  -1 -11   1   18.52    2.64
   0 -11   1    6.91    3.43
   1 -11   1   45.37   13.81
   2 -11   1    5.64    6.32
   3 -11   1    5.03    6.72
   4 -11   1    2.25    3.46
  -4 -10   1    2.21    2.67
  -3 -10   1    3.41    2.22
  -2 -10   1   45.78    4.01
  -1 -10   1    6.09    2.25
   0 -10   1    6.21    2.87
   1 -10   1   10.81    6.03
   2 -10   1    9.46    6.17
   4 -10   1    6.44    2.43
  -5  -9   1   -2.44    2.44
  -4  -9   1   -0.93    1.92
  -3  -9   1   -0.35    2.24
  -2  -9   1    0.51    1.91
  -1  -9   1    8.26    2.34
   0  -9   1   39.07    6.45
   1  -9   1    3.79    5.48
   2  -9   1   65.74    8.78
   3  -9   1   87.01   12.13
   4  -9   1   -1.14    2.55
   5  -9   1    2.67    2.52
  -5  -8   1    3.96    2.89
  -4  -8   1    1.82    2.12
  -3  -8   1  117.80    3.89
  -2  -8   1    1.25    1.54
  -1  -8   1   14.77    2.59
   0  -8   1  219.81   18.06
   1  -8   1   18.09    5.72
   2  -8   1    2.11    7.35
   3  -8   1    5.23    9.14
   4  -8   1    1.41    2.73
   5  -8   1   -3.40    3.40
  -5  -7   1    1.90    3.07
  -4  -7   1    0.30    2.13
  -3  -7   1    2.05    1.57
  -2  -7   1   45.67    2.01
  -1  -7   1   69.87    3.41
   0  -7   1   43.36    5.59
   1  -7   1   36.47    8.10
   2  -7   1  388.80   20.42
   3  -7   1   51.16    9.26
   4  -7   1   74.51   31.11
   5  -7   1   -2.13    3.82
  -5  -6   1   -0.36    2.17
  -4  -6   1    3.45    1.61
  -3  -6   1    0.56    1.23
  -2  -6   1   -0.11    1.56
  -1  -6   1  134.88    3.85
   0  -6   1   80.71    6.18
   1  -6   1 1612.87   69.63
   2  -6   1   23.60    5.57
   3  -6   1  108.54    9.35
   4  -6   1   77.21   18.96
   5  -6   1   -4.11    4.11
  -5  -5   1    4.21    2.18
  -4  -5   1    5.38    1.66
  -3  -5   1    1.34    1.16
  -2  -5   1   23.24    1.48
  -1  -5   1  165.16    4.00
   0  -5   1  550.52   17.17
   1  -5   1  777.75   34.59
   2  -5   1  578.88   37.84
   3  -5   1   54.50    7.72
   4  -5   1   64.20    5.30
   5  -5   1   -4.45    4.45
  -6  -4   1    0.39    1.73
  -5  -4   1   24.18    6.28
  -4  -4   1    7.23    1.67
  -3  -4   1    1.33    1.20
  -2  -4   1  141.54    3.31
  -1  -4   1   20.79    0.97
   0  -4   1   22.00    1.85
   1  -4   1   21.15    4.34
   2  -4   1   -0.65    6.11
   3  -4   1   62.59    9.09
   4  -4   1   44.78    4.04
   5  -4   1   22.20    5.07
  -6  -3   1    1.69    1.97
  -5  -3   1    6.20    2.17
  -4  -3   1    2.39    1.89
  -3  -3   1    1.42    1.17
  -2  -3   1  742.44   18.39
  -1  -3   1  482.05    8.80
   0  -3   1  708.68   16.05
   1  -3   1   98.98    6.41
   2  -3   1    5.24    4.49
   3  -3   1   26.47    3.28
   4  -3   1    6.91    2.04
   5  -3   1  243.36   17.73
  -6  -2   1    4.86    2.16
  -5  -2   1    8.34    3.07
  -4  -2   1   10.96    1.94
  -3  -2   1    7.51    1.64
  -2  -2   1   12.29    1.04
  -1  -2   1  148.97    2.79
   0  -2   1  357.57   12.29
   1  -2   1 7316.39  343.79
   2  -2   1    4.52    3.83
   3  -2   1   74.71    5.24
   4  -2   1   74.07    4.53
   5  -2   1    4.24    4.50
   6  -2   1    9.40    3.31
  -6  -1   1    6.57    2.29
  -5  -1   1    3.42    3.48
  -4  -1   1    1.56    1.84
  -3  -1   1  393.34   16.37
  -2  -1   1  109.98    2.66
  -1  -1   1    6.54    0.77
   0  -1   1 1063.09   31.13
   1  -1   1  601.34   18.90
   2  -1   1  116.90    5.04
   3  -1   1    0.31    1.54
   4  -1   1   67.58    7.28
   5  -1   1   -4.41    4.70
   6  -1   1    6.38    3.42
  -6   0   1    1.83    2.11
  -5   0   1    4.49    4.74
  -4   0   1   31.58    3.08
  -3   0   1  407.20   10.64
  -2   0   1  720.96   13.66
  -1   0   1  352.72    5.64
   1   0   1    4.94    0.74
   2   0   1   16.71    1.43
   3   0   1   23.97    2.02
   4   0   1    5.85    2.80
   5   0   1   10.71    4.77
   6   0   1    4.51    2.65
  -6   1   1    0.55    2.17
  -5   1   1   -1.10    4.67
  -4   1   1   -2.27    2.27
  -3   1   1    0.67    1.25
  -2   1   1    1.93    1.09
  -1   1   110188.29  225.34
   0   1   1  888.94   40.60
   1   1   1  529.10   11.12
   2   1   1    2.36    0.93
   3   1   1  155.77    5.74
   4   1   1    4.17    1.94
   5   1   1   -0.46    2.93
   6   1   1   10.07    2.37
  -5   2   1   -2.64    4.51
  -4   2   1   -1.21    2.93
  -3   2   1   15.69    1.76
  -2   2   1  204.67    6.93
  -1   2   1  218.71    6.76
   0   2   1   25.20    3.68
   1   2   121315.45  470.50
   2   2   1  327.64    6.76
   3   2   1    7.33    1.71
   4   2   1   17.76    2.35
   5   2   1    9.83    4.10
   6   2   1   -0.90    1.73
  -5   3   1   -1.64    3.18
  -4   3   1    5.76    2.01
  -3   3   1   -1.53    2.14
  -2   3   1  555.21   15.27
  -1   3   1 3008.19   83.63
   0   3   1 3218.68  135.27
   1   3   1 1986.82   41.09
   2   3   1    3.91    1.00
   3   3   1    2.19    1.28
   4   3   1    1.55    2.06
   5   3   1   74.79   10.77
   6   3   1    0.65    1.55
  -5   4   1   -0.30    4.61
  -4   4   1    6.56    2.28
  -3   4   1   20.86    3.23
  -2   4   1    4.03    1.96
  -1   4   1   80.32    3.78
   0   4   1   74.21    3.28
   1   4   1  254.44    5.12
   2   4   1  377.87    9.83
   3   4   1   71.77    2.76
   4   4   1    1.23    1.93
   5   4   1   11.99    5.08
   6   4   1    1.95    1.64
  -5   5   1   -1.17    3.12
  -4   5   1  187.45   12.27
  -3   5   1    7.05    4.92
  -2   5   1   47.95    3.84
  -1   5   1    6.84    1.48
   0   5   1   52.88    3.12
   1   5   1  558.41   11.72
   2   5   1   55.75    1.79
   3   5   1   15.99    1.37
   4   5   1    2.61    1.61
   5   5   1    6.58    2.57
  -5   6   1   40.69    5.07
  -4   6   1    1.79    2.50
  -3   6   1   13.14    5.46
  -2   6   1   44.82   10.43
  -1   6   1  684.28   30.14
   0   6   1  293.43   11.50
   1   6   1   75.88    3.57
   2   6   1  374.88    9.98
   3   6   1   35.24    1.82
   4   6   1   18.44    1.89
   5   6   1    2.12    2.21
  -5   7   1    1.73    2.07
  -4   7   1    9.23    4.05
  -3   7   1  496.49   25.16
  -2   7   1   36.56    7.88
  -1   7   1   70.40    5.95
   0   7   1    6.45    2.82
   1   7   1    2.00    1.46
   2   7   1   47.97    2.24
   3   7   1   35.36    2.74
   4   7   1    2.04    2.27
   5   7   1    2.44    2.59
  -5   8   1    0.94    3.56
  -4   8   1    0.90    3.11
  -3   8   1  407.00   21.92
  -2   8   1  111.92    9.55
  -1   8   1   -0.29    3.46
   0   8   1   69.65    5.80
   1   8   1   26.15    3.19
   2   8   1   -0.29    1.81
   3   8   1    8.64    1.98
   4   8   1    9.48    2.10
   5   8   1   -2.09    2.86
  -5   9   1   -2.68    2.68
  -4   9   1   -1.33    2.85
  -3   9   1  275.98   21.06
  -2   9   1   49.76    8.11
  -1   9   1  126.03   10.21
   0   9   1    9.53    3.05
   1   9   1    4.91    2.42
   2   9   1   17.31    3.19
   3   9   1   20.70    2.65
   4   9   1    4.44    3.75
   5   9   1    3.86    2.60
  -4  10   1   -1.76    2.43
  -3  10   1    7.66    9.29
  -2  10   1    4.18    6.44
  -1  10   1   -0.59    5.87
   0  10   1   12.23    3.48
   1  10   1   56.86    6.29
   2  10   1    9.56    2.45
   3  10   1    0.08    2.56
   4  10   1    3.32    2.26
   5  10   1    0.17    1.74
  -4  11   1    6.48    2.22
  -3  11   1   11.27    7.41
  -2  11   1   42.89    7.42
  -1  11   1   -1.14    5.92
   0  11   1   15.43    3.75
   1  11   1   23.02    2.69
   2  11   1   29.48    2.96
   3  11   1    0.00    3.71
   4  11   1    0.10    1.94
  -4  12   1    9.90    5.57
  -3  12   1    6.11    3.83
  -2  12   1    0.80    6.13
  -1  12   1   15.67    6.63
   0  12   1    3.83    2.74
   1  12   1    3.13    2.52
   2  12   1    3.21    3.21
   3  12   1   -2.79    2.79
   4  12   1   -1.47    3.09
  -3  13   1   -1.73    1.73
  -2  13   1    8.98    5.32
  -1  13   1   -4.81    8.32
   0  13   1   -3.62    4.68
   1  13   1   14.96    4.50
   2  13   1    8.94    5.29
   3  13   1   -1.03    3.08
  -2  14   1   18.17    7.14
  -1  14   1   -0.42    5.05
   0  14   1    3.61    3.26
   1  14   1    1.24    2.77
   2  14   1   -1.92    3.47
   3  14   1    0.80    2.24
  -2  15   1    0.32    2.27
  -1  15   1    1.26    2.91
   0  15   1    4.87    3.20
   1  15   1   -1.10    2.40
   2  15   1    0.52    1.69
  -1  16   1    1.21    2.20
   0  16   1   -0.94    2.68
   1  16   1    1.64    2.44
  -1 -15   2    1.70    2.79
   0 -15   2   -2.16    3.26
   1 -15   2    1.32    2.45
  -2 -14   2   -0.53    2.08
  -1 -14   2   -1.93    2.45
   0 -14   2   -1.16    2.53
   1 -14   2   45.81    8.28
   2 -14   2    4.17    2.58
  -3 -13   2    0.68    1.82
  -2 -13   2   26.71    3.91
  -1 -13   2   -3.33    3.92
   0 -13   2   26.90    6.73
   1 -13   2    4.35    3.73
   2 -13   2    8.84    3.52
   3 -13   2   -7.88    7.88
  -3 -12   2   -2.37    2.37
  -2 -12   2   -2.82    2.82
  -1 -12   2   31.27    4.53
   0 -12   2    4.04    3.22
   2 -12   2   -3.83    3.85
   3 -12   2   -0.99    3.83
  -4 -11   2   -2.07    3.34
  -3 -11   2    1.90    2.88
  -2 -11   2    1.98    3.65
  -1 -11   2    5.49    2.26
   0 -11   2   11.84    3.51
   1 -11   2   93.08    9.54
   2 -11   2   48.01    7.28
   3 -11   2    0.02    4.82
   4 -11   2   -0.80    3.38
  -4 -10   2   -0.85    1.99
  -3 -10   2    0.96    2.43
  -2 -10   2    3.99    2.94
  -1 -10   2   -1.42    2.29
   0 -10   2   35.45    4.20
   1 -10   2    9.98    7.92
   2 -10   2   21.94    6.94
   3 -10   2   10.25    5.88
   4 -10   2   -1.09    4.00
  -4  -9   2   -1.37    2.33
  -3  -9   2   50.56    3.44
  -2  -9   2    1.39    1.83
  -1  -9   2   67.21    5.18
   0  -9   2   16.94    3.82
   1  -9   2   -0.03    5.46
   2  -9   2    0.09    7.31
   3  -9   2    4.87    8.06
   4  -9   2    0.44    4.56
   5  -9   2   -0.72    2.37
  -5  -8   2   -1.23    2.70
  -4  -8   2   12.32    5.10
  -3  -8   2   15.19    1.88
  -2  -8   2    0.04    1.61
  -1  -8   2    0.55    1.57
   0  -8   2   36.14    4.81
   1  -8   2    2.61    5.11
   2  -8   2   56.84    7.53
   3  -8   2   33.89    9.27
   5  -8   2    2.29    3.12
  -5  -7   2    1.13    3.12
  -4  -7   2    3.51    1.96
  -3  -7   2   19.31    1.89
  -2  -7   2    5.61    1.28
  -1  -7   2   17.46    1.38
   0  -7   2  117.23    8.38
   1  -7   2    6.04    4.97
   2  -7   2   -0.34    5.34
   3  -7   2  233.44   20.19
   4  -7   2   22.26    6.11
   5  -7   2    2.47    3.76
  -5  -6   2    6.53    2.34
  -4  -6   2    8.20    1.95
  -3  -6   2    1.51    1.20
  -2  -6   2   14.96    1.36
  -1  -6   2   46.98    1.86
   0  -6   2   54.68    8.20
   1  -6   2  655.50   31.41
   2  -6   2  125.42   10.67
   3  -6   2   83.51   11.45
   4  -6   2   26.43    3.75
   5  -6   2   -2.46    4.26
  -5  -5   2    3.44    2.43
  -4  -5   2    4.31    1.66
  -3  -5   2    1.63    1.16
  -2  -5   2  352.44   10.75
  -1  -5   2  156.58    4.96
   0  -5   2  146.89    4.29
   1  -5   2  501.68   59.43
   2  -5   2    8.53    6.56
   3  -5   2    6.81    6.37
   4  -5   2   -0.46    2.89
   5  -5   2    3.39    4.18
  -6  -4   2    0.62    1.63
  -5  -4   2    7.98    2.59
  -4  -4   2   15.40    1.72
  -3  -4   2    8.82    1.23
  -2  -4   2   32.54    1.54
  -1  -4   2  223.81    3.82
   0  -4   2  110.92    3.38
   1  -4   2    6.23    2.77
   2  -4   2 1099.48   48.26
   3  -4   2   11.82    3.41
   4  -4   2    2.07    3.37
   5  -4   2   10.26    4.14
  -6  -3   2    0.91    1.95
  -5  -3   2    2.50    2.55
  -4  -3   2    4.95    1.68
  -3  -3   2  116.52    3.33
  -2  -3   2  371.04    9.01
  -1  -3   2    1.04    0.68
   0  -3   2  876.33   23.26
   1  -3   2 2624.33  121.34
   2  -3   2  266.52   19.98
   3  -3   2   -0.27    2.14
   4  -3   2   66.31    4.91
   5  -3   2   74.73    8.24
  -6  -2   2   -1.32    1.95
  -5  -2   2    4.53    4.99
  -4  -2   2   19.86    3.24
  -3  -2   2    0.85    1.15
  -2  -2   2  257.30    5.68
  -1  -2   2  376.25    5.72
   0  -2   2  349.05   10.47
   1  -2   2  232.76   11.43
   2  -2   2   67.46    9.23
   3  -2   2   71.52    3.47
   4  -2   2  194.85   17.64
   5  -2   2   21.34    5.42
   6  -2   2   -0.52    2.84
  -6  -1   2   -1.39    2.07
  -5  -1   2    1.73    4.84
  -4  -1   2   18.17    2.25
  -3  -1   2   53.64    5.27
  -2  -1   2   49.78    1.57
  -1  -1   2  437.37    6.78
   0  -1   2  565.38   11.00
   1  -1   2 3078.57  106.57
   2  -1   2    0.82    1.51
   3  -1   2   12.17    1.72
   4  -1   2    2.33    2.27
   5  -1   2    7.10    4.72
   6  -1   2    5.95    3.21
  -6   0   2   16.40    1.83
  -5   0   2    2.29    4.86
  -4   0   2   13.12    2.11
  -3   0   2  338.44   18.34
  -2   0   2  423.67    7.96
  -1   0   2 1744.22   27.13
   0   0   2    1.91    0.42
   1   0   2   89.60    3.12
   2   0   2    1.17    0.94
   3   0   2  574.21   32.31
   4   0   2    4.34    2.23
   5   0   2   -2.80    4.61
   6   0   2    1.13    1.66
  -6   1   2    0.79    1.36
  -5   1   2    1.13    4.54
  -4   1   2   10.36    3.21
  -3   1   2   40.04    2.15
  -2   1   2    8.00    0.99
  -1   1   2 9555.14  211.04
   0   1   2    7.66    2.06
   1   1   2 1594.45   46.48
   2   1   2   21.17    1.31
   3   1   2  205.06   11.35
   4   1   2    4.72    1.96
   5   1   2    5.56    2.99
   6   1   2   -0.12    1.65
  -6   2   2   -0.87    2.02
  -5   2   2    4.33    4.71
  -4   2   2   -0.95    2.85
  -3   2   2    0.95    1.17
  -2   2   2  617.19   15.29
  -1   2   2  103.76    2.92
   0   2   2 1659.32   48.21
   1   2   227285.67  650.74
   2   2   2   29.72    1.48
   3   2   2    0.14    1.75
   4   2   2   17.99    3.67
   5   2   2   28.31   11.21
   6   2   2    0.51    1.58
  -5   3   2    0.92    2.59
  -4   3   2   10.37    3.07
  -3   3   2   85.25   12.04
  -2   3   2    1.64    1.17
  -1   3   215422.99  451.23
   0   3   210847.48  371.24
   1   3   2  763.51   20.45
   2   3   2   28.63    1.44
   3   3   2   29.20    2.38
   4   3   2    3.56    1.93
   5   3   2    2.65    2.17
   6   3   2   -1.08    1.49
  -5   4   2    8.80    2.83
  -4   4   2   38.55    3.36
  -3   4   2    2.65    1.87
  -2   4   2   25.99    2.98
  -1   4   2 1015.36   29.62
   0   4   2  855.19   29.26
   1   4   2    8.00    0.89
   2   4   2 1072.14   29.09
   3   4   2   12.12    1.52
   4   4   2  229.56   12.98
   5   4   2    5.51    2.91
  -5   5   2    1.63    3.11
  -4   5   2   31.37    3.65
  -3   5   2  109.60    8.75
  -2   5   2   32.64    2.71
  -1   5   2  403.28   21.99
   0   5   2  199.92    8.28
   1   5   2  213.06    5.03
   2   5   2   65.60    2.21
   3   5   2    4.33    1.29
   4   5   2   33.89    2.14
   5   5   2    7.46    2.58
  -5   6   2   12.10    3.65
  -4   6   2   91.96   10.02
  -3   6   2   75.06   10.90
  -2   6   2   28.94    4.00
  -1   6   2  377.86   17.51
   0   6   2   62.87    7.47
   1   6   2    2.04    1.07
   2   6   2  447.08   10.61
   3   6   2   11.52    1.46
   4   6   2   23.81    2.21
   5   6   2   -0.25    2.13
  -5   7   2    0.67    2.18
  -4   7   2   26.95    5.03
  -3   7   2  288.80   16.64
  -2   7   2  197.37   12.41
  -1   7   2   12.73    4.76
   0   7   2  399.16   15.25
   1   7   2  577.95   17.91
   2   7   2   73.56    5.56
   3   7   2   12.66    1.96
   4   7   2    1.64    1.90
   5   7   2    0.42    3.14
  -5   8   2    9.54    7.08
  -4   8   2   17.76    3.94
  -3   8   2   17.49    6.09
  -2   8   2  116.11    9.60
  -1   8   2    3.07    3.86
   0   8   2   58.73    6.22
   1   8   2   34.25    3.19
   2   8   2    0.33    1.94
   3   8   2   10.80    1.95
   4   8   2    1.98    2.36
   5   8   2    3.93    3.06
  -5   9   2   -1.29    1.54
  -4   9   2   32.95   20.83
  -3   9   2   95.66    9.25
  -2   9   2  114.03    9.92
  -1   9   2    3.47    3.75
   0   9   2  973.82   34.49
   1   9   2   53.61    3.41
   2   9   2    0.77    1.90
   3   9   2    1.79    2.21
   4   9   2    3.73    3.63
   5   9   2   -0.83    2.54
  -4  10   2   -0.88    1.78
  -3  10   2   19.04    9.77
  -2  10   2   24.43    9.67
  -1  10   2   13.88    7.48
   0  10   2    7.49    3.04
   1  10   2   15.48    3.78
   2  10   2    6.16    2.34
   3  10   2    4.54    2.61
   4  10   2    3.71    2.38
   5  10   2    1.51    1.92
  -4  11   2   -1.86    1.86
  -3  11   2    0.86    6.98
  -2  11   2   54.94    8.05
  -1  11   2    9.75    6.32
   0  11   2   32.95    6.83
   1  11   2   28.87    4.78
   2  11   2    2.79    2.29
   3  11   2   -1.41    2.57
   4  11   2    5.40    1.87
  -4  12   2    0.55    1.68
  -3  12   2   -1.49    6.18
  -2  12   2   -1.27    8.83
  -1  12   2    1.68    6.38
   0  12   2    2.88    2.99
   1  12   2   24.38    3.80
   2  12   2    4.90    3.89
   3  12   2   -1.46    2.34
   4  12   2    0.76    3.16
  -3  13   2   -3.06    3.06
  -2  13   2    2.63    5.42
  -1  13   2    0.00    8.60
   0  13   2    3.39    4.90
   1  13   2   -2.63    3.29
   2  13   2   10.13    4.35
   3  13   2    4.28    3.22
  -3  14   2    3.79    4.22
  -2  14   2   -6.30    6.30
  -1  14   2   -2.63    4.99
   0  14   2   -2.88    4.44
   1  14   2    2.55    2.84
   2  14   2   -2.20    2.57
   3  14   2   -2.44    2.44
  -2  15   2   -2.27    4.66
  -1  15   2   -2.48    3.38
   0  15   2   -1.08    3.28
   1  15   2   -0.51    2.27
   2  15   2    2.68    1.95
  -1  16   2   -1.12    2.63
   0  16   2   -1.36    2.99
   1  16   2    2.08    2.71
  -1 -15   3   -0.27    2.45
   0 -15   3    1.41    2.63
  -2 -14   3   -2.11    3.01
  -1 -14   3    0.05    2.28
   0 -14   3    0.46    1.91
   1 -14   3    2.31    2.17
   2 -14   3    1.19    5.82
  -3 -13   3    0.30    1.86
  -2 -13   3    4.08    2.23
  -1 -13   3   -0.50    3.01
   0 -13   3   12.51    3.94
   1 -13   3    4.03    2.17
   2 -13   3   14.99    6.59
  -3 -12   3   -0.16    2.25
  -2 -12   3   -0.95    2.31
  -1 -12   3    4.95    3.01
   0 -12   3   43.90    9.84
   1 -12   3   21.36    4.08
   2 -12   3    3.28    7.02
   3 -12   3   -1.87    7.24
  -3 -11   3    3.90    2.71
  -2 -11   3   -0.43    3.14
  -1 -11   3  148.46    6.90
   0 -11   3    1.66    3.28
   1 -11   3   13.52    8.15
   2 -11   3   38.88   20.62
   3 -11   3    1.33    5.17
   4 -11   3    0.73    3.17
  -4 -10   3    1.18    2.49
  -3 -10   3   -0.69    5.92
  -2 -10   3    2.95    3.03
  -1 -10   3   -0.27    2.36
   0 -10   3   23.08    4.90
   1 -10   3  122.72   14.29
   2 -10   3   23.39    5.05
   3 -10   3   22.47    8.80
   4 -10   3   -1.01    3.96
  -4  -9   3    1.95    2.23
  -3  -9   3    0.38    2.14
  -2  -9   3   -1.02    1.93
  -1  -9   3   17.52    2.11
   0  -9   3   30.51    3.34
   1  -9   3    2.02    5.65
   2  -9   3   10.05    8.41
   3  -9   3    6.64    5.37
   4  -9   3    5.07    4.66
  -5  -8   3   -2.51    2.51
  -4  -8   3    4.89    3.63
  -3  -8   3    8.09    1.93
  -2  -8   3   48.06    2.88
  -1  -8   3   11.89    1.67
   0  -8   3    3.52    2.77
   1  -8   3   -1.32    5.11
   2  -8   3   -1.53    5.89
   3  -8   3    6.55    4.89
   4  -8   3  -10.47   10.47
   5  -8   3   -2.21    3.06
  -5  -7   3    0.70    2.90
  -4  -7   3    8.73    3.16
  -3  -7   3   13.75    1.67
  -2  -7   3   37.83    1.93
  -1  -7   3    1.23    1.37
   0  -7   3    3.31    2.26
   1  -7   3   80.15   15.01
   2  -7   3   10.69    5.51
   3  -7   3   -0.94    7.95
   4  -7   3    8.47    5.55
   5  -7   3    2.79    3.70
  -5  -6   3    8.33    5.08
  -4  -6   3    0.16    1.84
  -3  -6   3   19.02    1.75
  -2  -6   3  187.15    4.38
  -1  -6   3  106.86    3.67
   0  -6   3    4.53    1.91
   1  -6   3   87.52   10.33
   2  -6   3   51.65   10.26
   3  -6   3    7.90    7.56
   4  -6   3   20.20    6.38
   5  -6   3   -1.06    3.98
  -5  -5   3    1.70    2.28
  -4  -5   3    9.43    2.11
  -3  -5   3    3.81    1.20
  -2  -5   3   20.34    1.81
  -1  -5   3   49.68    1.69
   0  -5   3  327.32    8.10
   1  -5   3  419.51   53.16
   2  -5   3   30.38    5.81
   3  -5   3    2.40    6.92
   4  -5   3   10.83    5.80
   5  -5   3   -3.09    4.25
  -5  -4   3   10.81    2.42
  -4  -4   3   -0.29    1.55
  -3  -4   3    1.23    1.19
  -2  -4   3  221.31    4.90
  -1  -4   3   26.50    1.16
   0  -4   3    0.93    0.96
   1  -4   3    4.41    3.03
   2  -4   3 1585.66   96.40
   3  -4   3    7.21    6.61
   4  -4   3    0.89    3.30
   5  -4   3    5.23    2.88
  -6  -3   3    2.12    1.88
  -5  -3   3    0.05    2.10
  -4  -3   3   13.81    1.97
  -3  -3   3   12.51    1.40
  -2  -3   3  468.54    9.89
  -1  -3   3  136.24    2.66
   0  -3   3  190.08    4.43
   1  -3   3  701.81   30.97
   2  -3   3  257.50   19.75
   3  -3   3  195.42   14.65
   4  -3   3   15.47    3.73
   5  -3   3    2.82    4.21
  -6  -2   3    5.00    2.06
  -5  -2   3    5.91    2.94
  -4  -2   3   14.45    2.27
  -3  -2   3  581.05   15.00
  -2  -2   3    4.93    1.10
  -1  -2   3  159.93    2.85
   0  -2   3    8.57    1.01
   1  -2   3  896.97   38.69
   2  -2   3  176.19   13.81
   3  -2   3    2.75    5.73
   4  -2   3   16.65    5.33
   5  -2   3   91.40    9.04
  -6  -1   3    8.89    1.56
  -5  -1   3   -4.01    4.93
  -4  -1   3   14.22    2.18
  -3  -1   3   51.17    2.53
  -2  -1   3  237.03    5.08
  -1  -1   3   84.96    1.70
   0  -1   3 3179.30   65.68
   1  -1   3   96.83    4.02
   2  -1   3  141.20    4.95
   3  -1   3    1.59    2.94
   4  -1   3   -2.70    3.08
   5  -1   3   15.81    4.88
   6  -1   3   11.65    3.36
  -6   0   3    0.59    1.30
  -5   0   3    4.60    5.09
  -4   0   3   19.36    2.30
  -3   0   3   -1.67    1.67
  -2   0   3  174.34    4.10
  -1   0   3   24.74    0.89
   0   0   3   22.28    1.76
   1   0   3  342.32   16.16
   2   0   3   71.28    3.12
   3   0   3   78.61    4.00
   4   0   3   -1.58    4.00
   5   0   3   45.12    6.50
   6   0   3    2.31    2.46
  -6   1   3    5.81    1.47
  -5   1   3    3.40    5.17
  -4   1   3    3.58    2.24
  -3   1   3  156.69    5.82
  -2   1   3  459.16    8.85
  -1   1   3  297.94    6.16
   0   1   3 4249.13  184.37
   1   1   3  239.96   12.16
   2   1   3  608.13   15.07
   3   1   3    2.49    1.51
   4   1   3    5.88    3.05
   5   1   3    1.12    2.78
   6   1   3   -0.55    1.45
  -6   2   3    2.73    1.52
  -5   2   3   -1.09    4.69
  -4   2   3    3.39    3.28
  -3   2   3  107.21    4.40
  -2   2   3 2288.95   50.91
  -1   2   3 8021.57  176.59
   0   2   3  295.19   11.19
   1   2   3   79.08    2.95
   2   2   3  466.91   13.49
   3   2   3    3.47    1.81
   4   2   3   31.59    3.56
   5   2   3    8.28    3.08
   6   2   3    0.92    3.22
  -6   3   3   -0.76    1.84
  -5   3   3    5.36    2.77
  -4   3   3   -2.14    2.34
  -3   3   3  240.85    9.61
  -2   3   3    4.17    1.34
  -1   3   3 1298.15   44.10
   0   3   3  260.31    8.12
   1   3   310625.23  436.38
   2   3   3  229.90    6.83
   3   3   3   61.43    3.34
   4   3   3  107.37    6.02
   5   3   3    7.94    2.18
   6   3   3    1.70    2.99
  -5   4   3    0.69    2.72
  -4   4   3    8.61    2.56
  -3   4   3   30.71    3.10
  -2   4   3 1183.40   40.33
  -1   4   3   16.22    1.84
   0   4   3  796.44   27.62
   1   4   3 1834.17   37.95
   2   4   3 1138.61   34.31
   3   4   3   77.51    3.74
   4   4   3    2.62    2.43
   5   4   3   15.33    3.36
  -5   5   3   14.13    3.88
  -4   5   3    5.54    2.39
  -3   5   3   37.59    4.46
  -2   5   3   70.80    5.71
  -1   5   3    2.89    3.58
   0   5   3   57.92    2.56
   1   5   3  494.16   10.65
   2   5   3   -0.01    1.16
   3   5   3    1.24    1.37
   4   5   3   47.25    2.94
   5   5   3    6.85    4.66
  -5   6   3   -1.91    3.09
  -4   6   3   58.04    4.86
  -3   6   3   14.22    5.11
  -2   6   3  522.54   23.86
  -1   6   3    7.07    3.86
   0   6   3  201.28    8.69
   1   6   3  166.43    4.99
   2   6   3   58.85    2.61
   3   6   3    0.64    1.56
   4   6   3   54.87    4.29
   5   6   3    7.59    4.56
  -5   7   3    6.87    3.06
  -4   7   3    4.84    3.95
  -3   7   3   90.74    8.66
  -2   7   3   35.29    4.31
  -1   7   3    1.23    3.58
   0   7   3   55.42    3.58
   1   7   3  165.45    7.47
   2   7   3   22.09    2.80
   3   7   3   93.37    4.13
   4   7   3    3.09    2.50
   5   7   3    2.82    2.50
  -5   8   3    1.76    4.62
  -4   8   3    4.00    3.31
  -3   8   3  202.82   13.45
  -2   8   3  254.71   11.68
  -1   8   3   89.39    5.66
   0   8   3  559.82   25.58
   1   8   3   -1.61    2.39
   2   8   3    0.65    1.86
   3   8   3   22.55    2.64
   4   8   3    9.17    2.93
   5   8   3   -1.73    2.37
  -5   9   3   -1.73    2.13
  -4   9   3   -2.39    2.39
  -3   9   3  234.82   14.95
  -2   9   3   71.92    8.28
  -1   9   3   -0.05    4.10
   0   9   3    7.57    4.43
   1   9   3   -1.28    2.94
   2   9   3    2.57    2.04
   3   9   3    1.29    2.18
   4   9   3    6.14    2.81
   5   9   3   -1.99    2.41
  -4  10   3    0.04    2.08
  -3  10   3   16.31    9.23
  -2  10   3   32.52    6.81
  -1  10   3   15.61    4.20
   0  10   3   22.60    4.02
   1  10   3   13.04    3.06
   2  10   3    3.86    2.54
   3  10   3    0.22    2.16
   4  10   3    2.51    2.10
   5  10   3    0.78    1.95
  -4  11   3    0.27    2.16
  -3  11   3   25.36    8.13
  -2  11   3  180.69   13.15
  -1  11   3    8.11    6.16
   0  11   3   29.87    9.86
   1  11   3   92.99   12.56
   2  11   3   16.45    3.21
   3  11   3   -2.33    3.50
   4  11   3    0.05    1.76
  -4  12   3    1.92    1.80
  -3  12   3   -4.88    5.07
  -2  12   3   -1.27    8.73
  -1  12   3    4.38    6.76
   0  12   3    6.64    6.23
   1  12   3    5.32    5.29
   2  12   3    1.84    3.62
   3  12   3    2.40    2.87
   4  12   3   -0.51    1.90
  -3  13   3    2.29    5.45
  -2  13   3   -3.87    5.60
  -1  13   3   15.37    9.82
   0  13   3   -5.36    8.64
   1  13   3    5.56    3.03
   2  13   3    7.26    6.11
   3  13   3    4.17    3.52
  -3  14   3    1.43    2.26
  -2  14   3    1.60    6.03
  -1  14   3   -4.19    5.44
   0  14   3    2.37    3.91
   1  14   3    3.18    2.86
   2  14   3    4.39    2.88
   3  14   3    4.87    2.67
  -2  15   3   -4.33    4.87
  -1  15   3   -3.32    4.46
   0  15   3    0.98    2.66
   1  15   3   -2.30    2.30
   2  15   3   -1.62    2.67
  -1  16   3    0.84    2.51
   0  16   3    1.78    3.06
   1  16   3    1.37    2.23
  -2 -14   4   -2.44    2.44
  -1 -14   4    0.96    3.29
   0 -14   4   -0.81    1.81
   1 -14   4   -1.90    1.90
   2 -14   4    3.06    2.30
  -3 -13   4    2.42    2.12
  -2 -13   4    1.91    1.87
  -1 -13   4    1.53    2.81
   0 -13   4   -0.10    2.28
   1 -13   4    2.55    1.95
   2 -13   4   -3.83    3.83
   3 -13   4    1.80    2.03
  -3 -12   4    2.50    2.37
  -2 -12   4   13.63    2.78
  -1 -12   4   50.22    6.71
   0 -12   4   10.17    3.72
   1 -12   4   49.43    5.56
   2 -12   4    0.74    6.53
   3 -12   4   -4.97    8.97
  -3 -11   4    0.69    2.57
  -2 -11   4   10.05    3.12
  -1 -11   4  192.26    9.41
   0 -11   4   90.95    7.58
   1 -11   4   92.90   10.25
   2 -11   4    0.90    7.60
   3 -11   4    1.15    4.01
   4 -11   4   -1.05    2.67
  -4 -10   4    0.39    3.09
  -3 -10   4    1.77    6.98
  -2 -10   4   21.98    4.31
  -1 -10   4   22.03    2.78
   0 -10   4  165.89   18.05
   1 -10   4   67.70   11.13
   2 -10   4   43.85   21.43
   4 -10   4    3.51    3.83
  -4  -9   4    0.51    2.17
  -3  -9   4    0.38    2.09
  -2  -9   4    2.36    2.01
  -1  -9   4    7.73    1.99
   0  -9   4   11.86    3.42
   1  -9   4   11.49    4.22
   2  -9   4    1.53    4.50
   3  -9   4   13.39    5.79
   4  -9   4    2.37    4.42
  -4  -8   4    1.17    2.42
  -3  -8   4    6.32    1.98
  -2  -8   4   29.41    2.23
  -1  -8   4   41.43    2.55
   0  -8   4    8.29    2.71
   1  -8   4    1.38    5.46
   2  -8   4   14.02    8.18
   3  -8   4    3.21    4.56
   4  -8   4    1.79    4.34
   5  -8   4   -1.14    2.91
  -5  -7   4   -0.64    2.81
  -4  -7   4    3.38    3.73
  -3  -7   4   87.47    3.07
  -2  -7   4   -0.96    1.54
  -1  -7   4   85.83    3.63
   0  -7   4  233.36   11.98
   1  -7   4   35.83    6.24
   2  -7   4  106.09   12.74
   3  -7   4   14.89    5.07
   4  -7   4   -1.59    7.69
   5  -7   4   -1.77    3.54
  -5  -6   4   37.25   24.24
  -4  -6   4    8.92    2.04
  -3  -6   4   26.89    1.78
  -2  -6   4   39.00    1.80
  -1  -6   4  178.35    6.03
   0  -6   4   73.43    3.69
   1  -6   4  222.38   17.77
   2  -6   4  203.21   17.53
   3  -6   4   18.08    5.03
   4  -6   4   -0.91    4.82
   5  -6   4    4.94    4.05
  -5  -5   4    2.81    4.32
  -4  -5   4   15.13    1.75
  -3  -5   4   -0.16    1.29
  -2  -5   4  200.40    4.43
  -1  -5   4  209.90    5.37
   0  -5   4   43.55    2.11
   1  -5   4  173.60   13.02
   2  -5   4   10.43    7.06
   3  -5   4    5.29    4.38
   4  -5   4   -1.10    5.80
   5  -5   4    5.50    4.39
  -5  -4   4   -0.34    1.75
  -4  -4   4   10.40    1.58
  -3  -4   4   -0.72    1.20
  -2  -4   4    1.98    1.40
  -1  -4   4    4.02    0.88
   0  -4   4  822.78   18.82
   1  -4   4   55.91    7.22
   2  -4   4   48.61    8.10
   3  -4   4   19.05    5.00
   4  -4   4   -1.87    6.15
   5  -4   4   17.58    6.37
  -6  -3   4    1.24    1.61
  -5  -3   4    4.26    1.95
  -4  -3   4    3.66    1.66
  -3  -3   4   -0.60    1.32
  -2  -3   4    1.83    1.05
  -1  -3   4  487.70    8.72
   0  -3   4    2.18    1.07
   1  -3   4  339.22   14.47
   2  -3   4   21.62    6.86
   3  -3   4   16.32    4.70
   4  -3   4   41.31    7.08
   5  -3   4    4.69    2.98
  -6  -2   4   -1.01    1.85
  -5  -2   4    1.67    2.27
  -4  -2   4   55.91    4.83
  -3  -2   4   16.21    1.53
  -2  -2   4   95.54    2.77
  -1  -2   4  335.00    5.31
   0  -2   4 1522.88   36.80
   1  -2   4  227.44   13.11
   2  -2   4  858.72   52.12
   3  -2   4   17.25    9.79
   4  -2   4    0.49    4.97
   5  -2   4   18.91    5.00
  -6  -1   4   -0.31    1.91
  -5  -1   4   10.98    2.99
  -4  -1   4   31.00    2.76
  -3  -1   4  151.44    4.31
  -2  -1   4   50.02    1.65
  -1  -1   4  138.27    2.50
   0  -1   4   21.26    1.24
   1  -1   4    7.58    1.62
   2  -1   4  372.91   15.05
   3  -1   4  390.27   40.37
   4  -1   4    3.75    3.16
   5  -1   4   15.79    5.00
   6  -1   4    1.06    2.75
  -6   0   4    4.14    1.36
  -5   0   4    1.02    2.69
  -4   0   4    0.98    1.96
  -3   0   4  294.11    7.79
  -2   0   4  459.82   10.31
  -1   0   4  105.55    2.45
   0   0   4   17.76    1.20
   1   0   4  172.03   23.42
   2   0   4   47.86    3.78
   3   0   4  100.69    6.80
   4   0   4    3.87    3.01
   5   0   4   15.25    5.00
   6   0   4   16.91    3.64
  -6   1   4    0.99    1.28
  -5   1   4   -2.33    2.69
  -4   1   4    3.10    2.22
  -3   1   4   25.16    2.19
  -2   1   4   33.42    1.60
  -1   1   4  236.28    4.93
   0   1   4   61.72   19.34
   1   1   4   43.67    4.21
   2   1   4 1329.59   31.65
   3   1   4  275.54   11.05
   4   1   4   19.77    5.43
   5   1   4   12.50    8.19
   6   1   4    8.87    3.36
  -6   2   4    0.19    1.24
  -5   2   4    3.98    2.72
  -4   2   4    0.38    3.06
  -3   2   4   10.72    2.30
  -2   2   4   23.74    1.53
  -1   2   4  325.46    7.64
   0   2   4  210.39   11.30
   1   2   4  372.89   16.86
   2   2   4    4.29    1.38
   3   2   4   96.25   13.61
   4   2   4   -1.91    2.99
   5   2   4    2.81    2.82
   6   2   4    2.05    2.96
  -6   3   4    0.83    1.76
  -5   3   4    5.85    3.03
  -4   3   4    5.63    2.44
  -3   3   4   24.74    2.62
  -2   3   4 3431.08  142.98
  -1   3   4  196.55    5.30
   0   3   4   72.54    6.97
   1   3   4 5082.47  179.84
   2   3   4  165.35    5.14
   3   3   4   34.50    3.48
   4   3   4   10.29    3.57
   5   3   4   -1.13    2.91
   6   3   4    2.19    2.90
  -6   4   4   -1.06    1.56
  -5   4   4    5.57    3.39
  -4   4   4   19.41    2.84
  -3   4   4    6.87    2.75
  -2   4   4  498.87   17.85
  -1   4   4 2789.32   95.20
   0   4   4  187.57    8.32
   1   4   4  249.82    9.49
   2   4   4   14.50    1.89
   3   4   4    5.99    2.38
   4   4   4   44.73    4.07
   5   4   4    6.49    4.39
  -5   5   4   -3.28    3.28
  -4   5   4   -0.74    2.25
  -3   5   4   19.17    3.95
  -2   5   4   27.21    5.36
  -1   5   4  442.82   28.92
   0   5   4   42.72    2.75
   1   5   4  192.60    5.96
   2   5   4  643.77   17.74
   3   5   4  174.38    7.92
   4   5   4  164.90    8.59
   5   5   4   12.54    3.12
   6   5   4   -0.49    1.63
  -5   6   4    0.77    2.81
  -4   6   4   19.99    3.33
  -3   6   4   37.33    9.59
  -2   6   4  453.52   21.19
  -1   6   4    4.23    6.44
   0   6   4   33.09    3.25
   1   6   4    3.51    1.59
   2   6   4  856.66   21.61
   3   6   4  183.99   12.20
   4   6   4   12.74    2.80
   5   6   4    3.59    4.76
  -5   7   4    0.68    2.82
  -4   7   4   30.51    5.49
  -3   7   4    1.90    5.36
  -2   7   4   17.42    4.47
  -1   7   4    1.72    3.50
   0   7   4   19.74    2.31
   1   7   4   22.76    3.30
   2   7   4   35.59    4.06
   3   7   4  116.41    4.95
   4   7   4   69.18    6.01
   5   7   4   -0.67    2.45
  -5   8   4    1.44    2.53
  -4   8   4    4.11    3.48
  -3   8   4  271.94   16.13
  -2   8   4    1.00    3.81
  -1   8   4    5.73    3.32
   0   8   4  101.09    6.92
   1   8   4   17.97    2.77
   2   8   4    1.73    2.30
   3   8   4   62.55    4.17
   4   8   4    2.02    2.65
   5   8   4    1.16    2.33
  -5   9   4    2.00    2.10
  -4   9   4   -1.84    2.41
  -3   9   4   35.46    7.02
  -2   9   4   25.72    4.63
  -1   9   4   26.86    4.12
   0   9   4   -3.35    3.35
   1   9   4    0.66    3.30
   2   9   4    3.56    2.84
   3   9   4   49.67    3.86
   4   9   4   -2.56    3.26
   5   9   4    1.07    1.96
  -4  10   4    1.86    2.14
  -3  10   4    4.93    8.91
  -2  10   4   82.39   12.50
  -1  10   4  249.26   18.56
   0  10   4    8.82    3.57
   1  10   4   49.10    6.49
   2  10   4    0.31    3.34
   3  10   4    3.47    2.44
   4  10   4    2.99    2.07
   5  10   4    1.68    1.89
  -4  11   4    3.39    2.31
  -3  11   4    0.82    7.15
  -2  11   4  242.93   15.84
  -1  11   4   20.29    4.69
   0  11   4   -1.54    3.61
   1  11   4   58.16   14.82
   2  11   4    6.14    3.37
   3  11   4    4.72    3.16
   4  11   4    1.09    1.82
  -4  12   4    0.82    1.78
  -3  12   4    4.63    4.74
  -2  12   4   13.99    9.70
  -1  12   4   10.81    6.67
   0  12   4   -2.82    6.04
   1  12   4    6.03    8.32
   2  12   4    4.11    3.57
   3  12   4   -1.03    2.87
   4  12   4    1.99    1.99
  -3  13   4   -2.79    5.36
  -2  13   4    6.93    5.40
  -1  13   4   51.03   11.34
   0  13   4    2.23    8.22
   1  13   4    2.19    4.06
   2  13   4    5.13    5.58
   3  13   4    0.08    2.48
  -3  14   4    3.71    2.70
  -2  14   4   -1.16    4.70
  -1  14   4   -3.84    5.96
   0  14   4   -0.39    3.49
   1  14   4   -2.53    2.63
   2  14   4    0.34    3.45
   3  14   4   -2.74    2.74
  -2  15   4   -0.49    4.90
  -1  15   4   -0.58    4.52
   0  15   4    1.31    2.25
   1  15   4    0.74    2.49
   2  15   4    0.44    2.69
  -1  16   4   -1.22    2.41
   0  16   4    1.84    4.16
   1  16   4   -0.06    1.71
  -1 -14   5   -1.41    1.87
   0 -14   5    0.39    2.00
   1 -14   5    1.10    2.65
  -2 -13   5    5.11    4.77
  -1 -13   5   -1.62    2.63
   0 -13   5    4.19    2.59
   1 -13   5   -0.28    2.35
   2 -13   5   -2.60    2.60
  -3 -12   5   -2.83    3.02
  -2 -12   5    3.53    2.20
  -1 -12   5    7.17    3.23
   0 -12   5   32.72    4.19
   1 -12   5    1.70    2.21
   2 -12   5   -1.38    4.07
   3 -12   5    0.62    7.79
  -3 -11   5    1.28    2.61
  -2 -11   5    7.04    2.79
  -1 -11   5    6.66    3.44
   0 -11   5   11.49    3.54
   1 -11   5    2.21    4.11
   2 -11   5    5.85    7.19
   3 -11   5   -0.01    3.66
  -4 -10   5    1.35    2.79
  -3 -10   5    7.53    3.40
  -2 -10   5    2.34    2.32
  -1 -10   5  145.91    5.69
   0 -10   5    2.55    2.26
   1 -10   5    8.77    2.83
   2 -10   5   33.02    6.33
   3 -10   5   -4.42    4.42
   4 -10   5    1.99    3.48
  -4  -9   5   -2.36    3.64
  -3  -9   5   -1.53    2.69
  -2  -9   5    1.07    2.18
  -1  -9   5    1.53    1.97
   0  -9   5 1177.28   51.33
   1  -9   5    3.68    7.41
   2  -9   5   12.03    4.84
   3  -9   5    0.79    4.90
   4  -9   5   -3.99    4.04
  -4  -8   5   -1.05    2.67
  -3  -8   5   -0.44    2.32
  -2  -8   5    0.16    1.64
  -1  -8   5   20.69    2.23
   0  -8   5   71.95    4.73
   1  -8   5   35.35    5.16
   2  -8   5    4.67    4.44
   3  -8   5   27.56    6.96
   4  -8   5    3.18    4.24
   5  -8   5   -1.20    2.62
  -4  -7   5    4.33    4.89
  -3  -7   5    9.56    1.70
  -2  -7   5    9.33    1.78
  -1  -7   5   36.77    2.15
   0  -7   5   36.11    4.78
   1  -7   5   11.68    4.94
   2  -7   5   23.62    5.03
   3  -7   5   -6.34    6.34
   4  -7   5    6.66   10.54
   5  -7   5   -1.39    3.35
  -4  -6   5    2.35    2.56
  -3  -6   5   10.37    1.62
  -2  -6   5   29.59    1.75
  -1  -6   5   18.87    2.37
   0  -6   5   78.44    3.88
   1  -6   5   52.80    8.98
   2  -6   5    0.52    4.04
   3  -6   5    7.86    5.92
   4  -6   5   -3.60    5.10
   5  -6   5    0.34    4.05
  -5  -5   5   34.63   20.84
  -4  -5   5    0.64    1.55
  -3  -5   5    5.79    1.44
  -2  -5   5  614.14   11.66
  -1  -5   5    1.43    1.73
   0  -5   5    3.50    1.33
   1  -5   5  387.69   21.36
   2  -5   5  209.93   11.57
   3  -5   5    9.61    5.48
   4  -5   5   14.58    5.41
   5  -5   5    2.69    4.19
  -5  -4   5   -1.02    1.85
  -4  -4   5   64.37    3.43
  -3  -4   5   20.45    2.16
  -2  -4   5   30.95    1.51
  -1  -4   5   43.35    1.46
   0  -4   5   41.00    1.95
   1  -4   5   11.53    6.15
   2  -4   5  451.99   23.59
   3  -4   5   22.11    7.81
   4  -4   5   16.53    6.02
   5  -4   5    8.08    5.75
  -5  -3   5    2.46    1.86
  -4  -3   5   -0.76    1.77
  -3  -3   5   74.37    2.95
  -2  -3   5    1.50    1.52
  -1  -3   5   84.42    2.17
   0  -3   5   33.22    1.65
   1  -3   5  601.41   26.46
   2  -3   5  217.04   17.07
   3  -3   5   -4.47    4.63
   4  -3   5   -3.80    5.75
   5  -3   5    1.42    2.92
  -6  -2   5    1.34    1.60
  -5  -2   5    0.66    3.19
  -4  -2   5   42.22    4.35
  -3  -2   5   27.89    1.90
  -2  -2   5   75.58    2.45
  -1  -2   5  539.24    8.97
   0  -2   5   18.80    1.48
   1  -2   5    1.56    2.37
   2  -2   5  391.76   18.21
   3  -2   5   34.39    5.31
   4  -2   5    4.74    5.48
   5  -2   5   -2.32    4.00
  -6  -1   5   -1.20    1.73
  -5  -1   5    3.58    3.36
  -4  -1   5    1.10    1.96
  -3  -1   5    1.36    1.36
  -2  -1   5    0.99    1.15
  -1  -1   5 1517.87   23.14
   0  -1   5  179.25    4.86
   1  -1   5    5.65    1.95
   2  -1   5  105.42    6.58
   3  -1   5  106.63    7.85
   4  -1   5   12.54    3.53
   5  -1   5    1.01    4.15
  -6   0   5    5.49    1.90
  -5   0   5    5.77    3.35
  -4   0   5    6.14    1.92
  -3   0   5    6.44    1.46
  -2   0   5  142.57    4.59
  -1   0   5  416.84    8.46
   0   0   5  943.89   22.98
   1   0   5   10.01    3.16
   2   0   5   78.83    4.76
   3   0   5  333.83   13.14
   4   0   5   -0.34    4.38
   5   0   5    9.41    4.59
   6   0   5   34.66    4.36
  -6   1   5    5.21    1.88
  -5   1   5    3.76    3.18
  -4   1   5   10.54    2.40
  -3   1   5   96.15    3.90
  -2   1   5   70.06    2.25
  -1   1   5  150.49    4.29
   0   1   5  214.08    5.90
   1   1   5  206.50   10.37
   2   1   5   -0.22    2.41
   3   1   5   11.89    3.56
   4   1   5    3.38    3.03
   5   1   5    6.89    4.42
   6   1   5    1.64    2.84
  -6   2   5   -1.16    1.70
  -5   2   5    3.39    3.33
  -4   2   5    7.98    3.16
  -3   2   5   10.20    1.83
  -2   2   5  285.63    6.55
  -1   2   5  415.74   10.52
   0   2   5   31.98    4.54
   1   2   5  296.08   13.96
   2   2   5   51.54    3.78
   3   2   5   18.88    3.89
   4   2   5    1.51    3.05
   5   2   5    7.14    2.92
   6   2   5    0.55    2.86
  -6   3   5    1.74    1.47
  -5   3   5   12.30    3.74
  -4   3   5    5.44    2.87
  -3   3   5   43.66    2.78
  -2   3   5    7.36    1.64
  -1   3   5   71.01    2.78
   0   3   5  579.06   21.05
   1   3   5   32.57    4.65
   2   3   5  615.24   26.81
   3   3   5    4.46    3.94
   4   3   5   -1.43    3.26
   5   3   5    2.92    3.32
   6   3   5    3.86    2.85
  -5   4   5    5.00    3.27
  -4   4   5    0.16    2.18
  -3   4   5    0.00    1.96
  -2   4   5  496.08   15.50
  -1   4   5    1.80    1.39
   0   4   5  857.24   30.21
   1   4   5    1.68    5.04
   2   4   5    6.37    3.45
   3   4   5    3.46    2.77
   4   4   5    4.57    5.70
   5   4   5    0.47    3.82
  -5   5   5    2.40    3.11
  -4   5   5    7.07    2.52
  -3   5   5   58.94    4.79
  -2   5   5 1440.55   60.47
  -1   5   5 1813.69   62.95
   0   5   5   58.40   10.79
   1   5   5    3.41    3.39
   2   5   5 2342.46   80.77
   3   5   5   60.35    3.67
   4   5   5   21.39    3.30
   5   5   5    2.80    2.89
   6   5   5   -1.53    1.53
  -5   6   5    2.61    2.91
  -4   6   5    2.84    2.63
  -3   6   5    3.77    8.49
  -2   6   5  242.86   12.68
  -1   6   5   10.52    3.48
   0   6   5    6.12    3.99
   1   6   5  312.58   16.79
   2   6   5  479.63   19.13
   3   6   5   27.78    3.16
   4   6   5   31.84    3.93
   5   6   5    4.86    6.98
  -5   7   5    0.34    2.66
  -4   7   5    0.55    3.61
  -3   7   5  275.92   23.53
  -2   7   5   15.73    6.62
  -1   7   5   85.22    6.50
   0   7   5    5.61    3.96
   1   7   5  145.35    5.61
   2   7   5   19.74    3.92
   3   7   5   36.29    3.31
   4   7   5   45.02    5.82
   5   7   5    1.89    2.40
  -5   8   5    2.27    2.58
  -4   8   5   -1.04    3.49
  -3   8   5  100.06    9.64
  -2   8   5  128.61    8.90
  -1   8   5    6.04    3.28
   0   8   5   42.35    7.44
   1   8   5  144.08   11.06
   2   8   5    2.47    3.07
   3   8   5    1.20    3.11
   4   8   5    0.30    3.13
   5   8   5    0.29    2.45
  -5   9   5    3.48    2.21
  -4   9   5    1.21    2.31
  -3   9   5   56.12    7.53
  -2   9   5    8.96    4.26
  -1   9   5   46.08    5.58
   0   9   5    8.91    3.92
   1   9   5    2.01    3.50
   2   9   5    2.74    5.62
   3   9   5    5.23    2.48
   4   9   5    1.29    2.77
   5   9   5    1.78    2.02
  -4  10   5    3.11    3.76
  -3  10   5   -5.99    8.54
  -2  10   5  235.07   11.64
  -1  10   5   56.47    5.33
   0  10   5    5.72    3.52
   1  10   5   13.27    6.58
   2  10   5   31.87   10.22
   3  10   5    0.30    2.85
   4  10   5    2.11    2.01
   5  10   5    0.54    1.77
  -4  11   5    1.64    1.82
  -3  11   5   -3.93    6.77
  -2  11   5  334.03   19.44
  -1  11   5   43.25    6.15
   0  11   5    2.80    3.78
   1  11   5   -4.08    5.01
   2  11   5    2.74    3.47
   3  11   5   -1.08    3.18
   4  11   5   -2.04    2.25
  -4  12   5   -0.09    1.79
  -3  12   5   14.42    5.07
  -2  12   5   -1.27    9.18
  -1  12   5   -4.32    6.50
   0  12   5    8.47    3.78
   1  12   5   33.74    6.20
   2  12   5   10.11    6.87
   3  12   5   -2.47    2.89
   4  12   5   -0.69    2.54
  -3  13   5    2.25    2.36
  -2  13   5    0.60    5.27
  -1  13   5  122.92   15.63
   0  13   5    9.14    8.91
   1  13   5    2.57    4.07
   2  13   5    8.03    6.24
   3  13   5    1.17    2.57
  -3  14   5    0.18    1.62
  -2  14   5   -3.99    4.82
  -1  14   5   -5.12    5.63
   0  14   5    8.81    5.71
   1  14   5    1.22    2.62
   2  14   5    2.09    3.57
   3  14   5    0.28    4.09
  -2  15   5    1.61    3.63
  -1  15   5    3.36    4.54
   0  15   5    1.04    2.43
   1  15   5    0.00    2.23
   2  15   5   -0.76    2.78
  -1  16   5   -0.15    2.48
   0  16   5   -1.48    2.26
   1  16   5    1.71    2.30
   1 -14   6   -0.66    2.13
  -2 -13   6    1.20    2.57
  -1 -13   6   -1.84    2.31
   0 -13   6    3.74    2.00
   1 -13   6    1.07    3.32
   2 -13   6    0.26    2.43
  -3 -12   6    2.69    2.39
  -2 -12   6    0.22    2.52
  -1 -12   6    3.74    2.99
   0 -12   6   12.72    5.74
   1 -12   6   -0.77    2.61
   2 -12   6    0.26    2.33
   3 -12   6    1.11    2.09
  -3 -11   6   -3.65    3.65
  -2 -11   6   -1.67    2.39
  -1 -11   6   83.79    8.74
   0 -11   6    1.52    2.80
   1 -11   6   33.86    8.23
   2 -11   6   -2.07   11.78
   3 -11   6    1.52    9.04
  -3 -10   6    2.88    3.08
  -2 -10   6   26.58    3.48
  -1 -10   6   25.08    2.83
   0 -10   6  126.42    6.73
   1 -10   6    0.42    3.20
   3 -10   6    2.36    9.83
   4 -10   6    0.24    2.95
  -4  -9   6    1.23    3.25
  -3  -9   6    1.01    2.23
  -2  -9   6   13.30    2.60
  -1  -9   6   23.83    2.60
   0  -9   6    1.79    2.53
   1  -9   6   -2.69    7.46
   2  -9   6    8.20    4.43
   3  -9   6    4.49   12.57
   4  -9   6    5.10    5.87
  -4  -8   6   -0.53    3.94
  -3  -8   6    2.71    2.02
  -2  -8   6   18.02    2.74
  -1  -8   6  562.45   14.99
   0  -8   6  516.77   19.80
   1  -8   6  159.89   10.28
   2  -8   6   25.66    5.24
   3  -8   6   95.47   37.87
   4  -8   6    1.52    4.23
  -4  -7   6   -1.43    2.93
  -3  -7   6   23.35    2.28
  -2  -7   6   27.77    2.75
  -1  -7   6    5.66    1.84
   0  -7   6  131.90    8.86
   1  -7   6  206.27   14.66
   2  -7   6   21.88    5.01
   3  -7   6   -5.74    5.75
   4  -7   6    0.68    4.73
   5  -7   6    0.75    3.12
  -3  -6   6   16.40    1.92
  -2  -6   6   13.36    1.62
  -1  -6   6   44.92    2.20
   0  -6   6   32.07    3.83
   1  -6   6   49.38    7.58
   2  -6   6   19.31    4.66
   3  -6   6   -0.76    5.23
   4  -6   6   -2.07    4.82
   5  -6   6    0.32    3.74
  -5  -5   6   13.69    3.27
  -4  -5   6    6.99    1.97
  -3  -5   6    0.35    1.50
  -2  -5   6  231.29    6.53
  -1  -5   6  136.10    3.93
   0  -5   6   12.66    1.81
   1  -5   6  126.56    8.57
   2  -5   6    2.02    3.86
   3  -5   6    5.35    9.00
   4  -5   6    8.32   11.74
   5  -5   6    2.25    4.32
  -5  -4   6    8.44    2.28
  -4  -4   6    3.81    1.67
  -3  -4   6   41.76    2.18
  -2  -4   6    3.34    1.19
  -1  -4   6    9.22    1.69
   0  -4   6  574.10   13.35
   1  -4   6  568.10   35.63
   2  -4   6  210.60   11.81
   3  -4   6    0.36    6.35
   4  -4   6   16.13    5.96
   5  -4   6    0.37    4.20
  -5  -3   6    5.48    2.21
  -4  -3   6   13.02    2.76
  -3  -3   6    3.04    1.48
  -2  -3   6    9.97    1.20
  -1  -3   6 2976.17   52.86
   0  -3   6  249.23    6.82
   1  -3   6  317.38   20.56
   2  -3   6   26.58    7.20
   3  -3   6   20.87    5.79
   4  -3   6   -4.53    5.98
   5  -3   6    4.01    2.91
  -5  -2   6    1.70    2.07
  -4  -2   6    1.19    1.82
  -3  -2   6    4.41    1.38
  -2  -2   6    9.47    1.81
  -1  -2   6  411.90    7.85
   0  -2   6 1116.12   27.36
   1  -2   6  823.66   42.90
   2  -2   6   -4.97    9.60
   3  -2   6  270.70   29.12
   4  -2   6   -0.60    3.14
   5  -2   6   -3.02    3.02
  -5  -1   6    0.12    2.19
  -4  -1   6    7.33    2.30
  -3  -1   6   29.00    2.23
  -2  -1   6    1.24    1.71
  -1  -1   6  511.98    9.19
   0  -1   6  394.86   12.87
   1  -1   6    0.86    3.57
   2  -1   6   83.00    6.52
   3  -1   6  178.61   18.88
   4  -1   6    4.39    3.17
   5  -1   6    0.49    4.13
  -6   0   6    3.38    1.58
  -5   0   6    7.40    2.81
  -4   0   6   37.58    5.87
  -3   0   6  147.04    4.69
  -2   0   6  122.13    3.67
  -1   0   6  214.08    6.93
   0   0   6    0.82    1.08
   1   0   6  116.50    7.20
   2   0   6  541.12   25.08
   3   0   6  553.18   31.18
   4   0   6    6.35    3.43
   5   0   6    0.10    2.08
  -6   1   6    1.99    1.45
  -5   1   6    0.40    3.22
  -4   1   6    3.93    3.13
  -3   1   6    2.09    1.48
  -2   1   6  162.39    4.80
  -1   1   6    2.03    0.82
   0   1   6  618.95   30.71
   1   1   6  177.81    9.53
   2   1   6  705.24   31.30
   3   1   6   39.12    3.65
   4   1   6   -1.29    3.54
   5   1   6   -2.22    2.91
   6   1   6    2.01    2.71
  -5   2   6   64.19    6.64
  -4   2   6   -0.76    2.29
  -3   2   6   34.93    2.85
  -2   2   6  123.87    4.90
  -1   2   6  457.05   13.01
   0   2   6   55.52    4.10
   1   2   6 1260.07   45.71
   2   2   6  753.11   33.43
   3   2   6    1.55    2.73
   4   2   6  148.14    8.79
   5   2   6    4.14    4.26
   6   2   6    2.75    2.66
  -5   3   6    7.31    3.40
  -4   3   6    2.20    2.99
  -3   3   6   12.64    1.99
  -2   3   6   13.39    1.76
  -1   3   6   18.42    1.57
   0   3   6   18.94    2.55
   1   3   6  142.94   11.81
   2   3   6  145.53    6.74
   3   3   6   28.49    3.52
   4   3   6    1.01    3.18
   5   3   6    1.99    4.22
  -5   4   6   24.53    4.31
  -4   4   6    5.53    2.61
  -3   4   6  147.31    6.82
  -2   4   6    3.72    3.98
  -1   4   6    0.88    2.43
   0   4   6   70.34   10.82
   1   4   6 1330.18   80.89
   2   4   6  465.14   21.25
   3   4   6    3.39    8.32
   4   4   6   29.97    4.27
   5   4   6    0.93    3.85
  -5   5   6   -3.16    3.16
  -4   5   6   -0.35    2.75
  -3   5   6    4.14    2.30
  -2   5   6  708.48   43.71
  -1   5   6 1642.07   57.34
   0   5   6    7.26    9.78
   1   5   6  331.19   14.01
   2   5   6  648.17   23.97
   3   5   6  157.11    9.17
   4   5   6    5.15    3.48
   5   5   6    0.19    2.15
  -5   6   6    1.42    2.85
  -4   6   6   51.86    6.72
  -3   6   6  220.37   10.00
  -2   6   6   27.82    4.39
  -1   6   6    4.77    4.35
   0   6   6   73.78    6.33
   1   6   6   -0.24    3.46
   2   6   6  254.64   15.19
   3   6   6   19.54    3.94
   4   6   6    2.62    2.68
   5   6   6    5.26    2.59
  -5   7   6   -1.59    2.71
  -4   7   6    1.92    2.68
  -3   7   6   99.66   13.52
  -2   7   6   17.68    4.38
  -1   7   6   22.35    3.55
   0   7   6  366.01   18.36
   1   7   6    5.51    2.19
   2   7   6   62.25    5.62
   3   7   6   63.74    3.93
   4   7   6    5.73    4.48
   5   7   6    4.18    2.55
  -5   8   6    8.03    2.68
  -4   8   6   30.00    5.16
  -3   8   6   88.50   13.34
  -2   8   6    4.83    4.47
  -1   8   6   11.27    3.51
   0   8   6   11.14    3.67
   1   8   6   -4.03    4.03
   2   8   6    1.62    6.66
   3   8   6  724.98   37.10
   4   8   6    2.13    3.22
   5   8   6    1.80    4.19
  -5   9   6   -1.42    2.01
  -4   9   6   -0.94    2.42
  -3   9   6  150.34   17.35
  -2   9   6   16.73    5.37
  -1   9   6  111.52    6.84
   0   9   6    0.11    3.83
   1   9   6   16.73    4.52
   2   9   6   16.39    6.61
   3   9   6   14.93    3.73
   4   9   6   14.38    5.47
   5   9   6    2.22    1.97
  -4  10   6   -0.35    2.09
  -3  10   6   11.56    8.97
  -2  10   6  114.03    7.60
  -1  10   6   46.29    4.98
   0  10   6   -0.72    3.59
   1  10   6   33.19    7.45
   2  10   6   75.81   13.65
   3  10   6   13.57    3.39
   4  10   6    1.56    2.57
   5  10   6    0.17    1.69
  -4  11   6   -0.96    1.80
  -3  11   6   -2.21    6.83
  -2  11   6    8.59    6.14
  -1  11   6   -2.57    4.96
   0  11   6    1.82    3.75
   1  11   6    4.09    5.73
   2  11   6   -2.36    6.24
   3  11   6    2.85    3.18
   4  11   6    1.32    1.95
  -4  12   6    3.53    3.29
  -3  12   6    4.75    7.27
  -2  12   6   65.66    8.09
  -1  12   6   77.36    9.01
   0  12   6    1.11    3.80
   1  12   6   44.58    7.35
   3  12   6   -0.18    2.90
   4  12   6    9.55    3.61
  -3  13   6    3.12    7.87
  -2  13   6    6.52    5.23
  -1  13   6  147.87   12.03
   0  13   6    2.32    8.62
   1  13   6   -3.10    5.48
   2  13   6    1.87    3.89
   3  13   6    1.52    2.54
  -3  14   6   -0.50    1.41
  -2  14   6    6.63    4.57
  -1  14   6    1.64    5.41
   0  14   6   15.55    5.79
   1  14   6    2.90    3.13
   2  14   6    0.23    2.64
   3  14   6   -1.30    2.97
  -2  15   6   -1.27    3.67
  -1  15   6   -2.21    5.30
   0  15   6    3.26    3.30
   1  15   6    5.48    2.81
   2  15   6    1.11    2.78
  -1  16   6    1.99    2.19
   0  16   6    1.21    1.65
   1  16   6    2.47    2.38
   2  16   6    0.49    2.20
  -1 -13   7    3.16    1.94
   0 -13   7   -2.05    3.07
   1 -13   7    3.32    2.05
   2 -13   7    2.01    2.02
  -2 -12   7    0.31    2.16
  -1 -12   7    1.37    2.57
   0 -12   7    0.82    2.27
   1 -12   7    0.71    2.50
   2 -12   7    0.54    2.13
  -3 -11   7   -3.25    3.25
  -2 -11   7   -0.34    2.70
  -1 -11   7   35.04   13.81
   0 -11   7    9.87    3.54
   1 -11   7   27.41    4.69
   2 -11   7    2.79   10.48
   3 -11   7    5.89    8.20
  -3 -10   7    3.04    3.64
  -2 -10   7   -0.41    2.12
  -1 -10   7   22.91    3.11
   0 -10   7   95.65    8.21
   1 -10   7    5.93    3.35
   2 -10   7   -1.12   12.28
   3 -10   7    1.75   10.30
  -3  -9   7    2.14    2.52
  -2  -9   7    2.42    3.48
  -1  -9   7    1.25    2.43
   0  -9   7  109.40    5.93
   1  -9   7    6.04    7.68
   2  -9   7   -1.75    4.79
   3  -9   7   -4.78    4.78
   4  -9   7    3.52    5.95
  -3  -8   7   14.92    4.67
  -2  -8   7    0.95    2.25
  -1  -8   7  394.15   12.11
   0  -8   7  205.95    8.12
   1  -8   7    0.87    7.38
   2  -8   7   26.73    6.19
   3  -8   7   56.33   27.65
   4  -8   7   21.80   13.04
  -4  -7   7   -3.44    4.00
  -3  -7   7    0.28    1.97
  -2  -7   7   28.01    2.39
  -1  -7   7   26.87    2.88
   0  -7   7   20.94    3.29
   1  -7   7  225.77   30.48
   2  -7   7   64.14    6.63
   3  -7   7   24.81    6.16
   4  -7   7    0.73    4.47
   5  -7   7   -2.73    2.81
  -4  -6   7    0.87    2.31
  -3  -6   7   32.40    2.45
  -2  -6   7    8.75    1.80
  -1  -6   7  137.78    4.55
   0  -6   7   85.14    6.66
   1  -6   7   23.44    4.35
   2  -6   7   17.56    4.77
   3  -6   7   -3.13    5.39
   4  -6   7   12.11   10.80
   5  -6   7   -3.57    3.57
  -4  -5   7    9.00    3.85
  -3  -5   7   42.90    3.22
  -2  -5   7  119.42    4.68
  -1  -5   7   31.34    1.77
   0  -5   7  125.32    7.49
   1  -5   7   44.30    4.19
   2  -5   7   49.55    7.40
   3  -5   7   -1.96    5.40
   4  -5   7   62.72   34.99
   5  -5   7   -2.49    4.11
  -5  -4   7   -1.95    2.69
  -4  -4   7   16.55    2.63
  -3  -4   7   44.99    3.04
  -2  -4   7    1.11    1.27
  -1  -4   7   15.58    1.56
   0  -4   7   83.30    3.83
   1  -4   7   55.87    6.11
   2  -4   7   -4.87    4.87
   3  -4   7    3.18    5.05
   4  -4   7   13.63   13.27
   5  -4   7    2.02    4.55
  -5  -3   7    8.91    2.24
  -4  -3   7  190.33   19.57
  -3  -3   7   31.81    2.06
  -2  -3   7   40.05    1.83
  -1  -3   7  830.73   20.59
   0  -3   7  178.70    6.58
   1  -3   7   43.36    5.67
   2  -3   7  162.82   21.40
   3  -3   7   22.22    5.42
   4  -3   7   23.97    6.71
   5  -3   7    2.40    2.77
  -5  -2   7    5.15    2.15
  -4  -2   7    0.40    2.05
  -3  -2   7   47.11    2.88
  -2  -2   7  416.42    8.34
  -1  -2   7   10.93    1.01
   0  -2   7   -0.37    2.13
   1  -2   7   83.35    5.18
   2  -2   7   78.76   10.60
   3  -2   7   61.72    9.70
   4  -2   7    3.84    5.62
   5  -2   7   -0.49    3.00
  -5  -1   7    5.35    2.15
  -4  -1   7   -0.47    1.87
  -3  -1   7    2.15    1.63
  -2  -1   7   -1.26    1.60
  -1  -1   7  378.10    7.97
   0  -1   7  515.68   14.31
   1  -1   7    5.50    3.13
   2  -1   7  169.82   16.93
   3  -1   7   77.11    7.33
   4  -1   7    1.28    3.19
   5  -1   7   -0.09    3.01
  -5   0   7    0.67    2.09
  -4   0   7   58.77    5.66
  -3   0   7   42.98    3.83
  -2   0   7   35.02    3.73
  -1   0   7  314.72    7.09
   0   0   7 1300.02   30.72
   1   0   7   28.44    4.38
   2   0   7   28.49    4.70
   3   0   7   67.41    6.64
   4   0   7    3.26    3.34
   5   0   7   16.62    3.95
  -5   1   7   -1.93    2.14
  -4   1   7    4.65    2.88
  -3   1   7  125.88    9.37
  -2   1   7  149.70    5.12
  -1   1   7  333.86    9.00
   0   1   7  806.17   43.15
   1   1   7  263.96   17.68
   2   1   7    6.23    3.87
   3   1   7   26.12    7.93
   4   1   7    4.64    3.51
   5   1   7    7.54    2.98
  -5   2   7   11.39    3.62
  -4   2   7   13.88    5.46
  -3   2   7    0.27    1.60
  -2   2   7   40.55    2.70
  -1   2   7   27.56    1.88
   0   2   7  436.26   27.77
   1   2   7  593.98   38.08
   2   2   7  127.07    8.31
   3   2   7   33.79    3.75
   4   2   7  112.21   33.60
   5   2   7    2.07    2.95
  -5   3   7    5.27    3.08
  -4   3   7   49.09    5.65
  -3   3   7    1.13    1.89
  -2   3   7   -0.01    1.41
  -1   3   7    2.88    1.28
   0   3   7    2.74    2.00
   1   3   7 1167.37   66.63
   2   3   7   46.27    8.73
   3   3   7  108.19    6.21
   4   3   7    6.27    3.37
   5   3   7   16.15    3.38
  -5   4   7   12.95    3.53
  -4   4   7   11.03    3.82
  -3   4   7   10.07    2.08
  -2   4   7   63.26    6.75
  -1   4   7   30.90    2.34
   0   4   7   39.48   10.39
   1   4   7    7.16    5.68
   2   4   7  122.78   12.32
   3   4   7    1.14    3.72
   4   4   7   29.90    4.24
   5   4   7    0.72    2.62
  -5   5   7   -0.35    2.80
  -4   5   7   17.51    3.14
  -3   5   7    4.04    2.69
  -2   5   7   11.12    4.79
  -1   5   7   29.70    3.88
   0   5   7   38.27    4.60
   1   5   7  410.21   16.85
   2   5   7  104.39   25.16
   3   5   7   59.88    4.81
   4   5   7   -1.58    3.35
   5   5   7    0.78    2.27
  -5   6   7   -2.89    2.89
  -4   6   7   18.44    4.72
  -3   6   7  217.35    9.37
  -2   6   7   40.38    3.89
  -1   6   7   20.91    5.09
   0   6   7    2.05    4.15
   1   6   7    0.67    3.89
   2   6   7  585.42   32.04
   3   6   7    3.23    4.42
   4   6   7   23.40    4.86
   5   6   7    0.92    2.43
  -5   7   7    1.15    2.47
  -4   7   7   -0.54    3.40
  -3   7   7   25.59    3.67
  -2   7   7   36.01    4.95
  -1   7   7    1.76    3.64
   0   7   7 1389.69   83.64
   1   7   7   45.53    5.01
   2   7   7    0.58    3.04
   3   7   7  230.39   10.66
   4   7   7    0.57    4.15
   5   7   7   -2.34    2.34
  -5   8   7   -0.24    2.13
  -4   8   7    0.46    2.33
  -3   8   7  101.56   13.69
  -2   8   7   64.81    6.36
  -1   8   7  158.63    8.17
   0   8   7    4.73    4.53
   1   8   7   74.67    6.89
   2   8   7    1.12    4.73
   3   8   7   61.96    4.50
   4   8   7   -0.95    3.01
   5   8   7    1.20    2.49
  -5   9   7    0.54    1.68
  -4   9   7    1.59    4.05
  -3   9   7   -4.51    8.83
  -2   9   7    1.03    4.54
  -1   9   7    6.19    3.42
   0   9   7    3.94    4.00
   1   9   7   55.61    8.44
   2   9   7  234.29   23.59
   3   9   7   50.51    3.85
   4   9   7    0.61    4.65
   5   9   7    0.60    1.81
  -4  10   7    3.29    2.15
  -3  10   7   21.07    9.01
  -2  10   7   33.85    5.07
  -1  10   7    1.27    3.86
   0  10   7   19.58    6.07
   1  10   7    1.53    4.01
   2  10   7    0.74    6.23
   3  10   7    6.70    5.57
   4  10   7    2.68    4.53
  -4  11   7    2.71    1.85
  -3  11   7    4.13    7.95
  -2  11   7  207.08   14.19
  -1  11   7    8.91    4.19
   0  11   7   15.45    4.13
   1  11   7   29.74    8.28
   2  11   7   26.52    6.01
   3  11   7   13.80    4.56
   4  11   7   -1.34    2.11
  -4  12   7    3.94    3.05
  -3  12   7    7.72    9.24
  -2  12   7    1.57    5.71
  -1  12   7   72.99   12.29
   0  12   7   10.02    4.18
   1  12   7   -2.97    5.06
   2  12   7    9.89    7.13
   3  12   7    1.12    2.80
   4  12   7   -0.37    3.62
  -3  13   7    1.08    2.37
  -2  13   7    0.09    4.84
  -1  13   7   -0.14    5.93
   0  13   7    0.49    5.18
   1  13   7   14.30    7.64
   2  13   7    1.06    9.37
   3  13   7    0.31    2.60
  -3  14   7    8.42    2.47
  -2  14   7   32.07    5.56
  -1  14   7   37.70    9.30
   0  14   7    7.28    5.55
   1  14   7    2.30    3.87
   2  14   7   13.76    3.01
   3  14   7    1.09    2.02
  -2  15   7   -0.59    3.55
  -1  15   7   -0.77    4.47
   0  15   7   24.40   12.62
   1  15   7    4.79    3.04
   2  15   7    0.03    2.83
  -1  16   7   -2.14    2.14
   0  16   7    2.53    2.14
   1  16   7    1.55    2.36
   2  16   7   -0.25    2.18
   0 -13   8    0.93    2.71
   1 -13   8    3.52    2.39
  -2 -12   8   -0.53    2.34
  -1 -12   8    1.52    3.08
   0 -12   8    1.04    2.50
   1 -12   8   -0.03    2.33
   2 -12   8    0.09    2.76
  -3 -11   8   -0.96    2.11
  -2 -11   8    0.38    2.39
  -1 -11   8    3.60    2.88
   0 -11   8   -1.53    2.92
   1 -11   8    1.42    3.15
   2 -11   8    3.70    3.89
   3 -11   8   -0.40    2.03
  -3 -10   8    1.64    3.28
  -2 -10   8   -0.96    2.17
  -1 -10   8    9.57    5.19
   0 -10   8    4.27    2.89
   1 -10   8   -2.10   11.48
   2 -10   8    5.01    3.12
   3 -10   8   30.50    9.80
  -3  -9   8    0.52    2.45
  -2  -9   8    1.13    3.13
  -1  -9   8   70.22    4.79
   0  -9   8  149.96   11.26
   1  -9   8    6.84   12.77
   2  -9   8   14.23   13.23
   3  -9   8    6.08    4.26
   4  -9   8    3.47    3.17
  -3  -8   8    2.55    2.72
  -2  -8   8   -0.85    2.81
  -1  -8   8   88.55    4.73
   0  -8   8  144.10    6.36
   1  -8   8   25.27   13.10
   2  -8   8    3.71    5.33
   3  -8   8    1.12   11.89
   4  -8   8   -1.31    4.50
  -3  -7   8    4.67    2.48
  -2  -7   8  153.91    5.83
  -1  -7   8  303.87    9.02
   0  -7   8    6.21    2.72
   2  -7   8    4.17    5.10
   3  -7   8   11.50    8.42
   4  -7   8   -2.23    4.13
  -4  -6   8    1.76    3.20
  -3  -6   8    2.23    2.32
  -2  -6   8   19.13    2.26
  -1  -6   8   91.56    5.73
   0  -6   8   24.17    2.43
   1  -6   8  467.56   30.44
   2  -6   8   14.70    9.53
   3  -6   8    9.08    6.25
   4  -6   8   67.48   41.58
   5  -6   8   -3.02    3.02
  -4  -5   8    2.88    2.02
  -3  -5   8    0.92    1.55
  -2  -5   8  290.81    8.35
  -1  -5   8  141.16    4.08
   0  -5   8   24.23    2.30
   1  -5   8   36.58    4.43
   2  -5   8   61.41   12.86
   3  -5   8   34.81    6.68
   4  -5   8   52.82   12.63
   5  -5   8    1.91    3.90
  -4  -4   8    2.61    3.55
  -3  -4   8    9.54    1.84
  -2  -4   8  150.19    5.20
  -1  -4   8    4.90    1.25
   0  -4   8  201.46    8.07
   1  -4   8    0.49    3.53
   2  -4   8   -3.64    4.89
   3  -4   8   15.36    5.71
   4  -4   8   34.14    8.96
   5  -4   8    3.76    4.17
  -5  -3   8   -0.45    2.36
  -4  -3   8   89.82   11.10
  -3  -3   8   89.32    4.25
  -2  -3   8    1.89    1.26
  -1  -3   8   17.65    1.77
   0  -3   8  121.11    5.53
   1  -3   8   23.15   10.36
   2  -3   8   -1.23    4.54
   3  -3   8   25.13    6.22
   4  -3   8   52.19    6.90
   5  -3   8    2.88    6.01
  -5  -2   8    1.76    2.54
  -4  -2   8   24.17    3.03
  -3  -2   8    7.68    1.67
  -2  -2   8   46.10    1.93
  -1  -2   8  134.33    4.04
   0  -2   8    7.37    1.83
   1  -2   8    7.23    3.26
   2  -2   8    8.03    4.64
   3  -2   8  158.94   11.02
   4  -2   8    1.25    5.77
   5  -2   8   -1.95    2.92
  -5  -1   8    0.73    1.91
  -4  -1   8   14.27    2.84
  -3  -1   8   32.03    2.05
  -2  -1   8   30.72    1.77
  -1  -1   8   75.63    2.67
   0  -1   8 4008.85  135.74
   1  -1   8   33.64    3.87
   2  -1   8    2.52    4.17
   3  -1   8   11.27    4.84
   4  -1   8    6.87    5.99
   5  -1   8   -0.82    2.98
  -5   0   8    2.64    1.93
  -4   0   8    1.14    2.01
  -3   0   8    7.84    1.88
  -2   0   8  136.30    4.79
  -1   0   8  435.91   10.38
   0   0   8    2.62    1.71
   1   0   8  130.73    8.40
   2   0   8   48.82   11.16
   3   0   8   21.41    5.19
   4   0   8    8.80    6.27
   5   0   8   -0.94    3.86
  -5   1   8    1.72    2.01
  -4   1   8    1.26    2.30
  -3   1   8   37.19    3.55
  -2   1   8   96.66    4.66
  -1   1   8  315.23    7.23
   0   1   8 1245.35   53.46
   1   1   8   15.05    6.56
   2   1   8   64.27   11.16
   3   1   8   21.69    5.37
   4   1   8   24.38    6.96
   5   1   8   -0.73    2.64
  -5   2   8    6.98    2.17
  -4   2   8   -1.09    2.40
  -3   2   8    5.99    2.04
  -2   2   8  114.56    4.24
  -1   2   8   90.19    3.12
   0   2   8   93.89    8.11
   1   2   8   -0.10    4.08
   2   2   8   21.06    9.28
   3   2   8   58.68    6.80
   4   2   8   33.16    4.05
   5   2   8    4.62    2.79
  -5   3   8    3.48    3.65
  -4   3   8   15.64    4.11
  -3   3   8   35.90    2.95
  -2   3   8    9.47    1.65
  -1   3   8  377.18    9.84
   0   3   8    2.15    2.28
   1   3   8    6.49    4.90
   2   3   8   12.03    8.66
   3   3   8   56.76    4.22
   4   3   8    4.86    4.33
   5   3   8   -0.30    2.12
  -5   4   8   22.02    3.78
  -4   4   8   10.63    4.25
  -3   4   8   49.33    5.09
  -2   4   8   87.88    4.54
  -1   4   8   22.48    3.51
   0   4   8   33.07    5.76
   1   4   8  254.27   14.28
   2   4   8  248.02   20.07
   3   4   8    0.24    4.02
   4   4   8   20.39    3.75
   5   4   8    5.46    3.85
  -5   5   8    2.53    2.66
  -4   5   8   28.31    5.37
  -3   5   8    3.91    2.59
  -2   5   8   17.40    3.75
  -1   5   8   -1.38    3.20
   0   5   8   91.81    6.53
   1   5   8  894.39   56.62
   2   5   8    6.39    6.68
   3   5   8   46.11    6.35
   4   5   8   20.55    3.89
   5   5   8    0.21    4.70
  -5   6   8    1.16    2.51
  -4   6   8   23.06    7.83
  -3   6   8    4.46    2.94
  -2   6   8    3.31    3.42
  -1   6   8  138.84    8.50
   0   6   8   28.32    8.93
   1   6   8   14.66    4.95
   2   6   8  141.25   12.01
   3   6   8    4.82    4.56
   4   6   8    3.61    4.25
   5   6   8    0.74    2.44
  -5   7   8    3.06    2.34
  -4   7   8   25.58    5.10
  -3   7   8   19.08    2.85
  -2   7   8   12.70    4.18
  -1   7   8   64.88    5.38
   0   7   8   91.24    7.73
   1   7   8    5.16    4.20
   2   7   8   38.59    5.10
   3   7   8    1.00    3.84
   4   7   8   18.64    6.11
   5   7   8    2.59    2.23
  -5   8   8   -0.62    1.95
  -4   8   8    5.43    4.89
  -3   8   8   -1.39    3.56
  -2   8   8    3.77    4.22
  -1   8   8   59.98    5.12
   0   8   8    1.42    7.97
   1   8   8   75.71    7.35
   2   8   8   77.95    6.26
   3   8   8  239.90   13.19
   4   8   8    1.75    3.01
   5   8   8   -2.02    2.02
  -4   9   8   22.33    8.88
  -3   9   8   -4.30    8.33
  -2   9   8    6.76    4.88
  -1   9   8   37.03    4.56
   0   9   8   50.24    5.25
   1   9   8   33.69    5.62
   2   9   8  255.91   25.70
   3   9   8    3.61    2.49
   4   9   8    6.67    6.94
   5   9   8    3.59    1.82
  -4  10   8   24.74   12.64
  -3  10   8    2.76    3.56
  -2  10   8   24.84    5.51
  -1  10   8   -1.64    3.89
   0  10   8   18.89    4.86
   1  10   8   -0.94    3.90
   2  10   8    8.77    5.68
   3  10   8    3.59    3.79
   4  10   8    0.84    2.35
  -4  11   8    2.94    1.63
  -3  11   8   -0.74    3.12
  -2  11   8   18.62    5.65
  -1  11   8    2.56    3.94
   0  11   8   16.88    4.28
   1  11   8    3.49    4.16
   2  11   8   72.40    7.58
   3  11   8   15.43    4.28
   4  11   8    4.56    4.15
  -4  12   8    2.91    1.94
  -3  12   8    0.21    2.11
  -2  12   8    7.11    7.54
  -1  12   8   -8.44    8.44
   0  12   8    3.96    5.59
   1  12   8    4.04    5.53
   2  12   8   23.64    4.57
   3  12   8    2.95    2.75
   4  12   8   -0.35    3.50
  -3  13   8    3.29    4.02
  -2  13   8   -4.08    4.95
  -1  13   8   60.36    6.64
   0  13   8   35.57    8.18
   1  13   8    1.02    7.93
   2  13   8    3.18    3.33
   3  13   8    0.56    2.42
  -3  14   8    1.58    1.84
  -2  14   8    4.37    4.30
  -1  14   8   54.65    7.07
   0  14   8    4.88    5.40
   1  14   8   -1.17    4.59
   2  14   8    5.80    2.50
   3  14   8   -1.50    1.92
  -2  15   8    0.32    3.28
  -1  15   8   -0.20    5.26
   0  15   8   -4.63    4.63
   1  15   8    0.26    2.79
   2  15   8    1.51    4.03
  -1  16   8    0.78    1.92
   0  16   8   -0.52    1.88
   1  16   8   -2.44    2.44
  -1 -12   9    2.69    2.73
   0 -12   9   -2.75    3.19
   1 -12   9    2.66    2.12
  -2 -11   9    3.47    2.28
  -1 -11   9    0.04    2.40
   0 -11   9   -0.85    2.68
   1 -11   9   -1.71    2.52
   2 -11   9    2.39    5.64
  -3 -10   9   -2.07    2.61
  -2 -10   9    1.38    1.89
  -1 -10   9   -1.60    2.24
   0 -10   9   32.87    3.21
   1 -10   9    1.76    2.88
   2 -10   9    0.70    2.02
   3 -10   9    2.39    6.31
  -3  -9   9    2.28    2.42
  -2  -9   9    3.41    2.29
  -1  -9   9    2.93    2.95
   0  -9   9   65.17   14.02
   1  -9   9   25.86    4.51
   2  -9   9   27.26   12.48
   3  -9   9    6.48    9.74
  -3  -8   9    1.17    2.98
  -2  -8   9   -1.18    2.48
  -1  -8   9    5.09    2.37
   0  -8   9    5.69    2.71
   1  -8   9   63.28    7.72
   2  -8   9   19.84   14.04
   3  -8   9    9.47    7.93
   4  -8   9    4.37    4.03
  -3  -7   9   -0.13    2.08
  -2  -7   9   14.18    3.74
  -1  -7   9   95.91    4.61
   0  -7   9  324.44   13.43
   1  -7   9  163.83   20.15
   2  -7   9    5.01    5.56
   3  -7   9    4.65   12.16
   4  -7   9    2.06    3.96
  -3  -6   9    2.81    2.28
  -2  -6   9  114.35    5.77
  -1  -6   9    4.85    2.09
   0  -6   9  425.88   13.04
   1  -6   9  567.13   41.80
   2  -6   9   40.25    9.25
   3  -6   9    0.93    5.26
   4  -6   9   -0.38    5.68
  -4  -5   9    2.27    2.11
  -3  -5   9    2.17    2.39
  -2  -5   9  132.96    5.03
  -1  -5   9  114.04    4.36
   0  -5   9   33.08    3.05
   1  -5   9  141.23   10.22
   2  -5   9   -1.10   15.12
   3  -5   9   78.91    9.90
   4  -5   9   44.47   35.33
   5  -5   9    3.96    4.08
  -4  -4   9    0.21    1.63
  -3  -4   9    7.13    1.91
  -2  -4   9   86.48    3.60
  -1  -4   9    5.99    1.51
   0  -4   9    4.84    4.10
   1  -4   9   17.35    4.11
   2  -4   9   -3.67    6.64
   3  -4   9   23.43    6.51
   4  -4   9   31.41   11.75
   5  -4   9   -3.21    3.21
  -4  -3   9    2.50    3.19
  -3  -3   9  108.06    4.26
  -2  -3   9    6.54    1.52
  -1  -3   9    6.51    1.46
   0  -3   9    2.15    1.75
   1  -3   9  289.33   15.44
   2  -3   9    7.26    9.45
   3  -3   9  159.76   12.10
   4  -3   9    7.71    8.07
   5  -3   9    0.29    2.17
  -5  -2   9    2.26    1.76
  -4  -2   9   29.87    3.98
  -3  -2   9  173.47    6.43
  -2  -2   9   12.27    1.69
  -1  -2   9   16.89    1.75
   0  -2   9   31.39    4.85
   1  -2   9  240.61   21.32
   2  -2   9   22.02    5.33
   3  -2   9   76.25    8.05
   4  -2   9   33.88    8.54
   5  -2   9   -1.12    2.74
  -5  -1   9   -0.80    1.75
  -4  -1   9   30.49   12.41
  -3  -1   9  355.73   11.80
  -2  -1   9   76.16    2.93
  -1  -1   9   33.23    1.90
   0  -1   9   66.50    4.51
   1  -1   9   -6.71    9.44
   2  -1   9    4.05    4.41
   3  -1   9  102.96    8.95
   4  -1   9   -3.94    5.37
   5  -1   9   -2.82    3.65
  -5   0   9    0.03    1.75
  -4   0   9   19.50    2.48
  -3   0   9   28.40    2.67
  -2   0   9    4.01    1.39
  -1   0   9  881.63   21.90
   0   0   9  143.76    8.07
   1   0   9  182.83   10.90
   2   0   9   26.90    5.29
   3   0   9   89.97    8.43
   4   0   9    3.43    6.37
   5   0   9    1.74    3.81
  -5   1   9    1.80    2.31
  -4   1   9    5.34    2.02
  -3   1   9   49.92    3.37
  -2   1   9    1.09    1.65
  -1   1   9   51.23    3.15
   0   1   9  445.73   17.20
   1   1   9  216.65   36.39
   2   1   9   34.53    5.62
   3   1   9   27.17    6.06
   4   1   9    8.49    6.34
   5   1   9    3.47    2.56
  -5   2   9    0.91    2.55
  -4   2   9    9.49    2.70
  -3   2   9   74.80    4.74
  -2   2   9   38.17    2.69
  -1   2   9    0.01    1.54
   0   2   9  132.06    5.85
   1   2   9   75.34   11.24
   2   2   9  100.08    8.11
   3   2   9    0.09    5.15
   4   2   9    5.18    8.46
   5   2   9   10.63    4.64
  -5   3   9   11.19    3.07
  -4   3   9    6.45    3.72
  -3   3   9    3.12    2.12
  -2   3   9  331.78   19.58
  -1   3   9   61.21    3.28
   0   3   9    4.82    5.10
   1   3   9  239.18   19.07
   2   3   9   95.37    8.42
   3   3   9    5.17    6.12
   4   3   9   35.45    5.33
   5   3   9    1.51    2.60
  -5   4   9   -1.46    2.39
  -4   4   9    8.57    3.69
  -3   4   9   -0.12    1.97
  -2   4   9  127.45    5.93
  -1   4   9  112.75    4.69
   0   4   9    7.65    5.44
   1   4   9   34.16   11.16
   2   4   9   98.60    8.86
   3   4   9    3.39    3.96
   4   4   9   -1.23    4.28
   5   4   9   15.19    2.96
  -5   5   9    0.55    2.36
  -4   5   9   -6.19    8.58
  -3   5   9   22.76    5.68
  -2   5   9    2.00    2.00
  -1   5   9   10.86    5.07
   0   5   9    0.34    4.24
   1   5   9   65.04    8.42
   2   5   9   85.69    9.47
   3   5   9    6.04    4.04
   4   5   9   16.58    5.22
   5   5   9    1.03    2.56
  -5   6   9    2.73    2.29
  -4   6   9   75.83    6.66
  -3   6   9   25.21    3.66
  -2   6   9   21.04    4.09
  -1   6   9   -3.63    3.63
   0   6   9  355.85   17.82
   1   6   9    6.25    5.33
   2   6   9   31.02    6.87
   3   6   9   52.84    6.83
   4   6   9   15.44   11.72
   5   6   9   -1.88    3.00
  -5   7   9   -1.50    2.01
  -4   7   9    3.36    2.32
  -3   7   9   61.74    4.27
  -2   7   9    7.01    4.86
  -1   7   9    4.29    3.66
   0   7   9   55.61   16.33
   1   7   9   34.06    4.98
   2   7   9   -2.69    4.37
   3   7   9   34.38    7.08
   4   7   9    2.42    3.22
   5   7   9   -2.07    2.07
  -5   8   9    1.00    1.64
  -4   8   9   -1.82    2.14
  -3   8   9   84.34    9.92
  -2   8   9    2.06    5.46
  -1   8   9   24.78    4.85
   0   8   9   35.30    5.86
   1   8   9    7.50    4.92
   2   8   9    6.96    2.89
   3   8   9  131.47    9.67
   4   8   9    3.67    3.09
   5   8   9    0.40    1.86
  -4   9   9   15.50    3.75
  -3   9   9    8.67    3.60
  -2   9   9   12.87    4.85
  -1   9   9   -0.21    3.76
   0   9   9   37.89    5.02
   1   9   9   10.94    9.63
   2   9   9   35.75   14.68
   3   9   9    4.85    3.14
   4   9   9    0.01    2.63
   5   9   9   -1.16    1.84
  -4  10   9    0.60    1.91
  -3  10   9   17.73    4.24
  -2  10   9   -0.92    7.81
  -1  10   9    9.49    3.95
   0  10   9   10.07    4.97
   1  10   9   22.63    5.53
   2  10   9   65.73    8.65
   3  10   9    3.78    3.70
   4  10   9    6.98    5.71
  -4  11   9   11.80    7.28
  -3  11   9    0.93    2.18
  -2  11   9   13.27    5.28
  -1  11   9    0.82    3.99
   0  11   9    9.11    4.86
   1  11   9   -0.62    4.24
   2  11   9    2.92    6.94
   3  11   9    1.63    3.41
   4  11   9    8.96    4.01
  -3  12   9    2.04    1.97
  -2  12   9   14.10    7.61
  -1  12   9    4.69    6.22
   0  12   9    0.45    5.33
   1  12   9  107.12   16.19
   2  12   9   13.97    6.37
   3  12   9    7.25    2.76
   4  12   9   -0.99    3.18
  -3  13   9   -0.73    1.62
  -2  13   9   -3.28    6.85
  -1  13   9   41.05    6.45
   0  13   9   -0.63    3.72
   1  13   9    6.13    8.01
   2  13   9   -3.39    3.39
   3  13   9    1.46    2.26
  -2  14   9    2.37    4.09
  -1  14   9    1.79    4.89
   0  14   9    3.67    7.55
   1  14   9    4.17    3.61
   2  14   9    0.23    2.29
   3  14   9    2.30    3.19
  -2  15   9    5.74    4.83
  -1  15   9    0.90    4.04
   0  15   9    5.78    5.31
   1  15   9   -0.36    2.75
   2  15   9    0.11    1.99
  -1  16   9    0.43    4.37
   0  16   9    4.47    2.12
   1  16   9    3.61    3.99
   0 -12  10   -1.82    2.67
  -1 -11  10    1.46    3.03
   0 -11  10   -2.88    3.54
   1 -11  10   -2.03    2.33
   2 -11  10    3.19    1.84
  -2 -10  10   -1.41    2.12
  -1 -10  10    8.52    3.42
   0 -10  10    6.35    2.28
   1 -10  10    3.77    2.51
   2 -10  10    0.44    6.09
  -3  -9  10   -0.24    2.07
  -2  -9  10    6.47    2.11
  -1  -9  10    0.75    2.24
   0  -9  10   30.40    6.51
   1  -9  10   -0.02    3.65
   2  -9  10    2.66    2.12
   3  -9  10    4.08    8.90
  -3  -8  10    0.48    2.63
  -2  -8  10   -2.25    2.29
  -1  -8  10    0.11    3.20
   0  -8  10   -1.18    2.64
   1  -8  10   12.37    2.99
   2  -8  10   -0.98    3.49
   3  -8  10   -2.24    2.35
  -3  -7  10    2.14    2.79
  -2  -7  10   48.51    5.83
  -1  -7  10   -1.66    2.63
   0  -7  10   70.27    6.89
   1  -7  10   -1.64    4.02
   2  -7  10    0.50    5.01
   3  -7  10    5.32   16.12
   4  -7  10    0.35    3.47
  -3  -6  10   17.17    4.96
  -2  -6  10   49.27    3.35
  -1  -6  10    9.32    2.74
   0  -6  10   31.19    2.83
   1  -6  10   -0.17    2.64
   2  -6  10  142.80   12.92
   3  -6  10   14.71   12.42
   4  -6  10   -1.16    4.07
  -4  -5  10   -1.62    2.47
  -3  -5  10    8.83    2.56
  -2  -5  10    0.75    2.09
  -1  -5  10    6.77    1.75
   0  -5  10   21.17    2.73
   1  -5  10  554.01   22.18
   2  -5  10   27.11    6.23
   3  -5  10    4.85    5.49
   4  -5  10    4.60    8.62
  -4  -4  10    3.00    2.85
  -3  -4  10   75.55    6.65
  -2  -4  10  248.65    9.61
  -1  -4  10  135.94    4.78
   0  -4  10    2.56    2.08
   1  -4  10  342.04   22.76
   2  -4  10  386.18   34.22
   3  -4  10   -0.66    6.23
   4  -4  10    9.84    6.46
   5  -4  10    2.70    4.26
  -4  -3  10    1.59    1.78
  -3  -3  10    0.62    1.82
  -2  -3  10   10.76    1.84
  -1  -3  10   18.30    1.87
   0  -3  10   27.36    2.64
   1  -3  10   11.82    6.56
   2  -3  10    7.27    5.40
   3  -3  10  105.57    9.54
   4  -3  10   29.94   11.38
   5  -3  10   -1.52    4.94
  -4  -2  10   32.82    8.10
  -3  -2  10   58.84    3.36
  -2  -2  10    2.10    1.56
  -1  -2  10    7.69    2.09
   0  -2  10   51.10    4.39
   1  -2  10   25.44    6.99
   2  -2  10   -3.16    5.12
   3  -2  10   24.25    6.57
   4  -2  10   12.19   13.16
   5  -2  10    4.02    2.59
  -5  -1  10    0.93    2.31
  -4  -1  10   10.60    3.63
  -3  -1  10   95.44    5.14
  -2  -1  10  294.32    7.63
  -1  -1  10   42.99    3.19
   0  -1  10   20.97    3.14
   1  -1  10   45.44    6.13
   2  -1  10   11.77    7.57
   3  -1  10   96.81    8.98
   4  -1  10   -1.31    7.10
   5  -1  10    0.70    2.95
  -5   0  10    0.98    2.25
  -3   0  10  500.41   17.08
  -2   0  10    2.75    1.42
  -1   0  10  169.37   13.65
   0   0  10  147.04    7.92
   1   0  10   12.55   12.09
   2   0  10    5.95   15.42
   3   0  10    4.91    5.77
   4   0  10    4.80   11.16
   5   0  10    0.39    3.74
  -5   1  10    1.77    2.34
  -4   1  10    5.76    3.64
  -3   1  10   81.54    3.65
  -2   1  10   82.23    3.69
  -1   1  10    8.43    3.04
   0   1  10  121.65    7.19
   1   1  10   20.05    9.75
   2   1  10   17.34    5.41
   3   1  10    3.12    7.71
   4   1  10   -0.52    4.33
   5   1  10   -2.53    2.53
  -5   2  10    2.54    2.26
  -4   2  10    3.17    8.61
  -3   2  10    0.89    1.81
  -2   2  10   26.49    2.39
  -1   2  10  327.80   10.10
   0   2  10   50.11    4.96
   1   2  10   10.96    8.84
   2   2  10   70.72    7.39
   3   2  10    3.21    5.44
   4   2  10    8.11    8.90
   5   2  10    1.05    2.44
  -5   3  10    0.51    2.31
  -4   3  10    1.05    8.53
  -3   3  10   -2.51    2.51
  -2   3  10   90.27   12.01
  -1   3  10  230.79    9.90
   0   3  10    0.75    5.22
   1   3  10  427.15   30.11
   2   3  10    8.02    6.06
   3   3  10   -4.01    6.43
   4   3  10    3.19    5.35
   5   3  10    0.18    3.30
  -5   4  10   -1.22    2.28
  -4   4  10   -9.14    9.14
  -3   4  10   -0.64    2.49
  -2   4  10   67.97    4.04
  -1   4  10   32.05    3.88
   0   4  10   10.48   10.62
   1   4  10   42.52    7.46
   2   4  10   -0.83    8.05
   3   4  10   15.29    9.86
   5   4  10   -1.38    1.84
  -5   5  10    6.31    2.30
  -4   5  10    8.10    3.38
  -3   5  10   -0.10    2.08
  -2   5  10    5.88    2.13
  -1   5  10   59.58    5.22
   0   5  10  271.46   14.17
   1   5  10   19.09    6.13
   2   5  10    1.88    9.51
   3   5  10    1.55    4.04
   4   5  10   23.70   13.21
   5   5  10    0.64    2.31
  -5   6  10    2.19    1.92
  -4   6  10   24.92    4.05
  -3   6  10   -0.51    2.55
  -2   6  10    7.16    2.34
  -1   6  10   31.59    4.48
   0   6  10  219.31   12.68
   1   6  10   20.15    7.86
   2   6  10   12.73    7.41
   3   6  10    4.34    7.02
   4   6  10    3.49    2.93
   5   6  10   -2.93    2.93
  -5   7  10    2.93    1.68
  -4   7  10    0.38    3.01
  -3   7  10    3.01    2.66
  -2   7  10   -1.47    5.60
  -1   7  10   64.31    5.99
   0   7  10   29.63   10.64
   1   7  10   15.99    4.80
   2   7  10   19.64    5.19
   3   7  10    6.40    5.21
   4   7  10   -3.03    3.06
   5   7  10   -1.20    2.61
  -4   8  10   15.99    4.15
  -3   8  10   58.74    5.10
  -2   8  10    0.53    5.67
  -1   8  10    4.05    4.23
   0   8  10  265.00   15.56
   1   8  10   40.87    6.38
   2   8  10   -1.61    3.02
   3   8  10   12.88    4.24
   4   8  10    1.70    2.26
   5   8  10    1.39    2.27
  -4   9  10   20.44    3.38
  -3   9  10    5.38    3.74
  -2   9  10    0.56    5.82
  -1   9  10    7.69    4.01
   0   9  10    9.05    4.45
   1   9  10   17.83    5.61
   2   9  10   -6.28   13.80
   4   9  10   -1.77    2.53
   5   9  10   -0.61    1.53
  -4  10  10    9.24    3.97
  -3  10  10    1.13    2.36
  -1  10  10    7.28    4.02
   0  10  10    9.77    4.82
   1  10  10   35.48    6.42
   2  10  10    6.38    5.52
   3  10  10    4.64    5.60
   4  10  10   10.53   11.59
  -4  11  10    2.88    1.94
  -3  11  10    2.29    2.15
  -2  11  10    2.02    3.86
  -1  11  10   -0.90    5.23
   0  11  10   10.36    4.09
   1  11  10  131.76   13.28
   2  11  10   14.91    7.88
   3  11  10   12.57    3.24
   4  11  10    3.88    3.75
  -3  12  10    3.02    1.95
  -2  12  10   12.68    3.92
  -1  12  10   22.33    6.85
   0  12  10    1.62    4.34
   1  12  10   24.66    5.06
   2  12  10    5.21    5.69
   3  12  10    0.41    3.63
   4  12  10    2.96    2.99
  -3  13  10   -0.25    2.05
  -2  13  10   19.27    7.78
  -1  13  10   27.68    5.25
   0  13  10   12.08    4.75
   1  13  10   -4.03    7.67
   2  13  10    0.05    3.28
   3  13  10   -1.31    3.82
  -2  14  10    2.71    2.27
  -1  14  10    5.75    4.65
   0  14  10    1.85    3.81
   1  14  10    2.06    3.39
   2  14  10    0.73    2.20
   3  14  10    0.62    2.91
  -2  15  10    3.63    4.23
  -1  15  10    1.39    4.03
   0  15  10   26.16    5.14
   1  15  10    1.63    3.55
   2  15  10    0.09    2.17
  -1  16  10   -1.16    3.96
   0  16  10    2.03    1.72
   1  16  10    2.03    2.73
   0 -11  11   -1.64    2.97
   1 -11  11    1.08    2.86
  -1 -10  11    2.41    2.38
   0 -10  11    3.08    2.36
   1 -10  11    1.84    1.80
   2 -10  11    2.59    2.04
  -2  -9  11   -0.71    2.00
  -1  -9  11   -1.44    2.56
   0  -9  11    2.02    2.23
   1  -9  11   -1.23    2.40
   2  -9  11    9.31    2.90
   3  -9  11    1.45    1.97
  -3  -8  11    0.84    2.45
  -2  -8  11    0.45    2.08
  -1  -8  11    2.95    4.42
   0  -8  11    8.70    3.25
   1  -8  11   58.10   13.80
   2  -8  11    4.41    8.94
   3  -8  11    0.69    8.49
  -3  -7  11    3.48    3.19
  -2  -7  11    2.18    3.68
  -1  -7  11   22.85    5.42
   0  -7  11    1.39    2.94
   1  -7  11   55.71    6.30
   2  -7  11   25.09   15.35
   3  -7  11   -3.00    4.60
  -3  -6  11    0.29    2.68
  -2  -6  11    2.97    1.90
  -1  -6  11   13.85    3.35
   0  -6  11    6.32    2.18
   1  -6  11   14.01    2.70
   2  -6  11    0.30    5.49
   3  -6  11    9.79   14.83
   4  -6  11   -2.72    3.75
  -3  -5  11    7.17    3.27
  -2  -5  11   -0.91    2.38
  -1  -5  11    7.28    2.11
   0  -5  11    0.42    1.99
   1  -5  11  536.79   26.07
   2  -5  11    4.48    6.15
   3  -5  11    0.90    8.25
   4  -5  11    0.63    4.83
  -4  -4  11    3.15    2.81
  -3  -4  11    9.68    3.96
  -2  -4  11  137.15    6.39
  -1  -4  11    4.79    1.77
   0  -4  11    9.98    2.09
   1  -4  11   57.03    4.41
   2  -4  11   42.02    7.17
   3  -4  11   49.43    7.58
   4  -4  11   -0.83    4.67
  -4  -3  11    1.08    2.74
  -3  -3  11  114.11   10.53
  -2  -3  11    2.31    2.34
  -1  -3  11   63.91    3.00
   0  -3  11   20.46    2.73
   1  -3  11   34.71   11.53
   2  -3  11  528.24   26.39
   3  -3  11   59.31    9.65
   4  -3  11    2.51    8.98
  -4  -2  11   -1.22    1.70
  -3  -2  11   26.98    2.49
  -2  -2  11   36.33    2.78
  -1  -2  11    1.18    1.57
   0  -2  11    4.13    2.89
   1  -2  11   -4.97    4.97
   2  -2  11  220.68   22.44
   3  -2  11    3.12    5.83
   4  -2  11    3.47    9.91
   5  -2  11   -1.62    2.35
  -4  -1  11   17.15    2.62
  -3  -1  11    2.79    1.83
  -2  -1  11   60.62    3.79
  -1  -1  11    0.23    1.66
   0  -1  11   43.76    6.66
   1  -1  11   15.81    7.01
   2  -1  11   47.85    7.30
   3  -1  11  187.10   12.89
   4  -1  11   -2.31    5.22
   5  -1  11    1.66    2.63
  -5   0  11    2.61    1.99
  -4   0  11   -1.14    2.20
  -3   0  11  358.98   16.86
  -2   0  11   -1.82    1.82
  -1   0  11  105.85    5.20
   0   0  11   82.45   11.97
   1   0  11   61.04    7.72
   2   0  11  180.19   16.15
   3   0  11   45.52    7.38
   4   0  11   -1.54    5.06
   5   0  11    1.37    3.18
  -5   1  11    2.33    1.95
  -4   1  11   -2.61    3.13
  -3   1  11   19.86    3.12
  -2   1  11  163.58    5.87
  -1   1  11   53.12    3.66
   0   1  11    2.28    5.22
   1   1  11   -6.49   10.09
   2   1  11  104.30   14.86
   3   1  11    0.20    5.89
   4   1  11    1.27    6.26
   5   1  11    2.21    2.26
  -5   2  11    3.01    2.09
  -4   2  11    4.72    2.94
  -3   2  11   18.51    3.21
  -2   2  11  304.80   11.32
  -1   2  11   31.55    3.17
   0   2  11   13.04    6.10
   1   2  11  514.60   25.23
   2   2  11    7.28   10.84
   3   2  11    5.16    6.83
   4   2  11   11.94    9.28
   5   2  11   -1.34    2.63
  -5   3  11   -0.39    1.87
  -4   3  11   -1.81    2.04
  -3   3  11    0.51    2.48
  -2   3  11  385.39   13.71
  -1   3  11   19.00    2.82
   0   3  11   83.16   10.89
   1   3  11  554.06   27.02
   2   3  11    1.25    6.40
   3   3  11    4.91    9.31
   4   3  11   13.91    7.86
   5   3  11    3.35    2.35
  -5   4  11   -1.47    1.92
  -4   4  11   -0.40    5.84
  -3   4  11    7.08    2.47
  -2   4  11  199.70    8.46
  -1   4  11    9.14    2.14
   0   4  11   13.90    7.57
   1   4  11   20.87    5.89
   2   4  11   -0.94    8.54
   3   4  11   16.05    8.35
   4   4  11    2.58    7.55
   5   4  11   -1.49    1.75
  -5   5  11   -0.33    1.68
  -4   5  11    6.09    3.18
  -3   5  11   -0.27    1.94
  -2   5  11   11.10    2.33
  -1   5  11  118.69    7.29
   0   5  11   -2.83    4.34
   1   5  11   -1.83    5.78
   2   5  11   40.81   17.70
   3   5  11    8.15    8.62
   4   5  11   17.26    4.86
   5   5  11    0.93    1.98
  -4   6  11    1.58    2.89
  -3   6  11   -0.70    2.58
  -2   6  11   13.28    2.50
  -1   6  11   92.55    6.64
   0   6  11   11.06    4.86
   1   6  11    0.91    7.60
   2   6  11    4.68    6.99
   3   6  11   13.23    4.69
   4   6  11   -3.38    4.15
   5   6  11    1.48    2.53
  -4   7  11    1.04    2.79
  -3   7  11    2.93    3.48
  -2   7  11   10.44    2.59
  -1   7  11   49.63    6.84
   0   7  11   77.41    7.96
   1   7  11    4.70    4.68
   2   7  11    9.90    4.98
   3   7  11   13.61    5.63
   4   7  11   -0.36    2.77
   5   7  11    2.05    2.36
  -4   8  11   -0.92    2.68
  -3   8  11   60.24    6.90
  -2   8  11    3.88    2.29
  -1   8  11   11.08    4.48
   0   8  11   21.40    5.90
   1   8  11    8.60    5.29
   2   8  11   -2.84    2.84
   3   8  11   -0.43    8.09
   4   8  11    3.13    2.16
   5   8  11    0.75    1.86
  -4   9  11    5.91    6.94
  -3   9  11    1.38    5.48
  -2   9  11   -0.52    2.53
  -1   9  11   13.50    4.06
   0   9  11   37.74    5.35
   1   9  11   25.04    6.14
   2   9  11    5.23   13.76
   3   9  11    2.59    3.86
   4   9  11   -0.06    2.38
  -4  10  11    1.52    5.14
  -3  10  11    1.99    2.40
  -2  10  11    8.79    4.57
  -1  10  11    4.86    3.99
   0  10  11   -0.34    4.60
   1  10  11  120.46   13.95
   2  10  11   -1.26   13.70
   3  10  11    3.14    4.90
   4  10  11    1.69    3.52
  -3  11  11    1.52    2.88
  -2  11  11    4.63    2.91
  -1  11  11    1.00    4.45
   0  11  11    3.10    7.57
   1  11  11   15.07    8.18
   2  11  11    3.75    6.39
   3  11  11   -0.50    4.99
   4  11  11   -2.69    3.29
  -3  12  11   -0.89    2.39
  -2  12  11    5.90    3.17
  -1  12  11    2.00    4.54
   0  12  11   11.33    6.99
   1  12  11    0.41    4.03
   2  12  11   -2.26    4.22
   3  12  11    2.57    2.86
  -2  13  11    0.47    3.71
  -1  13  11   16.62    6.67
   0  13  11    7.13    4.43
   1  13  11   27.63    8.46
   2  13  11    4.68    3.22
   3  13  11   -1.20    3.66
  -2  14  11   -5.51    5.59
  -1  14  11    0.94    7.16
   0  14  11    0.43    3.82
   1  14  11    2.40    3.28
   2  14  11   -1.31    2.07
  -1  15  11    1.23    3.54
   0  15  11    3.71    4.20
   1  15  11   -0.16    2.79
   2  15  11   -0.61    2.72
   1  16  11    3.23    2.32
  -1 -10  12   -1.97    1.97
   0 -10  12    1.52    1.96
   1 -10  12    1.32    2.46
  -2  -9  12   -2.43    2.43
  -1  -9  12    0.19    2.16
   0  -9  12    6.52    2.58
   1  -9  12   -1.05    1.97
   2  -9  12   -0.58    2.19
  -3  -8  12    1.14    1.85
  -2  -8  12    2.93    2.95
  -1  -8  12   -0.04    2.51
   0  -8  12    6.05    2.92
   1  -8  12    1.38    2.64
   2  -8  12    0.57    2.83
   3  -8  12    1.82    5.72
  -3  -7  12   -2.09    2.59
  -2  -7  12    1.15    2.57
  -1  -7  12    7.53    8.79
   0  -7  12    4.63    2.95
   1  -7  12   68.29    5.30
   2  -7  12    1.90   10.37
   3  -7  12    4.30    8.95
  -3  -6  12   -0.39    2.96
  -2  -6  12   13.64   12.50
  -1  -6  12   -1.56    2.81
   0  -6  12   32.47    3.14
   1  -6  12  104.71    8.32
   2  -6  12   54.02   13.99
   3  -6  12   -5.72    5.72
   4  -6  12    5.85    4.64
  -3  -5  12   -0.25    2.13
  -2  -5  12   50.45    4.59
  -1  -5  12    7.62    3.39
   0  -5  12    4.84    3.13
   1  -5  12    9.21    3.05
   2  -5  12   -4.52    5.57
   3  -5  12    0.16    5.12
   4  -5  12   -1.11    7.21
  -4  -4  12   -1.72    2.10
  -3  -4  12   -2.32    2.32
  -2  -4  12   11.91    4.00
  -1  -4  12   14.66    2.19
   0  -4  12   10.90    2.34
   1  -4  12   23.53   19.47
   2  -4  12   26.80    7.75
   3  -4  12   15.00   12.27
   4  -4  12   -1.32    8.12
  -4  -3  12    1.18    2.26
  -3  -3  12   94.95   11.77
  -2  -3  12    7.78    2.58
  -1  -3  12    2.51    2.02
   0  -3  12   -1.62    2.42
   1  -3  12   55.65    8.87
   2  -3  12 1281.00   57.77
   3  -3  12    0.58    6.15
   4  -3  12   -0.32    6.11
  -4  -2  12   -1.01    2.61
  -3  -2  12    3.85    2.55
  -2  -2  12    9.59    2.98
  -1  -2  12    1.83    1.93
   0  -2  12   21.03    3.80
   1  -2  12  345.38   28.37
   2  -2  12    2.54    6.04
   3  -2  12  132.96   32.29
   4  -2  12    9.47    9.22
  -4  -1  12   12.21   10.05
  -3  -1  12   38.78    5.38
  -2  -1  12   59.72    5.09
  -1  -1  12   14.42    2.12
   0  -1  12    6.01    3.16
   1  -1  12   -0.97   10.70
   2  -1  12   23.65    6.56
   3  -1  12  138.21   14.14
   4  -1  12   -4.00    9.23
   5  -1  12   -0.33    4.83
  -4   0  12    1.44    2.65
  -3   0  12    7.04    2.22
  -2   0  12   37.67    4.62
  -1   0  12   48.80    3.63
   0   0  12   27.70    3.42
   1   0  12   42.82   12.11
   2   0  12  772.06   71.95
   3   0  12   67.47   16.55
   4   0  12   -0.82    9.24
   5   0  12   -2.32    3.83
  -4   1  12   -0.08    1.99
  -3   1  12   12.84    4.28
  -2   1  12   28.60    3.17
  -1   1  12    2.83    2.08
   0   1  12   94.16    5.01
   1   1  12   50.22    7.60
   2   1  12   13.39   13.05
   3   1  12   67.87   14.35
   5   1  12    0.31    2.96
  -4   2  12   -0.38    2.03
  -3   2  12   -1.02    2.42
  -2   2  12 1000.72   32.36
  -1   2  12   29.54    3.26
   0   2  12   45.53    5.96
   1   2  12   23.42    7.00
   2   2  12   52.28    8.34
   3   2  12   -0.37    6.95
   5   2  12   -0.24    2.93
  -4   3  12    1.24    1.88
  -3   3  12   71.26    7.70
  -2   3  12    3.52    3.25
  -1   3  12    2.97    2.06
   0   3  12    9.71    4.51
   1   3  12    5.05    5.94
   2   3  12  143.97   11.69
   3   3  12    4.21   10.12
   4   3  12    8.04   13.50
   5   3  12    1.69    2.13
  -4   4  12    4.12    2.78
  -3   4  12    6.99    2.39
  -2   4  12    4.60    9.31
  -1   4  12   82.31    5.18
   0   4  12   61.16    6.77
   1   4  12   78.91   10.09
   2   4  12   25.91    8.27
   3   4  12   23.13    8.52
   4   4  12   13.33   13.43
   5   4  12   -0.40    1.52
  -4   5  12    0.18    5.68
  -3   5  12    1.99    3.60
  -2   5  12   20.45    3.59
  -1   5  12   19.89    5.52
   0   5  12    7.95    4.81
   1   5  12    5.26    6.31
   2   5  12  176.39   17.71
   3   5  12   20.07    9.31
   4   5  12    2.49    3.81
   5   5  12   -1.24    2.22
  -4   6  12    2.67    4.11
  -2   6  12   12.00    5.08
  -1   6  12  101.27    7.60
   0   6  12   47.12    6.15
   1   6  12    3.34    4.84
   2   6  12   14.29    7.31
   3   6  12   18.53   14.34
   4   6  12    1.33    3.51
   5   6  12   -1.48    2.18
  -4   7  12   -0.75    6.84
  -3   7  12   -0.50    3.15
  -2   7  12   11.24    3.25
  -1   7  12    4.23    4.63
   0   7  12   10.08    5.84
   1   7  12   16.48    6.78
   2   7  12   10.52    5.22
   3   7  12    7.09    4.52
   4   7  12   -0.89    3.49
   5   7  12    0.21    1.96
  -4   8  12   -1.33    6.14
  -3   8  12    0.50    2.19
  -2   8  12    1.04    3.40
  -1   8  12   31.21    5.38
   0   8  12    3.89    5.43
   1   8  12   39.37    6.85
   2   8  12   -0.72    4.74
   3   8  12    6.21    2.90
   4   8  12   -1.94    2.58
  -4   9  12    3.33    5.41
  -3   9  12    2.21    3.00
  -2   9  12   16.82    6.19
  -1   9  12   14.49    4.10
   0   9  12    1.53    4.45
   1   9  12   -0.93    5.50
   2   9  12   -4.02   14.31
   3   9  12    0.02    2.83
   4   9  12    2.73    2.20
  -3  10  12    1.94    2.97
  -2  10  12   80.11   15.92
  -1  10  12    3.18   11.99
   0  10  12    7.44    4.63
   1  10  12   16.53    5.80
   2  10  12    6.35   13.83
   3  10  12   -4.93    4.93
   4  10  12   -0.56    2.59
  -3  11  12    1.91    2.46
  -2  11  12    7.46    6.71
  -1  11  12    6.92    3.79
   0  11  12   14.61    5.03
   1  11  12    8.34    4.56
   2  11  12    6.80   13.02
   3  11  12    0.61    3.45
  -2  12  12    5.92    2.44
  -1  12  12    3.55    6.82
   0  12  12   20.23    5.06
   1  12  12   -1.34    4.92
   2  12  12   -5.04    6.47
   3  12  12    0.78    2.64
  -2  13  12   10.80    6.34
  -1  13  12    2.73    4.60
   0  13  12   -3.45    3.45
   1  13  12   12.82    5.70
   2  13  12    0.02    4.01
   3  13  12    3.54    3.38
  -2  14  12    1.52    4.80
  -1  14  12   19.34    4.82
   0  14  12   36.37    5.17
   1  14  12    3.25    3.02
   2  14  12    4.50    2.30
  -1  15  12   -0.54    4.84
   0  15  12   16.50    5.31
   1  15  12   -0.81    2.61
  -1  -9  13   -2.56    2.56
   0  -9  13   -1.67    2.06
   1  -9  13   -1.39    2.68
   2  -9  13   -0.17    1.49
  -2  -8  13   -2.55    2.55
  -1  -8  13   -1.87    3.29
   0  -8  13   -0.58    2.45
   1  -8  13   -0.15    2.41
   2  -8  13    2.47    2.40
   3  -8  13    0.57    1.44
  -3  -7  13    0.20    1.80
  -2  -7  13    2.64    2.96
  -1  -7  13    0.92    3.45
   0  -7  13    5.86    2.60
   1  -7  13    3.28    3.91
   2  -7  13    3.51    4.25
   3  -7  13   -1.70    2.25
  -3  -6  13   -1.47    2.55
  -2  -6  13   -2.73    3.57
  -1  -6  13    6.27    7.86
   0  -6  13    3.06    3.27
   1  -6  13    2.78    6.91
   2  -6  13    6.53   11.03
   3  -6  13    2.86    8.83
  -3  -5  13    0.78    1.78
  -2  -5  13   -6.12    8.02
  -1  -5  13    3.36    3.65
   0  -5  13   -0.36    3.03
   1  -5  13    5.34    4.93
   2  -5  13   65.48   13.84
   3  -5  13    3.41   10.21
   4  -5  13    0.75    4.68
  -3  -4  13    2.47    3.68
  -2  -4  13   -1.81    3.57
  -1  -4  13   35.58    5.78
   0  -4  13    2.11    2.37
   1  -4  13   67.89    9.26
   2  -4  13    9.14   10.61
   3  -4  13   -5.70    5.87
   4  -4  13    0.24    4.35
  -4  -3  13    0.90    1.95
  -3  -3  13    6.02    2.45
  -2  -3  13    7.17    2.84
  -1  -3  13   18.95    2.57
   0  -3  13   -1.15    2.36
   1  -3  13    9.77    9.16
   2  -3  13  164.25   15.19
   3  -3  13   11.43   11.69
   4  -3  13   -4.84    4.84
  -4  -2  13   -2.29    2.29
  -3  -2  13    3.42    3.16
  -2  -2  13    0.13    2.92
  -1  -2  13   32.08    2.89
   0  -2  13   -0.93    1.82
   1  -2  13   79.63   15.31
   2  -2  13   17.25    6.23
   3  -2  13   32.36    8.93
   4  -2  13   -5.48    5.48
  -4  -1  13   -0.60    2.59
  -2  -1  13   -2.61    2.61
  -1  -1  13    1.01    1.87
   0  -1  13    7.15    3.21
   1  -1  13   16.61   11.92
   2  -1  13    1.15   12.35
   3  -1  13  215.70   22.29
   4  -1  13   -4.62    5.92
   5  -1  13   12.94    6.58
  -4   0  13   -0.96    2.68
  -3   0  13    2.25    4.02
  -2   0  13   11.27    2.74
  -1   0  13    2.94    2.31
   0   0  13    5.62    3.10
   1   0  13   29.80    7.55
   2   0  13  486.29   37.58
   3   0  13   -2.15   11.54
   4   0  13   -6.38    7.93
   5   0  13   16.93    7.47
  -4   1  13    5.26    2.86
  -3   1  13   -0.27    3.61
  -2   1  13   -3.24    3.24
  -1   1  13    2.71    2.05
   0   1  13    9.58    2.98
   1   1  13  149.20   11.93
   2   1  13   50.05    8.61
   3   1  13    9.28    9.70
   4   1  13    3.39    8.40
   5   1  13    3.23    9.42
  -4   2  13   -0.32    2.58
  -3   2  13    0.14    3.43
  -2   2  13  150.27    7.87
  -1   2  13   13.20    2.81
   0   2  13   42.27    8.65
   1   2  13   11.99    7.17
   2   2  13  170.40   14.21
   3   2  13    6.36    9.96
   4   2  13    9.54    7.54
   5   2  13   -1.78    1.78
  -4   3  13   -0.90    2.39
  -3   3  13   16.43    8.98
  -2   3  13    3.88    3.65
  -1   3  13   21.64    3.00
   0   3  13    4.89    7.81
   1   3  13   24.40    7.09
   2   3  13   19.83    8.14
   3   3  13   18.58   10.64
   4   3  13   14.08    4.10
   5   3  13    0.51    1.37
  -4   4  13    3.07    3.30
  -3   4  13    2.32    4.08
  -2   4  13    4.07    3.33
  -1   4  13  573.41   25.62
   0   4  13   34.98    9.00
   1   4  13   18.72    6.89
   2   4  13   35.06    9.22
   3   4  13   14.99   11.03
   4   4  13    5.19    3.28
   5   4  13   -0.03    1.55
  -4   5  13   -3.10    6.99
  -3   5  13    4.45    6.73
  -2   5  13  105.96   18.61
  -1   5  13   91.65    8.53
   0   5  13   98.26    8.96
   1   5  13   41.17    7.69
   2   5  13   28.11    7.81
   3   5  13   21.00   13.25
   4   5  13    1.82    3.37
   5   5  13   -2.20    2.20
  -4   6  13    0.72    6.60
  -3   6  13   25.34    7.01
  -2   6  13    2.56    2.86
  -1   6  13  273.46   21.95
   0   6  13    0.04    5.18
   1   6  13   57.91    6.67
   2   6  13   58.94   11.72
   3   6  13    3.48    4.79
   4   6  13   -0.02    3.85
   5   6  13    0.38    1.87
  -4   7  13   -1.96    6.12
  -3   7  13   15.19   10.18
  -2   7  13    7.40    3.69
  -1   7  13    6.10    4.13
   0   7  13   20.55    6.12
   1   7  13   -4.80    5.25
   2   7  13    3.89    5.10
   3   7  13    9.34    3.98
   4   7  13    2.24    3.82
  -4   8  13    0.56    5.52
  -3   8  13    8.14    8.64
  -2   8  13    2.03    5.49
  -1   8  13  101.26   10.48
   0   8  13   28.63    6.92
   1   8  13    2.58    5.53
   2   8  13    2.60    9.86
   3   8  13   -1.97    2.72
   4   8  13    0.53    2.07
  -3   9  13    7.78    3.50
  -2   9  13    3.73    3.30
  -1   9  13    4.25    4.81
   0   9  13   10.61    4.66
   1   9  13    4.23    5.48
   2   9  13    7.82    7.66
   3   9  13    0.30    4.71
   4   9  13   -1.24    2.31
  -3  10  13   -5.64    7.48
  -2  10  13    3.51    5.57
  -1  10  13   31.53   12.28
   0  10  13   -3.11    7.17
   1  10  13   -1.39   13.12
   2  10  13   -1.25   13.83
   3  10  13    0.86    4.09
   4  10  13   -0.70    3.54
  -3  11  13    8.64    6.69
  -2  11  13   11.17    4.37
  -1  11  13   13.49    7.47
   0  11  13    3.82    3.99
   1  11  13   -0.12    4.11
   2  11  13    3.75    7.09
   3  11  13    3.29    3.24
  -3  12  13    0.50    5.00
  -2  12  13   -2.83    3.65
  -1  12  13   10.63    4.66
   0  12  13   -4.35    4.39
   1  12  13   -4.05    4.05
   2  12  13    3.96    6.59
   3  12  13   -1.45    2.43
  -2  13  13   -1.18    5.65
  -1  13  13    5.04    3.83
   0  13  13    4.69    3.33
   1  13  13   -1.19    4.45
   2  13  13    2.47    3.84
  -1  14  13    5.45    5.67
   0  14  13   25.38    4.14
   1  14  13   -0.16    2.74
   2  14  13    1.68    2.20
  -1  15  13    7.94    4.23
   0  15  13    5.36    3.85
   1  15  13    0.37    3.19
   0  -9  14   -1.46    1.98
   1  -9  14    0.18    1.90
  -2  -8  14    1.03    1.47
  -1  -8  14   -2.58    2.68
   0  -8  14   -0.96    2.68
   1  -8  14    1.52    2.09
   2  -8  14   -1.05    1.58
  -2  -7  14   -1.16    2.54
  -1  -7  14    0.38    3.13
   0  -7  14    0.81    3.31
   1  -7  14    1.42    2.44
   2  -7  14    2.68    2.66
   3  -7  14   -0.95    1.68
  -3  -6  14   -1.30    1.67
  -2  -6  14    0.37    2.96
  -1  -6  14    2.76    7.33
   0  -6  14   -0.66    3.28
   1  -6  14   -0.23    3.19
   2  -6  14    2.88    2.95
   3  -6  14    2.05    2.15
  -3  -5  14   -0.27    2.36
  -2  -5  14   -0.15    5.50
  -1  -5  14   -2.78    7.81
   0  -5  14   32.36    4.66
   1  -5  14   -1.45    2.69
   2  -5  14   19.96   11.43
   3  -5  14    3.10    6.21
  -3  -4  14   -1.45    1.72
  -2  -4  14    0.94    2.28
  -1  -4  14   11.12    4.08
   0  -4  14    5.31    2.35
   1  -4  14   -0.38    2.16
   2  -4  14   11.19   11.22
   3  -4  14    5.81    7.70
   4  -4  14   -0.38    4.76
  -3  -3  14    0.20    1.98
  -2  -3  14    1.92    8.07
  -1  -3  14   17.63    2.63
   0  -3  14  113.93   13.97
   2  -3  14    7.64   12.58
   3  -3  14   -0.90   10.04
   4  -3  14   -0.41    4.26
  -4  -2  14   -0.38    1.70
  -3  -2  14    4.67    4.60
  -2  -2  14    3.36    3.80
  -1  -2  14    1.44    2.09
   0  -2  14    1.23    1.85
   1  -2  14   -5.00    5.82
   2  -2  14    9.11   12.25
   3  -2  14   -0.97   10.58
   4  -2  14   12.29    6.67
  -4  -1  14   -1.33    1.95
  -3  -1  14    3.95    3.73
  -2  -1  14    5.66    2.74
  -1  -1  14   18.97    2.39
   0  -1  14   32.78    4.68
   1  -1  14   25.29    7.66
   2  -1  14   56.84   12.61
   3  -1  14  190.71   20.17
   4  -1  14    1.31    6.92
  -4   0  14    0.74    2.16
  -3   0  14    1.00    3.33
  -2   0  14    1.81    2.57
  -1   0  14   10.02    2.22
   0   0  14    0.63    3.24
   1   0  14   29.69    7.99
   2   0  14  171.83   29.99
   3   0  14   -0.86   11.06
   4   0  14    6.49    7.59
  -4   1  14   -0.52    2.13
  -3   1  14   -2.24    8.98
  -2   1  14   15.79    5.14
  -1   1  14    2.68    3.48
   0   1  14   61.82   12.07
   1   1  14  316.94   30.62
   2   1  14  116.35   15.13
   3   1  14   17.93   18.28
   4   1  14   23.02   18.01
   5   1  14    6.31    5.96
  -4   2  14    3.52    2.36
  -3   2  14   -9.50    9.50
  -2   2  14   45.60    5.71
  -1   2  14   65.54    4.89
   0   2  14   29.84   17.28
   1   2  14   67.03    7.19
   2   2  14   -4.75    7.78
   3   2  14   11.86    9.86
   4   2  14   10.36    7.02
   5   2  14    2.13    6.21
  -4   3  14   -2.06    2.12
  -3   3  14    5.72    6.39
  -2   3  14   70.71    5.40
  -1   3  14    7.68    3.05
   0   3  14   18.86   14.31
   1   3  14  761.30   46.71
   2   3  14   54.47   18.92
   3   3  14   10.46    8.22
   4   3  14    9.16    6.39
   5   3  14    0.30    6.26
  -4   4  14    1.65    1.89
  -3   4  14    8.71    6.65
  -2   4  14   78.64   10.41
  -1   4  14  219.39   12.94
   0   4  14   13.32    5.75
   1   4  14   71.70    8.90
   2   4  14   13.17    7.50
   3   4  14   10.10    7.07
   4   4  14   -0.05    2.99
   5   4  14   -1.24    1.49
  -3   5  14    3.27    2.80
  -2   5  14   38.45   15.77
  -1   5  14   37.52    7.59
   0   5  14   55.34    7.53
   1   5  14   -1.94    9.67
   2   5  14   39.84    8.82
   3   5  14   -1.72    7.29
   4   5  14   -3.08    3.08
  -4   6  14   -0.60    5.96
  -3   6  14    1.46    2.53
  -2   6  14    1.73    2.98
  -1   6  14  176.31   10.15
   0   6  14   55.74    7.68
   1   6  14    2.11    5.56
   2   6  14   63.74    7.17
   3   6  14    7.71    4.84
   4   6  14    1.86    3.04
  -4   7  14   -3.70    5.35
  -3   7  14   -2.94    9.06
  -2   7  14   -2.33    2.75
  -1   7  14   22.82    6.12
   0   7  14    5.55    5.94
   1   7  14    1.46    5.54
   2   7  14    6.86   14.12
   3   7  14   21.17   11.70
   4   7  14    2.61    3.29
  -3   8  14   14.50    8.51
  -2   8  14    5.69    5.12
  -1   8  14    2.46    5.84
   0   8  14   77.23    7.05
   1   8  14    5.89    6.28
   2   8  14    4.07    4.94
   3   8  14   15.68    3.92
   4   8  14    0.00    1.88
  -3   9  14   -0.81    7.31
  -2   9  14   18.81    5.87
  -1   9  14    0.83    4.29
   0   9  14    4.21    6.67
   1   9  14   -5.69   13.24
   2   9  14   18.08    9.63
   3   9  14    0.10    9.34
   4   9  14    1.07    1.87
  -3  10  14    2.06    6.37
  -2  10  14    0.90    5.06
  -1  10  14    1.07    5.96
   0  10  14    2.54    4.60
   1  10  14   -1.63    4.27
   2  10  14    0.43    4.81
   3  10  14    5.04    6.72
  -3  11  14    1.63    5.14
  -2  11  14    1.61    4.62
  -1  11  14    7.18    4.20
   0  11  14    5.58    4.50
   1  11  14    3.81    5.28
   2  11  14   -2.06    5.60
   3  11  14    0.03    2.97
  -2  12  14    6.61    4.08
  -1  12  14    7.22    5.07
   0  12  14    6.62    3.43
   1  12  14    4.59    3.83
   2  12  14    4.27    6.07
   3  12  14   -2.18    2.21
  -2  13  14   10.24    5.38
  -1  13  14   -4.59    4.59
   0  13  14    2.50    3.07
   1  13  14    2.00    3.94
   2  13  14    3.67    3.55
  -1  14  14   -0.56    4.85
   0  14  14   -2.70    3.11
   1  14  14    2.84    4.44
   2  14  14    0.62    3.22
   0  15  14   -2.09    3.96
  -1  -8  15    1.25    1.71
   0  -8  15   -2.00    2.30
   1  -8  15   -0.61    1.84
  -1  -7  15   -2.72    2.72
   0  -7  15   -0.97    2.72
   1  -7  15    2.03    2.89
   2  -7  15   -0.42    2.16
  -2  -6  15   -2.53    2.53
  -1  -6  15   -0.14    2.73
   0  -6  15    0.05    2.81
   1  -6  15    1.78    3.24
   2  -6  15    1.74    2.55
   3  -6  15    0.76    1.54
  -2  -5  15    0.34    2.90
  -1  -5  15    3.62    3.30
   0  -5  15   -0.46    2.18
   1  -5  15   22.88    8.36
   2  -5  15    0.82    2.86
   3  -5  15    3.63    2.23
  -3  -4  15    0.21    1.94
  -2  -4  15   -0.13    2.78
  -1  -4  15    3.12    3.38
   0  -4  15   51.09   10.73
   1  -4  15    4.85    2.51
   2  -4  15   17.23    3.16
   3  -4  15   -2.10    5.13
  -3  -3  15    0.14    1.56
  -2  -3  15    5.46    2.17
  -1  -3  15    2.13    8.60
   0  -3  15    2.34    2.49
   1  -3  15   -0.68    2.11
   2  -3  15    7.10    9.46
   3  -3  15   -3.96    5.51
   4  -3  15   -2.11    4.36
  -3  -2  15   -0.51    1.90
  -2  -2  15    1.45    2.30
  -1  -2  15   53.90    8.52
   0  -2  15    2.97    2.58
   1  -2  15   -1.16    3.28
   2  -2  15   -2.02   11.17
   3  -2  15    6.54    8.12
   4  -2  15   -3.26    5.56
  -3  -1  15    2.34    1.95
  -2  -1  15    6.82    8.59
  -1  -1  15   29.50    3.59
   0  -1  15   45.40    3.11
   1  -1  15   25.23   19.80
   2  -1  15   10.05    7.27
   3  -1  15   -3.85    6.31
   4  -1  15    6.75    5.51
  -4   0  15   -0.65    1.44
  -3   0  15    1.66    2.95
  -2   0  15    0.67    3.25
  -1   0  15    0.57    2.44
   0   0  15    7.57    2.45
   1   0  15   -1.18    3.23
   2   0  15    4.08    7.27
   3   0  15   55.42   12.56
   4   0  15    1.22    2.33
  -4   1  15    2.10    1.70
  -3   1  15    1.34    3.43
  -2   1  15    2.11    4.03
  -1   1  15    4.19    2.74
   0   1  15   29.17    8.96
   1   1  15   17.07    6.98
   2   1  15   51.08   16.77
   4   1  15   19.23    6.92
  -4   2  15   -0.17    1.63
  -3   2  15    5.30    3.28
  -2   2  15   -0.32    3.44
  -1   2  15   -0.22    2.88
   0   2  15   45.01   12.02
   1   2  15   54.94   13.81
   2   2  15   11.51   10.99
   3   2  15   92.97   15.86
   4   2  15   -0.85    2.78
  -4   3  15    0.15    1.48
  -3   3  15   -5.45    5.89
  -2   3  15   10.13    4.16
  -1   3  15   65.69    4.85
   0   3  15   56.60   16.60
   1   3  15   67.00   15.10
   2   3  15   33.30   14.97
   3   3  15   14.97   11.59
   4   3  15   19.65    7.12
  -3   4  15    5.13    4.89
  -2   4  15    3.72    4.05
  -1   4  15   10.76    3.31
   0   4  15   41.01    7.12
   1   4  15    9.09    7.67
   2   4  15   25.23    9.59
   3   4  15    8.07   12.55
   4   4  15   -1.70    2.92
  -3   5  15   -1.65    2.59
  -2   5  15    0.66    3.54
  -1   5  15  120.94   14.98
   0   5  15   -1.71    5.35
   1   5  15   54.18   10.84
   2   5  15   28.25    9.58
   3   5  15   -4.56   12.18
   4   5  15    3.13    3.69
  -3   6  15    0.99    2.45
  -2   6  15   -0.12    3.14
  -1   6  15   93.91   13.53
   0   6  15  233.44   46.06
   1   6  15   40.67    6.50
   2   6  15   10.14    5.40
   3   6  15    0.06    4.48
   4   6  15    0.47    2.57
  -3   7  15   -4.26    7.30
  -2   7  15    4.97    4.29
  -1   7  15   29.15    7.04
   0   7  15    9.48   14.26
   1   7  15   17.16   14.29
   2   7  15   -4.72    5.09
   3   7  15   16.01    4.25
   4   7  15   -2.92    2.92
  -3   8  15    1.54    7.20
  -2   8  15   -1.96    2.32
  -1   8  15   16.31    5.20
   0   8  15   98.83   10.53
   1   8  15   17.92    6.29
   2   8  15    8.71    5.64
   3   8  15    4.76    6.90
   4   8  15    0.19    1.91
  -3   9  15   -5.36    6.57
  -2   9  15   11.59    4.51
  -1   9  15    2.10    5.74
   0   9  15    2.58    4.16
   1   9  15   10.84    5.58
   2   9  15    2.35    5.37
   3   9  15   -1.74   10.54
  -3  10  15   -4.92    5.54
  -2  10  15    9.49    4.32
  -1  10  15    2.27    3.74
   0  10  15    7.50    5.74
   1  10  15   29.78    6.17
   2  10  15    3.82    4.37
   3  10  15   -2.72    9.62
  -2  11  15   48.40    5.13
  -1  11  15   -1.33    4.89
   0  11  15    1.10    3.50
   1  11  15   -3.81    4.05
   2  11  15   -0.36    5.28
   3  11  15    4.13    4.44
  -2  12  15   10.01    5.99
  -1  12  15    4.01    4.87
   0  12  15   -3.11    3.11
   1  12  15    9.09    3.28
   2  12  15    2.48    5.10
   3  12  15    3.50    3.16
  -1  13  15    5.84    3.35
   0  13  15    2.41    2.73
   1  13  15    3.93    3.80
   2  13  15   -0.92    3.05
  -1  14  15    2.53    4.07
   0  14  15    5.62    4.88
   1  14  15   -0.03    2.79
   0  -7  16   -1.75    2.19
   1  -7  16    0.20    1.86
  -1  -6  16   -1.59    2.64
   0  -6  16   -2.83    2.83
   1  -6  16   -0.28    2.52
   2  -6  16   -0.79    1.99
  -2  -5  16   -0.68    2.12
  -1  -5  16    0.21    4.88
   0  -5  16    0.09    2.76
   1  -5  16    0.67    2.91
   2  -5  16   -0.78    2.51
  -2  -4  16   -1.18    2.58
  -1  -4  16    0.76    2.92
   0  -4  16   -0.27    2.61
   1  -4  16    3.46    2.14
   2  -4  16    2.42    2.63
   3  -4  16    0.75    1.92
  -2  -3  16    3.46    2.74
  -1  -3  16    3.79    5.68
   0  -3  16    6.83    2.45
   1  -3  16    3.03    1.98
   2  -3  16    2.50    1.78
   3  -3  16    2.80    3.42
  -3  -2  16   -0.22    1.95
  -2  -2  16    0.24    2.03
  -1  -2  16   12.89    8.36
   0  -2  16   61.80   12.68
   1  -2  16   16.11    6.73
   2  -2  16    3.35    3.57
   3  -2  16    6.49    5.17
  -3  -1  16   -1.12    2.40
  -2  -1  16    0.69    2.13
  -1  -1  16   -2.25    9.81
   0  -1  16    4.76    2.03
   1  -1  16    2.36    3.02
   2  -1  16   -2.02    6.61
   3  -1  16    2.53    9.56
   4  -1  16   -2.43    5.10
  -3   0  16    0.33    2.67
  -2   0  16    8.33    4.13
  -1   0  16   19.91    3.38
   0   0  16   63.97   15.15
   1   0  16   -0.45    8.26
   2   0  16   20.78    8.86
   3   0  16   20.27   13.80
   4   0  16    1.98    4.80
  -3   1  16    3.89    2.76
  -2   1  16    4.12    5.99
  -1   1  16   14.59    2.80
   0   1  16    6.88    3.38
   1   1  16   58.26   44.55
   2   1  16   -3.88    8.27
   3   1  16    8.63    5.99
   4   1  16    0.42    2.09
  -3   2  16   -1.84    2.72
  -2   2  16    3.40    6.25
  -1   2  16    7.83    2.52
   0   2  16   24.16   10.35
   1   2  16  109.20   17.26
   2   2  16    0.83    7.96
   3   2  16   10.50    6.27
   4   2  16   19.47    8.92
  -3   3  16   -2.79    2.79
  -2   3  16    8.54    9.89
  -1   3  16    3.29    3.16
   0   3  16   31.56    4.39
   1   3  16    6.14   11.58
   2   3  16    6.10    7.13
   3   3  16    9.48    6.26
   4   3  16    6.40    2.68
  -3   4  16   -0.88    2.65
  -2   4  16    7.77    6.62
  -1   4  16   35.87   10.17
   0   4  16  184.86   11.66
   1   4  16  218.41   21.76
   2   4  16    5.01    7.30
   3   4  16    7.66    6.55
   4   4  16    2.81    2.62
  -3   5  16    1.04    2.28
  -2   5  16    6.67    6.63
  -1   5  16  134.86   12.33
   0   5  16    7.92    4.30
   1   5  16    0.86   13.04
   2   5  16    8.65    9.09
   3   5  16    4.68    4.53
   4   5  16    2.52    2.44
  -3   6  16   -0.53    2.10
  -2   6  16   -1.30    2.77
  -1   6  16    4.35    4.74
   0   6  16   34.23    7.46
   1   6  16    9.44    5.91
   2   6  16    3.19    5.35
   3   6  16   -1.54    4.25
   4   6  16    1.65    2.51
  -3   7  16   22.33    7.36
  -2   7  16    0.94    2.69
  -1   7  16   15.95    6.15
   0   7  16    2.44    4.37
   1   7  16   13.74    6.13
   2   7  16    6.16    5.02
   3   7  16    3.69    2.84
   4   7  16    1.25    1.92
  -3   8  16    0.62    6.05
  -2   8  16    0.45    2.16
  -1   8  16    5.51    5.57
   0   8  16  116.46    9.87
   1   8  16    4.25    6.00
   2   8  16   50.45    7.82
   3   8  16    3.96    2.79
  -3   9  16   -1.02    5.05
  -2   9  16    9.30    3.83
  -1   9  16   -4.29    5.38
   0   9  16    2.87    4.25
   1   9  16    4.71    5.89
   2   9  16   -3.95    5.99
   3   9  16   -3.71    9.79
  -2  10  16    5.05    3.53
  -1  10  16    7.03    5.35
   0  10  16    1.56    3.50
   1  10  16   10.86    4.12
   2  10  16    7.89   10.87
   3  10  16    4.43    4.79
  -2  11  16    2.09    5.24
  -1  11  16   -0.77    4.45
   0  11  16   -3.23    3.23
   1  11  16   -3.81    3.81
   2  11  16   -3.40    5.30
   3  11  16   -2.86    3.79
  -1  12  16   -2.36    4.01
   0  12  16    2.35    3.20
   1  12  16    0.47    2.81
   2  12  16   -0.17    3.30
  -1  13  16    3.20    4.62
   0  13  16    2.05    3.91
   1  13  16    3.40    3.19
   2  13  16    0.33    3.08
   0  14  16   -1.23    3.79
   0  -6  17    1.33    1.81
   1  -6  17   -0.85    1.66
  -1  -5  17   -0.88    2.14
   0  -5  17   -2.63    2.63
   1  -5  17   -0.49    2.28
   2  -5  17   -0.64    1.60
  -1  -4  17    3.19    4.33
   0  -4  17   -1.09    2.54
   1  -4  17    4.12    2.80
   2  -4  17   -0.65    2.23
  -2  -3  17   -1.40    1.96
  -1  -3  17   -0.45    2.68
   0  -3  17    0.62    2.01
   1  -3  17    0.54    1.86
   2  -3  17    0.93    1.62
  -2  -2  17   -1.47    2.04
  -1  -2  17    2.50    2.88
   0  -2  17   -0.27    2.20
   1  -2  17   10.06    3.98
   2  -2  17   14.54    8.58
   3  -2  17   -2.00    3.34
  -3  -1  17    0.17    1.47
  -2  -1  17   -0.17    2.53
  -1  -1  17    1.09    2.94
   0  -1  17   10.96    3.39
   1  -1  17    9.12    3.19
   2  -1  17    2.83    2.48
   3  -1  17    5.36    5.61
  -3   0  17   -2.16    2.16
  -2   0  17    2.86    2.89
  -1   0  17    6.60    2.51
   0   0  17    5.33    5.37
   1   0  17   -1.10    9.83
   2   0  17    2.67    5.32
   3   0  17    4.35   10.12
  -3   1  17   -0.51    2.25
  -2   1  17    4.54    4.56
  -1   1  17    5.92    3.10
   0   1  17   -2.76    3.91
   1   1  17    3.05   13.40
   2   1  17    4.18    7.48
   3   1  17    9.57   12.47
  -3   2  17   -0.82    2.22
  -2   2  17    0.73    4.74
  -1   2  17    4.08    6.71
   0   2  17    7.47    2.83
   1   2  17   -9.79   13.74
   2   2  17   10.30    8.16
   3   2  17    2.99    8.52
   4   2  17   18.56    7.34
  -3   3  17    1.37    2.23
  -2   3  17    1.23    2.99
  -1   3  17    9.49    2.42
   0   3  17   33.15    3.69
   1   3  17   15.94   14.56
   2   3  17   14.35    8.60
   3   3  17    8.92    7.88
   4   3  17    7.50    7.32
  -3   4  17    3.91    2.41
  -2   4  17   -1.55    3.99
  -1   4  17   14.36    3.24
   0   4  17    3.85    3.83
   1   4  17   14.47    6.26
   2   4  17   -2.99    8.58
   3   4  17    0.83    4.02
   4   4  17   -4.88    5.06
  -3   5  17    0.67    2.01
  -2   5  17    2.46    3.80
  -1   5  17   81.02    8.85
   0   5  17  230.04   14.50
   1   5  17   -1.91    5.54
   2   5  17    6.07    4.90
   3   5  17   -1.87    4.08
   4   5  17    3.42    4.72
  -3   6  17   -1.70    1.70
  -2   6  17   -0.79    2.59
  -1   6  17    8.35    5.36
   0   6  17   37.55    6.79
   1   6  17   -2.72    5.32
   2   6  17    0.08    5.77
   3   6  17   -1.21    4.49
  -2   7  17   -2.14    3.03
  -1   7  17   35.22    6.46
   0   7  17   65.50    8.86
   1   7  17    2.81    5.97
   2   7  17    6.37    4.60
   3   7  17    2.65    5.29
  -2   8  17    4.14    3.55
  -1   8  17    0.44    5.02
   0   8  17   51.23    7.97
   1   8  17    4.71    5.94
   2   8  17   -1.69    4.55
   3   8  17    8.78    9.45
  -2   9  17   -4.71    4.71
  -1   9  17   -3.30    4.96
   0   9  17   -0.96    5.31
   1   9  17    0.94    3.85
   2   9  17    1.89    6.30
   3   9  17    4.11    8.10
  -2  10  17   -0.63    5.95
  -1  10  17    0.30    1.92
   0  10  17    3.88    4.64
   1  10  17   27.83    4.13
   2  10  17   -0.76    4.75
   3  10  17    1.28    3.94
  -1  11  17   -1.95    4.13
   0  11  17   -2.70    3.29
   1  11  17    3.00    3.21
   2  11  17    2.15    4.72
   0  12  17    1.72    2.71
   1  12  17    2.53    2.37
   2  12  17   -0.39    3.56
   1  13  17   -3.31    3.31
   0  -4  18    0.20    2.02
   1  -4  18    0.37    1.95
  -1  -3  18    4.00    4.16
   0  -3  18    1.54    2.26
   1  -3  18    6.08    3.99
  -1  -2  18   -4.51    6.17
   0  -2  18    4.01    3.04
   1  -2  18    2.28    1.71
   2  -2  18    0.49    1.97
  -2  -1  18    4.96    4.75
  -1  -1  18   22.72    7.82
   0  -1  18    5.42    2.88
   1  -1  18    0.35    2.48
   2  -1  18    1.17    2.34
   3  -1  18    2.52    1.52
  -2   0  18   -1.15    2.42
  -1   0  18    1.89    5.64
   0   0  18   10.21    4.12
   1   0  18    6.12    2.78
   2   0  18    1.32    2.34
  -2   1  18   -1.02    2.71
  -1   1  18    8.56    4.41
   0   1  18    2.17    1.83
   1   1  18   25.35    3.78
   2   1  18   -2.85    6.40
   3   1  18    3.84    9.54
  -3   2  18   -0.81    1.46
  -2   2  18    0.36    2.78
  -1   2  18    1.08    2.65
   0   2  18    8.25    2.40
   1   2  18   32.78    4.63
   2   2  18    0.92   11.60
   3   2  18    0.70    9.90
  -3   3  18   -0.33    1.57
  -2   3  18    4.01    6.95
  -1   3  18    3.32    2.78
   0   3  18    4.37    2.52
   1   3  18    5.55    3.03
   2   3  18    4.86   12.23
   3   3  18   -0.08    3.88
  -2   4  18    3.25    5.00
  -1   4  18    5.89    3.03
   0   4  18   15.64    3.78
   1   4  18    3.59    3.12
   2   4  18   24.90   11.99
   3   4  18   -0.27    3.74
  -2   5  18   -1.15    2.52
  -1   5  18    0.74    2.42
   0   5  18   74.84   10.64
   1   5  18    2.91    3.21
   2   5  18   -4.44    4.44
   3   5  18   -1.40    2.19
  -2   6  18   -1.14    2.44
  -1   6  18   66.13    9.05
   0   6  18    9.97    5.82
   1   6  18   -3.55    5.30
   2   6  18    7.04    8.47
   3   6  18   -0.66    2.22
  -2   7  18    1.79    2.14
  -1   7  18   29.74   19.94
   0   7  18  128.56    9.67
   1   7  18   13.50    5.48
   2   7  18    9.05    4.68
   3   7  18    1.30    8.34
  -2   8  18   -0.57    2.28
  -1   8  18   -1.87    2.30
   0   8  18   17.55    5.82
   1   8  18    0.53    3.63
   2   8  18   -2.22    5.65
   3   8  18   -3.26    7.52
  -2   9  18    4.08    5.77
  -1   9  18   -0.02    2.02
   0   9  18    9.00    5.09
   1   9  18   26.20    5.01
   2   9  18   -0.02    2.95
   3   9  18    3.65    2.96
  -1  10  18    0.19    1.60
   0  10  18    5.42    4.34
   1  10  18   29.39   10.81
   2  10  18   -1.02    4.38
   0  11  18   12.39    4.21
   1  11  18   16.88    7.92
   2  11  18    1.92    3.50
   1  12  18    0.33    3.20
   0  -2  19    3.08    5.24
   1  -2  19   -0.50    1.99
  -1  -1  19    2.67    5.35
   0  -1  19    7.82    6.87
   1  -1  19    3.22    4.32
   2  -1  19    2.15    1.79
  -1   0  19    4.95    6.15
   0   0  19    1.85    4.47
   1   0  19    0.40    1.98
   2   0  19   13.26    2.65
  -2   1  19   -0.43    1.87
  -1   1  19    6.84    4.48
   0   1  19    0.49    2.45
   1   1  19   -1.20    2.04
   2   1  19   -0.90    3.91
   3   1  19   -0.32    1.30
  -2   2  19   -0.25    2.18
  -1   2  19   -2.08    2.40
   0   2  19    2.10    1.67
   1   2  19    2.90    2.62
   2   2  19    1.79    1.83
   3   2  19    0.18    1.50
  -2   3  19    0.27    2.39
  -1   3  19    2.18    3.06
   0   3  19    0.69    1.65
   1   3  19    1.40    2.77
   2   3  19    4.39    4.42
   3   3  19   -2.61    7.28
  -2   4  19   -0.86    2.18
  -1   4  19   -2.26    2.50
   0   4  19    4.36    2.75
   1   4  19    4.55    2.27
   2   4  19   19.17    4.44
   3   4  19   -0.55    7.22
  -2   5  19   -2.19    2.19
  -1   5  19    0.34    2.76
   0   5  19    0.85    4.15
   1   5  19    9.51    4.15
   2   5  19   -2.60    4.32
   3   5  19    5.91    7.11
  -2   6  19    0.26    3.18
  -1   6  19   26.29    5.60
   0   6  19    3.42    4.18
   1   6  19    0.68    5.78
   2   6  19    5.03    2.09
   3   6  19   -2.49    6.83
  -2   7  19   -1.46    2.39
  -1   7  19    0.27    2.01
   0   7  19   -2.49    4.10
   1   7  19    9.98    4.55
   2   7  19    1.07    4.13
   3   7  19    0.43    6.02
  -1   8  19    4.16    5.21
   0   8  19   29.48    5.70
   1   8  19    5.68    7.79
   2   8  19   -0.29    2.73
  -1   9  19    0.62    5.61
   0   9  19   -1.96    4.21
   1   9  19    9.37    4.37
   2   9  19    0.75    3.44
  -1  10  19    6.69    5.74
   0  10  19    2.23    3.61
   1  10  19    2.40    3.58
   2  10  19   -0.63    3.04
   1  -1  20    4.86    1.92
   0   0  20    7.24    5.61
   1   0  20    2.89    2.10
   0   1  20    6.21    6.00
   1   1  20   10.67    3.62
   2   1  20    4.82    1.85
  -1   2  20    0.93    2.11
   0   2  20    4.19    2.34
   1   2  20    0.06    1.83
   2   2  20   -0.41    1.66
  -1   3  20   -0.26    2.27
   0   3  20    2.06    1.68
   1   3  20    0.39    1.86
   2   3  20   -1.04    1.71
  -1   4  20   -0.09    2.28
   0   4  20    0.80    2.27
   1   4  20    1.47    1.88
   2   4  20    1.96    1.64
  -1   5  20   -1.93    2.23
   0   5  20    1.32    2.14
   1   5  20    2.44    1.66
   2   5  20   -0.39    1.38
  -1   6  20   -1.23    1.98
   0   6  20    1.51    1.90
   1   6  20    6.02    4.37
   2   6  20    4.47    7.45
  -1   7  20    0.01    1.84
   0   7  20    4.07    1.86
   1   7  20    1.55    3.91
   2   7  20    8.78    7.23
  -1   8  20    0.68    1.64
   0   8  20   -0.15    2.17
   1   8  20   -2.77    3.73
   2   8  20   -4.81    6.41
   0   9  20    1.52    1.73
   0   4  21    1.28    1.74
   0   5  21   -0.98    1.83
   0   6  21    1.15    1.77
   1   6  21   -0.81    1.43
   0   7  21    1.04    1.67
