# Supplementary material for: Crystal structures of three newly synthesized flavanone hydrazones
Source: Acta Crystallogr E Crystallogr Commun. 2023 Feb 28;79(Pt 3):236–40. doi: 10.1107/S2056989023001184 (PMC9993913; doi:10.1107/S2056989023001184)
Supplement: Supplementary file 18 [file e-79-00236-sup18.txt]

   1   0   0 2422.15   59.26
   2   0   0 3895.79   83.04
   3   0   0    8.33    0.43
   4   0   0  106.01    2.46
   5   0   0    4.60    1.06
   6   0   0   69.58    2.97
   7   0   0   59.03    2.81
   8   0   0    4.13    1.23
   9   0   0    3.53    2.10
  10   0   0    5.41    1.87
  11   0   0  108.40    4.11
 -11   1   0    1.97    1.72
 -10   1   0    1.04    1.07
  -9   1   0    1.24    1.55
  -8   1   0    1.91    1.19
  -7   1   0   13.19    1.63
  -6   1   0   78.03    3.55
  -5   1   0  104.44    9.74
  -4   1   0  192.84    7.87
  -3   1   0    9.55    0.42
  -2   1   0 4402.70   62.12
  -1   1   0 1125.20   19.52
   0   1   0  463.02   13.96
   1   1   0   51.93    1.46
   2   1   0 5115.05  125.80
   3   1   0  851.54   18.36
   4   1   0   40.59    1.57
   5   1   0   65.34    1.97
   6   1   0   68.87    2.52
   7   1   0   41.33    3.29
   8   1   0    2.82    0.98
   9   1   0   55.22    7.06
  10   1   0   11.15    1.34
  11   1   0    1.27    0.84
 -11   2   0    2.31    1.48
 -10   2   0    0.95    1.20
  -9   2   0   -0.53    1.64
  -8   2   0    8.43    4.18
  -7   2   0   23.96    2.58
  -6   2   0    5.85    1.34
  -4   2   0   31.18    1.58
  -3   2   0   38.61    1.30
  -2   2   039262.17  959.37
  -1   2   0  323.32    8.96
   0   2   0 7565.50  143.99
   1   2   0 2330.05   67.04
   2   2   013230.60  396.33
   3   2   0  372.10    9.55
   4   2   0   13.99    1.20
   5   2   0    8.44    1.83
   6   2   0   87.80    3.05
   7   2   0    4.01    1.05
   8   2   0   44.56    2.35
   9   2   0  266.02   26.02
  10   2   0   29.34    2.63
  11   2   0    6.49    1.43
 -10   3   0   -0.55    2.07
  -9   3   0   -0.31    1.96
  -8   3   0   -1.39    1.71
  -7   3   0    8.92    1.55
  -6   3   0   64.27    3.07
  -5   3   0   13.51    2.04
  -4   3   0  497.06   11.18
  -3   3   0  676.25   13.72
  -2   3   0   54.39    1.69
  -1   3   0   83.40    1.77
   0   3   0   96.21    3.40
   1   3   0  665.61   44.55
   2   3   0  231.80    5.99
   3   3   0   39.09    1.37
   4   3   0 2267.82   69.48
   5   3   0   26.76    1.73
   6   3   0    3.12    0.96
   7   3   0  326.50   17.37
   8   3   0   75.64    3.51
   9   3   0    5.40    1.17
  10   3   0    3.71    1.19
  11   3   0    0.09    1.06
 -10   4   0    2.07    1.71
  -9   4   0    2.96    1.29
  -8   4   0   -0.35    1.69
  -7   4   0   10.03    1.70
  -6   4   0    3.95    1.77
  -5   4   0    7.98    1.24
  -4   4   0 2077.26   44.33
  -3   4   0  513.62   16.10
  -2   4   0  485.26    8.12
  -1   4   0  183.00    4.10
   0   4   0   58.22    2.10
   1   4   0   13.44    0.73
   2   4   0   10.40    0.94
   3   4   0  933.12   27.38
   4   4   0  478.07   19.01
   5   4   0  484.23   12.97
   6   4   0   46.52    3.60
   7   4   0  391.33   14.22
   8   4   0  210.36    8.10
   9   4   0   36.48    2.07
  10   4   0   12.90    1.51
  11   4   0    1.30    0.69
  -9   5   0    6.80    2.19
  -8   5   0    5.65    3.02
  -7   5   0   -1.36    1.79
  -6   5   0   84.65    4.00
  -5   5   0    9.67    1.61
  -4   5   0   24.64    1.74
  -3   5   0   11.68    2.11
  -2   5   0   90.87    2.65
  -1   5   0  497.15    9.10
   0   5   0  224.61   10.60
   1   5   0   86.49   15.87
   2   5   0 1577.96   59.26
   3   5   0  857.33   21.91
   4   5   0   75.55    3.64
   5   5   0  594.06   17.64
   6   5   0   79.02    3.99
   7   5   0  199.83    8.22
   8   5   0   14.33    2.79
   9   5   0    0.42    1.00
  10   5   0    6.86    1.17
  11   5   0    2.75    0.87
  -9   6   0   -1.39    1.72
  -8   6   0   -0.14    1.21
  -7   6   0    1.45    1.45
  -6   6   0   67.35    4.83
  -5   6   0   69.88    3.69
  -4   6   0   23.63    1.52
  -3   6   0    1.56    1.07
  -2   6   0   61.98    2.95
  -1   6   0   16.89    1.73
   0   6   0    4.18    0.91
   1   6   0  277.87    6.80
   2   6   0   38.86    2.25
   3   6   0  216.37    8.10
   4   6   0   63.61    4.07
   5   6   0   58.50    3.33
   6   6   0    1.81    1.03
   7   6   0   13.88    1.68
   8   6   0   21.81    2.27
   9   6   0    0.77    0.83
  10   6   0    2.69    0.98
  -8   7   0    3.52    2.12
  -7   7   0    0.20    1.30
  -6   7   0    6.52    1.63
  -5   7   0    1.96    1.36
  -4   7   0    0.26    1.16
  -3   7   0   15.74    1.63
  -2   7   0   87.90    4.63
  -1   7   0    1.45    1.10
   0   7   0 1189.21   42.09
   1   7   0    1.97    1.70
   2   7   0    0.74    0.65
   3   7   0    3.72    0.89
   4   7   0   -0.30    0.80
   5   7   0   11.42    1.28
   6   7   0    9.94    1.90
   7   7   0   39.50    3.44
   8   7   0   18.60    3.77
   9   7   0    1.81    0.71
  -7   8   0    2.80    2.19
  -6   8   0   -0.89    1.81
  -5   8   0    2.35    1.52
  -4   8   0   -0.14    1.47
  -3   8   0    5.75    1.26
  -2   8   0   20.15    1.72
  -1   8   0   41.76    2.68
   0   8   0    0.41    1.43
   1   8   0   28.48    2.92
   2   8   0    0.80    1.11
   3   8   0    2.54    1.20
   4   8   0   14.65    1.71
   5   8   0    2.32    0.87
   6   8   0   88.04    4.09
   7   8   0   24.97    4.04
   8   8   0    7.65    0.95
   9   8   0    1.33    0.80
  -6   9   0   -0.86    1.40
  -5   9   0   -0.03    1.74
  -4   9   0    2.11    1.95
  -3   9   0    1.16    1.34
  -2   9   0   75.02    5.47
  -1   9   0    7.41    2.06
   0   9   0    6.80    1.10
   1   9   0    6.50    1.30
   2   9   0   23.14    1.98
   3   9   0   26.77    2.16
   4   9   0    2.38    1.84
   5   9   0   11.00    1.90
   6   9   0    0.36    1.97
   7   9   0   30.30    3.34
   8   9   0    3.39    0.95
   9   9   0    7.59    1.22
  -5  10   0   -0.29    2.09
  -4  10   0    1.80    1.73
  -3  10   0    2.24    3.37
  -2  10   0   -0.44    2.70
  -1  10   0    0.89    1.52
   0  10   0    4.70    2.25
   1  10   0    0.10    1.23
   2  10   0    1.32    0.93
   3  10   0    0.51    1.08
   4  10   0   34.21   17.03
   5  10   0    0.80    0.92
   6  10   0    2.90    1.01
   7  10   0    7.01    3.26
  -3  11   0   -0.93    1.52
  -2  11   0   -0.19    1.68
  -1  11   0   -0.20    1.70
   0  11   0    1.17    1.85
   1  11   0   -1.08    1.67
   2  11   0   -0.79    1.11
   3  11   0    3.16    2.45
   4  11   0    2.08    0.70
   5  11   0    0.84    0.76
   6  11   0    3.17    1.05
  -2  12   0    0.91    1.05
  -1  12   0    1.37    1.30
   0  12   0   -0.07    1.34
   1  12   0   -0.20    1.37
   2  12   0    4.09    7.43
   3  12   0   -0.83    3.44
   4  12   0   -1.03    3.16
  -3 -12   1    1.37    3.07
  -2 -12   1    0.38    2.94
  -1 -12   1    0.06    1.22
   0 -12   1    0.07    1.36
   1 -12   1    0.71    1.32
   2 -12   1    1.52    1.12
  -6 -11   1    0.36    0.82
  -5 -11   1    2.77    2.95
  -4 -11   1    0.00    0.84
  -3 -11   1   -1.28    1.37
  -2 -11   1   -0.09    1.06
  -1 -11   1   -0.01    1.61
   0 -11   1   -0.26    1.64
   1 -11   1    0.27    1.17
   2 -11   1   -0.20    1.78
   3 -11   1   -1.01    1.60
   4 -11   1   -0.10    1.19
  -7 -10   1    4.42    1.85
  -6 -10   1    0.02    0.82
  -5 -10   1    8.90    1.32
  -4 -10   1    3.16    0.98
  -3 -10   1    0.61    1.12
  -2 -10   1    4.83    2.09
  -1 -10   1   14.19    1.72
   0 -10   1    1.71    2.27
   1 -10   1    2.71    1.91
   2 -10   1    2.70    3.08
   3 -10   1    8.04    5.68
   4 -10   1    0.10    1.49
   5 -10   1   -0.68    1.37
  -8  -9   1    0.91    0.71
  -7  -9   1    6.01    0.93
  -6  -9   1   12.10    1.23
  -5  -9   1    9.08    1.44
  -4  -9   1    1.37    1.50
  -3  -9   1    0.30    1.37
  -2  -9   1    3.24    1.14
  -1  -9   1    4.52    1.48
   0  -9   1   20.54    1.92
   1  -9   1   24.78    3.83
   2  -9   1   36.50    3.79
   3  -9   1    0.92    1.76
   4  -9   1    3.88    2.36
   5  -9   1    3.43    1.56
   6  -9   1    3.34    2.48
  -9  -8   1    0.33    0.76
  -8  -8   1    2.59    0.92
  -7  -8   1    0.02    1.03
  -6  -8   1    2.82    1.28
  -5  -8   1   42.33    3.83
  -4  -8   1  310.52   20.60
  -3  -8   1  102.54   10.38
  -2  -8   1    0.16    1.20
  -1  -8   1   46.74    2.24
   0  -8   1   34.76    2.12
   1  -8   1   47.22    2.79
   2  -8   1   22.10    2.18
   3  -8   1    3.58    1.61
   4  -8   1    4.27    1.64
   5  -8   1    0.19    1.49
   6  -8   1   -0.56    1.82
   7  -8   1   17.24    3.54
   8  -8   1   25.88    3.33
 -10  -7   1    2.46    0.99
  -9  -7   1    2.08    0.90
  -8  -7   1   49.46    2.82
  -7  -7   1    5.50    1.07
  -6  -7   1   41.00    4.29
  -5  -7   1    6.78    1.71
  -4  -7   1   12.62    1.53
  -3  -7   1  280.17   36.90
  -2  -7   1    4.60    1.22
  -1  -7   1  128.23    6.20
   0  -7   1   90.37    4.69
   1  -7   1   65.00    2.72
   2  -7   1   77.20    3.43
   3  -7   1   10.72    1.42
   4  -7   1    4.56    1.55
   5  -7   1   11.06    1.54
   6  -7   1    5.42    1.72
   7  -7   1    8.63    1.45
   8  -7   1    3.63    2.35
 -10  -6   1    1.64    1.05
  -9  -6   1    2.18    0.79
  -8  -6   1   15.50    1.44
  -7  -6   1   24.41    3.31
  -6  -6   1  533.26   26.51
  -5  -6   1 1149.59   38.11
  -4  -6   1  146.92    9.26
  -3  -6   1    0.89    0.77
  -2  -6   1    1.00    0.78
  -1  -6   1    2.03    1.14
   0  -6   1    6.33    1.31
   1  -6   1    1.51    0.90
   2  -6   1   19.69    1.77
   3  -6   1    5.39    1.13
   4  -6   1    1.61    0.88
   5  -6   1   28.22    1.87
   6  -6   1  332.46   14.83
   7  -6   1    4.21    1.30
   8  -6   1    6.58    2.65
   9  -6   1    0.22    1.76
 -10  -5   1    1.30    1.06
  -9  -5   1    2.25    0.90
  -8  -5   1   27.27    1.88
  -7  -5   1   27.52    2.38
  -6  -5   1  638.89   22.61
  -5  -5   1   98.19    4.75
  -4  -5   1   46.48    3.57
  -3  -5   1  278.55    9.98
  -2  -5   1  335.91   20.19
  -1  -5   1  140.51    5.33
   0  -5   1  501.70   12.48
   1  -5   1   50.82    1.61
   2  -5   1   26.37    1.11
   3  -5   1    8.45    0.81
   4  -5   1    8.07    0.90
   5  -5   1   37.53    2.34
   6  -5   1   23.65    1.76
   7  -5   1    1.88    1.19
   8  -5   1   18.69    3.84
   9  -5   1    0.98    1.41
 -11  -4   1    0.79    0.72
 -10  -4   1   -0.24    0.94
  -9  -4   1   16.71    1.70
  -8  -4   1   92.69    7.05
  -7  -4   1  887.03   27.31
  -6  -4   1    1.98    1.01
  -5  -4   1    0.25    0.79
  -4  -4   1  536.84   25.80
  -3  -4   1  143.83    5.99
  -2  -4   1  112.17    4.22
  -1  -4   1  863.18   22.84
   0  -4   1   76.40    1.57
   1  -4   1   20.51    0.84
   2  -4   1    8.41    0.56
   3  -4   1  219.69    7.40
   4  -4   1 3667.12   75.65
   5  -4   1   19.51    1.17
   6  -4   1   13.41    1.27
   7  -4   1    8.60    2.05
   8  -4   1    2.79    1.76
   9  -4   1    2.69    1.14
  10  -4   1    2.72    1.91
  11  -4   1    0.51    0.78
 -10  -3   1   10.67    1.44
  -9  -3   1   10.56    1.34
  -8  -3   1  114.58    6.24
  -7  -3   1  112.91    3.56
  -6  -3   1    0.70    0.89
  -5  -3   1  225.77   24.59
  -4  -3   1  276.92    9.15
  -3  -3   1 1284.16   55.37
  -2  -3   1 1784.69   38.32
  -1  -3   1   60.75    2.29
   0  -3   1   40.88    1.20
   1  -3   1  225.72    4.99
   2  -3   1  195.79    5.38
   3  -3   1  286.31    6.99
   4  -3   1    9.25    0.71
   5  -3   1   87.69    3.39
   6  -3   1    1.22    1.00
   7  -3   1    1.47    1.25
   8  -3   1    3.91    1.14
   9  -3   1    8.14    2.15
  10  -3   1    3.24    2.24
 -10  -2   1    7.46    1.34
  -9  -2   1  549.64   19.26
  -8  -2   1   12.64    1.45
  -7  -2   1   25.95    1.70
  -6  -2   1  139.21    4.44
  -5  -2   1  276.12    7.60
  -4  -2   1  249.77   11.67
  -3  -2   1  284.50    6.62
  -2  -2   1 1061.27   30.38
  -1  -2   1  894.46   23.50
   0  -2   1 2007.20   28.79
   1  -2   1  421.35    8.81
   2  -2   141946.57  720.03
   3  -2   1  610.28   15.21
   4  -2   1  116.37    3.95
   5  -2   1   19.06    1.03
   6  -2   1    0.99    1.07
   7  -2   1    3.66    2.04
   8  -2   1    0.21    1.94
   9  -2   1    0.35    1.18
  10  -2   1    1.66    1.26
  11  -2   1    0.60    1.69
 -11  -1   1    6.40    1.47
 -10  -1   1   20.08    2.14
  -9  -1   1    1.95    2.46
  -8  -1   1   -0.21    0.87
  -7  -1   1    7.20    1.11
  -6  -1   1   44.87    2.07
  -5  -1   1   21.12    1.54
  -4  -1   1    1.58    0.62
  -3  -1   1  399.40   19.11
  -2  -1   1 6433.40  188.90
  -1  -1   1   25.24    0.87
   0  -1   1 1116.67   14.37
   1  -1   1 3501.76   42.69
   2  -1   1 2514.77   33.52
   3  -1   1   21.71    0.83
   4  -1   1    1.94    0.36
   5  -1   1   24.95    0.84
   6  -1   1   22.03    1.63
   7  -1   1    2.50    0.84
   8  -1   1    7.34    1.83
   9  -1   1   12.96    3.16
  10  -1   1   -0.03    0.86
  11  -1   1    3.64    1.93
 -11   0   1   77.87    4.33
 -10   0   1   -0.35    1.43
  -9   0   1    4.29    2.26
  -8   0   1   17.72    2.22
  -7   0   1    6.87    1.04
  -6   0   1   11.62    1.06
  -5   0   1   11.19    1.11
  -4   0   1   26.23    1.13
  -3   0   1  925.10   17.83
  -2   0   1  265.30    5.54
  -1   0   1 1537.02   26.93
   0   0   111865.54  294.60
   1   0   1  200.99    4.42
   2   0   1  809.72   15.46
   3   0   1    3.35    0.41
   4   0   1   27.59    1.48
   5   0   1   17.24    1.12
   6   0   1   12.90    0.97
   7   0   1    1.45    0.79
   8   0   1   11.63    1.29
  10   0   1    4.57    1.38
  11   0   1   30.71    1.92
 -11   1   1    3.46    1.40
 -10   1   1    1.13    1.08
  -8   1   1   -0.02    1.22
  -7   1   1   10.68    1.17
  -6   1   1    5.31    0.83
  -5   1   1   95.30    4.18
  -4   1   1  101.00    4.06
  -3   1   1    6.34    0.50
  -2   1   1 2572.78   43.82
  -1   1   1  272.36    6.95
   0   1   1  362.69   11.05
   1   1   1   43.92    1.49
   2   1   1   54.71    1.35
   3   1   1  120.22    3.30
   4   1   1  591.98   14.86
   5   1   1   15.88    1.77
   6   1   1  254.76    7.07
   7   1   1  101.20    3.72
   8   1   1    2.20    2.23
   9   1   1   12.03    2.74
  10   1   1    0.98    1.25
  11   1   1   16.42    1.37
 -11   2   1    0.52    1.11
 -10   2   1   -0.67    1.04
  -9   2   1   -0.57    1.46
  -8   2   1    1.81    2.63
  -7   2   1   16.92    1.66
  -6   2   1   13.24    1.36
  -5   2   1    4.32    0.67
  -4   2   1  197.25    9.24
  -3   2   1  715.30   15.42
  -2   2   1 2080.38   43.53
  -1   2   1 2966.72   63.65
   0   2   1  146.56    3.82
   1   2   1   49.27    2.60
   2   2   1 5051.99  124.81
   3   2   1  121.56    3.49
   4   2   1 1104.78   27.68
   5   2   1  127.74    3.93
   6   2   1    2.54    0.96
   7   2   1   -0.18    1.04
   8   2   1   17.40    1.48
   9   2   1    2.20    2.17
  10   2   1   43.05    5.43
  11   2   1    2.22    1.23
  12   2   1    0.04    1.15
 -10   3   1    1.50    1.84
  -9   3   1    0.24    1.41
  -8   3   1    2.94    1.30
  -7   3   1   65.77    4.59
  -6   3   1   38.48    1.85
  -5   3   1  111.77    3.53
  -4   3   1   70.64    4.35
  -3   3   1    6.98    0.73
  -2   3   1  602.64   15.33
  -1   3   1 1120.90   24.28
   0   3   1   16.48    1.19
   1   3   1 1389.10   38.13
   2   3   1  286.94   11.44
   3   3   1  121.39    3.58
   4   3   1 1735.46   52.66
   5   3   1  530.24   13.88
   6   3   1  180.42    5.50
   7   3   1   32.21    2.18
   8   3   1    1.10    1.03
   9   3   1   14.44    2.88
  10   3   1    1.27    1.36
  11   3   1    0.60    1.19
  12   3   1   -0.14    1.08
 -10   4   1    0.51    1.48
  -9   4   1   -1.41    1.41
  -7   4   1    0.17    1.71
  -6   4   1    0.02    0.95
  -5   4   1    3.17    0.97
  -4   4   1   32.98    2.26
  -3   4   1    8.01    1.06
  -2   4   1  212.90    9.32
  -1   4   1  274.59    6.99
   0   4   1   76.73    2.40
   1   4   1 1654.73   80.34
   2   4   1    0.65    0.71
   3   4   1  612.44   27.62
   4   4   1  213.88    6.10
   5   4   1  213.90   11.67
   6   4   1    0.01    0.81
   7   4   1   28.63    2.82
   8   4   1    9.98    1.75
   9   4   1   -0.36    0.92
  10   4   1   17.04    1.73
  11   4   1    1.62    1.14
  -9   5   1   19.32    1.91
  -8   5   1   -1.18    1.58
  -7   5   1    2.72    2.07
  -6   5   1    5.78    1.40
  -5   5   1    2.21    0.89
  -4   5   1    2.91    0.90
  -3   5   1    3.20    1.97
  -2   5   1   13.88    1.42
  -1   5   1   10.83    1.03
   0   5   1   11.45    1.28
   1   5   1  125.58    5.01
   2   5   1 1540.75   58.47
   3   5   1  435.00   11.53
   4   5   1   15.28    1.43
   5   5   1  182.17    7.36
   6   5   1   14.17    1.65
   7   5   1   38.80    2.72
   8   5   1    0.79    1.36
   9   5   1   -0.18    0.92
  10   5   1    0.17    1.51
  11   5   1    8.68    0.93
  -9   6   1    1.53    1.46
  -8   6   1    0.98    1.40
  -7   6   1    0.37    1.28
  -6   6   1    1.56    2.02
  -5   6   1    3.08    2.19
  -4   6   1    0.76    0.85
  -3   6   1   30.60    2.90
  -2   6   1   41.57    2.78
  -1   6   1   26.12    2.09
   0   6   1   10.86    1.48
   1   6   1  153.38    6.06
   2   6   1   41.06    3.31
   3   6   1    2.27    0.81
   4   6   1   86.97    4.31
   5   6   1    0.88    0.91
   6   6   1    7.48    1.22
   7   6   1    5.05    1.10
   8   6   1   64.50    3.56
   9   6   1   17.34    2.22
  10   6   1   -0.20    0.82
  11   6   1    0.92    1.00
  -8   7   1   -0.20    1.56
  -7   7   1   -0.44    1.46
  -6   7   1    1.86    1.76
  -5   7   1    1.29    2.21
  -4   7   1   -0.14    1.17
  -3   7   1    1.04    1.13
  -2   7   1   33.62    6.81
  -1   7   1   13.96    2.25
   0   7   1  384.65   11.52
   1   7   1  245.54   21.87
   2   7   1   60.31    2.97
   3   7   1  422.74   28.26
   4   7   1   34.38    2.34
   5   7   1    0.58    0.92
   6   7   1    1.29    0.91
   7   7   1    1.27    1.83
   8   7   1   -0.50    0.84
   9   7   1   56.41    2.35
  10   7   1   15.73    1.69
  -7   8   1   -0.44    1.69
  -6   8   1    0.45    1.23
  -5   8   1   17.90    2.81
  -4   8   1    0.53    1.37
  -3   8   1   -0.18    1.02
  -2   8   1   22.35    1.84
  -1   8   1   -0.22    1.17
   0   8   1    1.45    1.33
   1   8   1   19.88    1.66
   2   8   1    1.53    1.25
   3   8   1   25.19    1.71
   4   8   1   19.00    1.54
   5   8   1   17.96    2.55
   6   8   1  225.69   12.04
   7   8   1    3.62    1.13
   8   8   1   -0.01    0.89
   9   8   1    5.57    0.92
  10   8   1    0.88    0.99
  -6   9   1    0.64    1.43
  -5   9   1    0.67    1.61
  -4   9   1    1.56    1.85
  -3   9   1    0.92    1.29
  -2   9   1   25.30    3.14
  -1   9   1   81.43    4.72
   0   9   1    0.75    1.34
   1   9   1    9.45    1.32
   2   9   1   22.79    1.65
   3   9   1    0.46    1.18
   4   9   1   56.68    4.65
   5   9   1    7.17    1.51
   6   9   1    1.00    0.94
   7   9   1   18.40    1.90
   8   9   1    4.94    1.11
   9   9   1    5.04    2.07
  -5  10   1    2.36    2.20
  -4  10   1    0.34    2.48
  -3  10   1   -0.98    1.56
  -2  10   1    0.83    2.79
  -1  10   1    0.91    1.56
   0  10   1    1.70    1.59
   1  10   1    2.30    1.08
   2  10   1    1.94    1.04
   3  10   1    1.20    1.07
   4  10   1  125.25    7.16
   5  10   1    2.32    1.49
   6  10   1    8.74    1.22
   7  10   1    2.18    0.73
   8  10   1    0.55    0.84
  -3  11   1   -0.13    1.40
  -2  11   1    0.27    1.59
  -1  11   1   -0.10    1.69
   0  11   1    0.83    1.68
   1  11   1   -0.42    1.76
   2  11   1    2.11    0.94
   3  11   1   12.07    2.94
   4  11   1    0.01    0.78
   5  11   1    3.52    0.85
   6  11   1    2.23    0.92
   7  11   1    2.11    0.76
  -1  12   1    0.86    1.22
   0  12   1   -0.45    1.26
   1  12   1   -0.40    1.28
   2  12   1   10.40   13.97
   3  12   1   -1.07    1.09
   4  12   1    2.38    3.52
  -2 -12   2   -0.31    2.43
  -1 -12   2    2.98    2.72
   0 -12   2    1.45    1.07
   1 -12   2    1.44    1.22
   2 -12   2    0.14    1.07
  -5 -11   2    1.89    1.05
  -4 -11   2    3.30    1.26
  -3 -11   2    2.14    1.56
  -2 -11   2    1.39    1.48
  -1 -11   2    1.35    2.49
   0 -11   2    0.70    1.61
   1 -11   2    4.88    2.40
   2 -11   2    1.40    1.50
   3 -11   2    0.68    1.62
   4 -11   2    0.63    1.22
  -6 -10   2    1.44    0.64
  -5 -10   2    7.83    1.13
  -4 -10   2    2.31    1.07
  -3 -10   2   10.71    1.43
  -2 -10   2   75.08   12.37
  -1 -10   2  190.04   18.74
   0 -10   2   14.95   12.39
   1 -10   2   -4.54    5.78
   2 -10   2    2.02    2.00
   3 -10   2    0.55    1.37
   4 -10   2    2.18    1.98
   5 -10   2    0.22    1.50
  -7  -9   2    1.46    1.10
  -6  -9   2    2.66    0.88
  -5  -9   2    0.22    0.89
  -4  -9   2    1.97    1.36
  -3  -9   2   95.63    3.47
  -2  -9   2  135.21    5.24
  -1  -9   2   52.63    2.54
   0  -9   2    7.90    1.63
   1  -9   2    2.67    2.47
   2  -9   2   10.31    2.39
   3  -9   2    5.66    1.49
   4  -9   2    4.41    3.91
   5  -9   2    0.46    1.60
   6  -9   2    0.08    1.50
  -8  -8   2    2.09    1.20
  -7  -8   2    0.47    0.92
  -6  -8   2    3.17    1.84
  -5  -8   2    0.91    1.32
  -4  -8   2  135.73    5.98
  -3  -8   2  832.69   24.69
  -2  -8   2    5.24    1.00
  -1  -8   2   26.96    1.85
   0  -8   2   13.39    1.53
   1  -8   2    3.49    1.25
   2  -8   2   58.64    5.37
   3  -8   2    1.28    1.63
   4  -8   2    0.75    1.32
   5  -8   2    0.44    1.57
   6  -8   2   -0.87    1.39
   7  -8   2    1.49    2.60
  -9  -7   2    4.25    0.86
  -8  -7   2    0.15    1.49
  -7  -7   2    2.10    1.56
  -6  -7   2   -1.28    1.83
  -5  -7   2  132.84   31.66
  -4  -7   2  354.23   52.88
  -3  -7   2  112.69   16.72
  -2  -7   2    1.33    1.10
  -1  -7   2   20.32    1.74
   0  -7   2    1.67    1.15
   1  -7   2   35.23    1.85
   2  -7   2   70.87    3.56
   3  -7   2    4.95    1.54
   4  -7   2    9.29    1.09
   5  -7   2    2.66    0.99
   6  -7   2    3.60    1.50
   7  -7   2    8.50    1.50
   8  -7   2    0.29    2.33
 -10  -6   2    1.10    0.75
  -9  -6   2    2.97    0.80
  -8  -6   2    0.48    0.84
  -7  -6   2    2.57    0.99
  -6  -6   2   36.68    2.73
  -5  -6   2 1292.60   44.09
  -4  -6   2    3.79    0.93
  -3  -6   2  181.29   25.54
  -2  -6   2    8.56    1.61
  -1  -6   2  115.16    4.25
   0  -6   2    9.12    0.86
   1  -6   2    3.27    0.66
   2  -6   2   13.04    0.96
   3  -6   2    2.16    0.64
   4  -6   2   43.11    3.18
   5  -6   2    2.94    1.20
   6  -6   2  468.80    9.86
   7  -6   2    7.31    1.75
   8  -6   2    8.96    3.16
   9  -6   2    0.18    1.07
 -10  -5   2    0.09    0.98
  -9  -5   2    0.29    0.79
  -8  -5   2    0.54    0.95
  -7  -5   2  126.88   19.36
  -6  -5   2  186.79   13.80
  -5  -5   2   13.20    1.40
  -4  -5   2   11.64    1.69
  -3  -5   2    3.25    0.87
  -2  -5   2    2.79    0.92
  -1  -5   2   33.31    3.66
   0  -5   2  133.40    3.63
   1  -5   2   37.13    1.19
   2  -5   2   55.65    2.26
   3  -5   2   72.20    3.25
   4  -5   2   89.54    2.53
   5  -5   2   95.23    3.45
   6  -5   2   81.62    4.60
   7  -5   2    4.42    1.25
   8  -5   2    1.76    1.27
   9  -5   2    1.66    1.54
  10  -5   2   -1.15    1.33
 -10  -4   2    0.33    0.86
  -9  -4   2    5.83    1.06
  -8  -4   2    6.03    1.18
  -7  -4   2  799.09   46.31
  -6  -4   2   11.73    1.42
  -5  -4   2  132.72    6.60
  -4  -4   2   42.59    1.66
  -3  -4   2    1.09    0.57
  -2  -4   2  205.87    7.04
  -1  -4   2    4.40    0.62
   0  -4   2   27.39    0.84
   1  -4   2 1014.70   18.07
   2  -4   2   38.49    0.88
   3  -4   2  105.23    2.56
   4  -4   2 1842.06   55.07
   5  -4   2    3.78    0.67
   6  -4   2   19.03    1.16
   7  -4   2    7.18    1.21
   8  -4   2    1.95    1.33
   9  -4   2    0.45    1.61
  10  -4   2    4.70    2.15
  11  -4   2    0.69    0.95
 -10  -3   2    2.16    0.95
  -9  -3   2   28.71    2.14
  -8  -3   2   25.35    2.37
  -7  -3   2  155.92    7.00
  -6  -3   2    9.67    1.82
  -5  -3   2    9.29    1.08
  -4  -3   2   77.27    3.46
  -3  -3   2    0.12    0.76
  -2  -3   2   51.04    1.99
  -1  -3   2  323.13    6.88
   0  -3   2  321.76    6.19
   1  -3   2   20.79    0.76
   2  -3   2  853.94   10.72
   3  -3   2   61.87    1.72
   4  -3   2  877.76   16.10
   5  -3   2  102.87    7.26
   6  -3   2    1.07    0.73
   7  -3   2    5.94    1.18
   8  -3   2    3.48    1.16
   9  -3   2    2.10    1.09
  10  -3   2    4.33    1.44
 -10  -2   2    1.92    1.70
  -9  -2   2  197.53   10.29
  -8  -2   2    4.53    1.60
  -7  -2   2    4.81    1.06
  -6  -2   2    2.74    0.94
  -5  -2   2  105.51    3.50
  -4  -2   2  148.92    5.41
  -3  -2   2   44.63    3.17
  -2  -2   2    1.04    0.44
  -1  -2   2 3210.13   66.45
   0  -2   2  310.94    7.17
   1  -2   2  235.56    3.95
   2  -2   2 4773.35   56.56
   3  -2   2  773.65    9.30
   4  -2   2  307.84    4.84
   5  -2   2   30.22    1.76
   6  -2   2    6.23    2.21
   7  -2   2   10.95    2.41
   8  -2   2   24.13    2.85
   9  -2   2    2.33    1.82
  10  -2   2    6.65    1.82
  11  -2   2    1.00    0.98
 -10  -1   2    1.65    1.07
  -9  -1   2   44.35    3.93
  -8  -1   2   24.35    1.75
  -7  -1   2    3.39    1.04
  -6  -1   2   47.16    2.13
  -5  -1   2   63.53    2.56
  -4  -1   2   78.04    2.36
  -3  -1   2  929.10   19.77
  -2  -1   2  350.49   11.34
  -1  -1   2  352.71   10.16
   0  -1   2 2109.83   26.35
   1  -1   2 1526.12   16.53
   2  -1   2 8970.47  104.89
   3  -1   2   10.34    0.50
   4  -1   2   13.85    0.54
   5  -1   2  116.99    2.38
   6  -1   2   51.04    2.81
   7  -1   2   24.01    6.29
   8  -1   2  102.44    6.37
   9  -1   2    8.13    2.99
  10  -1   2    7.22    2.19
  11  -1   2   -0.63    0.92
 -10   0   2   -0.06    1.03
  -9   0   2    1.03    1.47
  -8   0   2    2.37    1.27
  -7   0   2   25.79    1.98
  -6   0   2    3.42    0.86
  -5   0   2    3.53    0.73
  -4   0   2  111.76    3.02
  -3   0   2   60.77    1.94
  -2   0   2   38.60    1.29
  -1   0   2  216.78    4.69
   0   0   2  400.12    7.23
   1   0   2 2802.37   41.88
   2   0   2    7.38    0.39
   3   0   2  386.82    6.25
   4   0   2  413.98   10.94
   5   0   2  220.18    4.87
   6   0   2   30.98    1.45
   7   0   2    6.61    0.85
   8   0   2   18.02    2.63
   9   0   2   19.52    3.28
  10   0   2    1.54    1.35
  11   0   2    0.22    0.99
 -10   1   2    3.88    1.13
  -9   1   2   -1.24    1.24
  -8   1   2    1.57    1.85
  -7   1   2    0.95    0.92
  -6   1   2   84.04    4.22
  -5   1   2  935.15   25.57
  -4   1   2   69.16    2.29
  -3   1   2  144.35    3.99
  -2   1   2  221.57    7.14
  -1   1   2 1355.40   33.61
   0   1   2 2329.33   70.10
   1   1   2  954.92   28.88
   2   1   2  663.20   33.33
   3   1   2 1675.45   41.26
   4   1   2    2.75    0.46
   5   1   2    6.38    0.69
   6   1   2 1407.66   35.44
   7   1   2   34.13    4.26
   8   1   2   19.29    1.56
   9   1   2    1.56    1.17
  10   1   2    3.12    1.59
  11   1   2    2.20    1.16
  12   1   2   -0.33    1.34
 -10   2   2   -1.07    1.85
  -9   2   2   -0.11    1.48
  -8   2   2    1.98    2.49
  -7   2   2   32.87    2.29
  -6   2   2    2.00    0.96
  -5   2   2   21.96    1.48
  -4   2   2  142.19    5.09
  -3   2   2  201.56    6.58
  -2   2   2  126.88    4.30
  -1   2   2  462.07   11.88
   0   2   2  118.63    5.74
   1   2   2 2692.74   80.90
   2   2   2  273.52   14.54
   3   2   2  715.23   17.98
   4   2   2  893.21   27.67
   5   2   2   57.33    3.25
   6   2   2  232.63   11.38
   7   2   2   18.69    1.39
   8   2   2    3.13    1.01
   9   2   2   15.29    1.82
  10   2   2   22.66    2.67
  11   2   2    2.39    1.35
  12   2   2   -0.19    1.38
 -10   3   2   -1.59    1.59
  -9   3   2    0.83    0.94
  -8   3   2    1.09    1.93
  -7   3   2  111.86    7.20
  -6   3   2    1.44    1.04
  -5   3   2    1.15    0.82
  -4   3   2    7.80    0.78
  -3   3   2    9.58    1.25
  -2   3   2   10.92    0.97
  -1   3   2  438.91   11.27
   0   3   2  125.11    6.21
   1   3   2 1733.13   50.79
   2   3   2   87.90    3.61
   3   3   2  147.15    9.27
   4   3   2 2674.57   98.59
   5   3   2  951.75   24.07
   6   3   2   79.96    2.93
   7   3   2  168.37    7.04
   8   3   2    0.01    0.93
   9   3   2    4.62    2.15
  10   3   2    0.71    1.49
  11   3   2    3.84    1.49
  12   3   2   -0.42    1.39
  -9   4   2    2.26    1.32
  -8   4   2    0.51    1.05
  -7   4   2   13.18    2.17
  -6   4   2   19.56    2.57
  -5   4   2    8.61    1.15
  -4   4   2    7.37    0.84
  -3   4   2   15.69    1.06
  -2   4   2   11.22    2.28
  -1   4   2   18.94    1.23
   0   4   2   13.45    1.86
   1   4   2  195.03    5.10
   2   4   2 1324.04   57.31
   3   4   2  419.16   12.84
   4   4   2 1447.63   36.28
   5   4   2  152.03    8.32
   6   4   2   29.90    1.69
   7   4   2   16.91    1.41
   8   4   2    0.75    0.97
   9   4   2    6.32    2.59
  10   4   2   77.49    4.76
  11   4   2    2.09    1.28
  12   4   2   -0.23    1.18
  -9   5   2   15.84    2.60
  -8   5   2    3.28    1.47
  -7   5   2    1.00    2.23
  -6   5   2    2.29    4.46
  -5   5   2    1.17    1.38
  -4   5   2    6.41    1.05
  -3   5   2    6.99    2.03
  -2   5   2   13.21    2.03
  -1   5   2   10.00    1.15
   0   5   2   46.73    2.50
   1   5   2  408.34   12.55
   2   5   2 1147.23   49.87
   3   5   2 2856.12   86.65
   4   5   2  326.97   10.93
   5   5   2  461.53   12.44
   6   5   2    3.69    0.97
   7   5   2    5.90    1.14
   8   5   2   34.38    3.00
   9   5   2    8.52    1.22
  10   5   2    0.07    1.20
  11   5   2    1.64    0.73
  -8   6   2   -0.16    2.32
  -7   6   2    2.14    1.26
  -6   6   2    1.86    1.59
  -5   6   2    0.39    1.14
  -4   6   2    1.59    1.41
  -3   6   2  120.11    5.10
  -2   6   2    2.19    1.39
  -1   6   2    3.06    1.47
   0   6   2  284.21   10.93
   1   6   2   77.68    5.01
   2   6   2  863.85   82.31
   3   6   2  179.62    6.62
   4   6   2   68.56    3.01
   5   6   2   82.81    3.15
   6   6   2   17.33    1.50
   7   6   2    6.41    1.19
   8   6   2  186.41   10.63
   9   6   2    0.62    1.02
  10   6   2    2.38    0.95
  11   6   2    1.08    1.09
  -8   7   2   -0.66    1.42
  -7   7   2    1.18    1.35
  -6   7   2    0.48    1.54
  -5   7   2   -2.14    2.27
  -4   7   2    0.78    1.32
  -3   7   2   -1.32    1.32
  -2   7   2    2.99    1.40
  -1   7   2   10.52    1.42
   0   7   2    0.66    0.86
   1   7   2  558.43   15.23
   2   7   2  109.17    4.03
   3   7   2   24.39    1.59
   4   7   2   83.54    3.84
   5   7   2   52.25    2.44
   6   7   2   29.40    2.34
   7   7   2   10.64    1.60
   8   7   2    0.39    0.92
   9   7   2    0.17    0.77
  10   7   2    1.83    0.87
  -7   8   2   -0.18    1.48
  -6   8   2   -0.41    1.14
  -5   8   2   23.70    2.89
  -4   8   2    0.00    1.26
  -3   8   2    0.73    0.86
  -2   8   2    1.47    1.13
  -1   8   2   -0.96    1.59
   0   8   2   45.49    3.43
   1   8   2   32.37    2.02
   2   8   2  150.36    8.67
   3   8   2    1.26    1.00
   4   8   2   18.19    1.55
   5   8   2    0.55    0.97
   7   8   2   10.66    1.70
   8   8   2    1.60    1.01
   9   8   2    2.64    0.75
  10   8   2    1.50    1.21
  -6   9   2    1.31    1.17
  -5   9   2   -0.12    1.10
  -4   9   2    2.07    1.26
  -3   9   2    0.49    1.65
  -2   9   2    0.88    1.84
  -1   9   2   60.92    5.98
   0   9   2   -0.39    2.33
   1   9   2   15.64    1.57
   2   9   2    0.28    0.93
   3   9   2    6.25    1.49
   4   9   2    2.26    1.30
   5   9   2   88.81    5.11
   6   9   2    5.24    1.07
   7   9   2    3.42    0.87
   8   9   2    0.14    0.72
   9   9   2    0.88    0.71
  -5  10   2    0.68    1.62
  -4  10   2    1.51    2.34
  -3  10   2    0.04    1.36
  -2  10   2   -0.38    1.39
  -1  10   2    0.78    2.43
   0  10   2    1.98    1.01
   1  10   2    3.78    1.60
   2  10   2    3.28    1.11
   3  10   2    0.51    1.14
   4  10   2  111.67    6.62
   5  10   2    0.62    1.08
   6  10   2   -0.05    0.94
   7  10   2    6.14    1.67
   8  10   2    3.42    1.02
  -3  11   2    7.62    2.38
  -2  11   2    0.06    1.18
  -1  11   2    3.16    3.36
   0  11   2    0.79    1.70
   1  11   2   -0.52    0.89
   2  11   2   -0.03    0.93
   3  11   2   28.51    6.00
   4  11   2   -0.10    0.71
   5  11   2    0.80    1.05
   6  11   2    2.41    1.25
   7  11   2    1.88    0.86
  -1  12   2    0.78    1.12
   0  12   2   -0.52    1.12
   1  12   2   -0.46    1.28
   2  12   2    1.52    1.33
   3  12   2    0.55    1.64
   4  12   2   -2.05    3.47
  -1 -12   3    1.45    1.08
   0 -12   3    2.54    1.10
   1 -12   3    0.88    1.08
  -4 -11   3    2.06    2.71
  -3 -11   3    4.34    3.67
  -2 -11   3    1.59    4.43
  -1 -11   3    7.06    5.07
   0 -11   3   21.71   20.42
   1 -11   3    2.26    1.27
   2 -11   3    0.74    1.17
   3 -11   3    1.52    1.05
   4 -11   3    0.62    1.22
  -6 -10   3    0.38    1.09
  -5 -10   3    4.62    0.75
  -4 -10   3    3.33    0.82
  -3 -10   3    0.83    1.18
  -2 -10   3    6.87    1.48
  -1 -10   3  130.29   11.18
   0 -10   3    5.66    6.11
   1 -10   3    0.70    5.06
   2 -10   3    3.66    1.60
   3 -10   3    1.69    1.48
   4 -10   3   -0.10    1.26
   5 -10   3    0.46    1.52
  -7  -9   3    0.39    1.25
  -6  -9   3    0.61    0.94
  -5  -9   3   -0.24    0.87
  -4  -9   3   -0.83    1.12
  -3  -9   3   60.44    2.61
  -2  -9   3  250.03   12.55
  -1  -9   3    5.39    1.32
   0  -9   3    4.96    1.36
   1  -9   3    0.62    1.96
   2  -9   3    2.88    2.27
   3  -9   3    4.73    1.70
   4  -9   3   -0.44    2.13
   5  -9   3    0.74    2.11
   6  -9   3   -0.34    1.66
  -8  -8   3    0.13    1.19
  -7  -8   3   12.03    2.25
  -6  -8   3    0.72    0.72
  -5  -8   3   12.88    2.35
  -4  -8   3   19.81    2.05
  -3  -8   3  680.84   18.38
  -2  -8   3    1.72    1.18
  -1  -8   3   96.75    3.63
   0  -8   3    9.11    1.48
   1  -8   3   38.50    2.26
   2  -8   3   10.83    1.74
   3  -8   3   26.53    5.00
   4  -8   3   19.97    2.32
   5  -8   3    8.70    2.15
   6  -8   3   -0.34    1.68
   7  -8   3    0.31    2.37
  -9  -7   3    0.38    1.02
  -8  -7   3    0.26    0.82
  -7  -7   3    1.40    1.06
  -6  -7   3   33.23    4.27
  -5  -7   3   32.78    3.54
  -4  -7   3  293.25   53.27
  -3  -7   3  148.20    8.02
  -2  -7   3   44.58    2.52
  -1  -7   3   14.52    1.39
   0  -7   3    2.53    0.96
   1  -7   3    7.61    1.13
   2  -7   3   29.46    2.08
   3  -7   3    4.17    1.01
   4  -7   3    4.61    1.07
   5  -7   3   12.00    1.36
   6  -7   3    0.78    1.01
   7  -7   3    1.10    2.62
   8  -7   3   12.99    3.38
  -9  -6   3    4.18    0.88
  -8  -6   3   16.92    3.04
  -7  -6   3   -0.70    0.99
  -6  -6   3   28.31    3.55
  -5  -6   3  757.21  114.52
  -4  -6   3  178.95   31.02
  -3  -6   3    3.49    0.95
  -2  -6   3    4.35    0.87
  -1  -6   3    5.55    0.83
   0  -6   3   12.82    1.14
   1  -6   3   26.96    1.39
   2  -6   3    4.93    0.71
   3  -6   3  140.96    4.10
   4  -6   3   48.80    1.73
   5  -6   3    1.06    0.85
   6  -6   3  183.56    6.71
   7  -6   3   16.95    2.99
   8  -6   3    1.33    2.55
   9  -6   3   -0.43    1.15
  10  -6   3    0.05    0.83
 -10  -5   3    3.42    0.89
  -9  -5   3    1.18    0.82
  -8  -5   3   14.79    1.90
  -7  -5   3   28.94    1.90
  -6  -5   3    9.32    1.29
  -5  -5   3  167.93    7.01
  -4  -5   3    8.67    1.13
  -3  -5   3   27.33    1.80
  -2  -5   3   25.85    1.40
  -1  -5   3   79.98    3.60
   0  -5   3    7.20    0.85
   1  -5   3   13.56    1.04
   2  -5   3    4.15    0.69
   3  -5   3    1.57    0.71
   4  -5   3   39.38    1.18
   5  -5   3    6.13    0.78
   6  -5   3  124.68    3.91
   7  -5   3   32.01    2.30
   8  -5   3    5.06    1.07
   9  -5   3    4.56    2.37
  10  -5   3   -1.49    1.49
 -10  -4   3    9.23    1.51
  -9  -4   3    0.04    0.78
  -8  -4   3    6.04    1.29
  -7  -4   3  247.08   14.07
  -6  -4   3   31.83    1.76
  -5  -4   3   34.76    2.27
  -4  -4   3   -0.07    0.88
  -3  -4   3   59.73    2.18
  -2  -4   3    2.33    0.68
  -1  -4   3   90.88    3.68
   0  -4   3   25.98    1.07
   1  -4   3  330.27    4.32
   2  -4   3    1.35    0.42
   3  -4   3  352.15   10.44
   4  -4   3  276.67    7.25
   5  -4   3  104.88    3.45
   6  -4   3   50.81    2.52
   7  -4   3    6.46    1.03
   8  -4   3   14.48    3.25
   9  -4   3    3.67    1.51
  10  -4   3    0.44    1.50
  11  -4   3    0.91    1.06
 -10  -3   3    0.64    0.77
  -9  -3   3   12.87    1.29
  -8  -3   3    4.26    1.15
  -7  -3   3  128.00    5.33
  -6  -3   3    3.52    1.31
  -5  -3   3   60.78    2.56
  -4  -3   3    9.69    1.02
  -3  -3   3   12.35    1.50
  -2  -3   3  341.30    9.15
  -1  -3   3 1689.31   34.09
   0  -3   3   40.01    1.06
   1  -3   3  775.78   12.99
   2  -3   3  293.30    5.48
   3  -3   3  788.11   21.96
   4  -3   3  562.46   10.74
   5  -3   3    4.75    0.85
   6  -3   3    6.24    0.87
   7  -3   3    9.06    1.12
   8  -3   3   16.92    1.59
   9  -3   3   22.34    2.24
  10  -3   3   55.97    3.21
  11  -3   3    3.54    1.37
 -10  -2   3    0.87    0.80
  -9  -2   3   19.93    1.78
  -8  -2   3    0.61    1.38
  -7  -2   3    0.30    1.02
  -6  -2   3    3.60    1.18
  -5  -2   3  124.93    4.01
  -4  -2   3  180.83    4.74
  -3  -2   3  131.52    4.04
  -2  -2   3  622.30   11.99
  -1  -2   3    0.70    0.36
   0  -2   3  708.74   11.40
   1  -2   3  101.09    1.39
   2  -2   3  203.83    4.26
   3  -2   3  131.47    1.94
   4  -2   3  238.83    3.42
   5  -2   3  451.73   22.44
   6  -2   3   12.53    0.99
   7  -2   3  113.09    3.76
   8  -2   3   50.31    3.21
   9  -2   3   19.36    3.44
  10  -2   3    8.18    1.71
  11  -2   3    3.56    1.58
 -10  -1   3    0.00    1.02
  -9  -1   3   20.95    2.07
  -8  -1   3    7.69    2.21
  -7  -1   3    2.02    1.06
  -6  -1   3    3.75    0.98
  -5  -1   3    2.16    0.78
  -4  -1   3   31.29    1.82
  -3  -1   3 3185.54   78.97
  -2  -1   3   17.46    0.85
  -1  -1   3   55.59    1.78
   0  -1   3  103.43    2.40
   1  -1   3  877.58   12.30
   2  -1   3   27.98    0.72
   3  -1   3  896.41   10.35
   4  -1   3  459.28    6.46
   5  -1   3  117.55    2.28
   6  -1   3   23.68    1.89
   7  -1   3    6.91    1.01
   8  -1   3  153.44    4.97
   9  -1   3   42.30    3.07
  10  -1   3   20.81    6.71
  11  -1   3    1.49    1.05
  12  -1   3    0.68    0.81
 -10   0   3   -0.22    1.33
  -9   0   3    0.38    1.24
  -8   0   3    5.48    1.44
  -7   0   3    4.43    1.30
  -6   0   3   20.11    1.52
  -5   0   3   93.57    3.12
  -4   0   3  266.55    8.90
  -3   0   3  424.38   13.41
  -2   0   3    1.91    0.49
  -1   0   3   55.70    1.66
   0   0   3    4.26    0.56
   1   0   3   54.98    1.04
   2   0   3  158.88    2.58
   3   0   3 1319.85   17.73
   4   0   3   42.45    1.81
   5   0   3  109.73    4.52
   6   0   3    5.07    1.14
   7   0   3    4.27    0.96
   8   0   3  121.73    4.30
   9   0   3    1.96    1.06
  10   0   3    8.09    2.77
  11   0   3    8.94    1.49
  12   0   3    0.52    0.66
 -10   1   3    0.23    1.62
  -9   1   3   -0.77    1.25
  -8   1   3    0.54    1.29
  -7   1   3    0.66    1.26
  -6   1   3   20.51    1.62
  -5   1   3  436.60   13.24
  -4   1   3    0.95    0.62
  -3   1   3   21.46    1.38
  -2   1   3  513.37   13.07
  -1   1   3    7.89    0.45
   0   1   3  110.19    3.81
   1   1   3  142.66    3.30
   2   1   3  188.93    5.98
   3   1   3   10.11    0.47
   4   1   3 1073.09   23.08
   5   1   3   24.79    1.19
   6   1   3  957.10   55.52
   7   1   3  574.10   17.82
   8   1   3   24.87    1.75
   9   1   3   35.97    1.92
  10   1   3   -0.27    1.38
  11   1   3    1.30    0.94
  12   1   3    0.49    1.58
 -10   2   3    3.00    1.52
  -9   2   3    0.83    1.22
  -8   2   3    0.27    1.60
  -7   2   3   28.94    4.65
  -6   2   3    2.47    1.09
  -5   2   3  153.04    6.93
  -4   2   3    8.53    0.88
  -3   2   3   15.52    0.98
  -2   2   3    7.93    0.83
  -1   2   3    1.39    1.10
   0   2   3   47.35    2.32
   1   2   3 3447.35  103.57
   2   2   3   13.11    1.18
   3   2   3    9.01    1.23
   4   2   3  633.33   19.71
   5   2   3  122.60    4.70
   6   2   3  736.34   18.90
   7   2   3   70.17    3.49
   8   2   3    2.56    0.91
   9   2   3    4.02    1.02
  10   2   3   -0.43    1.37
  11   2   3    2.62    1.42
  12   2   3    3.03    1.72
  -9   3   3    0.46    1.99
  -8   3   3    0.96    1.58
  -7   3   3   37.70    3.45
  -6   3   3    4.93    1.19
  -5   3   3   21.67    2.20
  -4   3   3  109.95    4.21
  -3   3   3    9.34    1.94
  -2   3   3    0.17    1.68
  -1   3   3  520.44   30.82
   0   3   3    6.52    1.43
   1   3   3   40.48    2.59
   2   3   3  920.65  150.62
   3   3   3  401.88   18.33
   4   3   3  196.10    6.88
   5   3   3 1343.15   33.80
   6   3   3  280.16   11.15
   7   3   3   21.63    1.67
   8   3   3   22.87    2.08
   9   3   3    9.99    1.61
  10   3   3   17.84    2.49
  11   3   3    0.55    1.28
  12   3   3    0.11    1.50
  -9   4   3    0.37    1.07
  -8   4   3    0.25    0.99
  -7   4   3    9.00    2.02
  -6   4   3    1.69    1.09
  -5   4   3    2.59    1.01
  -4   4   3    6.34    1.08
  -3   4   3    5.60    1.99
  -2   4   3   10.64    1.45
  -1   4   3 1093.16   33.97
   0   4   3   21.48    2.41
   1   4   3  640.16   28.35
   2   4   3    3.39    1.67
   3   4   3   37.21    2.03
   4   4   3  712.22   22.04
   5   4   3    3.66    0.95
   6   4   3  141.54    6.07
   7   4   3    1.31    0.96
   8   4   3   11.19    1.33
   9   4   3    7.56    2.26
  10   4   3   80.46    5.44
  11   4   3    0.51    1.14
  12   4   3    0.76    1.30
  -8   5   3    0.71    0.89
  -7   5   3    1.56    1.25
  -6   5   3   16.00    2.30
  -5   5   3    0.78    0.97
  -4   5   3    4.96    1.10
  -3   5   3    5.15    2.65
  -2   5   3    7.12    1.83
  -1   5   3   10.60    1.44
   0   5   3  167.18    6.25
   1   5   3    1.48    0.73
   2   5   3    5.37    1.14
   3   5   3  519.33   16.68
   4   5   3  144.68    5.42
   5   5   3  323.98    9.04
   6   5   3    7.72    1.13
   7   5   3   89.39    3.44
   8   5   3   13.73    1.80
   9   5   3   53.28    4.55
  10   5   3    3.27    1.14
  11   5   3   -0.36    1.02
  12   5   3    0.63    0.98
  -8   6   3    3.17    1.24
  -7   6   3    0.44    1.04
  -5   6   3    0.35    1.50
  -4   6   3   30.18    2.01
  -3   6   3  164.17   10.24
  -2   6   3    8.50    1.60
  -1   6   3   87.30    9.77
   0   6   3   15.14    1.52
   2   6   3   54.26    2.88
   3   6   3   75.93    3.50
   4   6   3   38.66    1.90
   5   6   3   10.39    1.16
   6   6   3  109.92    5.75
   7   6   3    4.59    1.05
   8   6   3  181.03   10.26
   9   6   3    4.61    0.98
  10   6   3    4.27    1.05
  11   6   3    0.58    0.71
  -7   7   3    0.37    1.19
  -6   7   3   -0.37    1.18
  -5   7   3    5.88    5.75
  -4   7   3    6.05    1.42
  -3   7   3   14.36    2.26
  -2   7   3    0.59    1.44
  -1   7   3    2.28    1.17
   0   7   3   14.19    2.17
   1   7   3   90.30    4.30
   2   7   3   50.22    2.53
   3   7   3  195.56    7.37
   4   7   3    4.74    1.44
   5   7   3   40.67    3.83
   6   7   3   12.75    1.73
   7   7   3  152.77    8.17
   8   7   3    0.23    0.84
   9   7   3    3.39    2.27
  10   7   3    2.63    0.95
  11   7   3    1.91    0.99
  -6   8   3   -0.13    1.02
  -5   8   3   16.35    2.34
  -4   8   3   -0.08    1.37
  -3   8   3    2.46    1.20
  -2   8   3   18.50    2.11
  -1   8   3    9.28    2.01
   0   8   3    2.58    1.57
   1   8   3   16.11    2.21
   2   8   3    1.14    1.67
   3   8   3    7.54    1.18
   4   8   3  121.84    4.31
   5   8   3    9.72    1.27
   6   8   3  132.49    9.22
   7   8   3   -0.02    0.93
   8   8   3   -0.13    1.28
   9   8   3    7.70    1.28
  10   8   3    1.51    1.26
  -5   9   3    0.53    0.95
  -4   9   3   -0.21    1.07
  -3   9   3    5.80    1.58
  -2   9   3   10.68    4.40
  -1   9   3   33.25    3.45
   0   9   3    5.22    1.48
   1   9   3   93.61    5.16
   2   9   3   22.02    2.31
   3   9   3   -0.23    1.29
   4   9   3    0.91    1.24
   5   9   3  174.10    6.88
   6   9   3    0.24    0.92
   7   9   3    6.60    1.02
   8   9   3    3.23    0.90
   9   9   3    0.35    0.86
  -4  10   3    0.26    1.91
  -3  10   3   -2.20    2.53
  -2  10   3    0.06    0.81
  -1  10   3    5.37    2.75
   0  10   3    0.76    1.46
   1  10   3    4.23    1.62
   2  10   3    9.93    1.54
   3  10   3    9.28    1.81
   4  10   3   24.42    2.71
   5  10   3   24.11    2.69
   6  10   3    3.85    1.13
   7  10   3    1.82    0.90
   8  10   3    7.86    1.04
   9  10   3   -0.79    0.79
  -2  11   3    1.04    1.96
  -1  11   3    2.70    4.09
   0  11   3    8.40    5.25
   1  11   3    0.11    0.93
   2  11   3    2.89    1.31
   3  11   3   32.98    2.79
   4  11   3    3.62    2.16
   5  11   3    4.91    2.94
   6  11   3   -0.04    0.65
   7  11   3    1.12    0.81
   0  12   3    0.54    1.03
   1  12   3    0.06    1.17
   2  12   3   -0.38    1.17
   3  12   3   -0.12    1.16
   4  12   3    0.10    0.97
  -3 -11   4   -0.61    2.44
  -2 -11   4    1.16    3.23
  -1 -11   4    8.50    4.15
   0 -11   4   51.52    6.91
   1 -11   4    4.81    2.32
   2 -11   4    0.79    1.14
   3 -11   4   -0.52    0.98
   4 -11   4   -0.05    1.11
  -5 -10   4    9.61    1.71
  -4 -10   4    8.76    1.21
  -3 -10   4    0.20    1.12
  -2 -10   4   -1.28    1.28
  -1 -10   4   90.06    5.50
   0 -10   4    0.57    1.83
   1 -10   4   22.87   19.26
   2 -10   4    3.00    1.41
   3 -10   4    0.97    1.43
   4 -10   4    0.87    1.34
   5 -10   4   -0.46    1.53
  -6  -9   4   11.23    4.16
  -5  -9   4    2.77    1.18
  -4  -9   4    9.80    1.61
  -3  -9   4    0.16    2.02
  -2  -9   4   39.80    3.97
  -1  -9   4   77.12    3.59
   0  -9   4    0.34    1.26
   1  -9   4    6.85    1.93
   2  -9   4    0.42    2.13
   3  -9   4    0.04    2.36
   4  -9   4    2.36    2.26
   5  -9   4    4.07    2.26
   6  -9   4    1.24    1.77
  -7  -8   4    0.33    0.86
  -6  -8   4   25.51    6.07
  -5  -8   4    4.74    1.05
  -4  -8   4    1.55    1.20
  -3  -8   4  302.63   21.37
  -2  -8   4    2.69    2.11
  -1  -8   4    7.18    1.33
   0  -8   4   -1.30    1.30
   1  -8   4    7.71    1.24
   2  -8   4    1.27    1.80
   3  -8   4   29.12    4.01
   4  -8   4   11.48    2.08
   5  -8   4    1.22    2.29
   6  -8   4   -0.75    2.16
   7  -8   4    0.18    1.74
  -8  -7   4   12.39    1.07
  -7  -7   4    1.51    1.08
  -6  -7   4   -0.16    1.07
  -5  -7   4    0.70    0.88
  -4  -7   4    2.43    1.32
  -3  -7   4  204.48    6.23
  -2  -7   4  115.75    3.75
  -1  -7   4   13.26    1.64
   0  -7   4   12.75    1.23
   1  -7   4    0.40    1.03
   2  -7   4    2.32    0.95
   3  -7   4   31.65    1.94
   4  -7   4   -0.13    0.81
   5  -7   4    4.74    0.94
   6  -7   4    0.98    1.13
   7  -7   4    0.38    1.08
   8  -7   4   27.14    2.64
  -9  -6   4    2.39    0.77
  -8  -6   4    8.23    1.20
  -7  -6   4    0.96    1.12
  -6  -6   4    0.16    1.29
  -5  -6   4  109.70   15.34
  -4  -6   4    0.56    1.35
  -3  -6   4   -0.26    0.97
  -2  -6   4   43.91   11.99
  -1  -6   4  144.23    4.58
   0  -6   4   37.44    1.57
   1  -6   4   48.92    1.60
   2  -6   4   35.32    1.34
   3  -6   4    0.71    0.73
   4  -6   4    2.74    0.74
   5  -6   4   37.04    1.51
   6  -6   4   -0.02    0.80
   7  -6   4    0.32    0.93
   8  -6   4    0.70    2.52
   9  -6   4    1.53    1.38
  10  -6   4   -0.46    0.89
  -9  -5   4    1.55    1.13
  -8  -5   4    0.05    1.74
  -7  -5   4    0.47    0.98
  -6  -5   4   13.13    2.93
  -5  -5   4   79.92   11.84
  -4  -5   4   27.91    5.65
  -3  -5   4   10.10    1.64
  -2  -5   4    2.10    1.55
  -1  -5   4   22.88    1.24
   0  -5   4  285.76    9.60
   1  -5   4  950.80   21.87
   2  -5   4   40.83    1.54
   3  -5   4   69.80    2.31
   4  -5   4   60.40    1.83
   5  -5   4   36.03    1.30
   6  -5   4   40.53    1.50
   7  -5   4    1.43    1.05
   8  -5   4    3.57    1.19
   9  -5   4   -0.06    1.36
  10  -5   4   -1.34    1.39
  -9  -4   4    1.45    0.71
  -8  -4   4    0.11    0.85
  -7  -4   4   13.34    1.65
  -6  -4   4   15.88    1.38
  -5  -4   4   40.27    2.09
  -4  -4   4    2.41    0.97
  -3  -4   4    2.36    0.97
  -2  -4   4  162.88    5.72
  -1  -4   4  328.03    9.12
   0  -4   4  835.76   16.55
   1  -4   4 1025.68   19.65
   2  -4   4  142.29    3.38
   3  -4   4   11.81    1.26
   4  -4   4   10.08    0.75
   5  -4   4   76.17    2.05
   6  -4   4   55.24    2.24
   7  -4   4   96.48    5.79
   8  -4   4    4.96    2.83
   9  -4   4   -0.48    1.43
  10  -4   4    3.18    1.84
  11  -4   4    1.95    1.14
 -10  -3   4    0.25    0.80
  -9  -3   4    0.01    0.72
  -8  -3   4    4.11    1.22
  -7  -3   4   16.48    2.01
  -6  -3   4   24.85    2.17
  -5  -3   4   43.41    2.20
  -4  -3   4   34.89    1.68
  -3  -3   4   11.75    0.98
  -2  -3   4    0.19    0.71
  -1  -3   4  721.05   17.70
   0  -3   4   26.89    0.94
   1  -3   4  315.08    7.34
   2  -3   4   17.18    0.73
   3  -3   4  148.12    3.78
   4  -3   4   56.61    1.71
   5  -3   4   11.33    0.81
   6  -3   4   22.81    1.15
   7  -3   4   12.44    1.72
   8  -3   4    1.07    1.11
   9  -3   4    5.17    1.36
  10  -3   4    7.88    2.22
  11  -3   4    0.89    0.92
 -10  -2   4    0.29    0.91
  -9  -2   4    1.04    1.03
  -8  -2   4    4.14    1.05
  -7  -2   4    3.23    1.95
  -6  -2   4    5.91    1.17
  -5  -2   4    8.99    1.08
  -4  -2   4  170.37    6.27
  -3  -2   4    2.37    0.86
  -2  -2   4  294.17    7.96
  -1  -2   4 1881.29   28.66
   0  -2   4  320.94    7.40
   1  -2   4  197.93    4.50
   2  -2   4   72.99    1.75
   3  -2   4    4.86    0.49
   4  -2   4   44.87    1.14
   5  -2   4  214.30    8.36
   6  -2   4    1.90    0.70
   7  -2   4   10.60    1.13
   8  -2   4    0.28    1.34
   9  -2   4    2.27    1.80
  10  -2   4   22.99    3.13
  11  -2   4    3.52    1.64
  12  -2   4    0.32    0.72
 -10  -1   4    0.54    0.93
  -9  -1   4    0.53    1.06
  -8  -1   4    3.39    3.00
  -7  -1   4   12.12    1.74
  -6  -1   4    3.70    1.21
  -5  -1   4    2.07    0.85
  -4  -1   4    1.92    0.72
  -3  -1   4  137.70    4.97
  -2  -1   4  566.77   42.01
  -1  -1   4    0.79    0.33
   0  -1   4  523.52    8.03
   1  -1   4  168.04    2.16
   2  -1   4  220.31    3.06
   3  -1   4    6.07    0.39
   4  -1   4   36.96    0.89
   5  -1   4   51.66    1.44
   6  -1   4    7.62    1.10
   7  -1   4    3.85    1.11
   8  -1   4   36.62    2.34
   9  -1   4   55.38    3.39
  10  -1   4    2.94    1.59
  11  -1   4    5.48    3.91
  12  -1   4    1.06    0.82
 -10   0   4   -0.48    1.22
  -9   0   4    2.15    1.12
  -8   0   4    3.97    1.86
  -7   0   4    0.39    1.27
  -6   0   4    1.68    0.99
  -5   0   4    1.05    0.84
  -4   0   4   45.92    1.90
  -3   0   4  785.58   28.11
  -2   0   4   42.47    2.22
  -1   0   4    5.19    0.55
   0   0   4  308.48    7.30
   1   0   4   52.23    1.22
   2   0   4    1.79    0.31
   3   0   4 2035.62   25.94
   4   0   4  174.26    3.15
   5   0   4   11.75    0.88
   6   0   4   10.38    1.02
   7   0   4   28.57    1.58
   8   0   4  272.87   10.75
   9   0   4    7.69    1.37
  10   0   4   -0.12    2.49
  11   0   4    1.70    1.84
  12   0   4    0.75    0.59
  -9   1   4    0.32    1.74
  -8   1   4    1.04    1.23
  -7   1   4   11.81    1.67
  -6   1   4    0.20    0.96
  -5   1   4   11.96    1.12
  -4   1   4  216.44    6.18
  -3   1   4   32.41    3.80
  -2   1   4   23.43    1.29
  -1   1   4  100.34    3.00
   0   1   4  381.06   14.57
   1   1   4  189.28    4.48
   2   1   4   18.63    0.75
   3   1   4   17.39    0.96
   4   1   4  658.11   26.42
   5   1   4   26.72    1.07
   6   1   4  164.77   11.10
   7   1   4  161.03    5.82
   8   1   4   -0.22    0.87
   9   1   4   22.44    1.46
  10   1   4    0.68    1.00
  11   1   4   -0.38    2.29
  12   1   4    4.60    3.98
  -9   2   4    1.35    1.86
  -8   2   4   -0.44    1.12
  -7   2   4   -1.45    1.78
  -6   2   4    1.14    1.12
  -5   2   4   32.30    2.07
  -4   2   4   13.81    1.47
  -3   2   4   45.45    1.83
  -2   2   4   59.78    2.03
  -1   2   4   63.66    4.05
   0   2   4    0.79    0.79
   1   2   4 1967.16   59.57
   2   2   4  124.09    6.79
   3   2   4    5.24    0.56
   4   2   4  380.61   12.13
   5   2   4    0.80    0.64
   6   2   4   70.86    2.41
   7   2   4   29.06    4.96
   8   2   4   68.01    3.87
   9   2   4    0.66    1.00
  10   2   4    1.05    1.10
  11   2   4   -0.25    1.11
  12   2   4   16.90   11.13
  -9   3   4    0.98    1.60
  -8   3   4    2.97    1.41
  -7   3   4   13.82    2.21
  -6   3   4   74.87    3.53
  -5   3   4    1.98    1.01
  -4   3   4    4.12    1.03
  -3   3   4   -0.15    0.97
  -2   3   4  193.07   12.85
  -1   3   4   65.98    4.66
   0   3   4  166.19    8.46
   1   3   4  152.59    7.69
   2   3   4  258.71   20.95
   3   3   4   66.12    3.59
   4   3   4   40.44    2.88
   5   3   4  939.21   32.19
   6   3   4    1.83    0.81
   7   3   4  162.49    5.33
   8   3   4   17.15    1.86
   9   3   4    1.01    0.99
  10   3   4   10.28    2.09
  11   3   4   14.15    2.01
  12   3   4    0.05    1.54
  -8   4   4   -0.51    0.93
  -7   4   4    5.43    2.71
  -6   4   4    3.56    1.20
  -5   4   4    2.14    1.03
  -4   4   4    6.94    1.19
  -3   4   4    6.87    1.32
  -2   4   4   37.63    4.04
  -1   4   4 1225.14   57.49
   0   4   4   75.44    3.60
   1   4   4  165.88   11.54
   2   4   4  707.79   22.23
   3   4   4   98.52    3.97
   4   4   4    1.04    0.92
   5   4   4   28.95    1.91
   6   4   4   27.32    1.79
   7   4   4    7.54    1.07
   8   4   4   47.98    3.01
   9   4   4    3.93    1.75
  10   4   4   88.37    5.77
  11   4   4    6.81    1.50
  12   4   4    0.45    1.32
  -8   5   4    1.83    0.92
  -7   5   4    0.03    1.12
  -6   5   4    1.29    1.13
  -5   5   4    3.39    1.14
  -4   5   4   59.04    2.96
  -3   5   4   16.15    1.65
  -2   5   4  130.80    7.03
  -1   5   4    1.50    1.47
   0   5   4   15.33    3.20
   1   5   4   14.79    2.99
   2   5   4   46.85    3.61
   3   5   4  332.56   15.78
   4   5   4   10.12    1.87
   5   5   4  108.15    3.72
   6   5   4    1.07    0.86
   7   5   4   39.37    2.09
   8   5   4    1.81    0.92
   9   5   4   48.73    2.93
  10   5   4    2.41    1.05
  11   5   4    1.24    0.84
  12   5   4    0.46    0.99
  -8   6   4   -0.06    1.36
  -7   6   4    0.61    0.85
  -6   6   4    0.32    1.39
  -5   6   4    0.24    1.49
  -4   6   4    9.50    1.35
  -3   6   4  181.01    6.50
  -2   6   4    3.39    1.95
  -1   6   4    0.09    1.51
   0   6   4   94.57    4.74
   1   6   4    5.85    1.74
   2   6   4   27.95    2.36
   3   6   4   59.97    3.17
   4   6   4    0.66    1.14
   5   6   4    3.68    1.19
   6   6   4   54.81    2.48
   7   6   4   10.14    1.26
   8   6   4   91.28    5.92
   9   6   4    8.84    1.13
  10   6   4    0.37    1.03
  11   6   4    2.36    0.94
  -7   7   4    2.08    1.22
  -6   7   4    0.46    0.81
  -5   7   4    0.79    1.34
  -4   7   4   43.09    3.54
  -3   7   4   -0.22    0.98
  -2   7   4   26.23    2.84
  -1   7   4    0.01    1.59
   0   7   4   49.08    3.74
   1   7   4  111.98    5.26
   2   7   4    5.54    2.42
   3   7   4  161.25    6.47
   4   7   4    2.24    1.06
   5   7   4    0.12    1.02
   6   7   4    2.18    1.04
   7   7   4  173.32    9.40
   8   7   4    2.27    0.96
   9   7   4   14.50    1.32
  10   7   4    1.08    0.91
  11   7   4    2.04    1.03
  -6   8   4    0.64    0.88
  -5   8   4   11.62    4.87
  -4   8   4    6.79    1.73
  -3   8   4    1.55    1.42
  -2   8   4   -0.22    2.41
  -1   8   4    0.74    1.75
   0   8   4    2.23    1.80
   1   8   4    0.75    1.91
   2   8   4    1.98    1.80
   3   8   4    3.74    2.46
   4   8   4   16.39    1.55
   5   8   4    2.26    1.11
   6   8   4   88.40    4.23
   7   8   4   68.29    3.27
   8   8   4    1.50    0.96
   9   8   4    0.68    0.98
  10   8   4    0.56    0.92
  -5   9   4    0.84    1.08
  -4   9   4    2.03    1.19
  -3   9   4    2.05    1.30
  -2   9   4   -0.37    2.28
  -1   9   4    0.36    1.44
   0   9   4    1.89    1.74
   1   9   4  138.09    7.96
   2   9   4    4.22    2.41
   3   9   4    0.20    1.26
   4   9   4   23.81    3.28
   5   9   4   59.04    3.39
   6   9   4   13.19    1.39
   7   9   4   17.53    1.62
   8   9   4    9.66    1.32
   9   9   4   -0.13    0.78
  10   9   4    0.38    0.81
  -4  10   4    0.65    1.65
  -3  10   4   -0.16    0.81
  -2  10   4    0.91    1.02
  -1  10   4    0.40    1.35
   0  10   4   20.32    3.73
   1  10   4    7.98    2.53
   2  10   4    1.81    1.04
   3  10   4   -0.07    1.22
   4  10   4   17.84    3.75
   5  10   4   70.27    3.46
   6  10   4   -0.31    1.06
   7  10   4    2.54    0.93
   8  10   4    0.58    0.81
   9  10   4   -0.41    0.90
  -2  11   4   -0.41    1.58
  -1  11   4   29.54    5.36
   0  11   4    1.01    1.62
   1  11   4   -0.53    0.91
   2  11   4   23.94    2.39
   3  11   4    0.39    1.10
   4  11   4    0.26    0.95
   5  11   4    7.58    1.08
   6  11   4    2.32    0.83
   7  11   4    0.54    0.60
   1  12   4    0.05    1.03
   2  12   4   -0.06    1.07
   3  12   4    0.95    1.11
   4  12   4    0.05    0.97
  -1 -11   5    1.72    2.96
   0 -11   5    2.88    1.38
   1 -11   5    8.60    1.77
   2 -11   5    0.89    1.00
   3 -11   5   -0.86    0.86
  -4 -10   5    2.61    1.52
  -3 -10   5    0.01    1.51
  -2 -10   5    0.43    1.78
  -1 -10   5   32.46    3.18
   0 -10   5    7.38    5.30
   1 -10   5    1.18    1.72
   2 -10   5   -0.04    1.27
   3 -10   5    1.57    1.40
   4 -10   5   -0.78    1.27
   5 -10   5   -1.27    1.51
  -6  -9   5    2.84    1.35
  -5  -9   5   -1.66    1.66
  -4  -9   5   -0.98    1.59
  -3  -9   5   -0.59    1.21
  -2  -9   5    1.76    1.41
  -1  -9   5   93.00   12.37
   0  -9   5   19.25    7.23
   1  -9   5   -1.85    2.11
   2  -9   5   -1.96    4.71
   3  -9   5   -1.42    1.97
   4  -9   5   -1.53    1.64
   5  -9   5    3.00    1.46
   6  -9   5    0.09    1.76
  -7  -8   5    0.94    1.23
  -6  -8   5    4.63    1.78
  -5  -8   5   -0.21    1.05
  -4  -8   5    0.72    1.12
  -3  -8   5   17.97    2.82
  -2  -8   5    0.98    2.79
  -1  -8   5    9.47    1.72
   0  -8   5    2.86    1.17
   1  -8   5    8.30    1.57
   2  -8   5    3.20    1.46
   3  -8   5    3.36    1.73
   4  -8   5   19.15    2.37
   6  -8   5    0.79    1.50
   7  -8   5    0.56    1.78
  -8  -7   5    1.06    0.98
  -7  -7   5    1.77    0.67
  -6  -7   5    2.91    0.91
  -5  -7   5   -1.00    1.48
  -4  -7   5   35.55    2.01
  -3  -7   5  121.98    3.79
  -2  -7   5   83.13    7.13
  -1  -7   5    2.29    1.12
   0  -7   5    0.92    1.04
   1  -7   5   10.90    1.73
   2  -7   5    3.77    1.53
   3  -7   5   51.52    2.66
   4  -7   5    2.50    0.91
   5  -7   5    9.92    1.63
   6  -7   5   -0.94    0.94
   7  -7   5    1.32    1.23
   8  -7   5    4.16    1.49
   9  -7   5   -0.29    0.91
  -8  -6   5    1.60    0.77
  -7  -6   5    3.64    1.13
  -6  -6   5   13.19    4.50
  -5  -6   5   -0.44    0.99
  -4  -6   5   58.77    3.02
  -3  -6   5   22.66    2.46
  -2  -6   5   42.22    3.03
  -1  -6   5    7.20    1.23
   0  -6   5    0.62    0.87
   1  -6   5    3.83    0.91
   2  -6   5  151.44    5.37
   3  -6   5  104.72    2.72
   4  -6   5    0.76    0.80
   5  -6   5   -0.17    0.79
   6  -6   5   -0.22    0.82
   7  -6   5    7.00    1.15
   8  -6   5    2.84    1.21
   9  -6   5    5.11    1.50
  10  -6   5    0.35    0.85
  -8  -5   5    2.74    1.01
  -7  -5   5    2.93    1.29
  -6  -5   5    4.93    1.48
  -5  -5   5   35.81    3.78
  -4  -5   5   83.14   11.38
  -3  -5   5    6.16    1.06
  -2  -5   5   85.67    4.99
  -1  -5   5    5.19    0.82
   0  -5   5   31.68    1.30
   1  -5   5  129.78    3.29
   2  -5   5    6.93    0.62
   3  -5   5    3.06    0.68
   4  -5   5   20.39    0.99
   5  -5   5    2.79    0.72
   6  -5   5    4.48    0.81
   7  -5   5    3.30    0.83
   8  -5   5    1.48    0.90
   9  -5   5    0.56    1.05
  10  -5   5    0.09    1.23
  11  -5   5    0.30    0.68
  -9  -4   5    4.45    1.18
  -8  -4   5    4.16    1.25
  -7  -4   5    0.15    0.98
  -6  -4   5   37.61    3.46
  -5  -4   5    6.54    1.36
  -4  -4   5   14.42    1.43
  -3  -4   5   14.05    1.67
  -2  -4   5   14.61    1.07
  -1  -4   5   21.50    1.74
   0  -4   5   45.79    1.94
   1  -4   5  591.86   12.55
   2  -4   5   64.04    1.99
   3  -4   5    4.88    0.56
   4  -4   5   15.34    0.80
   5  -4   5   24.37    1.19
   6  -4   5   19.99    1.29
   7  -4   5   49.64    3.34
   8  -4   5    0.87    1.50
   9  -4   5    0.40    1.32
  10  -4   5    1.77    0.86
  11  -4   5   -0.42    1.02
  -9  -3   5    0.63    1.23
  -8  -3   5    4.42    1.03
  -7  -3   5    3.41    0.95
  -6  -3   5   19.08    2.04
  -5  -3   5    3.08    2.68
  -4  -3   5  137.25    4.21
  -3  -3   5   27.36    1.45
  -2  -3   5    5.98    0.71
  -1  -3   5   92.11    3.12
   0  -3   5  104.10    4.97
   1  -3   5   44.47    1.09
   2  -3   5  232.92    5.32
   3  -3   5   15.09    0.76
   4  -3   5    3.16    0.95
   5  -3   5  103.65    4.01
   6  -3   5    1.09    0.71
   7  -3   5    9.22    1.08
   8  -3   5    4.35    1.40
   9  -3   5    1.07    2.00
  10  -3   5    2.61    1.79
  11  -3   5    4.97    0.97
  -9  -2   5    0.48    0.80
  -8  -2   5   -0.66    0.93
  -7  -2   5    3.60    1.41
  -6  -2   5    3.56    1.16
  -5  -2   5   19.88    1.51
  -4  -2   5    1.56    0.83
  -3  -2   5   29.17    1.65
  -2  -2   5   59.22    2.14
  -1  -2   5 1146.66   21.41
   0  -2   5   33.02    0.86
   1  -2   5   11.81    0.49
   2  -2   5   18.57    0.68
   3  -2   5  140.07    3.03
   4  -2   5   13.31    0.73
   5  -2   5  382.62    8.80
   6  -2   5    6.02    0.76
   7  -2   5    9.76    0.95
   8  -2   5    0.38    1.78
   9  -2   5    0.39    1.73
  10  -2   5   24.84    3.35
  11  -2   5    0.26    0.98
  12  -2   5   -0.57    0.72
  -9  -1   5   -0.05    0.86
  -8  -1   5    1.03    1.26
  -7  -1   5    0.00    1.07
  -6  -1   5    1.61    1.07
  -5  -1   5   37.03    1.93
  -4  -1   5   45.74    2.99
  -3  -1   5   50.03    1.98
  -2  -1   5  692.10   17.61
  -1  -1   5   31.83    1.51
   0  -1   5  379.54    9.88
   1  -1   5  358.31    5.43
   2  -1   5  331.42    4.79
   3  -1   5  105.17    1.87
   4  -1   5   92.97    2.04
   5  -1   5   55.08    2.60
   6  -1   5  126.08    3.04
   7  -1   5   28.89    2.47
   8  -1   5    0.17    1.05
   9  -1   5   37.06    2.87
  10  -1   5   -0.28    1.43
  11  -1   5    2.04    1.30
  12  -1   5    0.42    0.77
  -9   0   5    1.90    1.34
  -8   0   5   23.24    2.73
  -7   0   5    0.75    1.32
  -6   0   5    3.26    1.07
  -5   0   5    2.53    0.93
  -4   0   5    4.62    0.87
  -3   0   5  413.25   10.94
  -2   0   5  268.67    7.22
  -1   0   5  157.29    6.16
   0   0   5  105.80    5.04
   1   0   5   29.77    0.78
   2   0   5  648.96    8.94
   3   0   5 1353.25   27.92
   4   0   5    1.20    0.54
   5   0   5    8.90    0.90
   6   0   5    3.89    1.05
   7   0   5   13.51    1.29
   8   0   5    5.41    1.19
   9   0   5   10.43    1.31
  10   0   5    0.57    2.43
  11   0   5   -0.18    1.30
  12   0   5   -0.25    0.93
  -9   1   5    0.02    0.85
  -8   1   5    0.02    1.08
  -7   1   5    1.83    1.85
  -6   1   5   24.55    3.20
  -5   1   5    1.77    0.93
  -4   1   5  231.07    8.63
  -3   1   5   13.35    1.05
  -2   1   5   51.22    2.14
  -1   1   5  575.84   14.85
   0   1   5  704.03   17.52
   1   1   5    4.44    0.47
   2   1   5  730.44   15.22
   3   1   5    2.05    0.48
   4   1   5   16.63    0.90
   5   1   5  133.86    3.77
   6   1   5    0.77    1.13
   7   1   5  192.16   15.59
   8   1   5   11.79    1.20
   9   1   5   18.16    1.77
  10   1   5   -0.36    1.11
  11   1   5    0.92    2.16
  12   1   5    1.35    0.99
  -9   2   5   -0.39    1.44
  -8   2   5    1.88    1.84
  -7   2   5   -1.02    1.71
  -6   2   5    0.00    1.16
  -5   2   5   18.68    1.85
  -4   2   5   76.73    3.43
  -3   2   5   65.77    2.64
  -2   2   5    6.03    1.98
  -1   2   5    2.35    1.47
   0   2   5  647.85   23.89
   1   2   5 1628.60   49.95
   2   2   5   11.76    1.74
   3   2   5   12.49    0.82
   4   2   5  153.37    8.17
   5   2   5   11.77    0.89
   6   2   5   -0.31    0.86
   7   2   5   37.33    2.31
   8   2   5    0.93    1.56
   9   2   5    8.32    1.29
  10   2   5   15.62    1.45
  11   2   5   -0.56    2.24
  12   2   5    8.22    5.00
  -8   3   5    1.59    0.85
  -7   3   5    7.04    1.84
  -6   3   5   43.92    5.77
  -5   3   5   -0.11    1.05
  -4   3   5    5.13    1.19
  -3   3   5   16.39    1.39
  -2   3   5   18.65    1.52
  -1   3   5    3.16    1.48
   0   3   5  546.89   20.49
   1   3   5  107.26   11.04
   2   3   5  728.88   30.80
   3   3   5   50.31    2.87
   4   3   5   14.06    1.40
   5   3   5  372.98   10.02
   6   3   5    4.38    0.79
   7   3   5  120.57    5.08
   8   3   5    1.82    1.17
   9   3   5    4.60    1.37
  10   3   5    0.14    1.09
  11   3   5   16.10    1.45
  12   3   5   -0.70    1.55
  -8   4   5    0.06    0.91
  -7   4   5    3.05    2.52
  -6   4   5    1.95    1.18
  -5   4   5    0.09    1.10
  -4   4   5   23.24    1.89
  -3   4   5    1.82    1.02
  -2   4   5   63.02    5.39
  -1   4   5  936.55   29.78
   0   4   5  244.41   16.01
   1   4   5    4.27    1.61
   2   4   5  163.50    6.09
   3   4   5   41.20    2.38
   4   4   5  117.24    6.64
   5   4   5   98.35    4.07
   6   4   5   10.43    1.09
   7   4   5   24.77    1.56
   8   4   5   18.00    1.87
   9   4   5    0.78    1.36
  10   4   5   19.10    1.84
  11   4   5   18.81    1.55
  12   4   5    1.01    1.31
  -8   5   5   -0.11    1.23
  -7   5   5   -0.90    1.10
  -6   5   5    1.89    1.11
  -5   5   5   16.23    2.39
  -4   5   5    2.09    1.19
  -3   5   5    7.18    1.16
  -2   5   5   13.56    2.47
  -1   5   5    8.07    1.88
   0   5   5  184.66    9.98
   1   5   5   24.74    2.34
   2   5   5    3.51    1.70
   3   5   5   95.96    4.23
   4   5   5   31.00    2.19
   5   5   5  401.71   10.93
   6   5   5    9.60    1.77
   7   5   5   13.06    1.30
   8   5   5    0.67    0.82
   9   5   5   21.44    2.73
  10   5   5    0.28    0.85
  11   5   5   18.67    2.06
  -7   6   5   -0.06    0.72
  -6   6   5    0.70    1.34
  -5   6   5    0.89    1.39
  -4   6   5    1.41    1.09
  -3   6   5   69.24    3.00
  -2   6   5   69.53    4.45
  -1   6   5    4.99    1.91
   0   6   5   30.08    3.10
   1   6   5    0.37    1.71
   2   6   5   33.09    2.68
   3   6   5   22.08    2.04
   4   6   5   72.44    3.68
   5   6   5   69.87    2.89
   6   6   5   18.03    1.57
   7   6   5   -0.40    0.96
   8   6   5   40.41    4.08
   9   6   5  119.76    5.12
  10   6   5    0.73    0.80
  11   6   5    0.48    0.67
  -7   7   5    0.16    1.20
  -6   7   5    0.28    0.71
  -5   7   5    0.62    1.05
  -4   7   5    1.94    1.38
  -3   7   5    1.32    1.07
  -2   7   5    2.46    2.22
  -1   7   5   22.01    2.81
   0   7   5    1.44    1.80
   1   7   5   53.63    3.76
   2   7   5   13.02    2.24
   3   7   5  403.07   13.91
   4   7   5    6.68    1.68
   5   7   5   68.60    2.98
   6   7   5   28.39    1.86
   7   7   5    9.00    1.55
   8   7   5    0.68    0.91
   9   7   5   15.17    2.15
  10   7   5    3.82    1.04
  11   7   5    0.79    0.76
  -6   8   5    0.22    1.30
  -5   8   5    3.79    1.63
  -4   8   5    6.90    3.68
  -3   8   5    0.86    1.30
  -2   8   5   -0.35    1.44
  -1   8   5    7.26    2.62
   0   8   5   15.64    4.04
   1   8   5    2.62    2.31
   2   8   5  102.82    5.29
   3   8   5  174.78    7.31
   4   8   5   35.20    2.39
   5   8   5   54.66    2.68
   6   8   5    9.81    2.71
   7   8   5  188.18    5.90
   8   8   5    4.83    1.11
   9   8   5    0.98    0.98
  10   8   5    0.37    0.73
  -4   9   5    0.59    0.87
  -3   9   5    3.30    3.54
  -2   9   5    1.49    1.35
  -1   9   5    1.58    2.36
   0   9   5    2.43    2.70
   1   9   5  132.13    8.84
   2   9   5   20.52    3.44
   3   9   5    7.12    2.79
   4   9   5   13.87    2.23
   5   9   5   67.23    5.22
   6   9   5    5.36    1.09
   7   9   5    2.41    0.94
   8   9   5    0.80    0.74
   9   9   5    2.14    0.94
  10   9   5   -0.48    0.85
  -3  10   5    0.20    0.79
  -2  10   5   -1.00    1.00
  -1  10   5    0.44    1.08
   0  10   5   31.69   19.60
   1  10   5   12.57    2.76
   2  10   5   34.93    5.20
   3  10   5   24.21    2.76
   4  10   5   -0.12    1.44
   5  10   5   10.24    1.44
   6  10   5   -0.28    1.15
   7  10   5    0.00    0.85
   8  10   5    0.26    0.81
   9  10   5   -0.05    0.88
  -1  11   5    5.58    1.10
   0  11   5    8.93    3.60
   1  11   5    4.15    2.53
   2  11   5    1.53    1.17
   3  11   5   15.40    1.27
   4  11   5   -0.25    0.78
   5  11   5   -0.06    0.83
   6  11   5   -0.02    0.72
   7  11   5    0.48    1.07
   2  12   5   -0.09    0.92
   3  12   5   -0.24    0.95
   4  12   5   -0.49    0.90
   0 -11   6    0.24    1.09
   1 -11   6    6.61    1.54
   2 -11   6    1.65    1.23
  -3 -10   6    1.44    1.58
  -2 -10   6   -1.80    1.97
  -1 -10   6    7.42    2.06
   0 -10   6    4.39    4.27
   1 -10   6    3.77    1.93
   2 -10   6    0.76    1.28
   3 -10   6   -0.19    1.22
   4 -10   6   -1.14    1.14
   5 -10   6    0.36    1.32
  -5  -9   6    0.66    1.36
  -4  -9   6    3.05    1.80
  -3  -9   6    0.32    1.66
  -2  -9   6    3.24    2.08
  -1  -9   6   21.67    3.02
   0  -9   6   14.41    2.95
   1  -9   6    0.66    1.94
   2  -9   6    1.51    1.22
   3  -9   6   -1.50    1.60
   4  -9   6   -0.91    1.53
   5  -9   6    1.10    1.38
   6  -9   6    0.65    1.64
  -6  -8   6    2.34    1.45
  -5  -8   6    5.02    2.03
  -4  -8   6   -0.51    2.16
  -3  -8   6    4.53    1.32
  -2  -8   6    2.05    4.66
  -1  -8   6    4.65    1.67
   0  -8   6    4.63    4.05
   1  -8   6    1.04    1.41
   2  -8   6    2.03    1.67
   3  -8   6   -0.05    1.30
   4  -8   6    6.20    2.74
   5  -8   6   14.27    1.64
   6  -8   6    0.32    1.49
   7  -8   6    0.46    1.82
  -7  -7   6    0.25    1.23
  -6  -7   6    3.84    1.09
  -5  -7   6   -0.43    1.12
  -4  -7   6    1.63    1.45
  -3  -7   6   11.30    2.38
  -2  -7   6    6.10    1.29
  -1  -7   6   16.50    1.53
   0  -7   6    5.73    1.50
   1  -7   6    6.98    1.54
   2  -7   6    1.59    1.51
   3  -7   6   14.65    1.94
   4  -7   6    3.54    1.15
   5  -7   6   -0.13    0.96
   7  -7   6    3.81    1.65
   8  -7   6   -0.09    1.18
   9  -7   6    1.70    0.93
  -7  -6   6    1.63    0.70
  -6  -6   6    1.94    0.83
  -5  -6   6    0.68    1.18
  -4  -6   6    0.50    1.07
  -3  -6   6    0.47    1.06
  -2  -6   6   44.70    2.74
  -1  -6   6   10.40    1.34
   0  -6   6    4.17    1.20
   1  -6   6    0.56    1.06
   2  -6   6    9.61    1.29
   3  -6   6  165.51    4.04
   4  -6   6   14.97    1.07
   5  -6   6    2.82    0.86
   6  -6   6    0.62    0.85
   7  -6   6    2.02    1.02
   8  -6   6    0.19    0.98
   9  -6   6    6.69    1.60
  10  -6   6    0.75    0.82
  -8  -5   6    1.06    0.84
  -7  -5   6   -0.35    0.80
  -6  -5   6   20.34    3.50
  -5  -5   6   32.13    4.65
  -4  -5   6    0.01    1.23
  -3  -5   6    2.10    1.62
  -2  -5   6    3.18    0.95
  -1  -5   6   96.20    3.33
   0  -5   6    3.50    0.87
   1  -5   6   32.56    1.23
   2  -5   6   75.05    2.43
   3  -5   6    2.09    0.72
   4  -5   6    4.40    0.81
   5  -5   6    1.95    0.82
   6  -5   6    1.36    0.76
   7  -5   6    1.71    0.91
   8  -5   6    1.02    1.18
   9  -5   6    1.75    1.06
  10  -5   6    2.99    1.31
  -8  -4   6    1.01    1.21
  -7  -4   6    0.62    1.40
  -6  -4   6   22.03    3.11
  -5  -4   6   26.14    2.87
  -4  -4   6  151.49    6.13
  -3  -4   6   40.59    2.36
  -2  -4   6    1.88    1.26
  -1  -4   6    0.99    0.73
   0  -4   6    5.45    0.86
   1  -4   6  182.31    4.56
   2  -4   6   38.13    1.11
   3  -4   6   18.24    0.86
   4  -4   6    4.59    0.67
   5  -4   6   10.34    0.81
   6  -4   6    2.38    0.74
   7  -4   6   91.54    5.57
   8  -4   6    1.42    1.05
   9  -4   6    0.20    1.89
  10  -4   6    0.65    0.84
  11  -4   6   -0.19    0.91
  -8  -3   6    2.47    1.60
  -7  -3   6    0.74    0.86
  -6  -3   6    8.35    1.10
  -5  -3   6   12.44    1.78
  -4  -3   6   57.48    3.20
  -3  -3   6   11.90    1.12
  -2  -3   6   34.53    1.51
  -1  -3   6   28.21    1.90
   0  -3   6  435.08   14.17
   1  -3   6   10.38    1.20
   2  -3   6   24.72    1.14
   3  -3   6    5.41    0.57
   4  -3   6   68.72    1.83
   5  -3   6   20.37    1.06
   6  -3   6    7.40    0.90
   7  -3   6    0.72    1.08
   8  -3   6    0.02    1.44
   9  -3   6    1.96    2.36
  10  -3   6    0.14    1.15
  11  -3   6    5.01    1.06
  -9  -2   6    0.21    0.90
  -8  -2   6    0.82    0.94
  -7  -2   6    9.03    1.36
  -6  -2   6   99.83    7.01
  -5  -2   6    1.05    0.99
  -4  -2   6  131.26    4.66
  -3  -2   6   12.53    1.12
  -2  -2   6    0.83    0.65
  -1  -2   6  145.35    4.32
   0  -2   6    9.11    0.77
   1  -2   6   19.76    0.74
   2  -2   6   69.57    2.11
   3  -2   6   16.19    0.81
   4  -2   6   48.14    1.68
   5  -2   6  656.97   10.54
   6  -2   6    3.60    0.69
   7  -2   6   18.53    1.45
   8  -2   6    1.17    1.27
   9  -2   6    6.17    2.54
  10  -2   6    1.18    1.87
  11  -2   6    1.46    1.00
  12  -2   6   -0.17    0.81
  -9  -1   6    1.63    1.08
  -8  -1   6    1.35    1.02
  -7  -1   6    8.25    2.12
  -6  -1   6   -1.38    2.00
  -5  -1   6    4.35    1.15
  -4  -1   6    3.79    0.97
  -3  -1   6    7.09    0.91
  -2  -1   6    7.97    0.86
  -1  -1   6   76.35    2.18
   0  -1   6  307.48    7.55
   1  -1   6    2.82    0.37
   2  -1   6  563.75    8.12
   3  -1   6  153.76    2.91
   4  -1   6  131.86    3.60
   5  -1   6    5.33    0.78
   6  -1   6   19.57    1.28
   7  -1   6    5.46    0.98
   8  -1   6    0.75    1.05
   9  -1   6   26.91    2.48
  10  -1   6    1.28    1.39
  11  -1   6    2.38    1.07
  12  -1   6   -1.03    1.16
  -9   0   6    5.30    1.27
  -8   0   6   30.55    4.57
  -7   0   6    1.19    1.24
  -6   0   6    4.65    1.61
  -5   0   6    2.00    0.99
  -4   0   6    1.89    0.90
  -3   0   6    7.82    0.99
  -2   0   6  140.95    4.23
  -1   0   6   56.63    1.86
   0   0   6   35.19    1.66
   1   0   6   43.10    1.12
   2   0   6  904.56   16.36
   3   0   6 2668.03   50.89
   4   0   6    7.89    0.68
   5   0   6   78.95    7.09
   6   0   6    0.87    0.78
   7   0   6    1.03    0.95
   8   0   6    0.70    0.98
   9   0   6    3.09    1.25
  10   0   6    0.07    1.37
  11   0   6    2.46    0.94
  12   0   6    1.01    1.26
  -8   1   6    0.78    1.34
  -7   1   6   19.13    6.98
  -6   1   6    1.47    1.56
  -5   1   6    5.98    1.31
  -4   1   6   47.02    2.21
  -3   1   6   24.85    1.48
  -2   1   6   75.84    2.45
  -1   1   6   23.51    1.68
   0   1   6  154.12    8.04
   1   1   6 1390.21   49.42
   2   1   6    2.83    0.67
   3   1   6  159.32    3.75
   4   1   6  562.16   15.35
   5   1   6    2.34    0.67
   6   1   6   31.45    1.68
   7   1   6   32.93    1.90
   8   1   6    3.38    1.12
   9   1   6   51.77    2.65
  10   1   6   -0.39    1.14
  11   1   6    0.27    2.16
  12   1   6    0.41    0.95
  -8   2   6    0.73    0.92
  -7   2   6    1.44    1.25
  -6   2   6    4.45    1.31
  -5   2   6   51.84    2.90
  -4   2   6    2.99    1.53
  -3   2   6    0.10    0.93
  -2   2   6    0.43    0.80
  -1   2   6  362.63   20.10
   0   2   6   57.21    3.33
   1   2   6 1219.09   35.48
   2   2   6 1164.36   34.83
   3   2   6  744.11   54.82
   4   2   6  226.99    7.11
   5   2   6   32.98    1.63
   6   2   6   30.73    2.81
   7   2   6    4.40    1.52
   8   2   6    1.01    1.07
   9   2   6   13.03    1.62
  10   2   6   -0.03    1.16
  11   2   6    1.05    1.03
  12   2   6    2.60    2.48
  -8   3   6   -0.74    0.74
  -7   3   6   -0.46    1.08
  -6   3   6    2.80    1.90
  -5   3   6    9.28    1.54
  -4   3   6  132.86    5.33
  -3   3   6   57.68    2.89
  -2   3   6    6.30    1.28
  -1   3   6   41.10    8.74
   0   3   6    1.74    1.73
   1   3   6 1303.12   40.45
   2   3   6    4.94    1.51
   3   3   6  103.94    3.48
   4   3   6  158.79   10.24
   5   3   6    1.75    0.75
   6   3   6    1.65    1.07
   7   3   6  294.42   14.52
   8   3   6    0.29    1.45
   9   3   6    1.54    1.62
  10   3   6    0.24    1.05
  11   3   6    0.94    1.02
  12   3   6    0.94    1.38
  -7   4   6   -0.19    0.96
  -6   4   6   -0.37    1.19
  -5   4   6    2.05    1.51
  -4   4   6    3.29    1.27
  -3   4   6    4.18    1.19
  -2   4   6   39.31    2.39
  -1   4   6   97.50    5.26
   0   4   6  506.96   13.99
   1   4   6   14.47    3.72
   2   4   6    1.19    2.74
   3   4   6   87.25    5.74
   4   4   6    2.32    1.51
   5   4   6  142.07    7.68
   6   4   6   13.40    1.23
   7   4   6  120.88    5.16
   8   4   6    8.19    1.55
  10   4   6    1.00    1.04
  11   4   6   49.87    3.99
  12   4   6    0.33    1.17
  -7   5   6   -0.03    1.03
  -6   5   6   36.16   13.99
  -5   5   6    0.86    1.51
  -4   5   6   28.67    2.75
  -3   5   6   43.98    2.42
  -2   5   6   34.35    2.35
  -1   5   6   83.04    3.99
   0   5   6   45.69    3.02
   1   5   6   44.35    3.26
   2   5   6    5.61    1.86
   3   5   6   66.14    3.48
   4   5   6   74.00    3.72
   5   5   6  380.25   14.77
   6   5   6    0.33    0.91
   7   5   6   14.99    1.39
   8   5   6    2.95    1.30
   9   5   6   30.38    3.83
  10   5   6   12.31    1.75
  11   5   6    1.28    0.63
  -7   6   6    0.76    1.28
  -6   6   6    4.02    2.15
  -5   6   6    1.28    1.03
  -4   6   6    2.31    1.13
  -3   6   6    1.71    1.15
  -2   6   6  210.03   10.46
  -1   6   6   15.71    2.48
   0   6   6   55.76    4.07
   1   6   6   64.90    4.25
   2   6   6   29.04    4.36
   3   6   6    2.25    2.24
   4   6   6  171.85    6.91
   5   6   6  300.89    8.67
   6   6   6    9.20    1.24
   7   6   6  294.80    8.57
   8   6   6   80.81    5.84
   9   6   6   33.52    3.26
  10   6   6    0.05    0.79
  11   6   6   -0.52    0.82
  -6   7   6    1.26    0.81
  -5   7   6    0.23    0.71
  -4   7   6   10.16    1.60
  -3   7   6   23.33    2.96
  -2   7   6   10.21    1.87
  -1   7   6   12.34    2.63
   0   7   6   22.50    2.93
   1   7   6   11.47    2.04
   2   7   6   58.26    4.02
   3   7   6  709.76   23.36
   4   7   6  156.74    7.47
   5   7   6   54.38    2.68
   6   7   6   28.97    1.94
   7   7   6   29.28    3.52
   8   7   6    8.40    1.14
   9   7   6    3.73    1.96
  10   7   6    4.72    0.85
  11   7   6    0.33    1.17
  -5   8   6   -0.07    0.72
  -4   8   6    0.59    1.25
  -3   8   6    0.83    0.93
  -2   8   6    2.14    1.47
  -1   8   6    4.28    3.65
   0   8   6   20.98    3.20
   1   8   6   79.67    4.73
   2   8   6   40.32    3.62
   3   8   6  153.94    6.90
   4   8   6   85.44    4.66
   5   8   6   69.20    3.73
   6   8   6   61.45    3.56
   7   8   6    0.43    0.93
   8   8   6   27.06    1.63
   9   8   6   14.43    1.52
  10   8   6    2.32    0.70
  -4   9   6   -0.74    0.75
  -3   9   6    0.05    0.94
  -2   9   6    0.89    0.94
  -1   9   6    0.06    1.20
   0   9   6    3.49    2.55
   1   9   6  119.42    4.84
   2   9   6  346.36   12.99
   3   9   6    6.94    2.22
   4   9   6   -0.47    1.23
   5   9   6   55.74    2.74
   6   9   6    1.66    1.37
   7   9   6    2.08    0.83
   8   9   6    0.98    0.69
   9   9   6    0.98    1.33
  -2  10   6    0.75    0.86
  -1  10   6    9.62    5.57
   0  10   6    5.03    1.93
   1  10   6   25.98    3.97
   2  10   6    5.01    1.84
   3  10   6   39.10    2.20
   4  10   6   26.71    1.89
   5  10   6   10.77    1.32
   6  10   6   22.94    1.57
   7  10   6   -0.37    0.75
   8  10   6    1.71    1.30
   9  10   6    0.96    0.85
  -1  11   6    2.02    0.80
   0  11   6   57.57   31.80
   1  11   6    1.89    1.93
   2  11   6    6.42    1.37
   3  11   6    2.08    0.84
   4  11   6    3.46    0.86
   5  11   6    0.77    0.72
   6  11   6    2.79    0.91
   7  11   6    8.75    1.43
   3  12   6    0.29    0.76
   4  12   6    0.54    0.79
   0 -10   7    2.30    1.46
   1 -10   7    8.42    1.92
   2 -10   7   -0.85    1.66
   3 -10   7   -0.26    1.56
   4 -10   7   -0.80    0.98
  -4  -9   7    1.22    1.45
  -3  -9   7    3.64    1.88
  -2  -9   7    2.50    2.21
  -1  -9   7    1.03    2.35
   0  -9   7    2.45    2.72
   1  -9   7    1.16    1.51
   2  -9   7    0.14    1.13
   3  -9   7    0.70    1.40
   4  -9   7    0.40    1.36
   5  -9   7    1.21    1.28
   6  -9   7    0.42    1.49
  -5  -8   7    3.46    1.56
  -4  -8   7    1.76    1.96
  -3  -8   7    1.34    2.21
  -2  -8   7   -1.17    1.42
  -1  -8   7    7.86    8.77
   0  -8   7   15.40    6.36
   1  -8   7   -0.71    5.55
   2  -8   7    4.16    4.99
   4  -8   7    1.01    2.95
   5  -8   7    9.42    2.30
   6  -8   7    0.11    2.06
  -6  -7   7   -0.14    1.33
  -5  -7   7    3.35    1.43
  -4  -7   7    6.22    2.84
  -3  -7   7    0.41    1.34
  -2  -7   7   -0.61    1.35
  -1  -7   7    1.56    1.47
   0  -7   7    0.73    2.16
   1  -7   7    5.56    1.48
   2  -7   7    2.08    1.54
   3  -7   7   14.96    1.77
   4  -7   7    6.53    2.08
   5  -7   7    0.62    1.12
   6  -7   7    0.27    1.24
   7  -7   7    1.00    1.13
   8  -7   7    0.55    1.04
  -6  -6   7   -0.50    0.72
  -5  -6   7    0.86    0.95
  -4  -6   7    9.10    2.02
  -3  -6   7   48.49    2.92
  -2  -6   7   86.19    7.39
  -1  -6   7    4.50    1.56
   0  -6   7    1.93    1.50
   1  -6   7    0.25    1.10
   2  -6   7   -0.30    1.30
   3  -6   7   44.84    2.59
   4  -6   7   12.45    1.12
   5  -6   7   -0.83    0.83
   6  -6   7    3.43    0.92
   8  -6   7    2.17    1.07
   9  -6   7   15.14    1.94
  10  -6   7    2.10    0.82
  -7  -5   7    0.37    0.80
  -6  -5   7    1.71    0.78
  -5  -5   7    5.06    1.45
  -4  -5   7   30.00    2.90
  -3  -5   7   14.21    1.85
  -2  -5   7    2.15    1.06
  -1  -5   7   12.14    1.22
   0  -5   7    4.98    1.12
   1  -5   7    2.39    0.87
   2  -5   7  145.16    5.12
   3  -5   7   -0.57    0.72
   4  -5   7    0.76    0.80
   5  -5   7    9.73    0.98
   6  -5   7    3.24    0.86
   7  -5   7    1.51    0.91
   8  -5   7    0.34    1.60
   9  -5   7    3.10    1.17
  10  -5   7    1.71    1.15
  -7  -4   7    2.51    1.43
  -6  -4   7    0.97    1.51
  -5  -4   7    5.97    2.12
  -4  -4   7   64.75    3.60
  -3  -4   7   21.95    2.83
  -2  -4   7   20.17    1.98
  -1  -4   7   36.59    2.27
   0  -4   7    0.89    0.98
   1  -4   7   17.33    1.09
   2  -4   7   13.16    0.86
   3  -4   7    0.99    0.60
   4  -4   7    6.24    0.82
   5  -4   7   -0.10    0.72
   6  -4   7    6.33    0.86
   7  -4   7   44.73    2.79
   8  -4   7    5.87    1.00
   9  -4   7    1.55    0.99
  10  -4   7   -0.11    0.94
  11  -4   7    0.17    0.91
  -8  -3   7    0.73    0.93
  -7  -3   7    2.27    1.67
  -6  -3   7   17.04    1.57
  -5  -3   7    1.22    1.32
  -4  -3   7    1.23    1.22
  -3  -3   7   48.11    2.95
  -2  -3   7   86.05    3.76
  -1  -3   7   64.54    3.10
   0  -3   7  287.01   10.45
   1  -3   7   -0.09    0.74
   2  -3   7   19.53    0.85
   3  -3   7    3.66    0.61
   4  -3   7   14.93    0.80
   5  -3   7    6.30    0.80
   6  -3   7   -0.54    0.85
   7  -3   7    5.00    1.15
   8  -3   7   10.26    3.20
   9  -3   7    1.31    1.31
  10  -3   7    1.17    0.90
  11  -3   7    2.90    1.21
  -8  -2   7   -0.31    1.18
  -7  -2   7   11.97    2.55
  -6  -2   7  100.86    4.67
  -5  -2   7    6.10    2.09
  -4  -2   7    2.17    1.02
  -3  -2   7    1.66    0.90
  -2  -2   7  148.88    4.52
  -1  -2   7    5.07    0.94
   0  -2   7   42.52    2.11
   1  -2   7   30.58    1.85
   2  -2   7   60.69    5.53
   3  -2   7   13.72    0.80
   4  -2   7   49.06    1.23
   5  -2   7  229.48    7.85
   6  -2   7  126.43    6.14
   7  -2   7    4.99    1.07
   8  -2   7    1.68    1.18
   9  -2   7    0.11    1.25
  10  -2   7    1.74    0.95
  11  -2   7    0.35    0.75
  12  -2   7    0.71    0.78
  -8  -1   7   23.28    2.64
  -7  -1   7   12.32    2.06
  -6  -1   7   22.45    3.07
  -5  -1   7    2.27    1.21
  -4  -1   7    1.08    1.03
  -3  -1   7   10.98    1.15
  -2  -1   7  166.73    6.48
  -1  -1   7   80.28    3.39
   0  -1   7  102.51    3.90
   1  -1   7   73.28    4.72
   2  -1   7    2.07    0.59
   3  -1   7   16.31    1.38
   4  -1   7   71.76    2.96
   5  -1   7  102.06    3.04
   6  -1   7   76.69    3.34
   7  -1   7    0.35    0.84
   8  -1   7    0.34    0.97
   9  -1   7    0.96    1.37
  10  -1   7   -1.59    1.79
  11  -1   7   16.69    2.74
  12  -1   7   -0.27    0.97
  -8   0   7    4.48    1.70
  -7   0   7    6.04    1.89
  -6   0   7   17.95    2.74
  -5   0   7   45.77    2.82
  -4   0   7   -0.21    0.99
  -3   0   7    3.26    0.92
  -2   0   7   42.49    1.91
  -1   0   7   15.65    1.02
   0   0   7    0.22    0.53
   1   0   7  189.75    5.76
   2   0   7  151.04    3.55
   3   0   7   37.88    1.39
   4   0   7  348.23    8.15
   5   0   7    3.95    0.73
   6   0   7   54.81    4.20
   7   0   7   -0.08    0.81
   8   0   7    1.83    0.92
   9   0   7    0.87    0.95
  10   0   7    0.78    1.44
  11   0   7    3.79    1.79
  12   0   7    2.60    1.36
  -8   1   7   10.01    1.88
  -7   1   7    0.59    1.10
  -6   1   7    4.06    1.27
  -5   1   7   30.03    3.54
  -4   1   7    4.50    1.20
  -3   1   7   25.81    3.10
  -2   1   7  100.35    4.02
  -1   1   7   10.90    1.10
   0   1   7   93.54    5.07
   1   1   7  149.13    4.52
   2   1   7   12.63    1.27
   3   1   7  221.46    6.26
   4   1   7   15.08    1.41
   5   1   7   14.37    1.05
   6   1   7    2.24    0.77
   7   1   7    3.48    0.86
   8   1   7    6.13    1.21
   9   1   7  111.31    4.24
  10   1   7   10.12    1.78
  11   1   7    0.08    1.94
  12   1   7   -0.11    1.18
  -8   2   7   -0.37    1.12
  -7   2   7   -1.08    1.08
  -6   2   7    0.70    1.14
  -5   2   7    1.10    1.60
  -4   2   7    6.03    2.30
  -3   2   7   58.09    2.97
  -2   2   7   67.39    2.83
  -1   2   7    0.83    1.04
   0   2   7  102.48    3.75
   1   2   7   27.65    2.49
   2   2   7  303.46    8.56
   3   2   7  217.06    5.45
   4   2   7    8.23    0.97
   5   2   7   14.66    1.53
   6   2   7   13.13    1.11
   7   2   7    1.15    1.04
   8   2   7    5.57    1.19
   9   2   7   43.10    2.98
  10   2   7   31.17    8.49
  11   2   7   17.59    1.75
  12   2   7   -0.11    1.16
  -7   3   7   -0.33    0.98
  -6   3   7   -1.11    1.11
  -5   3   7    0.82    1.28
  -4   3   7   36.87    3.62
  -3   3   7   33.82    2.28
  -2   3   7   39.20    2.15
  -1   3   7    6.94    1.31
   0   3   7   28.38    2.61
   1   3   7  198.85   10.42
   2   3   7   28.22    3.98
   3   3   7  459.23   46.43
   4   3   7  154.62    5.96
   5   3   7   64.44    3.28
   6   3   7   32.69    2.01
   7   3   7  289.94   12.09
   8   3   7  112.85    5.61
   9   3   7    1.85    1.37
  10   3   7    3.57    1.92
  11   3   7    7.62    1.37
  -7   4   7   -0.29    1.19
  -6   4   7    2.41    1.13
  -5   4   7    1.47    2.42
  -4   4   7   16.24    2.53
  -3   4   7   11.81    1.75
  -2   4   7  206.92    6.89
  -1   4   7  247.75   12.02
   0   4   7    7.88    1.96
   1   4   7   57.76    3.08
   2   4   7   -1.35    1.76
   3   4   7   62.87    3.71
   4   4   7    2.60    1.26
   5   4   7  115.99    6.07
   6   4   7  148.60    5.99
   7   4   7   46.23    7.97
   8   4   7  158.71    9.01
   9   4   7   63.72    5.67
  10   4   7    9.78    1.79
  11   4   7    3.87    0.96
  -7   5   7    0.99    1.23
  -6   5   7   45.95   23.13
  -5   5   7   10.60    3.09
  -4   5   7   23.04    4.45
  -3   5   7    7.88    1.42
  -2   5   7   47.94    2.84
  -1   5   7    7.47    2.64
   0   5   7    3.18    2.01
   1   5   7    1.78    1.61
   2   5   7    3.41    2.63
   3   5   7   52.16    8.61
   4   5   7  163.42    6.61
   5   5   7 1238.51   38.85
   6   5   7 1361.12   34.29
   7   5   7   32.41    2.60
   8   5   7    7.95    2.38
   9   5   7    3.19    1.69
  10   5   7    1.21    0.90
  11   5   7    1.37    0.69
  -6   6   7    2.42    1.14
  -5   6   7   10.82    5.07
  -4   6   7    7.14    1.33
  -3   6   7    7.29    1.99
  -2   6   7    7.04    1.78
  -1   6   7   32.83    3.59
   0   6   7  140.43    6.97
   1   6   7   55.10    3.77
   2   6   7   19.68    2.78
   3   6   7    0.78    2.08
   4   6   7   11.46    4.27
   5   6   7  145.38    6.14
   6   6   7  307.92   10.38
   7   6   7   10.19    1.33
   8   6   7    1.25    1.30
   9   6   7    1.93    1.59
  10   6   7    8.22    1.08
  11   6   7    0.60    1.41
  -6   7   7    0.44    1.01
  -5   7   7    0.07    1.13
  -4   7   7   -0.45    0.95
  -3   7   7   -0.33    1.00
  -2   7   7    9.73    1.37
  -1   7   7    4.92    3.22
   0   7   7   39.17    3.74
   1   7   7   75.97   10.22
   2   7   7    7.41    2.64
   3   7   7  218.14    8.94
   4   7   7 1173.76   37.34
   5   7   7   74.20    3.75
   6   7   7    0.02    1.17
   7   7   7   10.04    1.27
   8   7   7    2.98    1.74
   9   7   7    3.13    1.46
  10   7   7   -0.03    0.67
  11   7   7   -0.31    1.06
  -5   8   7    0.92    1.02
  -4   8   7   -0.14    0.85
  -3   8   7    1.54    1.35
  -2   8   7    0.36    1.59
  -1   8   7   -1.33    2.62
   0   8   7   -0.69    4.11
   1   8   7   10.14    2.38
   2   8   7   25.70    2.86
   3   8   7    5.38    3.05
   4   8   7  132.34    8.65
   5   8   7    7.50    2.22
   6   8   7   -0.73    1.18
   7   8   7   14.14    1.59
   8   8   7   11.12    1.59
   9   8   7   -0.12    0.95
  10   8   7    0.78    0.83
  -3   9   7    0.87    0.81
  -2   9   7    1.48    0.82
  -1   9   7    2.04    1.12
   0   9   7    5.18    2.83
   1   9   7   73.71    4.49
   2   9   7  677.75   33.25
   3   9   7   -0.12    1.67
   4   9   7    2.95    1.25
   5   9   7   20.09    2.09
   6   9   7    4.45    1.67
   7   9   7   39.58    2.04
   8   9   7    1.47    1.30
   9   9   7    5.02    0.86
  -2  10   7    0.76    0.83
  -1  10   7   13.10    1.42
   0  10   7    4.44    1.14
   1  10   7    2.61    2.08
   2  10   7    2.61    1.61
   3  10   7   23.38    2.08
   4  10   7   45.19    2.06
   5  10   7   19.44    1.55
   6  10   7    0.43    0.84
   7  10   7    7.74    0.92
   8  10   7    7.15    1.48
   0  11   7    3.71    0.91
   1  11   7    0.58    0.64
   2  11   7    0.28    0.77
   3  11   7    2.26    0.80
   4  11   7    3.47    0.78
   5  11   7    8.86    0.92
   6  11   7   11.85    1.23
   7  11   7    1.27    1.06
   1 -10   8    2.22    1.29
   2 -10   8    3.22    1.35
   3 -10   8   -0.12    1.11
  -3  -9   8   -1.47    1.47
  -2  -9   8    0.71    1.78
  -1  -9   8   -0.49    2.11
   0  -9   8    0.82    1.39
   1  -9   8    1.43    1.92
   2  -9   8    1.09    1.26
   3  -9   8   -0.33    1.83
   4  -9   8    0.02    1.19
   5  -9   8    1.89    1.55
  -4  -8   8    0.65    1.49
  -3  -8   8   -0.55    1.85
  -2  -8   8    0.01    1.24
  -1  -8   8    2.58    3.37
   0  -8   8   34.28    4.23
   1  -8   8    3.18    1.38
   2  -8   8    2.57    1.94
   3  -8   8    0.77    1.24
   4  -8   8    0.32    1.25
   5  -8   8    2.74    2.07
   6  -8   8    0.57    1.86
  -5  -7   8    0.60    1.40
  -4  -7   8    0.97    0.96
  -3  -7   8    1.41    1.21
  -2  -7   8   30.69    2.77
  -1  -7   8   -0.52    2.54
   0  -7   8   14.46    2.29
   1  -7   8   -0.96    1.91
   2  -7   8    5.20    1.27
   3  -7   8    0.98    1.97
   4  -7   8    3.68    2.69
   5  -7   8    2.44    2.43
   6  -7   8    0.05    1.58
  -5  -6   8    0.59    0.72
  -4  -6   8   -0.33    0.86
  -3  -6   8   16.37    2.29
  -2  -6   8   72.62    6.11
  -1  -6   8   19.84    5.13
   0  -6   8   31.48    3.85
   1  -6   8    2.57    1.41
   2  -6   8   -0.26    1.15
   3  -6   8    4.02    1.29
   4  -6   8    0.01    1.28
   5  -6   8    0.95    0.92
   6  -6   8    0.58    1.06
   7  -6   8   -0.06    1.00
   8  -6   8    0.20    0.94
   9  -6   8    3.83    1.25
  -6  -5   8    0.23    1.09
  -5  -5   8    1.76    0.93
  -4  -5   8   33.71    2.43
  -3  -5   8    2.89    1.09
  -2  -5   8   52.16    3.34
  -1  -5   8    8.80    1.50
   0  -5   8   12.41    1.55
   1  -5   8    0.29    1.00
   2  -5   8   31.44    1.43
   3  -5   8   -0.63    0.83
   4  -5   8    1.08    0.83
   5  -5   8   -0.67    0.83
   6  -5   8    1.95    0.85
   7  -5   8    1.69    1.03
   8  -5   8    1.12    0.92
   9  -5   8    5.50    1.89
  10  -5   8    1.48    0.97
  -6  -4   8    1.89    0.97
  -5  -4   8    1.84    0.98
  -4  -4   8   24.51    3.08
  -3  -4   8   10.09    2.57
  -2  -4   8   32.06    2.45
  -1  -4   8   14.78    1.96
   0  -4   8   -0.35    1.12
   1  -4   8    7.74    1.22
   2  -4   8    1.93    0.76
   3  -4   8    1.44    0.66
   4  -4   8    2.89    0.84
   5  -4   8    4.10    0.89
   6  -4   8    0.87    0.85
   7  -4   8    5.55    1.04
   8  -4   8   21.32    1.70
   9  -4   8    2.69    0.96
  10  -4   8    0.13    0.88
  11  -4   8   -0.27    0.70
  -7  -3   8    1.87    0.85
  -6  -3   8    2.45    1.75
  -5  -3   8    6.94    1.21
  -4  -3   8   70.49    4.34
  -3  -3   8   23.14    5.53
  -2  -3   8   17.63    1.86
  -1  -3   8    2.69    1.10
   0  -3   8    8.12    1.90
   1  -3   8   14.20    1.43
   2  -3   8   60.08    2.66
   3  -3   8    0.17    0.63
   4  -3   8    5.91    0.76
   5  -3   8    3.66    0.74
   6  -3   8   -0.13    0.75
   7  -3   8   48.81    3.93
   8  -3   8    4.53    0.93
   9  -3   8    0.12    1.22
  10  -3   8    1.35    0.74
  11  -3   8   -0.39    0.70
  -7  -2   8    1.50    1.42
  -6  -2   8    1.99    1.20
  -5  -2   8    1.53    1.23
  -4  -2   8   -0.50    1.51
  -3  -2   8   22.62    2.18
  -2  -2   8    5.69    1.05
  -1  -2   8   13.62    1.43
   0  -2   8   24.77    1.76
   1  -2   8    3.58    0.79
   2  -2   8   33.12    1.26
   3  -2   8   10.50    0.83
   4  -2   8   22.52    0.96
   5  -2   8    2.42    0.69
   6  -2   8   70.91    2.58
   7  -2   8    0.93    0.93
   8  -2   8    0.85    1.09
   9  -2   8   -1.11    1.27
  10  -2   8   -0.05    0.80
  11  -2   8    0.58    0.69
  -7  -1   8    1.93    1.74
  -6  -1   8    6.89    1.88
  -5  -1   8   19.05    2.69
  -4  -1   8    0.31    1.21
  -3  -1   8   -0.17    0.94
  -2  -1   8   -0.45    0.83
  -1  -1   8  139.70   11.06
   0  -1   8  207.46   15.63
   1  -1   8    5.42    1.66
   2  -1   8    0.73    0.64
   3  -1   8   31.79    1.24
   4  -1   8   24.84    1.01
   5  -1   8  251.00    6.61
   6  -1   8   11.17    1.01
   7  -1   8    1.58    0.89
   8  -1   8   12.85    1.30
   9  -1   8    3.02    0.99
  10  -1   8    6.00    1.94
  11  -1   8   32.79    1.79
  12  -1   8    2.98    1.03
  -7   0   8    4.77    1.16
  -6   0   8    0.00    1.12
  -5   0   8    5.81    2.04
  -4   0   8    1.98    1.22
  -3   0   8   27.50    2.40
  -2   0   8   14.80    1.53
  -1   0   8    1.10    0.83
   0   0   8  166.27    5.50
   1   0   8   60.24    2.54
   2   0   8  323.20   16.32
   3   0   8  115.82    4.82
   4   0   8   50.61    1.61
   5   0   8  111.24    6.28
   6   0   8    9.54    1.02
   7   0   8   27.85    2.67
   8   0   8    0.68    0.85
   9   0   8    2.39    1.24
  10   0   8    1.81    1.29
  11   0   8   15.58    2.37
  12   0   8    3.28    1.13
  -7   1   8   -1.22    1.22
  -6   1   8    2.18    1.72
  -5   1   8   24.01    3.17
  -4   1   8   25.79    2.15
  -3   1   8  207.15    8.57
  -2   1   8  353.67   11.77
  -1   1   8   26.93    2.08
   0   1   8    2.42    0.78
   1   1   8   78.29    3.39
   2   1   8    7.92    1.79
   3   1   8  111.36    6.01
   4   1   8    1.01    1.03
   5   1   8    3.40    0.87
   6   1   8   13.71    2.11
   7   1   8    1.91    0.96
   8   1   8   40.74    2.24
   9   1   8  206.21   21.98
  10   1   8  203.64   11.48
  11   1   8    4.85    1.76
  12   1   8   -0.31    1.01
  -7   2   8    0.59    1.15
  -6   2   8    1.74    1.39
  -5   2   8    4.79    2.25
  -4   2   8   33.49    6.09
  -3   2   8    2.71    1.26
  -2   2   8   55.27    2.88
  -1   2   8  581.90   15.53
   0   2   8  110.64    4.77
   1   2   8  110.09    8.10
   2   2   8   -1.88    1.88
   3   2   8  287.49    8.48
   4   2   8   21.57    1.62
   5   2   8   11.27    1.17
   6   2   8    0.34    1.53
   7   2   8    5.92    1.36
   8   2   8    1.28    1.14
   9   2   8  102.05    9.99
  10   2   8   65.10    5.34
  11   2   8   12.06    2.20
  -6   3   8   -1.19    1.50
  -5   3   8   11.71    2.05
  -4   3   8  157.42   43.49
  -3   3   8  339.15   15.39
  -2   3   8   21.24    1.77
  -1   3   8    7.49    1.55
   0   3   8    1.36    1.09
   1   3   8   82.36    9.65
   2   3   8    3.13    1.42
   3   3   8    1.52    1.08
   4   3   8   32.82    1.61
   5   3   8    1.79    1.03
   6   3   8   38.40    2.12
   7   3   8  261.86   22.88
   8   3   8  709.49  123.37
   9   3   8    2.77    1.30
  10   3   8    0.51    1.32
  11   3   8    0.74    1.05
  -6   4   8    5.21    3.46
  -5   4   8    2.67    1.10
  -4   4   8  116.73    6.97
  -3   4   8   78.62    3.75
  -2   4   8   22.91    1.87
  -1   4   8   12.66    1.76
   0   4   8   31.16    3.28
   1   4   8    5.03    1.95
   2   4   8    1.92    1.50
   3   4   8    3.24    1.89
   4   4   8    5.65    1.87
   5   4   8   12.63    1.83
   6   4   8   11.96    1.72
   7   4   8  243.55   12.81
   8   4   8  153.92    8.69
   9   4   8    1.95    1.14
  10   4   8    1.91    1.45
  11   4   8    4.17    1.16
  -6   5   8    1.43    1.12
  -5   5   8   45.87   16.93
  -4   5   8    4.72    1.66
  -3   5   8    3.84    1.28
  -2   5   8   18.52    1.84
  -1   5   8    4.19    1.57
   0   5   8   29.70    8.68
   1   5   8   19.65    3.39
   2   5   8   15.44    2.24
   3   5   8   79.62    4.66
   4   5   8   14.80    2.45
   5   5   8  166.99    6.94
   6   5   8 2005.92   69.77
   7   5   8    5.34    1.87
   8   5   8    2.89    1.30
   9   5   8    2.32    1.50
  10   5   8    2.20    0.91
  11   5   8    3.79    1.12
  -6   6   8   -0.61    1.05
  -5   6   8   11.40    6.77
  -4   6   8   -0.19    1.01
  -3   6   8    0.64    1.08
  -2   6   8   14.95    3.11
  -1   6   8    2.56    1.61
   0   6   8    3.26    2.46
   1   6   8    9.96    2.45
   2   6   8  100.76    6.49
   3   6   8  210.00    8.90
   4   6   8  164.16    7.23
   5   6   8  160.67    9.98
   6   6   8   30.62    1.95
   7   6   8    2.96    2.31
   8   6   8   24.17    2.53
   9   6   8   -0.16    0.95
  10   6   8    1.27    0.82
  11   6   8   -0.27    1.26
  -5   7   8    0.87    1.19
  -4   7   8    0.99    0.82
  -3   7   8    4.29    1.08
  -2   7   8    6.71    1.51
  -1   7   8    1.25    1.32
   0   7   8   33.90    5.83
   1   7   8    2.10    2.27
   2   7   8   68.84    5.79
   3   7   8   -1.78    2.52
   4   7   8 1287.12   41.02
   5   7   8   26.44    2.24
   6   7   8   27.16    3.57
   7   7   8    1.10    1.38
   8   7   8   -0.93    1.64
   9   7   8   10.39    1.51
  10   7   8    1.61    0.65
  11   7   8    1.97    0.98
  -4   8   8   -0.01    0.65
  -3   8   8    1.06    0.82
  -2   8   8    5.12    1.77
  -1   8   8    0.33    0.95
   0   8   8    4.60    2.36
   1   8   8    8.33    2.02
   2   8   8  106.96    8.54
   3   8   8  104.76    5.96
   4   8   8   95.56    5.29
   5   8   8   13.62    1.59
   6   8   8   24.24    1.81
   7   8   8    7.37    1.98
   8   8   8    0.45    1.47
   9   8   8   15.23    1.48
  10   8   8   14.55    1.58
  -2   9   8    0.75    0.61
  -1   9   8    9.69    3.67
   0   9   8    2.00    1.17
   1   9   8    2.93    1.99
   2   9   8  101.41    5.29
   3   9   8    1.75    2.45
   4   9   8    1.47    1.10
   5   9   8    3.26    1.12
   6   9   8   24.07    1.67
   7   9   8    5.67    1.69
   8   9   8   -0.85    1.23
   9   9   8   13.78    1.72
  -1  10   8    0.59    0.80
   0  10   8   11.59    5.01
   1  10   8    2.08    1.01
   2  10   8    3.75    1.98
   3  10   8    0.21    1.02
   4  10   8    8.96    1.15
   5  10   8    0.45    0.75
   6  10   8    7.27    0.91
   7  10   8    0.22    0.91
   8  10   8   43.03    2.97
   1  11   8    0.30    0.66
   2  11   8   -0.04    0.72
   3  11   8    1.40    1.83
   4  11   8    1.05    0.97
   5  11   8   -0.24    0.92
   6  11   8    6.09    1.44
   1  -9   9    0.30    1.21
   3  -9   9    0.63    1.47
  -3  -8   9    0.99    1.50
  -2  -8   9    0.43    1.00
  -1  -8   9   -0.46    1.26
   0  -8   9   14.27   12.27
   1  -8   9    1.09    1.91
   2  -8   9    3.77    3.99
   3  -8   9   -0.13    1.46
   4  -8   9   -1.39    1.39
   5  -8   9    1.37    1.78
  -4  -7   9    2.29    1.46
  -3  -7   9    7.78    5.12
  -2  -7   9    3.08    1.24
  -1  -7   9    9.48    2.53
   0  -7   9   24.03   13.11
   1  -7   9    0.81    1.29
   2  -7   9    0.14    1.99
   3  -7   9    1.90    1.35
   4  -7   9   -0.89    1.32
   5  -7   9    2.14    1.34
  -4  -6   9    1.34    1.23
  -3  -6   9    0.43    1.18
  -2  -6   9    1.91    1.32
  -1  -6   9    8.95    3.18
   0  -6   9    1.77    1.42
   1  -6   9    6.22    2.01
   2  -6   9    2.59    1.32
   3  -6   9    0.08    1.30
   4  -6   9   -1.17    1.30
   6  -6   9    2.22    2.46
   7  -6   9    1.97    1.44
  -5  -5   9    2.36    1.20
  -4  -5   9    1.37    1.54
  -3  -5   9    2.08    1.31
  -2  -5   9    8.76    2.06
  -1  -5   9   23.86    2.16
   0  -5   9    0.35    1.27
   1  -5   9   13.66    1.41
   2  -5   9    0.67    0.91
   3  -5   9   10.45    1.17
   4  -5   9   91.10    5.16
   5  -5   9   23.26    2.21
   6  -5   9    2.17    0.82
   7  -5   9    0.12    1.70
   8  -5   9   -0.09    0.89
   9  -5   9    4.70    1.09
  -6  -4   9   -0.57    1.06
  -5  -4   9   -0.01    1.38
  -4  -4   9    0.59    1.91
  -3  -4   9    0.11    1.11
  -2  -4   9    1.19    1.46
  -1  -4   9    1.58    1.30
   0  -4   9   12.96    1.65
   1  -4   9   48.36    3.13
   2  -4   9    1.11    0.96
   3  -4   9   35.90    1.52
   4  -4   9   29.00    1.53
   5  -4   9    3.66    0.92
   6  -4   9    6.35    0.93
   7  -4   9    0.57    0.97
   8  -4   9    6.33    1.65
   9  -4   9    0.45    0.85
  10  -4   9    0.15    0.77
  -6  -3   9    0.95    1.33
  -5  -3   9   -0.36    1.31
  -4  -3   9   21.10    4.63
  -3  -3   9   11.01    3.90
  -2  -3   9   10.05    2.52
  -1  -3   9    4.82    1.98
   0  -3   9  157.67    8.39
   1  -3   9   85.68    4.26
   2  -3   9  250.25   16.21
   3  -3   9    3.93    0.91
   4  -3   9    1.90    0.75
   5  -3   9   20.17    1.15
   6  -3   9   11.75    1.18
   7  -3   9   42.84    3.63
   8  -3   9    2.57    1.07
   9  -3   9    0.37    0.76
  10  -3   9   -0.51    0.77
  11  -3   9   -0.23    0.56
  -6  -2   9    4.70    1.64
  -5  -2   9   -0.10    1.05
  -4  -2   9    9.41    1.81
  -3  -2   9    0.36    2.25
  -2  -2   9   32.36    3.46
  -1  -2   9    0.00    2.22
   0  -2   9   27.17    6.18
   1  -2   9   10.72    1.46
   2  -2   9    2.21    0.83
   3  -2   9  326.46   18.93
   4  -2   9   19.23    1.23
   5  -2   9   31.70    1.43
   6  -2   9    3.22    1.11
   7  -2   9   37.97    3.47
   8  -2   9   -0.07    0.90
   9  -2   9    6.07    1.99
  10  -2   9    4.09    0.79
  11  -2   9    3.43    1.35
  -6  -1   9    2.85    1.06
  -5  -1   9    0.12    1.52
  -4  -1   9    0.21    1.12
  -3  -1   9    0.36    3.17
  -2  -1   9   13.12    1.77
  -1  -1   9   41.38    2.79
   0  -1   9  733.05   84.71
   1  -1   9  312.20   16.69
   2  -1   9  112.74    5.67
   3  -1   9   18.17    1.13
   4  -1   9   44.21    1.80
   5  -1   9   35.59    2.06
   6  -1   9   13.67    1.09
   7  -1   9    2.35    0.95
   8  -1   9    3.44    1.06
   9  -1   9    1.46    1.11
  10  -1   9   -0.11    0.83
  11  -1   9   17.00    6.77
  -6   0   9   15.93    1.99
  -5   0   9    3.03    1.16
  -4   0   9    5.52    2.02
  -3   0   9    0.28    1.11
  -2   0   9  112.89    4.36
  -1   0   9  119.39    5.48
   0   0   9  386.11   12.64
   1   0   9  240.36   17.63
   2   0   9    5.25    1.06
   3   0   9    9.95    1.23
   4   0   9  134.85    7.60
   5   0   9    6.09    0.80
   6   0   9   10.98    1.08
   7   0   9    2.26    1.05
   8   0   9    4.12    0.95
   9   0   9    6.25    1.97
  10   0   9   14.75    1.80
  11   0   9   26.42    2.49
  12   0   9    0.54    0.78
  -6   1   9    0.64    1.29
  -5   1   9   -0.31    1.04
  -4   1   9    5.68    2.07
  -3   1   9    3.15    2.07
  -2   1   9  154.76    9.67
  -1   1   9  221.83   13.92
   0   1   9   11.10    1.44
   1   1   9    3.12    1.03
   2   1   9    2.92    1.85
   3   1   9   12.03    2.57
   4   1   9    2.13    0.96
   5   1   9    1.34    0.85
   6   1   9   44.93    2.95
   7   1   9   56.29    4.37
   8   1   9    7.62    1.44
   9   1   9   45.23    5.51
  10   1   9  178.83    7.72
  11   1   9    2.32    1.30
  12   1   9   -0.10    0.58
  -6   2   9    0.96    0.87
  -5   2   9    1.93    1.08
  -4   2   9   12.19    1.80
  -3   2   9    9.27    2.78
  -2   2   9  311.48   11.76
  -1   2   9   51.04    3.62
   0   2   9    6.40    1.15
   1   2   9    7.91    2.36
   2   2   9    7.65    2.77
   3   2   9   12.20    2.26
   4   2   9    3.17    1.49
   5   2   9   48.09    2.11
   6   2   9   53.89    3.45
   7   2   9   86.68    6.86
   8   2   9   64.98    8.29
   9   2   9  134.02   11.64
  10   2   9   17.50    3.63
  11   2   9    0.87    1.39
  -6   3   9   -0.14    0.76
  -5   3   9    0.29    1.02
  -4   3   9   17.84    3.14
  -3   3   9  132.99   19.38
  -2   3   9   21.67    2.04
  -1   3   9    2.04    1.19
   0   3   9    3.04    1.28
   1   3   9   50.37    4.17
   2   3   9   22.52    2.33
   3   3   9   22.33    1.80
   4   3   9    0.09    0.86
   5   3   9    4.78    1.68
   6   3   9   74.02    3.95
   7   3   9   33.66    3.72
   8   3   9  797.96  169.14
   9   3   9   15.67    1.99
  10   3   9   30.06    2.95
  11   3   9    7.12    1.71
  -5   4   9    2.71    1.23
  -4   4   9   32.99    9.17
  -3   4   9    9.00    2.11
  -2   4   9   20.67    2.63
  -1   4   9   14.40    1.59
   0   4   9    2.65    1.40
   1   4   9   20.73    1.84
   2   4   9    1.90    1.75
   3   4   9   17.58    2.09
   4   4   9    9.64    2.35
   5   4   9   27.37    3.03
   6   4   9  150.06    8.25
   7   4   9  318.87   23.06
   8   4   9   68.35   15.14
   9   4   9    0.85    1.91
  10   4   9   12.34    3.77
  11   4   9    3.36    1.05
  -5   5   9   35.34   19.52
  -4   5   9    1.30    0.97
  -3   5   9    7.12    1.73
  -2   5   9    1.38    1.65
  -1   5   9    6.77    1.40
   0   5   9   64.41    4.31
   1   5   9   10.03    2.63
   2   5   9    6.20    1.97
   3   5   9   30.89    2.69
   4   5   9   88.54    5.14
   5   5   9   37.27    3.20
   6   5   9  441.27   12.25
   7   5   9   -0.02    1.50
   8   5   9    3.29    1.37
   9   5   9    0.49    1.01
  10   5   9   16.66    2.79
  11   5   9    1.71    0.89
  -4   6   9    1.39    0.86
  -3   6   9    1.32    1.04
  -2   6   9    4.95    1.22
  -1   6   9    0.57    1.55
   0   6   9   60.73    3.69
   1   6   9    2.78    2.65
   2   6   9   56.24    5.51
   3   6   9    3.99    1.90
   4   6   9    6.21    2.47
   5   6   9   22.28    3.54
   6   6   9   77.72    6.01
   7   6   9    0.38    1.32
   8   6   9    6.85    2.06
   9   6   9    0.07    1.31
  10   6   9    2.70    1.01
  11   6   9    3.44    1.22
  -4   7   9   -0.26    0.84
  -3   7   9    0.36    0.82
  -2   7   9   -0.10    0.99
  -1   7   9    0.31    1.00
   0   7   9    2.45    2.70
   1   7   9   22.54    5.69
   2   7   9   -0.51    3.06
   3   7   9    3.04    2.53
   4   7   9   96.86    5.59
   5   7   9    5.43    1.42
   6   7   9   12.84    2.28
   7   7   9   15.94    3.72
   8   7   9    6.52    1.30
   9   7   9    1.10    0.83
  10   7   9    2.16    0.81
  -3   8   9   -0.25    0.88
  -2   8   9    7.62    4.38
  -1   8   9    7.00    1.41
   0   8   9    9.24    1.94
   1   8   9   -0.36    1.11
   2   8   9    4.48    2.25
   3   8   9    1.78    1.88
   4   8   9    3.63    1.75
   5   8   9    7.45    1.31
   6   8   9   48.59    3.45
   7   8   9   30.68    3.96
   8   8   9    1.29    1.38
   9   8   9    9.45    1.02
  -1   9   9    0.69    0.68
   0   9   9   -0.15    0.76
   1   9   9    4.51    1.32
   2   9   9    2.33    1.89
   3   9   9    3.99    1.61
   4   9   9   -0.16    0.90
   5   9   9    0.99    0.84
   6   9   9    8.21    1.46
   7   9   9   14.71    1.48
   8   9   9    1.40    0.88
   0  10   9    0.65    0.75
   1  10   9    0.77    0.62
   2  10   9   -0.37    0.60
   3  10   9   -0.31    0.81
   4  10   9    7.43    0.90
   5  10   9   11.44    1.55
   6  10   9    7.23    1.27
   7  10   9   12.29    1.81
   0  -8  10    1.19    1.30
   1  -8  10   -0.28    1.45
   2  -8  10    0.64    1.59
   3  -8  10   -0.50    1.68
  -2  -7  10    0.01    1.05
  -1  -7  10    0.21    1.31
   0  -7  10    2.70    1.53
   1  -7  10   -0.44    2.12
   2  -7  10   -1.34    2.32
   3  -7  10   -0.11    1.35
   4  -7  10    0.26    1.44
   5  -7  10    0.98    2.07
  -3  -6  10    1.23    1.11
  -2  -6  10    0.20    1.12
  -1  -6  10   14.42    2.54
   0  -6  10   -0.88    1.66
   1  -6  10   22.46    3.76
   3  -6  10   -0.56    2.02
   4  -6  10    4.17    1.75
   5  -6  10   17.38    7.63
  -4  -5  10    1.89    1.13
  -3  -5  10    1.17    1.39
  -2  -5  10   22.39    7.12
  -1  -5  10    5.15    1.83
   0  -5  10    0.91    1.74
   1  -5  10    1.53    1.26
   2  -5  10   13.51    1.48
   3  -5  10   26.28    2.28
   4  -5  10   42.02    3.28
   5  -5  10   10.73    3.10
   6  -5  10   -1.25    2.17
   7  -5  10    1.56    2.49
  -5  -4  10    1.26    1.17
  -4  -4  10   -0.49    1.33
  -3  -4  10    0.68    1.55
  -2  -4  10   38.57    6.86
  -1  -4  10   10.76    1.78
   0  -4  10   32.38    2.54
   1  -4  10   78.78    5.57
   2  -4  10  174.25   10.57
   3  -4  10  153.65    4.23
   4  -4  10   96.60    3.18
   5  -4  10   48.28    2.99
   6  -4  10    4.68    1.13
   7  -4  10    0.64    1.64
   8  -4  10    0.70    0.87
   9  -4  10    5.88    0.90
  10  -4  10    0.83    1.04
  -5  -3  10    0.06    1.41
  -4  -3  10    2.10    1.54
  -3  -3  10    4.50    1.85
  -2  -3  10    4.76    2.52
  -1  -3  10    3.04    2.00
   0  -3  10   34.48    3.73
   1  -3  10    6.37    1.51
   2  -3  10   86.17    3.83
   3  -3  10  308.27   23.73
   4  -3  10   54.08    2.33
   5  -3  10   18.12    1.67
   6  -3  10    4.09    1.01
   7  -3  10    7.90    1.09
   8  -3  10    3.11    2.26
   9  -3  10    0.26    0.80
  10  -3  10   -0.25    0.66
  -5  -2  10    1.86    1.00
  -4  -2  10    1.84    2.35
  -3  -2  10    4.53    3.04
  -2  -2  10   -0.34    3.01
  -1  -2  10    0.94    2.71
   0  -2  10   14.56    2.37
   1  -2  10  354.86   12.73
   2  -2  10  909.64   18.27
   3  -2  10    5.10    1.15
   4  -2  10  147.46    6.12
   5  -2  10    3.85    0.98
   6  -2  10    3.49    0.94
   7  -2  10    0.38    0.93
   8  -2  10    0.14    1.42
   9  -2  10    1.28    0.84
  10  -2  10   -0.04    0.71
  11  -2  10   -0.18    0.79
  -5  -1  10    0.13    1.44
  -3  -1  10    4.44    1.40
  -2  -1  10    0.80    2.14
  -1  -1  10    1.12    2.23
   0  -1  10   24.46    4.78
   1  -1  10  302.47   10.69
   2  -1  10   71.92    3.57
   3  -1  10   17.27    1.84
   4  -1  10    4.99    0.93
   5  -1  10    5.00    0.96
   6  -1  10   21.50    1.70
   7  -1  10    4.31    1.07
   8  -1  10    3.08    1.08
   9  -1  10    6.01    1.45
  10  -1  10   -1.06    1.06
  11  -1  10    0.13    0.81
  -5   0  10    1.92    1.32
  -4   0  10   -0.48    1.32
  -3   0  10    2.56    1.77
  -2   0  10    6.97    3.75
  -1   0  10  181.60    6.71
   0   0  10  398.94   81.64
   1   0  10    7.83    1.53
   2   0  10    0.72    1.39
   3   0  10    3.40    1.15
   4   0  10   41.85    2.98
   5   0  10   94.57    3.17
   6   0  10   67.21    3.25
   7   0  10    7.28    1.03
   8   0  10    2.96    1.26
   9   0  10    6.23    2.11
  10   0  10    5.02    1.63
  11   0  10   16.68    8.86
  -5   1  10    1.92    1.38
  -4   1  10    2.58    1.76
  -3   1  10    9.08    2.92
  -2   1  10    2.26    3.63
  -1   1  10  325.81   15.66
   0   1  10   19.49    5.35
   1   1  10  262.46   14.66
   2   1  10    6.08    2.85
   3   1  10    1.31    1.27
   4   1  10   54.80    4.08
   5   1  10    5.35    1.31
   6   1  10    1.62    1.30
   7   1  10    3.29    1.57
   8   1  10   48.87    2.94
   9   1  10   16.30    2.82
  10   1  10   73.40   40.78
  11   1  10    0.33    1.00
  -5   2  10    0.09    1.27
  -4   2  10    0.20    0.98
  -3   2  10   20.93    5.12
  -2   2  10   97.93    6.01
  -1   2  10   46.96    3.77
   0   2  10    0.88    1.39
   1   2  10    1.33    1.36
   2   2  10   -1.19    2.01
   3   2  10   18.16    3.45
   4   2  10   12.86    2.34
   5   2  10   11.50    1.42
   6   2  10   72.23    4.22
   7   2  10   82.67    9.94
   8   2  10    1.98    1.67
   9   2  10   39.19    4.07
  10   2  10   34.12   18.84
  11   2  10    1.27    1.39
  12   2  10    0.87    0.83
  -5   3  10    1.31    1.17
  -4   3  10    1.17    0.98
  -3   3  10   55.32   10.51
  -2   3  10   20.63    2.63
  -1   3  10   40.85    4.12
   0   3  10    6.83    1.24
   1   3  10   86.03   13.38
   2   3  10   -1.00    1.50
   3   3  10   92.67    6.81
   4   3  10   24.47    2.46
   5   3  10   54.54    4.80
   6   3  10    8.86    1.45
   7   3  10   12.41    2.41
   8   3  10   61.43    6.15
   9   3  10   33.23    3.79
  10   3  10    4.76    1.79
  11   3  10   10.52    1.80
  -4   4  10    5.17    1.23
  -3   4  10    7.17    1.85
  -2   4  10    6.03    1.26
  -1   4  10    1.26    1.43
   0   4  10    0.29    1.09
   1   4  10    2.34    1.28
   2   4  10   13.63    3.66
   3   4  10   10.64    2.39
   4   4  10   36.00    2.71
   5   4  10   -1.58    3.71
   6   4  10    0.67    2.10
   7   4  10    3.17    1.80
   8   4  10   13.30    6.45
   9   4  10   58.03    2.97
  10   4  10   32.87    2.23
  11   4  10    7.27    1.51
  -4   5  10    0.25    0.81
  -3   5  10    1.49    0.94
  -2   5  10    0.27    1.00
  -1   5  10   32.41    2.77
   0   5  10    0.07    1.41
   1   5  10   20.36    3.92
   2   5  10   48.28    4.59
   3   5  10    0.09    1.87
   4   5  10   25.48    2.46
   5   5  10   61.38    3.87
   7   5  10    1.14    3.23
   8   5  10    3.44    1.71
   9   5  10   13.33    1.52
  10   5  10    6.48    1.24
  -3   6  10    0.98    0.83
  -2   6  10    1.50    0.97
  -1   6  10    0.38    0.98
   0   6  10   14.77    1.52
   1   6  10   56.97    4.57
   2   6  10   41.02    6.53
   3   6  10    4.16    3.12
   4   6  10   13.35    2.98
   5   6  10    4.83    2.27
   6   6  10   17.52    1.96
   7   6  10    3.57    3.34
   8   6  10   14.21    1.89
   9   6  10   15.94    1.40
  10   6  10   12.67    1.55
  -3   7  10    0.91    0.84
  -2   7  10    5.81    2.52
  -1   7  10    8.45    3.25
   0   7  10   13.50    1.32
   1   7  10    0.25    1.19
   2   7  10    2.57    1.23
   3   7  10   -1.08    1.93
   4   7  10    7.82    1.88
   5   7  10    4.54    2.11
   6   7  10   43.72    4.80
   7   7  10   64.88    3.07
   8   7  10    5.85    1.63
   9   7  10   17.53    1.51
  -2   8  10   -0.78    0.78
  -1   8  10   28.54   15.55
   0   8  10   -0.03    0.82
   1   8  10    1.03    1.05
   2   8  10    2.83    1.13
   3   8  10    0.18    1.55
   4   8  10    7.98    1.94
   5   8  10    3.15    1.57
   6   8  10   12.15    1.65
   7   8  10    3.69    1.26
   8   8  10    1.35    0.95
   0   9  10    0.90    0.60
   1   9  10    0.99    0.69
   2   9  10   -0.24    0.87
   3   9  10    0.05    0.66
   4   9  10    3.36    1.48
   5   9  10   28.03    2.33
   6   9  10   -0.07    1.14
   7   9  10    3.72    1.03
   8   9  10    0.46    1.32
   3  10  10   -0.65    1.66
   4  10  10    0.38    1.39
   5  10  10   -0.33    1.27
   6  10  10    2.13    1.35
  -1  -7  11    1.48    1.13
   0  -7  11    0.34    1.45
   1  -7  11    0.32    1.64
   2  -7  11   -0.59    1.67
   3  -7  11    0.09    1.74
   4  -7  11   -1.69    1.82
  -2  -6  11    0.06    1.23
  -1  -6  11    0.08    1.62
   0  -6  11    6.62    2.18
   1  -6  11   -0.11    2.17
   2  -6  11    1.53    2.27
   3  -6  11   -0.61    2.26
   4  -6  11    2.70    2.28
   5  -6  11    2.97    2.34
  -3  -5  11    0.17    1.20
  -2  -5  11    2.81    2.22
  -1  -5  11   11.89    5.44
   0  -5  11   11.28    2.64
   1  -5  11    1.27    2.30
   2  -5  11   -0.84    1.81
   3  -5  11    0.66    1.97
   4  -5  11    1.85    1.58
   5  -5  11    7.46    1.94
   6  -5  11   -0.91    1.65
  -4  -4  11    0.23    1.04
  -3  -4  11    1.43    1.29
  -2  -4  11    2.51    1.44
  -1  -4  11    2.61    1.24
   0  -4  11    0.74    1.35
   1  -4  11   27.62    3.75
   2  -4  11    5.61    1.80
   3  -4  11   10.57    2.50
   4  -4  11  122.82    7.79
   6  -4  11    1.77    1.22
   7  -4  11    0.16    1.33
   8  -4  11    0.68    1.26
  -4  -3  11    0.96    1.36
  -3  -3  11    1.83    1.04
  -2  -3  11   -0.29    1.25
  -1  -3  11    6.68    1.97
   0  -3  11    1.49    1.42
   1  -3  11    5.38    1.86
   2  -3  11   15.32    2.38
   3  -3  11   90.19    4.01
   4  -3  11   12.97    1.84
   5  -3  11    7.02    1.61
   6  -3  11    1.13    1.51
   7  -3  11   -1.17    1.17
   8  -3  11   -0.54    1.00
   9  -3  11    0.30    0.91
  10  -3  11   -0.31    0.72
  -4  -2  11    0.87    1.07
  -3  -2  11    1.12    1.34
  -2  -2  11    4.96    2.20
  -1  -2  11    9.47    2.39
   0  -2  11    0.27    1.66
   1  -2  11   22.62    2.69
   2  -2  11  298.39   20.73
   3  -2  11   22.33    3.26
   4  -2  11   19.57    2.09
   5  -2  11   31.17    2.47
   6  -2  11    3.05    1.03
   7  -2  11   -0.17    2.51
   8  -2  11   -0.44    1.00
   9  -2  11   -0.07    0.96
  10  -2  11   -0.36    0.87
  -4  -1  11    0.82    1.47
  -3  -1  11    3.48    2.00
  -2  -1  11    5.00    1.44
  -1  -1  11   22.06    2.44
   0  -1  11   35.98    5.87
   1  -1  11   76.86    6.39
   2  -1  11   46.17    2.80
   3  -1  11  111.28    4.56
   4  -1  11   31.08    2.65
   5  -1  11    3.61    1.13
   6  -1  11    1.73    1.15
   7  -1  11    0.64    1.01
   8  -1  11    0.16    1.09
   9  -1  11    2.41    0.99
  10  -1  11   -0.17    0.90
  11  -1  11   -0.06    1.01
  -3   0  11    0.25    2.54
  -2   0  11    6.64    3.35
   0   0  11    8.55    2.80
   1   0  11   10.21    6.96
   2   0  11    0.10    1.42
   3   0  11    4.93    1.50
   4   0  11    0.19    1.24
   5   0  11   45.60    2.55
   6   0  11   82.59    4.38
   7   0  11   30.23    9.64
   8   0  11    0.38    1.16
   9   0  11    0.05    1.14
  10   0  11    0.06    0.80
  11   0  11    3.68    1.27
  -3   1  11    0.68    2.18
  -2   1  11    0.55    1.97
  -1   1  11   77.53    5.03
   0   1  11   34.80    4.02
   1   1  11   -1.15    1.86
   2   1  11    1.64    1.90
   3   1  11    4.03    1.36
   4   1  11   13.02    1.83
   5   1  11   56.11    2.85
   6   1  11   51.13    5.51
   7   1  11   18.34    2.57
   8   1  11    2.82    1.36
   9   1  11    0.83    1.21
  10   1  11    3.67    1.80
  11   1  11    0.67    1.15
  -4   2  11    0.05    1.06
  -3   2  11   -0.55    1.83
  -2   2  11   -0.28    1.31
  -1   2  11    4.83    1.72
   0   2  11   25.99    3.74
   1   2  11   90.51    7.77
   2   2  11    2.11    1.79
   3   2  11   -1.02    1.24
   4   2  11    9.14    1.51
   5   2  11    9.80    1.48
   6   2  11   -1.58    1.94
   7   2  11   14.97    2.81
   8   2  11    0.87    1.36
   9   2  11    2.73    2.13
  10   2  11   10.69    5.64
  -4   3  11   -0.37    1.19
  -3   3  11    4.35    1.38
  -2   3  11    1.75    2.50
  -1   3  11    1.05    1.44
   0   3  11    2.62    1.57
   1   3  11   31.78    5.27
   2   3  11    7.44    1.66
   3   3  11    1.51    1.32
   4   3  11   21.97    2.68
   5   3  11   18.13    2.42
   6   3  11    3.80    1.87
   7   3  11   11.68    1.83
   8   3  11    1.34    1.67
   9   3  11    0.29    1.21
  10   3  11    0.25    0.97
  -3   4  11    2.42    1.59
  -2   4  11    0.57    1.24
  -1   4  11    8.33    1.82
   0   4  11    0.89    1.44
   1   4  11    1.19    4.26
   2   4  11   31.98    5.64
   3   4  11   78.04    6.02
   4   4  11    0.30    2.24
   5   4  11    1.21    2.05
   6   4  11   29.32    5.10
   7   4  11   13.46    3.43
   8   4  11    0.56    1.70
   9   4  11    0.22    1.13
  10   4  11    0.34    0.95
  -3   5  11    0.33    0.92
  -2   5  11    0.36    1.69
  -1   5  11    5.02    1.57
   0   5  11   15.81    3.78
   1   5  11    3.83    1.54
   2   5  11   88.16   11.73
   3   5  11    3.55    2.32
   4   5  11   36.33    3.08
   5   5  11   43.03    6.24
   6   5  11   16.59    4.55
   7   5  11   11.01    3.88
   8   5  11   14.98    2.49
   9   5  11   46.18   27.31
  10   5  11    2.53    1.28
  -2   6  11   -0.65    1.09
  -1   6  11    0.09    1.22
   0   6  11    6.27    1.67
   1   6  11   39.89    2.83
   2   6  11    0.36    2.43
   3   6  11    2.10    2.16
   4   6  11   -0.74    2.29
   5   6  11   12.61    2.39
   6   6  11    1.74    2.03
   7   6  11    6.40    3.80
   8   6  11   19.61   13.72
   9   6  11    1.47    1.06
  -1   7  11   -0.48    1.02
   0   7  11   10.67    1.67
   1   7  11    9.48    1.56
   2   7  11    1.56    2.18
   3   7  11    3.77    2.14
   4   7  11    3.68    2.33
   5   7  11   -0.42    1.55
   6   7  11   -1.25    1.33
   7   7  11   19.00    2.25
   8   7  11    3.95    6.01
   9   7  11    1.27    1.17
   0   8  11    0.57    0.92
   1   8  11   -0.12    0.97
   2   8  11    2.26    1.83
   3   8  11    5.18    2.01
   4   8  11    0.70    1.69
   5   8  11    1.11    1.43
   6   8  11    0.36    1.24
   7   8  11    0.90    0.83
   8   8  11    0.54    1.16
   2   9  11    0.52    0.83
   3   9  11    0.36    1.85
   4   9  11    0.79    0.83
   5   9  11   31.93    6.05
   6   9  11    0.45    1.13
   7   9  11   -0.37    0.92
   2  -7  12   -0.97    1.06
   3  -7  12   -0.73    1.13
   0  -6  12   -0.99    1.31
   1  -6  12    0.38    1.66
   2  -6  12   -0.17    1.63
   3  -6  12    0.92    1.73
   4  -6  12    0.85    1.73
  -1  -5  12   -1.46    1.46
   0  -5  12    0.25    1.75
   1  -5  12   -1.44    1.97
   2  -5  12    0.74    2.02
   3  -5  12    0.03    1.67
   4  -5  12   -0.86    1.62
   5  -5  12    3.01    2.08
  -2  -4  12   -0.99    1.40
  -1  -4  12    1.64    1.82
   0  -4  12    1.09    1.96
   1  -4  12    3.16    1.26
   2  -4  12    2.10    1.09
   3  -4  12    1.55    1.15
   4  -4  12   13.60    7.83
   5  -4  12    1.11    1.43
   6  -4  12    0.18    1.38
   7  -4  12   -0.49    2.19
  -3  -3  12   -0.57    1.16
  -2  -3  12    3.65    1.17
  -1  -3  12    0.85    1.22
   0  -3  12   21.96    4.74
   1  -3  12    2.96    1.46
   2  -3  12    1.02    1.26
   3  -3  12   15.76    2.17
   4  -3  12   28.53    2.66
   5  -3  12    5.12    1.52
   6  -3  12   -0.42    1.31
   7  -3  12    2.56    1.39
   8  -3  12    2.59    1.31
   9  -3  12    4.23    2.01
  -3  -2  12    1.58    1.38
  -2  -2  12    5.68    1.82
  -1  -2  12    3.37    1.56
   0  -2  12   -0.03    1.53
   1  -2  12    7.83    2.74
   2  -2  12    4.58    2.60
   3  -2  12   19.66    3.21
   4  -2  12   15.44    2.84
   5  -2  12    0.84    1.68
   6  -2  12   -0.12    1.62
   7  -2  12    0.16    1.26
   8  -2  12    1.85    1.20
   9  -2  12    1.53    1.83
  10  -2  12    1.26    1.02
  -3  -1  12    7.74    2.09
  -2  -1  12    5.47    1.50
  -1  -1  12   -0.12    1.21
   0  -1  12    7.25    3.02
   1  -1  12   52.82    5.76
   2  -1  12    5.38    2.05
   3  -1  12   -2.10    2.92
   4  -1  12   -0.34    1.77
   5  -1  12    9.80    4.81
   7  -1  12   11.95    1.94
   8  -1  12   11.76    2.02
   9  -1  12    0.88    0.84
  10  -1  12    0.07    1.16
  -3   0  12   -0.92    1.58
  -2   0  12    1.78    1.59
  -1   0  12   -1.27    1.82
   0   0  12    0.48    3.07
   1   0  12   46.44    5.60
   2   0  12   35.10    4.27
   3   0  12    5.47    3.23
   4   0  12    1.09    1.69
   5   0  12    0.81    1.78
   6   0  12    2.44    1.82
   7   0  12    5.56    1.97
   8   0  12    0.43    1.17
   9   0  12    0.49    2.50
  10   0  12    0.69    1.00
  -3   1  12    1.03    1.55
  -2   1  12   -0.33    1.58
  -1   1  12    0.98    1.71
   0   1  12    1.40    1.86
   1   1  12    5.94    2.81
   2   1  12    0.47    2.61
   3   1  12   39.30    4.47
   4   1  12   10.51    5.23
   5   1  12    7.04    2.52
   6   1  12   41.75   12.96
   7   1  12    0.67    1.57
   8   1  12    0.88    1.60
   9   1  12   -0.82    1.15
  10   1  12   -0.26    0.96
  11   1  12   -0.89    0.89
  -3   2  12    3.55    2.04
  -2   2  12   -0.63    1.49
  -1   2  12   -0.32    1.67
   0   2  12   10.90    2.00
   1   2  12    1.14    2.14
   2   2  12    0.55    1.55
   3   2  12   32.34    4.30
   4   2  12    0.74    1.66
   5   2  12   34.10    2.79
   6   2  12    0.33    1.74
   7   2  12    6.05    2.84
   8   2  12    1.71    2.10
   9   2  12   -0.63    1.74
  10   2  12   -0.68    1.44
  11   2  12    0.85    0.87
  -3   3  12   -0.42    1.58
  -2   3  12   -1.05    1.40
  -1   3  12    3.13    1.36
   0   3  12    3.71    1.06
   1   3  12   -0.89    1.64
   2   3  12    2.01    2.04
   3   3  12    1.44    1.14
   4   3  12   63.85   25.98
   5   3  12   56.33   16.44
   6   3  12    0.14    2.08
   7   3  12    1.30    2.49
   8   3  12    0.86    1.94
   9   3  12   -0.31    1.69
  10   3  12    5.68    3.18
  -2   4  12   -0.11    1.01
  -1   4  12    3.22    3.20
   0   4  12    3.55    1.90
   1   4  12    0.27    1.27
   2   4  12    1.99    1.32
   3   4  12    9.64    4.15
   4   4  12    0.88    3.92
   5   4  12    2.70    3.77
   6   4  12    1.66    2.53
   7   4  12   14.37    4.74
   8   4  12   -1.88    1.90
   9   4  12    0.09    1.64
  10   4  12    1.84    1.19
  -2   5  12    1.28    1.65
  -1   5  12    0.03    0.99
   0   5  12    0.17    1.19
   1   5  12   -0.25    1.21
   2   5  12    6.76    1.49
   3   5  12   31.69    5.25
   4   5  12    7.70    8.18
   5   5  12   -0.57    1.41
   6   5  12    1.60    1.50
   7   5  12   -0.12    1.87
   8   5  12    0.69    1.72
   9   5  12    3.06    1.56
  -1   6  12    0.85    1.69
   0   6  12    0.95    1.05
   1   6  12    6.58    3.62
   2   6  12   10.08    1.54
   3   6  12    0.44    2.05
   4   6  12   -0.39    1.27
   5   6  12    8.37    3.65
   6   6  12    0.16    2.03
   7   6  12   -0.41    1.73
   8   6  12    1.16    1.55
   9   6  12    0.90    1.12
   0   7  12    0.78    1.44
   1   7  12    5.34    1.18
   2   7  12    3.24    1.15
   3   7  12   -1.59    3.29
   4   7  12    3.18    1.86
   5   7  12    2.18    0.99
   6   7  12    0.52    1.59
   7   7  12    3.41    1.58
   8   7  12    1.16    1.22
   2   8  12    1.26    0.85
   3   8  12    9.31    1.56
   4   8  12    1.58    1.42
   5   8  12    0.65    1.44
   6   8  12   -0.11    1.16
   7   8  12   -0.44    0.98
   1  -5  13    1.79    1.36
   2  -5  13    1.07    1.43
   3  -5  13   -0.34    1.46
   4  -5  13   -0.21    1.51
   0  -4  13   -0.06    1.37
   1  -4  13    0.30    1.62
   2  -4  13   -0.26    1.76
   3  -4  13   -0.90    1.50
   4  -4  13    1.18    1.71
   5  -4  13    3.47    2.73
   6  -4  13    2.93    2.55
  -1  -3  13    2.65    1.35
   0  -3  13    2.57    2.48
   1  -3  13    1.00    1.03
   2  -3  13    0.57    0.96
   3  -3  13    7.08    1.58
   4  -3  13    6.29    2.94
   5  -3  13    0.29    1.66
   6  -3  13    2.57    1.72
   7  -3  13    1.81    1.85
   8  -3  13    1.35    1.68
  -1  -2  13    1.19    1.36
   0  -2  13    4.89    1.88
   1  -2  13    4.52    2.02
   2  -2  13    1.14    1.31
   3  -2  13    9.76    1.78
   4  -2  13   25.43    2.59
   5  -2  13    0.33    1.79
   6  -2  13    0.72    2.57
   7  -2  13    1.64    1.08
   8  -2  13    0.67    0.96
   9  -2  13   -0.29    1.39
  -1  -1  13    1.70    1.57
   0  -1  13    5.42    2.11
   1  -1  13    6.48    2.43
   2  -1  13    1.94    1.81
   3  -1  13    7.10    2.11
   4  -1  13    2.68    1.65
   5  -1  13   -2.55    2.55
   6  -1  13    0.47    1.84
   7  -1  13    1.63    1.11
   8  -1  13    7.38    1.83
   9  -1  13    7.79    4.19
  -1   0  13   -0.37    1.56
   0   0  13    1.08    1.85
   1   0  13   -0.94    1.53
   2   0  13   21.54    3.46
   3   0  13   24.06    2.43
   4   0  13    3.73    1.47
   5   0  13    0.89    1.74
   6   0  13   -2.13    2.13
   7   0  13    1.29    1.29
   8   0  13    1.32    1.08
   9   0  13    0.72    0.97
  -1   1  13   -1.19    1.19
   0   1  13    2.39    1.82
   1   1  13    2.96    1.61
   2   1  13    7.48    1.86
   3   1  13    5.01    1.51
   4   1  13   -0.04    1.19
   5   1  13   -1.06    1.63
   6   1  13    7.60    5.89
   7   1  13    4.02    2.15
   8   1  13    1.11    1.43
   9   1  13    0.20    0.95
  10   1  13    0.12    1.22
  -1   2  13   -0.21    1.09
   0   2  13    0.14    1.22
   1   2  13    3.37    1.90
   2   2  13    2.88    1.40
   3   2  13    5.68    1.44
   4   2  13    0.36    1.06
   5   2  13   10.63    7.01
   6   2  13   -0.83    1.59
   7   2  13    0.25    1.51
   8   2  13    0.21    1.72
   9   2  13    1.04    0.98
  10   2  13    1.21    1.19
  -1   3  13   -1.23    2.06
   0   3  13    8.40    5.36
   1   3  13    1.59    1.09
   2   3  13    0.46    0.97
   3   3  13   -1.13    2.58
   4   3  13    2.88    2.76
   5   3  13   22.92   14.55
   6   3  13    6.05    3.24
   7   3  13    0.34    1.43
   8   3  13   -0.19    1.65
   9   3  13    0.08    1.37
  10   3  13   -0.78    1.02
  -1   4  13    0.15    1.76
   0   4  13   -0.25    1.32
   1   4  13    3.18    2.26
   2   4  13    1.72    2.36
   3   4  13   10.92    2.34
   4   4  13    6.08    2.77
   5   4  13   -0.21    1.38
   6   4  13    0.14    1.41
   7   4  13    4.44    1.92
   8   4  13   -0.89    1.61
   9   4  13    0.81    1.26
   0   5  13   -0.17    2.00
   1   5  13    0.71    1.85
   2   5  13   -0.55    2.18
   3   5  13   10.21    2.18
   4   5  13    3.98    1.89
   5   5  13   -0.13    1.11
   6   5  13    0.75    1.21
   7   5  13    0.17    1.48
   8   5  13    0.30    1.36
   9   5  13    1.34    1.07
   1   6  13    1.79    1.62
   2   6  13    5.71    2.12
   3   6  13    0.63    1.70
   4   6  13    2.00    1.70
   5   6  13    4.50    2.58
   6   6  13    0.76    1.34
   7   6  13   -1.26    1.28
   8   6  13    0.11    1.06
   2   7  13    0.76    1.38
   3   7  13    1.25    1.62
   4   7  13    0.60    1.57
   5   7  13    1.33    1.52
   6   7  13    0.86    1.00
   7   7  13    1.48    0.97
   3  -3  14    0.69    1.85
   4  -3  14   -1.17    2.18
   5  -3  14    0.79    2.17
   6  -3  14    2.25    2.08
   1  -2  14    0.30    0.94
   2  -2  14    4.05    1.32
   3  -2  14    2.16    2.16
   4  -2  14    3.57    2.53
   5  -2  14    4.10    2.48
   6  -2  14    1.12    1.33
   7  -2  14    1.18    1.23
   1  -1  14    0.82    1.10
   2  -1  14   -0.60    1.08
   3  -1  14    7.12    1.36
   4  -1  14    3.72    2.59
   5  -1  14    1.62    1.52
   6  -1  14    0.15    1.51
   7  -1  14   -0.02    1.35
   8  -1  14   -0.32    1.53
   0   0  14    3.64    1.16
   1   0  14    0.75    1.12
   2   0  14    1.35    1.29
   3   0  14    5.16    1.52
   5   0  14    0.84    1.71
   6   0  14    0.77    1.67
   7   0  14    0.63    1.46
   8   0  14   -0.17    1.50
   9   0  14    0.28    1.12
   1   1  14    3.13    1.19
   2   1  14   19.43    2.66
   3   1  14    0.93    1.02
   4   1  14   -0.53    2.58
   5   1  14   -1.33    2.69
   6   1  14   -0.10    1.73
   7   1  14    0.39    1.89
   8   1  14   -0.08    1.60
   9   1  14    0.56    1.19
   1   2  14    0.34    0.72
   2   2  14   -0.12    0.80
   3   2  14    7.15    1.24
   4   2  14   -1.01    2.51
   5   2  14    5.17    2.57
   6   2  14    1.04    2.84
   7   2  14   -0.25    1.61
   8   2  14    0.15    1.39
   9   2  14   -0.64    1.18
   1   3  14   -0.28    1.17
   2   3  14    0.81    1.67
   3   3  14    3.78    2.35
   4   3  14   -0.47    2.35
   5   3  14    3.01    2.44
   6   3  14    0.83    1.36
   7   3  14    2.19    1.45
   8   3  14   -0.40    1.27
   9   3  14    0.05    0.97
   2   4  14   -0.46    1.28
   3   4  14    0.38    1.96
   4   4  14    6.22    2.28
   5   4  14    1.55    2.10
   6   4  14    1.80    1.55
   7   4  14   -0.39    1.25
   8   4  14    0.05    1.12
   2   5  14   -0.39    1.48
   3   5  14    0.16    1.66
   4   5  14    1.10    1.86
   5   5  14    0.84    1.74
   6   5  14   -0.61    0.89
   7   5  14    0.29    1.02
   3   6  14    0.35    1.30
   4   6  14    4.50    1.57
   5   6  14   -0.31    1.38
   4  -1  15   12.09    2.11
   5  -1  15    0.56    1.82
   6  -1  15    0.39    1.58
   4   0  15   -0.23    1.93
   5   0  15    0.32    1.91
   6   0  15   -0.36    1.78
   3   1  15    3.19    1.74
   5   1  15   -0.08    1.88
   6   1  15   -0.08    1.88
   3   3  15   -0.32    1.46
   4   3  15    0.76    1.74
   5   3  15   -0.39    1.72
   4   4  15   -0.25    1.38
   5   4  15   -0.06    1.42
