# Supplementary material for: Crystal structures of three newly synthesized flavanone hydrazones
Source: Acta Crystallogr E Crystallogr Commun. 2023 Feb 28;79(Pt 3):236–40. doi: 10.1107/S2056989023001184 (PMC9993913; doi:10.1107/S2056989023001184)
Supplement: Supplementary file 19 [file e-79-00236-sup19.txt]

   1   0   0  512.09    8.65
   2   0   0    1.34    0.30
   3   0   0 1214.76   17.65
   4   0   0  709.08   16.01
   5   0   0   55.65    5.41
   6   0   0   44.04    3.79
   7   0   0  152.59    7.22
   8   0   0    1.22    6.08
   9   0   0    1.44    2.22
  10   0   0    2.64    2.82
 -10   1   0   -1.33    3.54
  -9   1   0   -1.83    2.75
  -8   1   0    4.59    4.44
  -7   1   0  196.03    6.70
  -6   1   0  434.78   12.66
  -5   1   0    5.22    2.14
  -4   1   0  364.02    7.58
  -3   1   0   36.85    1.38
  -2   1   0  824.95   12.04
  -1   1   0  909.48   17.16
   0   1   0 4374.99   71.36
   1   1   0   94.27    2.66
   2   1   0 1047.81   21.93
   3   1   0 1670.25   34.76
   4   1   0    2.79    1.42
   5   1   0  183.26    6.81
   6   1   0  220.07    7.22
   7   1   0   52.80    5.20
   8   1   0    7.92    3.29
   9   1   0    3.04    4.53
  10   1   0   -0.40    2.54
 -11   2   0    0.18    2.40
 -10   2   0    0.62    4.04
  -9   2   0   48.36   11.99
  -8   2   0    1.09    2.96
  -7   2   0    9.62    2.66
  -6   2   0   18.74    2.43
  -5   2   0  117.00    4.01
  -4   2   0 1848.39   38.35
  -3   2   0  159.63    3.14
  -2   2   0   44.14    1.61
  -1   2   0  398.64    8.08
   0   2   0 1230.04   18.62
   1   2   0  696.15   16.13
   2   2   0    2.56    0.80
   3   2   0  472.55   45.24
   4   2   0  262.83   12.31
   5   2   0    0.41    1.85
   6   2   0   -2.35    2.35
   7   2   0   37.14    5.38
   8   2   0    9.31    5.45
   9   2   0    6.50    2.54
 -11   3   0    2.05    2.27
 -10   3   0    2.72    5.32
  -9   3   0    1.34    3.40
  -8   3   0   14.65    3.03
  -7   3   0   19.85    2.87
  -6   3   0  211.58    6.28
  -5   3   0  206.39    5.61
  -4   3   0  243.06    8.20
  -3   3   0 1217.05   25.69
  -2   3   0 1126.09   40.38
  -1   3   0  765.66   18.28
   0   3   0    1.10    0.48
   1   3   0 1726.12   29.50
   2   3   0   87.47    8.47
   3   3   0  823.72   16.78
   4   3   0    0.54    1.86
   5   3   0   12.53    2.90
   6   3   0   16.16    4.60
   7   3   0    4.24    2.55
   8   3   0    8.03    2.28
   9   3   0   12.27    5.79
 -11   4   0   -2.34    2.71
 -10   4   0    8.32    1.88
  -9   4   0    0.49    1.99
  -8   4   0   52.22    4.27
  -7   4   0   62.95    7.20
  -6   4   0  102.75    4.12
  -5   4   0   44.87    2.45
  -4   4   0 1023.73   22.78
  -3   4   0  253.81    4.69
  -2   4   0   20.54    0.73
  -1   4   0 1460.26   29.68
   0   4   0   92.49    6.95
   1   4   0   20.09    1.91
   2   4   0   10.99    2.47
   3   4   0  351.86    9.56
   4   4   0   -1.28    2.45
   5   4   0   36.33    4.48
   6   4   0   13.10    3.47
   7   4   0    1.31    2.41
   8   4   0   -0.11    1.67
   9   4   0    1.61    1.74
 -11   5   0   -1.61    2.70
 -10   5   0    3.75    1.73
  -9   5   0    0.33    1.88
  -8   5   0    5.05    2.23
  -7   5   0   12.77    1.97
  -6   5   0  471.58   11.44
  -5   5   0    7.83    2.46
  -4   5   0  313.83    7.33
  -3   5   0  362.68    7.14
  -2   5   0 1265.02   41.41
  -1   5   0    0.54    0.60
   0   5   0 5703.35  159.36
   1   5   0  171.34    5.37
   2   5   0  104.37    5.07
   3   5   0   99.79    4.21
   4   5   0    2.39    2.07
   5   5   0   38.97    3.56
   6   5   0  120.18    6.72
   7   5   0   20.14    2.88
   8   5   0    6.07    2.61
 -11   6   0   -1.17    1.55
 -10   6   0    1.88    1.71
  -9   6   0    3.47    2.16
  -8   6   0   11.41    2.54
  -7   6   0  103.90    4.57
  -6   6   0    1.74    1.25
  -5   6   0   19.75    3.76
  -4   6   0  173.41    4.96
  -3   6   0  292.89   21.10
  -2   6   0    2.41    1.41
  -1   6   0  531.93   12.79
   0   6   0  846.66   19.90
   1   6   0  260.05    9.21
   2   6   0    1.35    1.84
   3   6   0    0.78    2.10
   4   6   0    9.05    2.72
   5   6   0    1.77    5.15
   6   6   0   24.36    3.85
   7   6   0   61.34    6.81
   8   6   0    3.02    1.44
 -11   7   0   -1.25    1.54
 -10   7   0   11.49    1.77
  -9   7   0   15.50    4.02
  -8   7   0    8.42    1.83
  -7   7   0    8.12    1.79
  -6   7   0   91.28    4.18
  -5   7   0   59.12    3.13
  -4   7   0  125.14    8.78
  -3   7   0   23.99    3.86
  -2   7   0  429.96   11.28
  -1   7   0  144.56    8.30
   0   7   0 1046.90   24.09
   1   7   0   -1.01    1.78
   2   7   0  159.91    6.87
   3   7   0   54.35    4.19
   4   7   0   46.06    3.98
   5   7   0   59.22    4.21
   6   7   0   19.63    3.79
   7   7   0   17.95    8.15
 -11   8   0    0.44    1.59
 -10   8   0    5.45    1.51
  -9   8   0    3.60    2.78
  -8   8   0    6.65    3.02
  -7   8   0    6.47    1.71
  -6   8   0   24.96    3.85
  -5   8   0   22.01    2.25
  -4   8   0    0.71    1.47
  -3   8   0   41.38    3.37
  -2   8   0  819.54   21.15
  -1   8   0   -0.82    1.76
   0   8   0  118.03    5.40
   1   8   0    0.61    2.52
   2   8   0  424.86   19.36
   3   8   0  199.06    8.99
   4   8   0    9.99    2.57
   5   8   0    8.09    2.68
   6   8   0   -0.48    1.55
 -11   9   0    6.42    1.72
 -10   9   0    4.52    1.37
  -9   9   0    4.25    1.87
  -8   9   0    8.99    2.38
  -7   9   0   -0.92    1.45
  -6   9   0  728.05   18.25
  -5   9   0   86.18    4.00
  -4   9   0 1035.05   59.45
  -3   9   0    4.16    1.96
  -2   9   0   14.69    3.01
  -1   9   0   20.54    4.19
   0   9   0  116.83    5.97
   1   9   0   12.46    2.92
   2   9   0   71.05    8.70
   3   9   0   -1.10    2.15
   4   9   0    2.73    2.28
   5   9   0    5.11    1.85
   6   9   0    2.81    1.43
 -10  10   0   -0.66    1.41
  -9  10   0    4.71    1.23
  -8  10   0    3.66    1.54
  -7  10   0  335.55   28.49
  -6  10   0 1181.45  113.00
  -5  10   0  317.76   21.31
  -4  10   0   39.46    3.87
  -3  10   0   18.91    5.58
  -2  10   0   98.14    9.37
  -1  10   0    9.88    2.78
   0  10   0    2.18    2.39
   1  10   0   64.92    6.39
   2  10   0    1.08    2.50
   3  10   0    3.39    2.31
   4  10   0    1.81    2.96
   5  10   0    0.71    0.85
 -10  11   0   -0.75    1.75
  -9  11   0    0.72    0.98
  -8  11   0   20.59    1.89
  -7  11   0   12.13    1.92
  -6  11   0  126.00   11.13
  -5  11   0   26.91    4.82
  -4  11   0   19.15    3.17
  -3  11   0   28.73    3.52
  -2  11   0   17.99    3.06
  -1  11   0   39.41    5.19
   0  11   0    2.41    2.43
   1  11   0   90.52    5.11
   2  11   0   12.31    2.48
   3  11   0   -0.77    2.16
   4  11   0    7.01    1.21
  -9  12   0   -0.18    1.66
  -8  12   0    1.79    1.35
  -7  12   0   38.87    6.58
  -6  12   0   70.23    7.78
  -5  12   0    2.46    1.92
  -4  12   0   -0.64    1.99
  -3  12   0   17.83    2.97
  -2  12   0   84.01    9.08
  -1  12   0    7.16    2.87
   0  12   0   30.19    6.89
   1  12   0    5.87    1.93
   2  12   0    3.49    1.42
   3  12   0    6.62    1.12
  -8  13   0    8.84    6.04
  -7  13   0    4.85    1.43
  -6  13   0    3.82    1.49
  -5  13   0   54.15    6.71
  -4  13   0   87.65   10.00
  -3  13   0   24.08    3.26
  -2  13   0    2.95    1.49
  -1  13   0   16.36    2.10
   0  13   0    2.18    1.07
   1  13   0   -0.48    0.86
  -7  14   0    0.72    1.74
  -6  14   0    2.38    1.63
  -5  14   0    3.78    1.44
  -4  14   0    1.54    1.34
  -3  14   0    5.71    2.34
  -2  14   0   -0.36    1.43
  -1  14   0    0.07    0.90
  -4  15   0    0.15    1.12
  -3  15   0    4.30    1.39
   2 -15   1   -0.12    0.89
   3 -15   1   -0.60    1.23
   4 -15   1    1.82    1.28
   0 -14   1   -0.11    1.40
   1 -14   1   11.57    1.82
   2 -14   1    0.63    1.26
   3 -14   1    0.49    1.28
   4 -14   1    9.48    2.02
   5 -14   1    1.90    1.28
   6 -14   1   47.77    3.21
   7 -14   1    0.90    1.80
  -2 -13   1    7.73    1.53
  -1 -13   1    6.75    1.29
   0 -13   1   56.62    5.69
   1 -13   1    3.20    3.27
   2 -13   1    0.65    1.73
   3 -13   1   28.76    5.22
   4 -13   1    0.76    1.78
   5 -13   1    0.66    1.81
   6 -13   1   11.46    3.47
   7 -13   1    3.69    1.44
   8 -13   1    1.10    0.86
  -3 -12   1    2.43    1.53
  -2 -12   1    2.91    1.44
  -1 -12   1   11.06    2.32
   0 -12   1   69.63    7.51
   1 -12   1   -1.77    2.01
   2 -12   1   51.77    8.53
   3 -12   1    1.00    2.04
   4 -12   1    6.24    2.35
   5 -12   1  123.38   14.08
   6 -12   1    0.63    2.33
   7 -12   1   48.38    4.09
   8 -12   1   45.51    3.93
   9 -12   1   -0.50    1.45
  -4 -11   1    2.46    1.78
  -3 -11   1    7.63    3.13
  -2 -11   1    7.25    3.21
  -1 -11   1   62.16    4.60
   0 -11   1   57.79    3.82
   1 -11   1  105.41    7.95
   2 -11   1   22.58    3.54
   3 -11   1   22.37    3.30
   4 -11   1  315.01   20.14
   5 -11   1  146.58    9.68
   6 -11   1   10.11    3.77
   7 -11   1  183.93    8.59
   8 -11   1  156.75    9.88
   9 -11   1    1.59    0.90
  10 -11   1   -0.42    1.60
  -5 -10   1   11.55    2.09
  -4 -10   1    7.18    2.07
  -3 -10   1   10.07    3.95
  -2 -10   1   15.74    3.12
  -1 -10   1   32.34    5.11
   0 -10   1   -0.02    2.54
   1 -10   1   10.16    2.26
   2 -10   1   18.73    3.03
   3 -10   1    0.64    1.98
   4 -10   1   23.25    4.21
   5 -10   1  248.18   11.54
   6 -10   1   18.82    2.32
   7 -10   1  110.33    5.96
   8 -10   1   35.22    2.82
   9 -10   1    0.84    1.33
  10 -10   1    1.84    1.09
  -6  -9   1    6.58    1.68
  -5  -9   1    3.86    1.89
  -4  -9   1    2.85    3.46
  -3  -9   1   -0.12    2.15
  -2  -9   1    5.02    3.32
  -1  -9   1   18.15    3.21
   0  -9   1    7.10    3.18
   1  -9   1    0.63    2.16
   2  -9   1    2.97    1.72
   3  -9   1    2.01    1.83
   4  -9   1   10.58    2.33
   5  -9   1    0.86    2.09
   6  -9   1   41.19    7.82
   7  -9   1    1.28    1.43
   8  -9   1   63.33    7.52
   9  -9   1   13.77    2.52
  10  -9   1    2.06    1.61
  11  -9   1    0.60    1.29
  -6  -8   1    6.86    2.64
  -5  -8   1    4.15    2.75
  -4  -8   1    0.10    3.11
  -3  -8   1    8.64    3.27
  -2  -8   1   10.55    3.28
  -1  -8   1    2.15    2.94
   0  -8   1   10.10    2.37
   1  -8   1    2.09    2.03
   2  -8   1   28.12    2.37
   3  -8   1   73.02    6.83
   4  -8   1  113.34    5.61
   5  -8   1  305.38   10.64
   6  -8   1    1.58    1.72
   7  -8   1   24.88    2.63
   8  -8   1   12.50    2.57
   9  -8   1   43.59    4.50
  10  -8   1    2.45    1.72
  11  -8   1    1.14    1.47
  -7  -7   1   24.07    2.16
  -6  -7   1    4.08    2.80
  -5  -7   1   22.25    3.11
  -4  -7   1  170.00    7.06
  -3  -7   1   24.14    3.29
  -2  -7   1  167.98    6.36
  -1  -7   1  497.29   13.77
   0  -7   1   96.83    3.76
   1  -7   1   30.89    4.20
   2  -7   1  384.64   19.08
   3  -7   1  148.32    9.52
   4  -7   1   10.93    2.03
   5  -7   1    2.32    1.35
   6  -7   1   25.74    2.47
   7  -7   1   10.31    1.98
   8  -7   1    8.88    2.33
   9  -7   1   -2.01    3.01
  10  -7   1    1.15    1.73
  11  -7   1    0.44    1.41
  -8  -6   1    0.02    1.21
  -7  -6   1   73.00   26.70
  -6  -6   1   22.30    3.62
  -5  -6   1    2.69    5.08
  -4  -6   1   26.76    3.48
  -3  -6   1    9.03    2.55
  -2  -6   1  209.48    7.53
  -1  -6   1    3.21    1.84
   0  -6   1  263.30    7.98
   1  -6   1 1111.04   24.17
   2  -6   1 4319.20   70.66
   3  -6   1    0.44    1.26
   4  -6   1    1.13    1.26
   5  -6   1   10.11    2.03
   6  -6   1    0.94    1.31
   7  -6   1   51.62    3.40
   8  -6   1    3.01    4.12
   9  -6   1   -0.52    2.93
  10  -6   1    9.34    2.15
  11  -6   1   -0.51    1.24
  -8  -5   1   10.57    2.91
  -7  -5   1   98.76    6.15
  -6  -5   1   36.73    3.99
  -5  -5   1   36.03    3.47
  -4  -5   1    9.30    2.38
  -3  -5   1   12.95    2.16
  -2  -5   1   82.04    4.04
  -1  -5   1  151.65    4.92
   0  -5   1  934.90   29.14
   1  -5   1  614.14   19.35
   2  -5   1    7.01    0.73
   3  -5   1  164.73    4.26
   4  -5   1    6.78    1.17
   5  -5   1  225.25   12.29
   6  -5   1   37.53    2.69
   7  -5   1  411.85   10.62
   8  -5   1   49.74    4.20
   9  -5   1    0.81    2.24
  10  -5   1    4.37    1.83
  11  -5   1   -0.40    2.66
  -9  -4   1   -2.06    2.06
  -8  -4   1    0.53    2.84
  -7  -4   1   31.56    3.30
  -6  -4   1   14.65    3.19
  -5  -4   1   27.21    3.63
  -4  -4   1    8.81    2.53
  -3  -4   1    0.40    5.56
  -2  -4   1  139.68    6.09
  -1  -4   1  403.40   25.94
   0  -4   1  799.45   22.78
   1  -4   1 1043.25   17.43
   2  -4   1    4.26    0.68
   3  -4   1  379.41    9.72
   4  -4   1  126.83    4.87
   5  -4   1   13.76    1.97
   6  -4   1    5.12    1.39
   7  -4   1    7.70    2.84
   8  -4   1   21.06    5.17
   9  -4   1    5.05    1.80
  10  -4   1    2.00    4.90
  11  -4   1   -2.52    2.52
  -9  -3   1    9.57    4.46
  -8  -3   1    4.90    1.89
  -7  -3   1    2.22    4.43
  -6  -3   1  201.48   14.22
  -5  -3   1  124.58    6.27
  -4  -3   1    2.21    1.91
  -3  -3   1  563.21   14.94
  -2  -3   1   -0.48    1.36
  -1  -3   1  389.96    8.27
   0  -3   1   86.78    2.35
   1  -3   1    3.71    0.95
   2  -3   1    4.79    1.01
   3  -3   1  116.24    7.63
   4  -3   1 1731.31   36.02
   5  -3   1  386.52   11.32
   6  -3   1   64.95    3.38
   7  -3   1   18.30    3.11
   8  -3   1    4.87    2.59
   9  -3   1    1.35    2.74
  10  -3   1   -0.44    4.87
  11  -3   1    2.49    2.13
 -10  -2   1   -0.26    1.59
  -9  -2   1    4.03    2.45
  -8  -2   1   16.46    3.70
  -7  -2   1   29.69    4.00
  -6  -2   1   17.09    3.92
  -5  -2   1   92.31    5.62
  -4  -2   1   17.34    3.05
  -3  -2   1  151.06   13.79
  -2  -2   1 1048.33   44.24
  -1  -2   122350.05  449.98
   0  -2   1  446.33    6.88
   1  -2   1 1036.92   14.64
   2  -2   1  680.04   17.70
   3  -2   1   21.15    1.34
   4  -2   1   18.01    1.79
   5  -2   1    7.64    1.64
   6  -2   1   15.42    3.47
   7  -2   1   32.21    3.55
   8  -2   1   47.26    3.58
   9  -2   1    5.07    2.76
  10  -2   1   -4.09    4.09
 -10  -1   1    2.78    3.05
  -9  -1   1    5.79    4.28
  -8  -1   1   -2.34    2.85
  -7  -1   1  118.04   22.85
  -6  -1   1    6.29    2.53
  -5  -1   1  805.69   22.72
  -4  -1   1  412.98   10.80
  -3  -1   1   64.94    4.01
  -2  -1   114042.22  272.10
  -1  -1   1   93.74    2.08
   0  -1   1  837.23   16.69
   1  -1   1 1841.58   29.64
   2  -1   112200.89  194.27
   3  -1   1  622.56   11.49
   4  -1   1   16.96    2.55
   5  -1   1   -0.32    1.76
   6  -1   1    4.50    2.95
   7  -1   1  183.45    8.11
   8  -1   1   32.47    4.29
   9  -1   1   51.04    9.30
  10  -1   1    2.99    3.46
 -10   0   1    2.66    2.69
  -9   0   1   -0.59    4.50
  -8   0   1   38.55    8.30
  -7   0   1  115.55    6.82
  -6   0   1   89.29    4.80
  -5   0   1   58.06    5.43
  -4   0   1    0.39    0.96
  -3   0   1  112.82    2.02
  -2   0   1 4665.51   48.53
  -1   0   1  294.11    4.14
   0   0   1 1719.68   27.58
   1   0   1   87.47    2.22
   2   0   1  152.99    9.30
   3   0   1 1472.59   24.61
   4   0   1   16.00    2.70
   5   0   1   26.43    2.73
   6   0   1   -0.03    1.94
   7   0   1    3.71    3.45
   8   0   1    9.73    3.20
   9   0   1   42.89    4.97
  10   0   1    6.59    2.76
 -10   1   1    0.81    3.45
  -9   1   1    7.27    6.81
  -8   1   1   45.78    5.65
  -7   1   1   71.40    8.81
  -6   1   1   16.56    2.43
  -5   1   1  357.68    8.19
  -4   1   1    2.17    0.94
  -3   1   1  959.33   15.24
  -2   1   1 4849.61   59.91
  -1   1   1 7730.34   88.92
   0   1   1  974.94   12.04
   1   1   1  571.73    9.45
   2   1   1 3229.39   64.20
   3   1   1  476.62   11.68
   4   1   1 1376.25   39.82
   5   1   1   49.89    3.57
   6   1   1  187.79    7.32
   7   1   1   25.50    4.22
   8   1   1   39.16    5.10
   9   1   1   12.03    2.85
  10   1   1    0.68    2.32
 -11   2   1    2.21    2.44
 -10   2   1    0.74    4.11
  -9   2   1   36.48    6.80
  -8   2   1    0.52    3.33
  -7   2   1   98.82    5.44
  -6   2   1    8.46    1.96
  -5   2   1   20.54    1.74
  -4   2   1  528.50    8.72
  -3   2   1   16.62    0.84
  -2   2   1 1262.94   14.66
  -1   2   1  128.40    1.71
   0   2   1  210.67    6.88
   1   2   1  654.09   14.28
   2   2   1   17.21    1.08
   3   2   1  431.10    9.18
   4   2   1  278.66   12.73
   5   2   1  131.45    6.75
   6   2   1   -0.81    2.39
   7   2   1    2.96    4.89
   8   2   1   26.30    9.52
   9   2   1    2.21    1.43
 -11   3   1    4.34    4.38
 -10   3   1    0.45    4.89
  -8   3   1   18.93    3.04
  -7   3   1  115.82    5.71
  -6   3   1  270.62    7.24
  -5   3   1    8.43    1.20
  -4   3   1  149.71    5.07
  -3   3   1  843.62   12.27
  -2   3   1   79.00    1.35
  -1   3   1   49.76    1.38
   0   3   1  216.06    6.33
   1   3   1    0.14    1.14
   2   3   1   42.86    2.32
   3   3   1   13.44    2.16
   4   3   1   87.27    4.69
   5   3   1   54.97    4.62
   6   3   1   -0.21    2.71
   7   3   1   -2.14    3.05
   8   3   1    3.27    2.01
   9   3   1    1.47    1.76
 -11   4   1    1.60    5.48
 -10   4   1    4.68    1.98
  -9   4   1    0.58    2.28
  -8   4   1    7.09    2.34
  -7   4   1    6.94    4.55
  -6   4   1    5.78    1.28
  -5   4   1  600.70   12.15
  -4   4   1  363.02   13.62
  -3   4   1  185.28    3.50
  -2   4   1  220.94    5.03
  -1   4   1   59.89    4.75
   0   4   1   10.71    0.83
   1   4   1 1441.95   40.78
   2   4   1  399.43   11.31
   3   4   1  137.68    5.56
   4   4   1  199.36    7.60
   5   4   1   10.69    3.06
   6   4   1   44.11    4.62
   7   4   1    1.18    2.51
   8   4   1    9.61    2.84
 -11   5   1   -1.35    2.76
 -10   5   1    2.27    2.06
  -9   5   1   15.72    3.50
  -8   5   1   26.50    3.13
  -7   5   1    6.96    1.61
  -6   5   1  611.65   13.01
  -5   5   1 1402.66   33.22
  -4   5   1  109.31    3.07
  -3   5   1   45.65    1.33
  -2   5   1  249.30    6.49
  -1   5   1  906.93   51.31
   0   5   1  560.85   18.75
   1   5   1  101.63    3.92
   2   5   1  307.42    8.44
   3   5   1   14.29    2.24
   4   5   1   23.09    2.83
   5   5   1    4.22    2.13
   6   5   1    6.45    2.58
   7   5   1   13.65    2.63
   8   5   1    7.42    1.38
 -11   6   1   -1.46    1.46
 -10   6   1    2.10    1.88
  -9   6   1    1.38    1.84
  -8   6   1    1.89    2.54
  -7   6   1   13.48    1.69
  -6   6   1   10.93    1.42
  -5   6   1   18.11    5.51
  -4   6   1  106.17    4.62
  -3   6   1  161.04    4.67
  -2   6   1   28.71    2.21
  -1   6   1 1785.96   39.89
   0   6   1    7.62    1.51
   1   6   1    0.70    1.47
   2   6   1  160.05    5.87
   3   6   1    0.73    2.08
   4   6   1    6.77    2.57
   5   6   1    5.59    4.74
   6   6   1    5.43    2.21
   7   6   1    0.91    1.41
   8   6   1    4.75    1.43
 -11   7   1    0.76    2.15
 -10   7   1    4.79    1.97
  -9   7   1    5.88    2.96
  -8   7   1   17.83    3.18
  -7   7   1  286.35   10.76
  -6   7   1    0.88    1.35
  -5   7   1   21.26    2.36
  -4   7   1   25.83    4.04
  -3   7   1  222.94    4.91
  -2   7   1  105.52    5.90
  -1   7   1   31.79    4.11
   0   7   1   66.97    3.69
   1   7   1   24.13    2.51
   2   7   1  155.09    6.12
   3   7   1   34.33    4.50
   4   7   1    4.02    4.51
   5   7   1    7.29    2.72
   6   7   1    6.00    1.88
   7   7   1    2.53    1.91
 -11   8   1   -1.41    1.41
 -10   8   1    1.70    1.81
  -9   8   1    1.25    2.29
  -8   8   1   54.52    4.13
  -7   8   1  134.79    5.41
  -6   8   1  153.59    9.96
  -5   8   1    3.87    1.41
  -4   8   1  256.96   10.41
  -3   8   1   97.09    6.25
  -2   8   1   69.88    5.29
  -1   8   1    4.88    1.85
   0   8   1  111.50    5.23
   1   8   1   33.76    3.75
   2   8   1   90.53    4.86
   3   8   1   93.63    8.06
   4   8   1    2.04    2.12
   5   8   1   -0.43    2.25
   6   8   1    2.70    1.69
 -11   9   1    1.68    1.27
 -10   9   1   10.25    2.09
  -9   9   1    2.15    2.04
  -8   9   1   -0.43    1.26
  -7   9   1   12.97    1.99
  -6   9   1    6.11    2.87
  -5   9   1  312.75   12.12
  -4   9   1    2.91    2.09
  -3   9   1    3.92    1.86
  -2   9   1    0.65    1.68
  -1   9   1    5.97    2.21
   0   9   1  127.50    6.04
   1   9   1   29.31    4.27
   2   9   1   28.37    4.98
   3   9   1   59.90    4.33
   4   9   1   30.02    3.51
   5   9   1   10.35    2.03
 -10  10   1   -0.36    1.43
  -9  10   1    1.16    1.47
  -8  10   1    1.38    1.53
  -7  10   1  164.49   17.47
  -6  10   1  507.65   25.86
  -5  10   1  441.68   13.98
  -4  10   1   90.81    5.48
  -3  10   1   -0.24    1.76
  -2  10   1  193.76   11.48
  -1  10   1   43.28    5.12
   0  10   1   12.15    2.71
   1  10   1   25.00    3.37
   2  10   1   51.72    3.49
   3  10   1   88.40    5.05
   4  10   1    7.03    2.58
   5  10   1    1.04    1.26
 -10  11   1    2.92    1.46
  -9  11   1    5.79    1.89
  -8  11   1    1.54    1.32
  -7  11   1   15.15    2.33
  -6  11   1  174.97   24.87
  -5  11   1  377.86   16.24
  -4  11   1   35.50    4.81
  -3  11   1  139.89    6.99
  -2  11   1   61.29    6.01
  -1  11   1   70.60    6.44
   0  11   1   34.70    4.76
   1  11   1   -0.66    2.88
   2  11   1   62.03    5.27
   3  11   1    5.01    2.24
   4  11   1   -0.79    0.79
  -9  12   1    0.93    1.62
  -8  12   1    0.92    1.71
  -7  12   1   -0.49    2.11
  -6  12   1    1.40    1.49
  -5  12   1    4.18    2.87
  -4  12   1    1.07    1.98
  -3  12   1   18.52    2.92
  -2  12   1   25.63    6.88
  -1  12   1    2.46    1.78
   0  12   1   11.54    2.33
   1  12   1   -1.47    1.47
   2  12   1   20.02    1.71
  -8  13   1   -0.21    2.02
  -7  13   1    1.83    1.52
  -6  13   1    0.97    1.30
  -5  13   1   -0.03    1.43
  -4  13   1   49.08    6.09
  -3  13   1    1.32    1.61
  -2  13   1    2.70    1.48
  -1  13   1   11.50    2.70
   0  13   1    0.41    1.06
   1  13   1    2.03    1.31
  -7  14   1   -0.52    1.54
  -6  14   1    1.29    0.81
  -5  14   1    2.88    1.17
  -4  14   1   36.36    3.32
  -3  14   1    4.16    1.29
  -2  14   1    3.62    1.57
  -1  14   1    6.27    1.75
  -4  15   1    3.68    1.38
  -3  15   1    2.88    1.25
   2 -15   2    0.49    0.97
   3 -15   2   -0.44    1.09
   4 -15   2    0.43    1.20
   0 -14   2   18.82    2.41
   1 -14   2   -0.21    1.07
   2 -14   2   31.24    5.60
   3 -14   2   -1.02    1.88
   4 -14   2   22.24    2.68
   5 -14   2    0.03    1.21
   6 -14   2   27.69    2.57
   7 -14   2    7.82    2.03
  -2 -13   2    1.37    1.36
  -1 -13   2   11.78    1.33
   0 -13   2    0.73    1.27
   1 -13   2    2.56    1.79
   2 -13   2    3.28    1.79
   3 -13   2   24.60    3.18
   4 -13   2   -0.46    1.88
   5 -13   2   -0.36    1.61
   6 -13   2   45.22    5.90
   7 -13   2    1.31    1.32
   8 -13   2    1.90    1.86
  -3 -12   2   -1.03    1.62
  -2 -12   2   -0.53    1.63
  -1 -12   2    0.08    1.48
   0 -12   2   39.27    5.63
   1 -12   2   17.31    3.05
   2 -12   2    0.06    2.04
   3 -12   2   36.03    3.92
   4 -12   2   17.77    3.09
   5 -12   2   16.41    3.08
   6 -12   2    0.79    1.82
   7 -12   2   29.02    3.30
   8 -12   2   24.75    2.74
   9 -12   2   20.52   17.22
  -4 -11   2    2.80    1.69
  -3 -11   2    5.69    1.44
  -2 -11   2    5.70    1.65
  -1 -11   2    1.77    1.66
   0 -11   2  158.88    9.30
   1 -11   2  106.01    8.02
   2 -11   2    6.03    2.62
   3 -11   2    9.04    2.63
   4 -11   2    7.50    3.59
   5 -11   2   11.33    4.33
   6 -11   2   -0.02    2.15
   7 -11   2   72.28    5.22
   8 -11   2  141.62    5.15
   9 -11   2    9.60    1.77
  10 -11   2    5.12    1.55
  -5 -10   2    4.48    1.78
  -4 -10   2    0.41    1.85
  -3 -10   2    3.36    3.87
  -2 -10   2   22.50    5.37
  -1 -10   2   40.18    5.49
   0 -10   2    1.66    2.62
   1 -10   2  118.15    7.42
   2 -10   2    9.91    2.49
   3 -10   2   75.54    7.10
   4 -10   2   35.58    3.80
   5 -10   2   38.15    4.16
   6 -10   2  468.81   57.13
   7 -10   2   78.42   20.24
   8 -10   2  200.31    8.10
   9 -10   2   32.77    2.95
  10 -10   2   10.17    1.35
  -6  -9   2    2.21    1.39
  -5  -9   2    0.92    1.85
  -4  -9   2    4.78    3.81
  -3  -9   2    9.89    2.50
  -2  -9   2    9.75    2.95
  -1  -9   2   48.42    5.10
   0  -9   2    2.92    2.64
   1  -9   2    4.33    2.33
   2  -9   2    5.72    2.00
   3  -9   2   32.43    5.40
   4  -9   2  220.26    8.78
   5  -9   2  329.17   15.58
   6  -9   2  156.61   12.86
   7  -9   2   36.90    6.81
   8  -9   2   42.28    4.20
   9  -9   2    3.55    4.18
  10  -9   2    3.43    1.61
  -6  -8   2    2.42    1.78
  -5  -8   2   49.64    6.86
  -4  -8   2    3.67    3.15
  -3  -8   2  383.11   12.73
  -2  -8   2   23.28    3.95
  -1  -8   2  134.01    5.09
   0  -8   2   29.32    3.16
   1  -8   2  459.39   12.72
   2  -8   2   -0.37    1.48
   3  -8   2   76.13    8.78
   4  -8   2  140.81    7.59
   5  -8   2   -0.34    1.83
   6  -8   2   -0.21    2.01
   7  -8   2    0.05    1.49
   8  -8   2    2.04    2.14
   9  -8   2   35.08    6.15
  10  -8   2    6.08    2.47
  11  -8   2    0.44    1.30
  -7  -7   2    2.85    1.32
  -6  -7   2    0.96    2.71
  -5  -7   2  142.95   13.75
  -4  -7   2  326.10   10.03
  -3  -7   2   51.76    4.11
  -2  -7   2   74.54    5.76
  -1  -7   2   65.96    4.39
   0  -7   2  415.07   11.33
   1  -7   2  276.97   12.70
   2  -7   2  833.59   35.24
   3  -7   2  118.87    8.39
   4  -7   2    1.21    1.48
   5  -7   2    7.36    1.73
   6  -7   2   37.70    2.98
   7  -7   2   66.07    3.96
   8  -7   2   40.96    3.96
   9  -7   2    2.56    3.01
  10  -7   2    5.94    1.98
  11  -7   2   -0.23    1.14
  -8  -6   2    2.61    2.37
  -7  -6   2   21.63    6.65
  -6  -6   2    0.04    2.00
  -5  -6   2  200.21   12.64
  -4  -6   2    1.86    2.29
  -3  -6   2   34.34    3.33
  -2  -6   2   13.09    2.29
  -1  -6   2   10.61    2.46
   0  -6   2  588.97   20.83
   1  -6   2   32.01    4.85
   2  -6   2 2516.92   42.31
   3  -6   2   10.60    1.87
   4  -6   2    7.28    2.37
   5  -6   2  131.63    5.96
   6  -6   2    2.44    1.34
   7  -6   2   18.18    2.38
   8  -6   2   10.88    4.40
   9  -6   2   62.34    7.42
  10  -6   2    3.06    1.49
  11  -6   2   -1.47    2.83
  -8  -5   2    9.15    6.75
  -7  -5   2   57.76    5.29
  -6  -5   2   36.68    4.58
  -5  -5   2  202.47    6.99
  -4  -5   2   72.98    4.65
  -3  -5   2   14.36    2.21
  -2  -5   2   15.65    2.51
  -1  -5   2  725.70   17.94
   0  -5   2  358.64   13.25
   1  -5   2  116.35    3.60
   2  -5   2 1300.44   38.41
   3  -5   2  973.42   30.34
   4  -5   2  104.50    7.40
   5  -5   2   46.09    3.42
   6  -5   2    0.72    1.30
   7  -5   2   74.95    4.14
   8  -5   2  103.20    6.99
   9  -5   2   29.07    5.49
  10  -5   2   -1.19    1.73
  11  -5   2   -2.52    2.52
  -9  -4   2   -0.46    1.99
  -8  -4   2    2.08    2.77
  -7  -4   2    2.02    1.76
  -6  -4   2   46.22    3.76
  -5  -4   2    0.93    2.36
  -4  -4   2  123.11    5.78
  -3  -4   2   -0.09    1.78
  -2  -4   2  278.31    7.23
  -1  -4   2   16.12    2.72
   0  -4   2   35.90    1.63
   1  -4   2  486.82   13.21
   2  -4   2    0.93    0.91
   3  -4   2  331.46   11.91
   4  -4   2   -0.21    1.20
   5  -4   2  800.04   20.15
   6  -4   2    1.66    1.34
   7  -4   2    9.05    2.36
   8  -4   2   15.48    3.10
   9  -4   2   47.47    6.76
  10  -4   2    1.18    3.39
  11  -4   2    0.47    2.16
  -9  -3   2    5.19    2.31
  -8  -3   2    5.41    3.04
  -7  -3   2   46.33    5.87
  -6  -3   2   29.60    3.95
  -5  -3   2    0.46    2.20
  -4  -3   2   -1.09    3.27
  -3  -3   2  510.33   20.60
  -2  -3   2   79.91    3.47
  -1  -3   2  143.98    6.31
   0  -3   2  213.85    4.49
   1  -3   2  288.88    5.76
   2  -3   2  699.19   17.67
   3  -3   2   21.45    1.99
   4  -3   2  138.93    5.15
   5  -3   2   65.49    6.26
   6  -3   2  154.35    6.45
   7  -3   2   20.85    3.14
   8  -3   2   18.57    3.28
   9  -3   2   15.68    3.83
  10  -3   2    4.71    4.83
  11  -3   2   -0.17    2.26
 -10  -2   2    2.35    1.06
  -9  -2   2    1.66    2.37
  -8  -2   2    5.49    6.56
  -7  -2   2    1.09    2.09
  -6  -2   2   92.59    5.62
  -5  -2   2   50.33    3.13
  -4  -2   2  265.66   12.55
  -3  -2   2  100.00    2.90
  -2  -2   2  329.16    9.72
  -1  -2   2 5704.26  120.31
   0  -2   2 1012.36   15.78
   1  -2   2  307.00    5.61
   2  -2   212481.85  190.09
   3  -2   2    3.97    0.40
   4  -2   2   23.16    2.11
   5  -2   2   13.64    2.09
   6  -2   2   58.20    5.13
   7  -2   2   15.77    3.16
   8  -2   2  113.17    8.19
   9  -2   2   11.08    3.59
  10  -2   2   -1.42    3.54
 -10  -1   2    3.23    1.83
  -9  -1   2    2.86    3.77
  -8  -1   2    2.92    6.53
  -7  -1   2   25.79    3.88
  -6  -1   2   14.35    2.81
  -5  -1   2 1125.87   26.92
  -4  -1   2  111.21    3.52
  -3  -1   2  529.34    7.74
  -2  -1   2 2711.22   36.53
  -1  -1   2   10.06    0.47
   0  -1   2  466.33    4.54
   1  -1   2  518.11    9.46
   2  -1   219025.29  341.82
   3  -1   2   24.20    1.53
   4  -1   2    2.23    1.99
   5  -1   2    4.91    1.68
   6  -1   2   14.04    2.63
   7  -1   2    6.15    2.69
   8  -1   2   89.83    6.21
   9  -1   2   -0.71    2.29
  10  -1   2   -0.45    2.90
 -10   0   2    7.90    2.19
  -9   0   2   -1.59    4.37
  -8   0   2   -1.33    4.57
  -7   0   2   19.84    3.33
  -6   0   2   58.92    5.42
  -5   0   2  366.59    8.78
  -4   0   2   99.73    2.64
  -3   0   2  376.15    4.64
  -2   0   2  977.19   10.92
  -1   0   2 2250.83   16.75
   0   0   2  343.61    3.39
   1   0   221292.37  236.81
   2   0   228587.62  553.31
   3   0   2  116.50    4.11
   4   0   2  145.60    5.44
   5   0   2  235.66    8.18
   6   0   2   46.38    4.15
   7   0   2   25.66    5.14
   8   0   2   64.11    8.27
   9   0   2   -1.93    2.44
  10   0   2    0.86    1.58
 -10   1   2    2.84    3.26
  -9   1   2   31.40    8.17
  -8   1   2    9.56    5.77
  -7   1   2   10.30    2.23
  -6   1   2   84.66    4.31
  -5   1   2  210.14    7.65
  -4   1   2  443.64    6.78
  -3   1   2    1.05    0.42
  -2   1   2    0.27    0.27
  -1   1   2 3636.23   27.95
   0   1   2   63.23    0.88
   1   1   2 1122.63   16.09
   2   1   2  126.41    4.28
   3   1   2   60.11    3.05
   4   1   2  350.05   15.21
   5   1   2   11.69    2.77
   6   1   2    4.51    2.20
   7   1   2   -0.96    2.25
   8   1   2   43.18    5.64
   9   1   2    0.11    2.04
 -11   2   2    4.53    2.41
 -10   2   2    2.38    3.72
  -9   2   2    3.22    4.76
  -8   2   2   33.91    4.00
  -7   2   2   14.22    1.95
  -6   2   2  169.22    6.40
  -5   2   2  143.49    4.86
  -4   2   2    9.45    0.80
  -3   2   2   32.20    1.02
  -2   2   2 3502.99   28.08
  -1   2   2  389.00    3.82
   0   2   2  284.18    3.76
   1   2   2 1986.53   34.51
   2   2   2   55.96    1.93
   3   2   2   82.52    3.23
   4   2   2   88.63    3.87
   5   2   2   11.17    2.22
   6   2   2   17.84    3.35
   7   2   2    4.39    4.87
   8   2   2   -1.82    2.77
   9   2   2    2.84    1.49
 -11   3   2    0.65    2.57
 -10   3   2    9.09    2.59
  -9   3   2   23.15    6.05
  -8   3   2    2.17    1.63
  -7   3   2    0.94    1.70
  -6   3   2    7.07    2.30
  -5   3   2  107.81    4.32
  -4   3   2  154.53    2.98
  -3   3   2    2.85    0.40
  -2   3   2  798.29    8.37
  -1   3   2  206.71    2.22
   0   3   2  195.11    5.30
   1   3   2   24.31    1.21
   2   3   2  264.23    5.72
   3   3   2  440.08   15.24
   4   3   2   79.16    4.55
   5   3   2   27.10    3.53
   6   3   2    2.04    2.57
   7   3   2    3.30    3.45
   8   3   2   13.16    3.22
   9   3   2    0.47    1.94
 -11   4   2   -0.63    2.37
 -10   4   2   -1.11    1.55
  -9   4   2   36.57    4.23
  -8   4   2    4.29    1.99
  -7   4   2   77.77    4.40
  -6   4   2   11.62    1.90
  -5   4   2  815.13   16.19
  -4   4   2 1585.69   26.49
  -3   4   2    4.68    0.46
  -2   4   2  439.16    5.38
  -1   4   2  212.93    4.64
   0   4   2  284.64   11.23
   1   4   2   99.93    4.04
   2   4   2  901.85   25.56
   3   4   2    4.80    2.00
   4   4   2   10.20    2.87
   5   4   2    3.14    2.64
   6   4   2    4.13    4.19
   7   4   2   17.44    2.67
   8   4   2    2.83    1.40
 -11   5   2   -2.47    2.47
 -10   5   2   11.24    1.74
  -9   5   2    2.19    4.01
  -8   5   2    7.96    1.90
  -7   5   2    6.31    1.50
  -6   5   2    7.32    1.63
  -5   5   2  147.56    3.50
  -4   5   2  154.02    3.57
  -3   5   2  626.89    9.06
  -2   5   2   29.33    1.20
  -1   5   2  120.87    4.96
   0   5   2  347.95   22.90
   1   5   2  644.34   13.19
   2   5   2  820.70   17.03
   3   5   2   42.66    3.06
   4   5   2    0.01    2.16
   5   5   2   21.84    2.81
   6   5   2    1.67    2.23
   7   5   2   29.25    4.92
 -11   6   2    0.57    3.13
 -10   6   2    5.91    2.01
  -9   6   2    1.87    1.59
  -8   6   2    0.66    1.45
  -7   6   2    1.65    1.29
  -6   6   2    3.23    1.19
  -5   6   2  309.33   15.08
  -4   6   2  114.44    3.77
  -3   6   2   98.91    2.81
  -2   6   2  316.54    6.61
  -1   6   2  856.79   35.53
   0   6   2   17.85    1.78
   1   6   2   74.25    5.89
   2   6   2  254.12    7.63
   3   6   2   54.38    4.49
   4   6   2    6.95    2.41
   5   6   2    3.84    2.27
   6   6   2    1.94    1.91
   7   6   2    0.44    1.30
 -11   7   2    4.21    3.82
 -10   7   2   -0.07    1.81
  -9   7   2   23.55    4.54
  -8   7   2    1.97    1.55
  -7   7   2   12.20    1.62
  -6   7   2  146.88    4.61
  -5   7   2   41.75    2.25
  -4   7   2    0.23    0.86
  -3   7   2  316.40    9.45
  -2   7   2   60.13    4.35
  -1   7   2   90.70    4.62
   0   7   2  274.92    8.67
   1   7   2   23.80    2.22
   2   7   2   30.18    3.07
   3   7   2   15.35    2.74
   4   7   2   12.84    4.70
   5   7   2   -0.65    1.93
   6   7   2    0.86    1.54
   7   7   2    0.22    1.42
 -11   8   2    7.40    1.83
 -10   8   2    6.43    1.99
  -9   8   2   20.31    3.01
  -8   8   2    6.47    3.99
  -7   8   2   29.67    3.39
  -6   8   2    1.80    1.27
  -5   8   2   47.27    2.88
  -4   8   2  208.26    6.80
  -3   8   2   -0.24    1.04
  -2   8   2   79.36    5.49
  -1   8   2   79.20    3.65
   0   8   2    8.17    2.16
   1   8   2  102.21    8.25
   2   8   2  106.90    8.51
   3   8   2   57.49    6.42
   4   8   2   33.64    7.56
   5   8   2    0.11    2.74
   6   8   2    8.15    1.66
 -11   9   2    9.25    1.66
 -10   9   2    6.96    2.12
  -9   9   2   24.02    2.93
  -8   9   2    5.61    1.88
  -7   9   2   10.72    3.43
  -6   9   2   21.02    2.31
  -5   9   2   14.54    1.64
  -4   9   2  964.79   23.83
  -3   9   2  316.98    9.82
  -2   9   2   24.26    2.89
  -1   9   2   27.97    4.52
   0   9   2    5.29    1.84
   1   9   2   90.91    7.92
   2   9   2   31.15    4.76
   3   9   2    4.77    1.99
   4   9   2   37.40    3.49
   5   9   2    3.28    1.56
 -10  10   2    9.32    1.68
  -9  10   2    2.03    1.82
  -8  10   2    7.79    2.57
  -7  10   2    0.31    1.41
  -6  10   2  485.43   11.11
  -5  10   2    7.59    2.27
  -4  10   2  557.99   16.03
  -3  10   2  264.84    9.11
  -2  10   2   24.09    3.18
  -1  10   2    0.29    2.89
   0  10   2   16.17    3.91
   1  10   2    6.10    3.34
   2  10   2   14.29    4.42
   3  10   2    9.72    2.42
   4  10   2    0.88    1.31
 -10  11   2    3.65    1.44
  -9  11   2    1.72    1.20
  -8  11   2    3.68    1.40
  -7  11   2    2.53    1.30
  -6  11   2    3.09    1.76
  -5  11   2   65.25    6.53
  -4  11   2  118.64    7.87
  -3  11   2  120.04    7.91
  -2  11   2    1.63    1.84
  -1  11   2    6.71    2.01
   0  11   2   49.75    5.20
   1  11   2    0.25    2.65
   2  11   2    6.39    2.72
   3  11   2    7.65    2.17
  -9  12   2   -0.93    1.64
  -8  12   2    6.89    4.84
  -7  12   2    9.85    3.94
  -6  12   2    6.21    1.92
  -5  12   2   33.45    5.24
  -4  12   2    0.57    2.02
  -3  12   2    1.15    2.24
  -2  12   2    6.09    1.70
  -1  12   2   10.52    1.62
   0  12   2    1.49    1.68
   1  12   2    1.70    1.32
   2  12   2   10.34    2.69
  -8  13   2    1.42    1.97
  -7  13   2    0.19    1.14
  -6  13   2   15.82    3.81
  -5  13   2    0.63    1.22
  -4  13   2   -0.56    1.45
  -3  13   2   21.25    2.41
  -2  13   2    4.01    1.49
  -1  13   2    2.43    1.12
   0  13   2    0.96    0.99
   1  13   2    1.06    1.19
  -7  14   2    1.14    1.45
  -6  14   2    1.49    1.03
  -5  14   2    0.60    1.00
  -4  14   2   39.46    3.26
  -3  14   2   18.74    2.22
  -2  14   2    0.21    1.64
  -4  15   2   19.56    2.11
   3 -15   3   -0.41    1.01
   4 -15   3   -0.25    0.92
   0 -14   3   -1.47    1.47
   1 -14   3   10.24    1.66
   2 -14   3   12.41    1.96
   3 -14   3    3.93    1.72
   4 -14   3    2.65    2.03
   5 -14   3    5.73    2.83
   6 -14   3   11.88    1.77
  -2 -13   3    0.42    1.30
  -1 -13   3    3.21    2.23
   0 -13   3    8.94    1.93
   1 -13   3    6.23    1.99
   2 -13   3   34.91    3.48
   3 -13   3    1.86    1.70
   4 -13   3    0.45    1.91
   5 -13   3    0.77    1.60
   6 -13   3    1.47    2.11
   7 -13   3   22.08    5.94
   8 -13   3   -0.03    0.97
  -3 -12   3    2.77    1.71
  -2 -12   3    2.40    1.40
  -1 -12   3    3.74    1.75
   0 -12   3    2.15    2.17
   1 -12   3   33.75    3.73
   2 -12   3    5.44    2.21
   3 -12   3   92.04    9.22
   4 -12   3   43.89    4.30
   5 -12   3    6.77    3.98
   6 -12   3    3.22    1.98
   7 -12   3   12.62    2.40
   8 -12   3    6.01    1.74
   9 -12   3   87.49    5.73
  -4 -11   3    1.31    1.59
  -3 -11   3    0.39    1.17
  -2 -11   3    1.40    1.44
  -1 -11   3    1.75    1.76
   0 -11   3    9.53    2.23
   1 -11   3    1.72    3.67
   2 -11   3   47.02    5.94
   3 -11   3    1.68    1.73
   4 -11   3   57.71    6.47
   5 -11   3  169.13   10.54
   6 -11   3   -0.18    1.94
   7 -11   3   -0.58    1.51
   8 -11   3    1.72    1.20
   9 -11   3   73.59   10.76
  -5 -10   3    1.59    1.55
  -4 -10   3    9.95    2.22
  -3 -10   3    0.60    4.10
  -2 -10   3   12.86    4.03
  -1 -10   3    2.93    3.59
   0 -10   3   41.09    3.39
   1 -10   3  291.64   10.44
   2 -10   3   10.17    3.34
   3 -10   3   92.70    5.80
   4 -10   3  239.67    9.77
   5 -10   3   13.03    2.98
   6 -10   3  136.52    9.17
   7 -10   3   -0.20    2.09
   8 -10   3   93.42    5.74
   9 -10   3   27.68    2.74
  10 -10   3   24.21    1.70
  -6  -9   3    3.58    1.47
  -5  -9   3   -0.14    1.85
  -4  -9   3   -2.22    3.73
  -3  -9   3   11.89    3.06
  -2  -9   3   23.58    3.50
  -1  -9   3   19.77    3.37
   0  -9   3   61.61    4.58
   1  -9   3   47.98    3.33
   2  -9   3   36.82    3.69
   3  -9   3  109.09    5.92
   4  -9   3  482.78   31.81
   5  -9   3    5.39    2.51
   6  -9   3    0.55    1.91
   7  -9   3   47.24    4.21
   8  -9   3    6.59    3.08
   9  -9   3    0.72    2.00
  10  -9   3   11.43    1.90
  -6  -8   3    4.22    1.81
  -5  -8   3   19.51    2.51
  -4  -8   3   30.96    4.14
  -3  -8   3  119.66    6.75
  -2  -8   3  104.64    5.29
  -1  -8   3   63.57    3.67
   0  -8   3   19.69    2.86
   1  -8   3   57.67    3.32
   2  -8   3   79.85    9.87
   3  -8   3  222.20   21.13
   4  -8   3   96.63    8.03
   5  -8   3   43.87    3.99
   6  -8   3    2.41    2.11
   7  -8   3    1.61    2.46
   8  -8   3   18.46    4.03
   9  -8   3    3.22    2.28
  10  -8   3    9.85    2.00
  -7  -7   3    6.02    1.82
  -6  -7   3   41.58   11.53
  -5  -7   3  423.58   20.41
  -4  -7   3  213.19    9.12
  -3  -7   3  104.73    6.37
  -2  -7   3   47.29    4.39
  -1  -7   3   54.06    8.26
   0  -7   3  138.65    5.61
   1  -7   3  147.59    8.65
   2  -7   3  349.07   16.04
   3  -7   3  220.58    7.81
   4  -7   3   26.71    2.99
   5  -7   3  218.09    6.75
   6  -7   3   64.87    4.54
   7  -7   3   66.34    4.39
   8  -7   3    2.28    1.93
   9  -7   3    7.20    2.60
  10  -7   3    7.55    2.85
  11  -7   3   -0.58    2.06
  -8  -6   3    0.77    0.90
  -7  -6   3   22.28    8.63
  -6  -6   3    0.41    4.32
  -5  -6   3  326.60   16.55
  -4  -6   3   72.58    4.66
  -3  -6   3   45.48    3.60
  -2  -6   3    1.71    1.68
  -1  -6   3  104.46    5.05
   0  -6   3  205.97    6.63
   1  -6   3  334.60   10.10
   2  -6   3  854.40   21.37
   3  -6   3    0.49    1.20
   4  -6   3  521.01   21.45
   5  -6   3   14.60    2.38
   6  -6   3    0.14    1.38
   7  -6   3   26.68    2.72
   8  -6   3   -1.56    2.49
   9  -6   3    7.93    4.02
  10  -6   3    3.52    1.79
  11  -6   3   -1.09    2.40
  -8  -5   3    2.83    2.05
  -7  -5   3   -0.59    2.96
  -6  -5   3    2.47    2.09
  -5  -5   3  104.02    5.62
  -4  -5   3   13.38    2.26
  -3  -5   3   13.85    2.29
  -2  -5   3    5.14    2.04
  -1  -5   3   45.94    3.10
   0  -5   3   12.46    1.12
   1  -5   3  546.14   12.42
   2  -5   3 1206.28   36.08
   3  -5   3 1371.19   47.79
   4  -5   3  359.44   14.74
   5  -5   3    3.26    1.33
   6  -5   3   21.57    2.33
   7  -5   3   11.90    2.27
   8  -5   3    2.90    2.75
   9  -5   3   15.20    4.58
  10  -5   3   16.39    5.26
  11  -5   3   -2.62    2.62
  -9  -4   3    0.12    0.88
  -8  -4   3    1.11    2.58
  -7  -4   3    7.77    3.66
  -6  -4   3    4.05    2.28
  -5  -4   3    3.66    2.24
  -4  -4   3   87.76    4.94
  -3  -4   3   49.48    2.91
  -2  -4   3  685.68   20.21
  -1  -4   3  277.12   10.96
   0  -4   3   23.81    1.25
   1  -4   3  165.45    6.85
   2  -4   3   50.91    2.61
   3  -4   3  270.65   10.42
   4  -4   3   66.36    3.70
   5  -4   3  127.18    4.59
   6  -4   3    1.98    1.40
   7  -4   3   -0.10    2.48
   8  -4   3   -0.12    2.66
   9  -4   3    1.09    3.46
  10  -4   3    0.36    1.17
  -9  -3   3    6.93    5.24
  -8  -3   3    7.94    2.84
  -7  -3   3   12.45    4.50
  -6  -3   3   13.25    2.86
  -5  -3   3   13.21    2.68
  -4  -3   3  291.46    8.66
  -3  -3   3 1445.53   32.69
  -2  -3   3  143.51    4.66
  -1  -3   3  661.14   19.73
   0  -3   3    4.54    0.44
   1  -3   3  674.60   12.34
   2  -3   3  423.84    7.90
   4  -3   3   64.19    2.86
   5  -3   3  142.04    4.82
   6  -3   3    2.64    1.88
   7  -3   3   24.38    3.49
   8  -3   3   25.92    3.67
   9  -3   3    2.59    2.86
  10  -3   3   -1.15    2.74
 -10  -2   3    4.41    1.07
  -9  -2   3    2.30    2.55
  -8  -2   3    8.36    6.11
  -7  -2   3    9.90    4.80
  -6  -2   3   40.96    4.84
  -5  -2   3  273.12    9.38
  -4  -2   3  656.84   34.28
  -3  -2   3   32.96    1.83
  -2  -2   3 3290.09   62.99
  -1  -2   3 3675.14   62.77
   0  -2   3 1191.56   17.10
   1  -2   3 2178.77   30.39
   2  -2   3  494.35   11.38
   3  -2   3 2331.45   36.67
   4  -2   3  168.19    4.68
   5  -2   3    3.28    1.54
   6  -2   3  202.10   10.82
   7  -2   3   51.23    4.52
   8  -2   3   34.65    4.20
   9  -2   3   33.28    8.37
  10  -2   3    4.09    1.88
 -10  -1   3    0.12    0.95
  -9  -1   3    0.94    3.40
  -8  -1   3    1.68    6.04
  -7  -1   3   24.17    5.21
  -6  -1   3    6.97    2.45
  -5  -1   3  910.83   27.94
  -4  -1   3  265.89    5.00
  -3  -1   3   64.49    1.54
  -2  -1   3 6921.41   71.86
  -1  -1   312212.77  129.42
   0  -1   3  384.10    4.87
   1  -1   3  309.28    4.38
   2  -1   3 4684.58   48.63
   3  -1   3  300.57    6.63
   4  -1   3  976.54   21.94
   5  -1   3   94.92    4.80
   6  -1   3   86.52    5.30
   7  -1   3    7.53    2.96
   8  -1   3   24.39    4.70
   9  -1   3    1.25    2.89
  10  -1   3    2.51    2.38
 -10   0   3    3.19    1.84
  -9   0   3    3.79    4.66
  -8   0   3    0.83    4.74
  -7   0   3   18.65    5.78
  -6   0   3   26.22    3.36
  -5   0   3  759.89   15.04
  -4   0   3   98.94    2.36
  -3   0   3  118.24    1.99
  -2   0   3   86.58    1.34
  -1   0   319246.12  133.56
   0   0   3 3554.91   27.28
   1   0   3 1101.21   10.61
   2   0   3 5891.80   93.17
   3   0   3  217.79    6.42
   4   0   3  313.05   13.82
   5   0   3  110.85    5.43
   6   0   3    8.21    4.34
   7   0   3    1.70    2.35
   8   0   3   -1.03    2.50
   9   0   3   10.73    2.70
  10   0   3    0.24    2.66
 -10   1   3    1.20    2.90
  -9   1   3   -1.82    6.28
  -8   1   3   -3.34    5.55
  -7   1   3  176.92    6.83
  -6   1   3    2.66    1.52
  -5   1   3   21.57    2.22
  -4   1   3   28.58    1.20
  -3   1   3 1105.64   11.42
  -2   1   3   62.04    0.91
  -1   1   3 2741.28   18.30
   0   1   3  103.78    1.31
   1   1   3  844.90   11.65
   2   1   3  368.75    6.13
   3   1   3    1.56    1.88
   4   1   3  100.66    7.30
   5   1   3   21.09    3.06
   6   1   3    7.88    3.53
   7   1   3   18.17    5.28
   8   1   3   -1.20    2.94
   9   1   3   27.65    5.04
 -10   2   3    0.32    3.29
  -9   2   3   23.21    3.28
  -8   2   3   24.02    2.42
  -7   2   3   16.98    3.86
  -6   2   3    8.60    1.43
  -5   2   3  200.03    6.59
  -4   2   3   26.87    0.97
  -3   2   3  231.08    4.97
  -2   2   3  562.56    4.96
  -1   2   3  664.46    5.62
   0   2   3   94.31    1.28
   1   2   3  778.47   12.35
   2   2   3 2026.53   48.67
   3   2   3  237.17    7.55
   4   2   3   14.90    2.28
   5   2   3  103.83    4.67
   6   2   3    2.01    2.64
   7   2   3   -2.51    3.15
   8   2   3    0.96    2.43
   9   2   3    0.14    0.83
 -11   3   3    3.52    2.24
 -10   3   3   74.96    5.61
  -9   3   3    8.93    4.19
  -8   3   3   -0.14    1.81
  -7   3   3   55.37    3.76
  -6   3   3    3.91    1.35
  -5   3   3    3.19    0.71
  -4   3   3  160.24    2.61
  -3   3   3   83.67    1.31
  -2   3   3   10.15    0.47
  -1   3   3  343.64    3.66
   0   3   3  257.45    3.49
   1   3   3   15.42    1.41
   2   3   3   26.30    1.82
   3   3   3   26.04    5.27
   4   3   3  344.05    9.90
   5   3   3   28.60    3.71
   6   3   3   -0.32    2.91
   7   3   3    1.66    6.25
   8   3   3    3.73    1.46
 -11   4   3    6.90    2.77
 -10   4   3   46.55    3.42
  -9   4   3   35.21    4.85
  -8   4   3   10.59    2.42
  -7   4   3   -0.78    1.67
  -6   4   3   45.04    2.23
  -5   4   3   36.88    1.70
  -4   4   3 1502.38   19.85
  -3   4   3 1239.40   14.01
  -2   4   3  481.88    5.00
  -1   4   3  512.24    6.25
   0   4   3  571.81   12.54
   1   4   3  126.38    3.95
   2   4   3    6.54    1.76
   3   4   3   23.92    2.82
   4   4   3  165.27    6.90
   5   4   3   29.96    3.80
   6   4   3    3.03    2.65
   7   4   3    6.10    2.51
   8   4   3    0.65    1.35
 -11   5   3   -0.82    2.56
 -10   5   3    5.52    1.56
  -9   5   3    3.22    1.77
  -8   5   3   47.20    4.05
  -7   5   3  114.53    5.56
  -6   5   3    3.37    1.23
  -5   5   3   15.23    1.40
  -4   5   3  505.47    8.15
  -3   5   3 1711.97   20.22
  -2   5   3  514.46    8.68
  -1   5   3   28.66    1.04
   0   5   3  101.02    2.51
   1   5   3   30.53    1.53
   2   5   3  365.06    7.84
   3   5   3   31.61    2.72
   4   5   3   40.90    3.23
   5   5   3   65.08    7.46
   6   5   3    1.07    2.31
   7   5   3    3.55    2.13
 -11   6   3   -0.65    1.73
 -10   6   3   -0.38    1.29
  -9   6   3   74.50    5.09
  -8   6   3   54.46    3.58
  -7   6   3    5.55    1.39
  -6   6   3   15.51    1.96
  -5   6   3  112.62    4.29
  -4   6   3    9.83    1.02
  -3   6   3   53.76    1.93
  -2   6   3  693.93   27.31
  -1   6   3  127.61    4.91
   0   6   3  125.34    4.62
   1   6   3   -0.39    1.24
   2   6   3   32.54    2.84
   3   6   3   35.59    3.25
   4   6   3    0.36    1.89
   5   6   3   22.18    3.76
   6   6   3   -0.62    1.81
   7   6   3    6.03    4.02
 -11   7   3    6.46    1.73
 -10   7   3    0.07    1.88
  -9   7   3   28.54    4.82
  -8   7   3    1.45    1.56
  -7   7   3   99.11    3.99
  -6   7   3   68.82    3.35
  -5   7   3   22.71    1.84
  -4   7   3  244.53    6.56
  -3   7   3   44.05    1.83
  -2   7   3  165.24    5.82
  -1   7   3   53.18    5.61
   0   7   3   74.72   12.53
   1   7   3  263.33    6.67
   2   7   3  120.45    6.97
   3   7   3    0.41    1.83
   4   7   3    0.96    2.11
   5   7   3   -0.06    1.77
   6   7   3    5.01    4.34
 -11   8   3    1.07    1.31
 -10   8   3    3.94    3.51
  -9   8   3    9.97    2.53
  -8   8   3   16.53    2.80
  -7   8   3  159.14    6.50
  -6   8   3    9.51    1.33
  -5   8   3    5.39    1.26
  -4   8   3   51.62    4.03
  -3   8   3    2.05    1.26
  -2   8   3  100.37    6.13
  -1   8   3   15.15    1.86
   0   8   3   22.61    2.10
   1   8   3  188.41   13.84
   2   8   3   51.19    4.64
   3   8   3    5.29    2.51
   4   8   3    1.96    2.51
   5   8   3    2.29    3.03
   6   8   3    0.42    1.36
 -11   9   3   23.20    2.33
 -10   9   3   18.97    2.37
  -9   9   3    1.65    1.79
  -8   9   3   83.43    7.32
  -7   9   3    2.54    3.24
  -6   9   3    2.39    1.32
  -5   9   3  165.21    5.72
  -4   9   3 1072.43   39.19
  -3   9   3  568.11   15.15
  -2   9   3    4.84    1.51
  -1   9   3   48.21    4.89
   0   9   3    5.95    2.04
   1   9   3  189.06    8.11
   2   9   3    3.47    2.47
   3   9   3   59.43    7.82
   4   9   3    3.90    2.81
 -10  10   3    6.88    1.89
  -9  10   3    3.87    2.42
  -8  10   3   84.61    4.65
  -7  10   3   24.19    2.31
  -6  10   3   16.55    2.67
  -5  10   3    2.38    1.79
  -4  10   3  586.83   25.80
  -3  10   3  155.08    8.31
  -2  10   3  112.32    6.95
  -1  10   3    0.96    2.29
   0  10   3   10.69    3.33
   1  10   3   21.28    3.12
   2  10   3    5.14    2.21
   3  10   3   71.22    3.59
   4  10   3    8.20    1.97
 -10  11   3    1.16    1.29
  -9  11   3    1.66    1.20
  -8  11   3    4.32    1.58
  -7  11   3    3.21    2.06
  -6  11   3    3.80    1.69
  -5  11   3   26.11    3.28
  -4  11   3  265.89   27.87
  -3  11   3    6.56    1.64
  -2  11   3   33.92    4.34
  -1  11   3   14.45    1.86
   0  11   3   43.09    5.83
   1  11   3    5.30    2.79
   2  11   3   -2.02    2.34
   3  11   3    5.11    1.81
  -9  12   3   -1.22    1.66
  -8  12   3    2.37    2.50
  -7  12   3    6.56    2.47
  -6  12   3   16.22    5.19
  -5  12   3   12.96    2.47
  -4  12   3    0.19    1.40
  -3  12   3    2.18    1.87
  -2  12   3   45.61    3.39
  -1  12   3   37.65    2.47
   0  12   3    0.38    1.38
   1  12   3    0.05    1.22
   2  12   3   -0.18    1.36
  -8  13   3   -1.14    1.92
  -7  13   3    9.00    7.24
  -6  13   3    1.43    0.98
  -5  13   3    1.39    1.10
  -4  13   3    8.61    2.22
  -3  13   3    1.55    1.25
  -2  13   3   52.42    2.63
  -1  13   3    0.63    0.93
   0  13   3   -0.19    1.30
  -7  14   3    0.14    1.25
  -6  14   3    4.46    1.29
  -5  14   3    5.91    2.92
  -4  14   3   11.41    2.28
  -3  14   3    5.09    2.00
  -2  14   3   20.47    2.61
   0 -14   4   -0.95    1.49
   1 -14   4   20.14    1.98
   2 -14   4    0.87    1.01
   3 -14   4   10.21    1.47
   4 -14   4    5.69    1.39
   5 -14   4   23.07    3.61
   6 -14   4    1.23    1.02
  -2 -13   4    1.60    1.13
  -1 -13   4   10.78    2.41
   0 -13   4   -0.78    0.93
   1 -13   4    1.78    1.59
   2 -13   4  106.17    5.57
   3 -13   4    5.36    2.37
   4 -13   4    0.92    1.85
   5 -13   4    0.86    1.62
   6 -13   4   20.35    2.55
   7 -13   4   31.29    3.83
   8 -13   4   17.41    2.65
  -3 -12   4    6.65    1.73
  -2 -12   4   -0.19    2.24
  -1 -12   4    9.88    1.62
   0 -12   4   52.66    4.12
   1 -12   4   21.82    4.35
   2 -12   4  202.17    8.53
   3 -12   4    3.06    2.17
   4 -12   4   13.17    2.93
   5 -12   4    4.41    2.09
   6 -12   4   10.15    3.88
   7 -12   4   28.24    3.08
   8 -12   4   40.04    6.45
  -4 -11   4    2.38    1.60
  -3 -11   4    2.84    1.87
  -2 -11   4    0.53    1.09
  -1 -11   4   44.82    4.27
   0 -11   4    0.97    1.78
   1 -11   4    8.50    2.53
   2 -11   4   42.32    5.56
   3 -11   4  277.58   13.92
   4 -11   4   77.10    7.24
   5 -11   4   10.03    2.93
   6 -11   4   12.75    4.24
   7 -11   4    3.23    1.68
   8 -11   4   14.03    2.43
   9 -11   4   46.95    4.69
  -5 -10   4    8.55    1.74
  -4 -10   4   12.85    2.24
  -3 -10   4   25.09    2.48
  -2 -10   4    0.36    2.57
  -1 -10   4   65.61    6.41
   0 -10   4  173.99    6.52
   1 -10   4    2.94    2.14
   2 -10   4    1.34    1.76
   3 -10   4   16.10    2.92
   4 -10   4   30.16    3.81
   5 -10   4   19.26    3.39
   6 -10   4    4.77    3.71
   7 -10   4   71.45    5.41
   8 -10   4   33.28    3.58
   9 -10   4   40.92    2.97
  10 -10   4   27.55    2.05
  -5  -9   4    0.69    1.67
  -4  -9   4   11.19    2.57
  -3  -9   4   23.66    2.56
  -2  -9   4   25.77    4.62
  -1  -9   4    6.36    2.80
   0  -9   4   22.86    2.60
   1  -9   4   40.58    3.18
   2  -9   4    1.28    1.65
   3  -9   4   84.12    5.73
   4  -9   4  131.58   11.92
   5  -9   4  514.83   16.00
   6  -9   4   17.22    3.14
   7  -9   4   13.20    2.90
   8  -9   4    2.89    2.02
   9  -9   4    1.81    1.89
  10  -9   4   10.35    1.73
  -6  -8   4    0.98    0.83
  -5  -8   4    8.27    2.05
  -4  -8   4   10.85    3.52
  -3  -8   4   26.34    2.96
  -2  -8   4  367.57    9.57
  -1  -8   4   48.14    5.97
   0  -8   4   36.67    3.51
   1  -8   4   77.56    3.82
   2  -8   4   37.04    3.42
   3  -8   4  146.46    6.61
   4  -8   4   98.21    8.41
   5  -8   4    2.96    1.77
   6  -8   4    7.37    1.91
   7  -8   4   15.57    2.39
   8  -8   4   79.61    5.65
   9  -8   4    8.50    2.41
  10  -8   4    6.31    2.20
  -7  -7   4    0.72    0.77
  -6  -7   4    6.53    1.94
  -5  -7   4  106.61    6.14
  -4  -7   4    9.13    3.60
  -3  -7   4  699.88   19.14
  -2  -7   4   20.95    3.37
  -1  -7   4    3.33    1.76
   0  -7   4  471.94   12.77
   1  -7   4   54.49    2.98
   2  -7   4  105.27    5.03
   3  -7   4   86.99    5.87
   4  -7   4  809.79   20.73
   5  -7   4    3.91    1.94
   6  -7   4    3.02    1.71
   7  -7   4    2.53    1.55
   8  -7   4    7.14    3.77
   9  -7   4   17.56    6.40
  10  -7   4    0.25    1.68
  -8  -6   4    0.79    0.83
  -7  -6   4    3.54    2.28
  -6  -6   4    1.20    4.30
  -5  -6   4   54.28    7.24
  -4  -6   4   22.83    6.66
  -3  -6   4  359.82   11.74
  -2  -6   4   45.61    3.85
  -1  -6   4    0.00    1.86
   0  -6   4   41.65    2.93
   1  -6   4 1477.08   28.64
   2  -6   4  177.07    6.37
   3  -6   4    8.33    2.38
   4  -6   4  463.92   16.82
   5  -6   4    7.79    2.15
   6  -6   4    5.90    1.71
   7  -6   4    7.22    2.01
   8  -6   4   15.28    3.14
   9  -6   4   19.40    3.13
  10  -6   4    0.20    2.21
  -8  -5   4    0.20    0.83
  -7  -5   4   15.91    3.24
  -6  -5   4    1.72    3.29
  -5  -5   4   37.72    3.60
  -4  -5   4  237.77    7.92
  -3  -5   4   14.82    2.40
  -2  -5   4   44.63    3.50
  -1  -5   4   20.09    2.37
   0  -5   4  145.04    3.51
   1  -5   4    1.14    0.94
   2  -5   4   26.15    2.20
   3  -5   4   70.51    3.73
   4  -5   4  144.42    9.35
   5  -5   4    5.39    1.47
   6  -5   4    5.52    1.69
   7  -5   4   11.46    2.72
   8  -5   4   20.16    3.32
   9  -5   4    8.18    4.63
  10  -5   4    8.07    3.37
  -9  -4   4    0.05    1.00
  -8  -4   4    4.68    2.54
  -7  -4   4    4.13    4.50
  -6  -4   4   22.27    3.51
  -5  -4   4    0.38    1.52
  -4  -4   4    1.59    1.61
  -3  -4   4  177.48    6.59
  -2  -4   4  256.19    8.17
  -1  -4   4    6.84    1.59
   0  -4   4   13.90    1.56
   1  -4   4   28.40    0.96
   2  -4   4 1202.30   25.82
   3  -4   4  129.78    5.00
   4  -4   4  125.78    8.35
   5  -4   4   33.17    2.47
   6  -4   4    5.66    1.76
   7  -4   4    0.99    2.52
   8  -4   4   32.74    4.01
   9  -4   4    0.51    3.13
  10  -4   4    1.02    1.06
  -9  -3   4    1.14    1.04
  -8  -3   4    3.22    2.84
  -7  -3   4   12.27    3.88
  -6  -3   4    1.39    2.49
  -5  -3   4   75.75    4.73
  -4  -3   4  275.79    6.86
  -3  -3   4  622.06   20.10
  -2  -3   4 1017.08   18.83
  -1  -3   4  257.82    9.08
   0  -3   4   10.93    0.51
   1  -3   4  850.31   16.88
   2  -3   4    7.72    0.97
   3  -3   4  735.74   48.37
   4  -3   4  623.32   16.05
   5  -3   4   15.89    2.31
   6  -3   4    8.98    2.35
   7  -3   4    5.23    4.27
   8  -3   4   37.96    4.88
   9  -3   4   -0.63    2.05
  10  -3   4   -1.70    1.70
 -10  -2   4    5.53    1.16
  -9  -2   4    1.08    1.24
  -8  -2   4   11.47    3.70
  -7  -2   4   16.48    4.37
  -6  -2   4  181.48    9.23
  -5  -2   4   27.03    2.53
  -4  -2   4  356.50    7.40
  -3  -2   4  827.35   15.08
  -2  -2   4   65.05    1.67
  -1  -2   4  822.94   13.30
   0  -2   4 2164.15   22.58
   1  -2   4  196.84    4.73
   2  -2   4   17.87    0.81
   3  -2   4  865.66   17.69
   4  -2   4 2647.24   38.86
   5  -2   4   77.92    6.15
   6  -2   4   64.79    4.73
   7  -2   4    4.62    2.61
   8  -2   4   14.36    3.36
   9  -2   4    6.64    2.82
  10  -2   4    0.89    1.64
 -10  -1   4    3.94    1.32
  -9  -1   4    2.44    2.34
  -8  -1   4    6.86    4.06
  -7  -1   4    4.23    4.21
  -6  -1   4   -0.85    2.48
  -5  -1   4   21.40    3.30
  -4  -1   4  213.56    5.33
  -3  -1   4 2793.50   40.66
  -2  -1   4  482.11    5.03
  -1  -1   4  163.25    2.75
   0  -1   4   47.50    0.83
   1  -1   4   10.35    0.56
   2  -1   4    4.76    0.40
   3  -1   4  707.56   21.34
   4  -1   4 2515.01   74.66
   5  -1   4   79.85    4.58
   6  -1   4  226.48    8.86
   7  -1   4  352.26   12.28
   8  -1   4    1.88    3.08
   9  -1   4    1.99    2.33
  10  -1   4    5.95    3.19
 -10   0   4    0.97    1.35
  -9   0   4   11.87    3.83
  -8   0   4   -2.77    6.42
  -7   0   4   24.92    6.56
  -6   0   4  140.78    5.33
  -5   0   4    3.17    1.60
  -4   0   4  347.03    4.92
  -3   0   4  457.16    6.72
  -2   0   4  344.01    3.48
  -1   0   4 1896.76   14.29
   0   0   4  568.99    4.69
   1   0   4 1540.98   14.03
   2   0   4    6.27    0.67
   3   0   4   86.34    2.78
   4   0   4 1727.38   53.88
   5   0   4   75.72    4.64
   6   0   4    2.78    4.19
   7   0   4    5.91    2.73
   8   0   4   13.11    3.45
   9   0   4   12.14    2.51
 -10   1   4    4.84    1.59
  -9   1   4   11.54    4.04
  -8   1   4   68.13    8.61
  -7   1   4    0.18    1.47
  -6   1   4    0.24    1.26
  -5   1   4    0.47    0.85
  -4   1   4  198.97    3.29
  -3   1   4  492.07    9.01
  -2   1   4 1168.74    9.01
  -1   1   4   90.78    1.25
   0   1   4  290.55    2.83
   1   1   4   76.14    1.43
   2   1   4  447.99    7.40
   3   1   4 2323.02   67.07
   4   1   4  287.60    9.14
   5   1   4   28.01    2.80
   6   1   4   30.20    4.19
   7   1   4    1.82    4.36
   8   1   4   20.96    3.46
   9   1   4    0.97    1.60
 -10   2   4    7.20    2.80
  -9   2   4    1.14    5.46
  -8   2   4   31.86    2.80
  -7   2   4   35.11    3.40
  -6   2   4    8.38    1.62
  -5   2   4  251.61    7.13
  -4   2   4   53.57    1.37
  -3   2   4  201.95    3.12
  -2   2   4   50.74    0.87
  -1   2   4  121.18    1.50
   0   2   4  972.77    8.25
   1   2   4  453.27    6.70
   2   2   4  268.79   11.69
   3   2   4  147.39    5.15
   4   2   4    8.54    1.98
   5   2   4   69.19    4.29
   6   2   4    1.47    2.63
   7   2   4    7.02    2.35
   8   2   4    4.00    2.30
 -10   3   4   57.37   11.47
  -9   3   4   23.06    4.04
  -8   3   4    7.22    1.56
  -7   3   4  134.19    5.88
  -6   3   4  131.64    3.76
  -5   3   4  115.39    5.48
  -4   3   4   90.41    2.43
  -3   3   4 1069.90   10.40
  -2   3   4 4121.42   35.23
  -1   3   4  328.98    3.22
   0   3   4  176.52    2.74
   1   3   4    1.11    0.67
   2   3   4   30.05    1.95
   3   3   4   65.86    4.67
   4   3   4    0.81    1.89
   5   3   4   20.84    3.35
   6   3   4    2.44    3.77
   7   3   4    2.28    1.81
   8   3   4    5.77    2.99
 -10   4   4   52.28    3.65
  -9   4   4    6.06    2.44
  -8   4   4   -0.43    1.82
  -7   4   4   15.64    2.02
  -6   4   4   11.48    2.00
  -5   4   4  120.57    3.19
  -4   4   4    7.22    0.67
  -3   4   4  344.69    4.02
  -2   4   4  133.91    2.20
  -1   4   4   56.07    1.26
   0   4   4  635.90    6.84
   1   4   4   24.26    1.34
   2   4   4    6.98    1.26
   3   4   4  319.40   17.67
   4   4   4  321.47   12.08
   5   4   4   12.00    2.48
   6   4   4    4.76    2.19
   7   4   4    4.69    2.28
   8   4   4   -0.39    1.79
 -10   5   4   27.04    2.50
  -9   5   4    8.90    2.70
  -8   5   4    1.44    1.78
  -7   5   4    3.61    1.43
  -6   5   4   36.78    3.20
  -5   5   4    2.17    1.19
  -4   5   4   91.89    1.93
  -3   5   4  288.26    4.69
  -2   5   4  226.41    6.31
  -1   5   4   65.44    1.87
   0   5   4   19.42    1.01
   1   5   4    6.07    1.08
   2   5   4    8.71    1.19
   3   5   4    3.88    1.85
   4   5   4   66.22    4.20
   5   5   4    4.05    4.04
   6   5   4    4.10    2.66
   7   5   4   -0.71    1.61
 -11   6   4    1.26    1.23
 -10   6   4    0.89    1.85
  -9   6   4    3.80    2.26
  -8   6   4   48.73    4.09
  -7   6   4   63.28    3.29
  -6   6   4   26.26    1.85
  -5   6   4    7.08    1.13
  -4   6   4   17.36    1.36
  -3   6   4    7.87    0.92
  -2   6   4   18.84    1.73
  -1   6   4  234.04    9.58
   0   6   4   10.10    1.96
   1   6   4   31.73    2.63
   2   6   4   53.25   12.61
   3   6   4    9.29    2.80
   4   6   4   18.22    4.42
   5   6   4   15.65    2.99
   6   6   4    6.36    2.45
 -11   7   4    2.10    1.32
 -10   7   4    4.48    1.35
  -9   7   4    1.63    1.57
  -8   7   4    2.59    1.74
  -7   7   4    3.55    1.59
  -6   7   4   20.64    1.98
  -5   7   4   17.38    1.55
  -4   7   4  391.87    8.09
  -3   7   4  142.51    5.08
  -2   7   4    9.44    1.91
  -1   7   4    2.94    1.63
   0   7   4    8.52    1.64
   1   7   4  107.20    5.66
   2   7   4    6.51    2.93
   3   7   4    3.25    2.06
   4   7   4    7.21    2.87
   5   7   4    9.02    2.82
   6   7   4   -0.74    1.63
 -11   8   4    0.29    1.14
 -10   8   4    0.58    1.82
  -9   8   4   36.39    3.54
  -8   8   4   47.14    3.96
  -7   8   4  156.98    5.77
  -6   8   4  103.30    3.94
  -5   8   4    4.42    1.26
  -4   8   4  246.26    9.25
  -3   8   4    9.69    1.97
  -2   8   4  459.08   16.52
  -1   8   4  467.76   20.77
   0   8   4   14.19    2.23
   1   8   4  232.58    7.73
   2   8   4  351.88   19.92
   3   8   4   92.26    6.92
   4   8   4    0.49    2.22
   5   8   4   -0.39    2.69
 -10   9   4    3.93    1.89
  -9   9   4    1.45    1.62
  -8   9   4   32.00    5.09
  -7   9   4    8.78    2.90
  -6   9   4    0.07    1.49
  -5   9   4  156.05    5.56
  -4   9   4   80.89    4.18
  -3   9   4   12.76    2.44
  -2   9   4  907.58   34.27
  -1   9   4   35.88    6.41
   0   9   4   58.64    3.64
   1   9   4   37.39    3.33
   2   9   4    5.04    2.32
   3   9   4    3.93    2.10
   4   9   4    0.46    1.43
 -10  10   4    0.38    1.62
  -9  10   4    1.72    1.70
  -8  10   4   36.31    5.90
  -7  10   4   77.48    5.15
  -6  10   4    4.03    1.43
  -5  10   4   59.82    4.62
  -4  10   4  249.50    7.92
  -3  10   4  177.70    7.58
  -2  10   4  533.71   16.84
  -1  10   4    5.56    2.68
   0  10   4   60.55    3.79
   1  10   4    5.48    3.35
   2  10   4   63.36    4.57
   3  10   4    1.67    1.56
  -9  11   4    1.44    1.84
  -8  11   4    1.16    1.57
  -7  11   4    9.64    4.09
  -6  11   4    9.63    4.85
  -5  11   4   33.58    3.58
  -4  11   4   93.33    5.72
  -3  11   4  121.97    5.46
  -2  11   4    2.03    1.34
  -1  11   4   64.06    3.98
   0  11   4    1.64    1.23
   1  11   4   -0.11    1.29
   2  11   4    6.86    1.58
   3  11   4    0.16    1.23
  -9  12   4    0.15    1.49
  -8  12   4    0.75    2.19
  -7  12   4    4.05    1.45
  -6  12   4    3.45    1.70
  -5  12   4    0.03    1.69
  -4  12   4    6.28    1.84
  -3  12   4   26.01    2.56
  -2  12   4    2.28    1.23
  -1  12   4   12.39    1.58
   0  12   4    0.27    1.31
   1  12   4    4.06    2.04
   2  12   4    0.14    1.00
  -8  13   4   -1.63    1.66
  -7  13   4   -1.73    1.95
  -6  13   4    1.65    1.28
  -5  13   4   -1.59    1.80
  -4  13   4    3.28    2.02
  -3  13   4    1.07    1.14
  -2  13   4   15.14    1.84
  -1  13   4    6.31    1.87
   0  13   4    0.32    1.16
  -6  14   4    1.45    1.12
  -5  14   4    3.91    1.58
  -4  14   4    3.11    1.74
  -3  14   4    0.19    1.40
  -2  14   4   51.13    3.43
   0 -14   5    1.87    1.29
   1 -14   5    4.55    2.07
   2 -14   5    0.38    1.16
   3 -14   5    4.21    1.33
   4 -14   5   17.87   14.11
   5 -14   5    5.80    6.04
   6 -14   5    4.55    1.65
  -1 -13   5    4.03    1.92
   0 -13   5    0.28    1.26
   1 -13   5    4.37    1.29
   2 -13   5   30.72    3.04
   3 -13   5    7.52    2.38
   4 -13   5   27.70    2.43
   5 -13   5    0.16    1.50
   6 -13   5    2.37    1.18
   7 -13   5    3.84    1.27
  -2 -12   5    0.17    2.06
  -1 -12   5   16.39    2.29
   0 -12   5    0.38    1.32
   1 -12   5   14.19    3.35
   2 -12   5   -0.53    1.80
   3 -12   5  175.56   12.43
   4 -12   5   92.65    8.86
   5 -12   5   32.14   14.44
   6 -12   5   40.37    3.72
   7 -12   5    4.98    1.96
   8 -12   5   36.26    2.93
  -4 -11   5   -1.33    1.33
  -3 -11   5    0.62    1.56
  -2 -11   5    7.53    1.66
  -1 -11   5   -0.76    2.20
   0 -11   5   27.25    3.27
   1 -11   5   45.00    4.20
   2 -11   5  132.81    6.88
   3 -11   5   78.47    7.18
   4 -11   5   93.29    6.07
   5 -11   5    4.84    2.31
   6 -11   5    5.28    3.10
   7 -11   5    9.21    2.68
   8 -11   5    4.23    1.61
   9 -11   5    1.62    1.82
  -4 -10   5    1.91    1.40
  -3 -10   5    8.70    2.82
  -2 -10   5  102.24    4.07
  -1 -10   5   27.63    2.84
   0 -10   5   30.78    5.07
   1 -10   5   36.08    3.85
   2 -10   5   -0.04    1.87
   3 -10   5  123.61    6.68
   4 -10   5   81.40    7.43
   5 -10   5  173.24   16.24
   6 -10   5   17.56    3.14
   7 -10   5   34.10    3.74
   8 -10   5   28.48    3.21
   9 -10   5   50.86    9.67
  -5  -9   5    5.25    1.81
  -4  -9   5   16.68    2.63
  -3  -9   5   55.65    3.44
  -2  -9   5   26.21    4.50
  -1  -9   5  157.51    6.07
   0  -9   5    0.32    1.47
   1  -9   5    1.01    1.53
   2  -9   5    6.70    2.24
   3  -9   5  376.57   18.10
   4  -9   5  155.33    7.54
   5  -9   5  194.59    8.85
   6  -9   5   71.29    5.10
   7  -9   5    6.14    3.59
   8  -9   5    2.76    1.63
   9  -9   5    5.89    2.06
  10  -9   5    1.41    1.09
  -6  -8   5    1.26    1.33
  -5  -8   5   39.81    3.06
  -4  -8   5   44.39    3.87
  -3  -8   5  380.56   12.33
  -2  -8   5   44.34    4.01
  -1  -8   5   21.61    3.20
   0  -8   5   12.67    2.00
   1  -8   5   12.11    1.98
   2  -8   5    0.49    1.45
   3  -8   5   17.87    2.76
   4  -8   5  442.80   13.89
   5  -8   5    4.41    2.47
   6  -8   5   17.30    2.44
   7  -8   5   32.09    7.46
   8  -8   5    2.49    2.73
   9  -8   5    2.70    1.96
  10  -8   5    1.37    1.10
  -7  -7   5   -0.12    0.95
  -6  -7   5    3.03    1.13
  -5  -7   5   14.60    3.32
  -4  -7   5   57.53    4.36
  -3  -7   5 1036.67   28.60
  -2  -7   5   27.74    2.73
  -1  -7   5  117.99    8.48
   0  -7   5   83.07    3.75
   1  -7   5   27.32    2.26
   2  -7   5    0.40    1.28
   3  -7   5  150.69   10.78
   4  -7   5  300.07   10.37
   5  -7   5    2.02    1.91
   6  -7   5    0.83    1.56
   7  -7   5  107.60    6.82
   8  -7   5   22.82    7.17
   9  -7   5    3.45    2.30
  10  -7   5   -0.04    1.41
  -8  -6   5    0.20    0.69
  -7  -6   5    2.67    1.07
  -6  -6   5    1.58    2.81
  -5  -6   5   11.30    4.50
  -4  -6   5    2.97    3.04
  -3  -6   5  674.86   19.37
  -2  -6   5   31.02    5.61
  -1  -6   5  107.47    6.66
   0  -6   5   20.03    2.48
   1  -6   5   22.26    2.41
   2  -6   5   86.37    6.48
   3  -6   5  144.43    6.92
   4  -6   5  323.91   14.38
   5  -6   5   23.46    2.44
   6  -6   5   30.98    2.98
   7  -6   5    4.32    1.93
   8  -6   5   14.79    4.40
   9  -6   5    1.55    3.19
  10  -6   5   -1.52    2.02
  -8  -5   5    0.35    1.58
  -7  -5   5    8.23    2.76
  -6  -5   5    8.80    3.18
  -5  -5   5    9.45    3.51
  -4  -5   5   28.80    2.78
  -3  -5   5   14.12    2.25
  -2  -5   5   32.96    3.09
  -1  -5   5  395.71   10.42
   0  -5   5   15.58    1.56
   1  -5   5   69.14    2.77
   2  -5   5   29.58    2.40
   3  -5   5   50.57    3.36
   4  -5   5  332.23   10.41
   5  -5   5   16.06    2.10
   6  -5   5   48.12    5.30
   7  -5   5   -0.46    2.52
   8  -5   5    6.04    3.82
   9  -5   5    1.25    2.30
  10  -5   5    0.63    2.82
  -9  -4   5    5.83    1.36
  -8  -4   5   -0.50    1.18
  -7  -4   5   18.14    4.88
  -6  -4   5    9.67    3.37
  -5  -4   5   62.99    5.21
  -4  -4   5   51.58    2.93
  -3  -4   5   28.09    2.37
  -2  -4   5  744.45   17.71
  -1  -4   5  148.36    5.04
   0  -4   5  802.70   14.51
   1  -4   5  267.41    4.76
   2  -4   5   39.44    3.28
   3  -4   5  509.29   13.11
   4  -4   5  192.84    5.79
   5  -4   5   12.85    1.85
   6  -4   5    9.07    2.41
   7  -4   5    7.33    2.76
   8  -4   5    3.18    3.82
   9  -4   5    1.95    2.64
  10  -4   5    5.75    1.23
  -9  -3   5    1.80    1.12
  -8  -3   5   22.83    9.36
  -7  -3   5    8.49    3.61
  -6  -3   5    9.24    2.32
  -5  -3   5    4.62    2.06
  -4  -3   5  351.58    7.53
  -3  -3   5 1368.49   21.57
  -2  -3   5 1475.70   22.02
  -1  -3   5   68.74    2.12
   0  -3   5  992.83   15.81
   1  -3   5  616.08    9.99
   2  -3   5   91.79    3.70
   3  -3   5  386.55    9.75
   4  -3   5  358.10    8.58
   5  -3   5  294.15   13.00
   6  -3   5    0.69    2.17
   7  -3   5   12.31    3.05
   8  -3   5    6.49    3.68
   9  -3   5    1.01    2.56
  10  -3   5   -0.91    1.86
  -9  -2   5    3.22    1.40
  -8  -2   5   11.63    2.80
  -7  -2   5    1.89    3.51
  -6  -2   5    3.81    2.68
  -5  -2   5   94.97    6.13
  -4  -2   5  100.96    5.21
  -3  -2   5 3734.51   40.15
  -2  -2   5   23.14    1.24
  -1  -2   5   62.03    1.44
   0  -2   5  798.80    7.01
   1  -2   5    0.62    0.51
   2  -2   5  227.80    6.00
   3  -2   5    4.83    0.76
   4  -2   5  305.97   28.37
   5  -2   5  529.97   14.50
   6  -2   5  184.02    7.95
   7  -2   5  310.29   11.72
   8  -2   5   36.01    8.79
   9  -2   5   -0.02    3.08
 -10  -1   5    2.69    0.92
  -9  -1   5    5.91    1.57
  -8  -1   5    8.85    5.24
  -7  -1   5    5.07    3.88
  -6  -1   5   23.28    3.37
  -5  -1   5   57.87    3.91
  -4  -1   5   20.63    1.75
  -3  -1   5 2663.26   31.30
  -2  -1   5    9.98    0.60
  -1  -1   5   28.37    0.66
   0  -1   5    6.76    0.46
   1  -1   5  282.88    2.99
   2  -1   5  550.85    6.03
   3  -1   5  525.29   17.66
   4  -1   5  925.57   15.54
   5  -1   5    7.30    2.26
   6  -1   5  124.25    7.69
   7  -1   5    0.82    3.82
   8  -1   5    4.51    4.20
   9  -1   5    0.64    2.20
 -10   0   5    0.31    1.28
  -9   0   5    1.47    1.33
  -8   0   5   49.13    7.40
  -7   0   5   13.36    3.00
  -6   0   5   -0.53    1.87
  -5   0   5  134.14    4.06
  -4   0   5    0.30    0.60
  -3   0   5   83.13    1.78
  -2   0   5  326.81    5.21
  -1   0   5  433.69    4.17
   0   0   5   25.69    0.69
   1   0   5  797.81    7.48
   2   0   5  829.40    9.74
   3   0   5  612.04   10.88
   4   0   5 1153.37   29.30
   5   0   5    0.87    1.61
   6   0   5  179.63    8.04
   7   0   5   85.68    6.52
   8   0   5    2.77    2.33
   9   0   5    4.16    2.57
 -10   1   5    7.17    5.99
  -9   1   5   25.64    7.04
  -8   1   5   19.48    2.91
  -7   1   5   86.25    3.68
  -6   1   5  116.34    4.48
  -5   1   5  107.94    3.52
  -4   1   5   23.31    1.28
  -3   1   5   58.60    1.29
  -2   1   5 3439.33   26.19
  -1   1   5   46.59    0.96
   0   1   5 1997.32   15.90
   1   1   5  150.46    2.00
   2   1   5   81.80    1.83
   3   1   5   21.29    2.57
   4   1   5   86.12    6.88
   5   1   5    3.19    1.99
   6   1   5   12.23    3.14
   7   1   5   23.09    3.99
   8   1   5   -2.50    2.75
   9   1   5    0.37    0.89
 -10   2   5   -0.84    2.25
  -9   2   5   31.53   10.87
  -8   2   5   57.16    3.91
  -7   2   5   92.83    3.56
  -6   2   5   -0.35    0.93
  -5   2   5   25.25    1.80
  -4   2   5    1.73    0.66
  -3   2   5    7.03    0.65
  -2   2   5  809.43    6.94
  -1   2   5  727.81    6.49
   0   2   5  864.52    8.91
   1   2   5   57.06    1.58
   2   2   5  208.94    3.89
   3   2   5   34.78    2.77
   4   2   5   33.85    2.60
   5   2   5   -1.64    1.93
   6   2   5   21.97    3.73
   7   2   5    7.74    2.14
   8   2   5   -2.03    3.22
 -10   3   5    9.12    3.18
  -9   3   5  151.16   10.24
  -8   3   5   97.06    4.38
  -7   3   5  159.61    5.32
  -6   3   5   53.43    2.48
  -5   3   5    1.74    0.83
  -4   3   5  199.35    3.81
  -3   3   5    1.59    0.52
  -2   3   5  210.69    2.99
  -1   3   5   27.11    0.90
   0   3   5   61.05    1.27
   1   3   5  667.10   13.06
   2   3   5    1.22    1.74
   3   3   5    1.42    1.89
   4   3   5   10.22    2.44
   5   3   5   20.35    3.23
   6   3   5   40.41    4.93
   7   3   5    2.68    2.14
   8   3   5   -0.45    2.07
 -10   4   5    4.41    1.56
  -9   4   5   84.38    4.21
  -8   4   5   34.81    3.78
  -7   4   5    0.16    1.08
  -6   4   5   65.46    2.61
  -5   4   5  318.73    6.24
  -4   4   5  126.54    2.59
  -3   4   5  125.95    2.23
  -2   4   5 2923.51   24.30
  -1   4   5  677.18    7.12
   0   4   5  142.96    3.44
   1   4   5   10.49    1.21
   2   4   5  312.55   15.61
   3   4   5    1.31    2.30
   4   4   5   17.35    3.61
   5   4   5   17.32    4.25
   6   4   5   -0.11    2.56
   7   4   5   -0.28    1.76
 -10   5   5    1.06    1.49
  -9   5   5    6.81    2.40
  -8   5   5   30.67    3.54
  -7   5   5   12.01    1.87
  -6   5   5   25.57    1.89
  -5   5   5    0.69    0.94
  -4   5   5   61.06    1.70
  -3   5   5  160.07    3.44
  -2   5   5  103.32    3.08
  -1   5   5   28.68    1.37
   0   5   5  149.42    3.80
   1   5   5   26.33    1.93
   2   5   5   15.70    1.94
   3   5   5    9.79    2.02
   4   5   5   88.70    6.90
   5   5   5    4.31    4.62
   6   5   5   64.85    5.49
   7   5   5    2.26    1.84
 -10   6   5   14.95    1.81
  -9   6   5    5.63    1.84
  -8   6   5  180.98    7.67
  -7   6   5    0.29    1.51
  -6   6   5   33.81    2.14
  -5   6   5  123.34    3.31
  -4   6   5   42.28    1.74
  -3   6   5    4.59    0.69
  -2   6   5  309.89    5.53
  -1   6   5   44.81    2.50
   0   6   5   40.95    3.27
   1   6   5    0.71    1.23
   2   6   5   53.75    5.31
   3   6   5    1.20    2.16
   4   6   5    3.96    3.19
   5   6   5   -0.09    2.27
   6   6   5   -0.90    1.43
 -10   7   5   -0.04    1.15
  -9   7   5   53.04    4.87
  -8   7   5    4.87    2.45
  -7   7   5    0.49    1.51
  -6   7   5   87.42    3.09
  -5   7   5   15.81    1.48
  -4   7   5   25.79    1.78
  -3   7   5  240.65    7.08
  -2   7   5   20.43    1.62
  -1   7   5   22.10    2.05
   0   7   5   93.60    5.00
   1   7   5    6.12    1.83
   2   7   5   56.56    5.61
   3   7   5   58.11    8.06
   4   7   5    5.63    1.88
   5   7   5    5.76    2.24
 -10   8   5   27.70    3.51
  -9   8   5   22.56    2.94
  -8   8   5   44.20    4.57
  -7   8   5   43.27    3.33
  -6   8   5    6.91    1.54
  -5   8   5   39.56    3.07
  -4   8   5   13.55    1.53
  -3   8   5   45.61    3.59
  -2   8   5  186.86    4.61
  -1   8   5  111.00    5.27
   0   8   5  478.36   15.27
   1   8   5  190.57    8.40
   2   8   5   -0.68    2.43
   3   8   5   -0.63    2.04
   4   8   5    1.63    1.72
   5   8   5    0.47    1.55
 -10   9   5    2.35    1.89
  -9   9   5  141.01    5.48
  -8   9   5   32.05    3.33
  -7   9   5   46.41    3.44
  -6   9   5    1.65    1.50
  -5   9   5  147.40    5.56
  -4   9   5   24.27    2.56
  -3   9   5   39.22    2.80
  -2   9   5 1405.51   26.83
  -1   9   5  148.88    5.33
   0   9   5    8.13    1.85
   1   9   5    4.69    2.49
   2   9   5   64.64    7.70
   3   9   5   15.94    5.08
   4   9   5    8.64    3.04
 -10  10   5    3.69    1.61
  -9  10   5    4.09    3.12
  -8  10   5    8.98    2.55
  -7  10   5   31.05    2.99
  -6  10   5   13.24    2.34
  -5  10   5    6.14    2.34
  -4  10   5    2.27    1.53
  -3  10   5    7.56    1.74
  -2  10   5  208.51    8.69
  -1  10   5    7.46    1.72
   0  10   5   36.67    3.02
   1  10   5   23.86    3.17
   2  10   5    5.00    2.05
   3  10   5   16.44    2.20
  -9  11   5    0.19    1.82
  -8  11   5    0.29    2.42
  -7  11   5    2.14    3.45
  -6  11   5   11.93    2.96
  -5  11   5    7.03    3.97
  -4  11   5   68.15    5.42
  -3  11   5    1.28    2.32
  -2  11   5    8.01    1.92
  -1  11   5   31.47    2.84
   0  11   5   10.77    2.15
   1  11   5   15.42    2.19
   2  11   5    3.26    1.77
  -8  12   5   -0.22    2.03
  -7  12   5    2.45    1.51
  -6  12   5   12.18    3.30
  -5  12   5   14.95    4.35
  -4  12   5    2.57    2.36
  -3  12   5    0.99    1.41
  -2  12   5   11.08    1.84
  -1  12   5   -0.14    0.90
   0  12   5   19.99    3.06
   1  12   5    7.63    1.87
  -7  13   5    2.41    2.51
  -6  13   5    2.49    1.23
  -5  13   5   14.70    2.30
  -4  13   5   -0.08    1.60
  -3  13   5    9.19    1.99
  -2  13   5    0.32    1.03
  -1  13   5   -0.51    1.28
  -5  14   5    1.26    1.10
  -4  14   5   13.01    2.07
  -3  14   5    0.43    1.00
   1 -14   6   10.87    2.33
   2 -14   6   -0.62    1.81
   3 -14   6   -0.97    1.83
   4 -14   6   -0.03    0.89
   5 -14   6    0.39    1.01
  -1 -13   6    7.32    1.77
   0 -13   6   -0.18    1.14
   1 -13   6   38.22    5.50
   2 -13   6   14.13    2.35
   3 -13   6   24.39    2.73
   4 -13   6   24.57    4.91
   5 -13   6   14.01    7.56
   6 -13   6    8.14    1.63
   7 -13   6    1.16    2.28
  -2 -12   6   11.50    2.26
  -1 -12   6    1.90    1.35
   0 -12   6    6.86    2.03
   1 -12   6    1.56    2.21
   2 -12   6   -0.47    1.42
   3 -12   6   18.84    2.69
   4 -12   6    6.93    1.84
   5 -12   6   29.48   10.64
   6 -12   6    1.76    1.57
   7 -12   6   24.98    2.84
   8 -12   6    0.07    1.07
  -3 -11   6   13.05    2.42
  -2 -11   6   -0.69    1.71
  -1 -11   6    8.90    2.23
   0 -11   6   41.16    5.27
   1 -11   6    1.38    2.67
   2 -11   6    4.09    2.13
   3 -11   6    8.48    4.35
   4 -11   6   54.55    5.36
   5 -11   6   43.35    6.01
   6 -11   6    7.06    2.17
   7 -11   6   -0.99    1.38
   8 -11   6    2.14    1.41
   9 -11   6    0.87    1.00
  -4 -10   6   10.20    1.52
  -3 -10   6    9.08    2.64
  -2 -10   6   27.23    3.45
  -1 -10   6   18.82    2.49
   0 -10   6   96.61    7.50
   1 -10   6  115.37    8.23
   2 -10   6  168.72    7.75
   3 -10   6   11.98    2.61
   4 -10   6   27.22    5.13
   5 -10   6   -1.42    2.02
   6 -10   6   74.52    5.30
   7 -10   6   20.94    3.59
   8 -10   6   -0.55    1.59
   9 -10   6    0.62    1.04
  -5  -9   6    8.54    1.58
  -4  -9   6    8.11    2.14
  -3  -9   6    2.69    1.85
  -2  -9   6   45.83    4.45
  -1  -9   6  117.15    6.10
   0  -9   6   48.17    3.37
   1  -9   6    9.34    2.31
   2  -9   6  449.41   13.80
   3  -9   6  230.20    9.19
   4  -9   6    3.30    1.51
   5  -9   6    5.88    2.46
   6  -9   6  134.42   19.75
   7  -9   6    1.86    1.88
   8  -9   6   -0.13    1.86
   9  -9   6   12.66    4.86
  -6  -8   6    1.04    2.00
  -5  -8   6   30.53    2.41
  -4  -8   6  124.29    9.02
  -3  -8   6   71.93    4.61
  -2  -8   6    7.62    1.90
  -1  -8   6  420.78   34.28
   0  -8   6   31.00    2.72
   1  -8   6    0.23    1.44
   2  -8   6    5.60    1.94
   3  -8   6   -0.89    1.58
   4  -8   6   10.04    2.48
   5  -8   6   24.58    3.44
   6  -8   6  101.28    8.42
   7  -8   6    8.92    3.33
   8  -8   6    5.95    2.35
   9  -8   6    8.32    4.12
  10  -8   6    0.28    1.13
  -7  -7   6    0.60    0.76
  -6  -7   6    9.69    1.82
  -5  -7   6    0.39    1.13
  -4  -7   6   25.56    2.71
  -3  -7   6  143.94    4.76
  -2  -7   6   37.37    2.95
  -1  -7   6  864.80   20.94
   0  -7   6    7.99    1.62
   1  -7   6    1.31    1.40
   2  -7   6  145.50    7.75
   3  -7   6    1.69    1.67
   4  -7   6    5.23    2.26
   5  -7   6   57.63    4.60
   6  -7   6  110.49    5.15
   7  -7   6    3.43    2.37
   8  -7   6    1.99    2.98
   9  -7   6    0.94    2.02
  10  -7   6   -1.90    1.90
  -7  -6   6    0.33    1.10
  -6  -6   6    6.33    1.98
  -5  -6   6    2.22    1.70
  -4  -6   6   12.16    1.86
  -3  -6   6  111.21    4.00
  -2  -6   6   10.40    1.57
  -1  -6   6    2.93    1.72
   0  -6   6   26.46    2.92
   1  -6   6   27.17    2.59
   2  -6   6  239.16    8.20
   3  -6   6    3.49    1.18
   4  -6   6    4.36    1.90
   5  -6   6    0.65    1.24
   6  -6   6   53.64    3.72
   7  -6   6    7.51    2.59
   8  -6   6   -0.53    3.25
   9  -6   6    3.02    2.23
  10  -6   6   -1.81    2.05
  -8  -5   6    0.48    1.25
  -7  -5   6   -0.08    1.27
  -6  -5   6   -2.38    2.57
  -5  -5   6   21.24    2.99
  -4  -5   6  245.98    6.44
  -3  -5   6  417.03   10.24
  -2  -5   6  551.85   12.07
  -1  -5   6    0.67    0.79
   0  -5   6  149.66    6.29
   1  -5   6  344.94    9.65
   2  -5   6  137.64    4.45
   3  -5   6   15.27    2.55
   4  -5   6  278.09   10.30
   5  -5   6  161.58    6.22
   6  -5   6   15.62    2.85
   7  -5   6   -0.14    2.37
   8  -5   6    2.69    3.32
   9  -5   6    1.80    2.44
  10  -5   6    2.15    1.27
  -9  -4   6    0.74    0.81
  -8  -4   6   -0.14    1.07
  -7  -4   6    3.08    2.52
  -6  -4   6   -1.50    3.79
  -5  -4   6  129.78    5.74
  -4  -4   6  121.76    4.16
  -3  -4   6   88.32    3.93
  -2  -4   6    0.04    0.98
  -1  -4   6  252.31    4.30
   0  -4   6    0.47    0.53
   1  -4   6    0.87    0.49
   2  -4   6   47.48    4.45
   3  -4   6    3.56    0.89
   4  -4   6   10.96    2.22
   5  -4   6   73.12    4.50
   6  -4   6  145.49    6.93
   7  -4   6   12.65    3.02
   8  -4   6    8.63    3.58
   9  -4   6    4.82    5.45
  -9  -3   6    4.93    1.51
  -8  -3   6    4.54    1.55
  -7  -3   6    3.01    3.84
  -6  -3   6    0.67    2.18
  -5  -3   6   45.68    3.18
  -4  -3   6    6.83    1.34
  -3  -3   6  339.08    9.96
  -2  -3   6   13.12    0.79
  -1  -3   6  337.90    4.90
   0  -3   6   12.20    0.73
   1  -3   6  172.46    4.04
   2  -3   6  513.42   12.50
   3  -3   6  138.29    6.52
   4  -3   6    0.10    0.99
   5  -3   6   17.88    5.45
   6  -3   6  402.08   12.83
   7  -3   6    2.98    2.38
   8  -3   6    7.44    5.76
   9  -3   6    1.31    3.58
  10  -3   6   -0.58    0.99
  -9  -2   6   24.03    2.29
  -8  -2   6    8.36    5.42
  -7  -2   6    2.58    2.84
  -6  -2   6    2.32    2.31
  -5  -2   6   19.81    2.74
  -4  -2   6   13.00    1.57
  -3  -2   6    3.28    0.81
  -2  -2   6  216.68    4.29
  -1  -2   6 1322.20   13.19
   0  -2   6   15.83    0.68
   1  -2   6   86.45    2.12
   2  -2   6  842.68   11.88
   3  -2   6   33.11    2.74
   4  -2   6    1.63    1.27
   5  -2   6  265.13   13.91
   6  -2   6  593.85   25.81
   7  -2   6   18.28    3.26
   8  -2   6    4.37    2.89
   9  -2   6    4.21    2.33
 -10  -1   6    3.58    1.10
  -9  -1   6   10.33    1.89
  -8  -1   6   10.17    2.19
  -7  -1   6   15.45    3.62
  -6  -1   6    6.32    3.18
  -5  -1   6   70.58    5.27
  -4  -1   6  105.65    5.69
  -3  -1   6   71.13    1.78
  -2  -1   6  729.60    7.46
  -1  -1   6  595.74    5.88
   0  -1   6  432.11    4.98
   1  -1   6    5.17    0.52
   2  -1   6    7.15    0.66
   3  -1   6   16.76    1.76
   4  -1   6  121.04    4.74
   5  -1   6   27.68    3.26
   6  -1   6  298.87   12.28
   7  -1   6   23.36    3.02
   8  -1   6    6.73    6.30
   9  -1   6   -0.40    2.18
 -10   0   6    9.40    2.48
  -9   0   6    0.09    1.42
  -8   0   6    2.62    2.11
  -7   0   6    2.23    1.84
  -6   0   6    0.60    3.47
  -5   0   6    0.92    1.54
  -4   0   6  354.47    8.77
  -3   0   6  208.97    3.18
  -2   0   6 1928.35   18.02
  -1   0   6  464.75    5.45
   0   0   6   32.34    0.89
   1   0   6   71.55    2.06
   2   0   6  346.72    5.28
   3   0   6   56.19    2.51
   4   0   6   12.42    1.68
   5   0   6    3.13    1.52
   6   0   6   33.58    3.75
   7   0   6   -0.26    2.13
   8   0   6    1.48    2.71
   9   0   6    0.10    1.08
 -10   1   6    2.72    2.10
  -9   1   6    7.79    1.90
  -8   1   6   23.25    3.63
  -7   1   6   64.15    3.57
  -6   1   6   28.03    2.11
  -5   1   6    3.56    0.95
  -4   1   6  357.26    7.37
  -3   1   6  170.50    2.82
  -2   1   6  351.26    4.25
  -1   1   6  143.20    2.15
   0   1   6  316.56    4.26
   1   1   6  364.37    4.85
   2   1   6  254.99    4.82
   3   1   6    1.69    2.49
   4   1   6    0.76    1.96
   5   1   6   80.64    3.96
   6   1   6    0.53    2.25
   7   1   6   16.23    3.53
   8   1   6    4.92    2.90
 -10   2   6   12.73    3.21
  -9   2   6    6.97    3.11
  -8   2   6   52.25    4.20
  -7   2   6   31.80    2.55
  -6   2   6   12.33    1.69
  -5   2   6   10.45    1.07
  -4   2   6   42.69    1.79
  -3   2   6  889.47   11.23
  -2   2   6    3.05    0.56
  -1   2   6  165.67    2.79
   0   2   6    6.15    0.63
   1   2   6   13.93    1.50
   2   2   6  177.97    4.43
   3   2   6    0.61    1.02
   4   2   6   13.61    2.18
   5   2   6   10.02    3.19
   6   2   6    1.83    3.27
   7   2   6    6.53    3.56
   8   2   6    0.25    1.07
 -10   3   6    1.17    2.19
  -9   3   6  136.15   17.61
  -8   3   6  180.85    6.22
  -7   3   6   81.62    3.56
  -6   3   6   53.22    2.56
  -5   3   6   16.53    1.20
  -4   3   6  525.58    6.89
  -3   3   6   14.05    0.96
  -2   3   6  914.03    9.78
  -1   3   6    7.85    0.64
   0   3   6 2034.51   22.95
   1   3   6    8.03    1.12
   2   3   6   47.62    4.38
   3   3   6    3.01    1.44
   4   3   6    7.16    2.42
   5   3   6    2.41    2.41
   6   3   6   21.84    3.61
   7   3   6    3.67    1.80
 -10   4   6   22.27    2.29
  -9   4   6  144.00    6.75
  -8   4   6   38.82    3.91
  -7   4   6   -0.94    1.12
  -6   4   6  159.99    3.98
  -5   4   6   81.45    2.26
  -4   4   6   14.72    1.01
  -3   4   6    2.89    0.62
  -2   4   6   64.96    2.13
  -1   4   6  576.19   16.36
   0   4   6   35.61    2.20
   1   4   6  284.57    5.92
   2   4   6    1.57    1.39
   3   4   6    0.18    1.58
   4   4   6   50.71    2.89
   5   4   6   12.15    2.29
   6   4   6   16.03    4.01
   7   4   6    2.08    1.47
 -10   5   6   15.17    2.10
  -9   5   6   21.74    2.44
  -8   5   6   76.83    5.23
  -7   5   6   10.16    1.86
  -6   5   6   19.04    1.83
  -5   5   6    0.91    0.77
  -4   5   6  108.84    2.11
  -3   5   6   47.98    1.46
  -2   5   6   41.96    1.66
  -1   5   6  352.20    5.55
   0   5   6   36.48    1.67
   1   5   6    9.06    1.18
   2   5   6   28.26    2.51
   3   5   6    4.12    1.38
   4   5   6   14.56    3.48
   5   5   6   13.57    3.37
   6   5   6    4.44    1.72
 -10   6   6    0.68    1.38
  -9   6   6    8.16    2.14
  -8   6   6    2.90    1.82
  -7   6   6  127.42    7.38
  -6   6   6    4.01    1.30
  -5   6   6    0.69    0.92
  -4   6   6   -0.08    0.79
  -3   6   6   86.50    2.29
  -2   6   6  210.67    4.08
  -1   6   6  102.56    3.06
   0   6   6  185.46    6.90
   1   6   6   94.39    4.25
   2   6   6    7.14    2.05
   3   6   6    2.53    2.28
   4   6   6   24.05    3.90
   5   6   6   -0.56    1.90
   6   6   6   -0.01    1.16
 -10   7   6    2.93    1.39
  -9   7   6    5.01    1.72
  -8   7   6   36.01    3.86
  -7   7   6    1.03    1.68
  -6   7   6    3.29    1.20
  -5   7   6   40.14    1.98
  -4   7   6    3.27    1.05
  -3   7   6  346.98    8.88
  -2   7   6   25.11    1.69
  -1   7   6   75.91    3.69
   0   7   6  128.64    5.09
   1   7   6   29.41    2.50
   2   7   6    0.57    2.47
   3   7   6   -0.29    1.55
   4   7   6    5.25    1.70
   5   7   6   -0.13    1.23
 -10   8   6    4.80    2.08
  -9   8   6    8.22    3.24
  -8   8   6    0.68    1.91
  -7   8   6   97.39    4.49
  -6   8   6  113.92    4.50
  -5   8   6   11.22    1.50
  -4   8   6   88.48    3.46
  -3   8   6   23.23    1.94
  -2   8   6  344.82   12.60
  -1   8   6   12.75    2.01
   0   8   6 1181.35   21.05
   1   8   6    4.50    2.51
   2   8   6    8.33    2.63
   3   8   6   -0.62    1.86
   4   8   6   -1.43    2.08
 -10   9   6    9.91    2.15
  -9   9   6   29.57   24.04
  -8   9   6   -0.29    1.67
  -7   9   6    6.61    3.53
  -6   9   6   41.84    3.22
  -5   9   6    3.93    1.69
  -4   9   6   94.78    4.20
  -3   9   6    1.96    1.61
  -2   9   6    1.27    1.90
  -1   9   6   10.31    1.94
   0   9   6   33.59    3.54
   1   9   6    9.21    4.00
   2   9   6   -0.92    2.03
   3   9   6    2.59    1.51
 -10  10   6    1.78    1.14
  -9  10   6    1.23    2.20
  -8  10   6    5.39    4.44
  -7  10   6   -1.43    1.43
  -6  10   6    0.22    1.53
  -5  10   6    2.30    1.92
  -4  10   6    6.17    1.86
  -3  10   6  145.82    6.96
  -2  10   6   63.71    4.48
  -1  10   6   73.86    5.30
   0  10   6   93.94    5.52
   1  10   6   -0.17    1.26
   2  10   6   14.08    1.72
   3  10   6    3.43    1.51
  -8  11   6   -1.52    2.31
  -7  11   6    0.90    1.52
  -6  11   6    2.88    1.76
  -5  11   6   12.89    5.22
  -4  11   6   18.08    4.18
  -3  11   6   10.29    2.69
  -2  11   6    1.24    2.02
  -1  11   6   36.17    2.83
   0  11   6    0.32    2.17
   1  11   6   25.53    3.42
   2  11   6    0.85    1.31
  -8  12   6   -0.75    1.80
  -7  12   6   -0.53    1.14
  -6  12   6    3.15    1.38
  -5  12   6    0.94    1.49
  -4  12   6    7.15    2.28
  -3  12   6    0.79    1.33
  -2  12   6   11.44    1.73
  -1  12   6   23.96    3.35
   0  12   6    9.77    2.22
  -6  13   6    6.99    1.44
  -5  13   6   12.44    1.98
  -4  13   6    4.54    1.68
  -3  13   6   -0.89    1.61
  -2  13   6    0.30    1.03
   2 -14   7    0.27    1.02
   3 -14   7    0.14    0.81
   4 -14   7   -0.40    1.53
   5 -14   7   -1.32    1.40
   0 -13   7   -0.34    1.14
   1 -13   7    0.25    1.36
   2 -13   7   -0.48    1.47
   3 -13   7    5.66    1.63
   4 -13   7    0.23    0.85
   5 -13   7    4.48    3.84
   6 -13   7   29.99   22.40
   7 -13   7   -0.75    1.31
  -2 -12   7    0.86    1.22
  -1 -12   7    4.20    1.19
   0 -12   7    4.75    1.72
   1 -12   7   14.23    2.76
   2 -12   7   17.05    2.68
   3 -12   7    9.44    2.20
   4 -12   7   20.28    8.35
   5 -12   7   32.15   16.10
   6 -12   7   12.89    8.18
   7 -12   7   28.42   20.48
   8 -12   7   -0.45    1.37
  -3 -11   7   13.67    1.75
  -2 -11   7    9.36    1.38
  -1 -11   7   10.22    2.11
   0 -11   7    1.28    2.01
   1 -11   7   65.69    7.12
   2 -11   7    3.77    1.95
   3 -11   7   -0.23    1.33
   4 -11   7    3.05    1.36
   5 -11   7   -1.26    1.86
   6 -11   7    6.04    1.64
   7 -11   7   10.11    2.63
   8 -11   7    3.60    2.11
  -4 -10   7    3.17    2.52
  -3 -10   7    4.04    1.79
  -2 -10   7   59.74    3.38
  -1 -10   7   14.18    3.17
   0 -10   7   20.51    2.94
   1 -10   7    2.87    3.22
   2 -10   7   13.96    3.93
   3 -10   7    6.75    3.67
   4 -10   7  132.06    9.59
   5 -10   7   -1.86    2.02
   6 -10   7   12.26    2.34
   7 -10   7    4.92    1.51
   8 -10   7    1.52    1.63
   9 -10   7    1.06    0.82
  -4  -9   7    4.83    2.92
  -3  -9   7    0.11    1.19
  -2  -9   7    3.44    2.08
  -1  -9   7  155.21    9.10
   0  -9   7   64.92    4.62
   1  -9   7   36.26    4.75
   2  -9   7   50.84    3.42
   3  -9   7   85.89    5.58
   4  -9   7  220.23    9.15
   5  -9   7   25.08    5.01
   6  -9   7    0.51    1.97
   7  -9   7   56.20    4.40
   8  -9   7    5.66    2.55
   9  -9   7    0.72    1.37
  -5  -8   7   18.96    2.78
  -4  -8   7   10.33    3.89
  -3  -8   7    1.70    1.25
  -2  -8   7   68.99    4.59
  -1  -8   7  980.15   19.95
   0  -8   7   31.75    6.39
   1  -8   7    9.77    3.29
   2  -8   7   21.65    2.79
   3  -8   7   10.74    1.92
   4  -8   7   69.96    7.33
   5  -8   7   29.79    2.88
   6  -8   7   76.45    5.19
   7  -8   7   16.84    3.97
   8  -8   7    2.88    2.01
   9  -8   7    0.46    2.02
  -6  -7   7   17.41    1.66
  -5  -7   7   11.57    1.79
  -4  -7   7    1.52    3.38
  -3  -7   7   54.81    3.37
  -2  -7   7   24.55    2.89
  -1  -7   7 1373.10   27.14
   0  -7   7  111.10    5.31
   1  -7   7    8.08    2.90
   2  -7   7    0.34    1.06
   3  -7   7   13.22    1.58
   4  -7   7   65.08    4.71
   5  -7   7   33.95    3.01
   6  -7   7   22.04    2.62
   7  -7   7   23.21    6.03
   8  -7   7    2.30    2.08
   9  -7   7    1.14    1.78
  -7  -6   7    2.01    1.36
  -6  -6   7   -0.01    1.17
  -5  -6   7    5.22    1.64
  -4  -6   7   13.63    1.61
  -3  -6   7   91.19    3.63
  -2  -6   7   19.23    2.20
  -1  -6   7  194.93    7.70
   0  -6   7   43.86    2.40
   1  -6   7  108.79    4.24
   2  -6   7  105.97    5.32
   3  -6   7   63.22    3.93
   4  -6   7    8.03    2.19
   5  -6   7   22.30    2.45
   6  -6   7   36.57    4.23
   7  -6   7    8.98    4.04
   8  -6   7    9.95    2.75
   9  -6   7    2.30    1.83
  -8  -5   7    2.88    1.17
  -7  -5   7    0.27    1.27
  -6  -5   7   -0.39    1.93
  -5  -5   7  197.57   20.04
  -4  -5   7    6.19    1.25
  -3  -5   7   50.32    2.36
  -2  -5   7   30.82    1.98
  -1  -5   7    3.15    1.40
   0  -5   7  254.14    7.09
   1  -5   7  100.80    4.84
   2  -5   7  218.09   19.05
   3  -5   7    3.76    1.09
   4  -5   7    6.80    1.53
   5  -5   7   35.01    2.89
   6  -5   7    1.67    1.92
   7  -5   7    4.23    4.06
   8  -5   7    0.16    2.21
   9  -5   7    1.50    4.06
  -8  -4   7    3.41    1.56
  -7  -4   7   12.28    1.94
  -6  -4   7   -0.07    1.56
  -5  -4   7  166.08    6.35
  -4  -4   7   96.83    3.76
  -3  -4   7   99.97    3.56
  -2  -4   7   89.99    3.08
  -1  -4   7    6.14    1.07
   0  -4   7   25.16    1.63
   1  -4   7  115.30    4.50
   2  -4   7    5.16    1.24
   3  -4   7   70.24    2.80
   4  -4   7    5.87    1.35
   5  -4   7   94.82    5.27
   6  -4   7   10.96    2.72
   7  -4   7    4.94    3.72
   8  -4   7    3.26    2.43
   9  -4   7   10.02    7.27
  -9  -3   7    0.29    0.92
  -8  -3   7    7.50    2.32
  -7  -3   7   50.58    4.04
  -6  -3   7    1.43    1.98
  -5  -3   7    1.16    2.55
  -4  -3   7    2.90    1.37
  -3  -3   7  152.82    4.34
  -2  -3   7    9.75    1.32
  -1  -3   7  975.26   17.89
   0  -3   7  156.93    3.34
   1  -3   7  161.16    3.68
   2  -3   7   37.76    2.14
   3  -3   7   30.12    2.89
   4  -3   7   18.26    5.04
   5  -3   7   24.14    3.10
   6  -3   7    2.31    3.80
   7  -3   7    4.17    3.57
   8  -3   7   14.55    7.53
   9  -3   7    3.32    2.23
  -9  -2   7    2.08    1.47
  -8  -2   7    7.72    2.73
  -7  -2   7    1.91    1.83
  -6  -2   7    1.23    2.04
  -5  -2   7   -1.04    1.69
  -4  -2   7    2.44    1.10
  -3  -2   7    1.22    1.03
  -2  -2   7   36.08    1.65
  -1  -2   7 1049.61   10.97
   0  -2   7  321.49    4.51
   1  -2   7    9.39    0.86
   2  -2   7  275.21    4.69
   3  -2   7   10.29    1.89
   4  -2   7    0.99    1.07
   5  -2   7  622.17   20.65
   6  -2   7    6.88    2.53
   7  -2   7    7.67    3.83
   8  -2   7    4.17    6.18
   9  -2   7   -0.54    1.16
  -9  -1   7    0.58    1.19
  -8  -1   7   41.93    6.01
  -7  -1   7   -0.69    2.11
  -6  -1   7   48.61    5.61
  -5  -1   7    2.22    1.73
  -4  -1   7   18.89    1.50
  -3  -1   7  171.79    5.01
  -2  -1   7  332.66    5.19
  -1  -1   7  135.87    2.10
   0  -1   7    2.55    0.59
   1  -1   7    4.35    0.62
   2  -1   7   94.01    2.70
   3  -1   7    6.60    1.23
   4  -1   7  122.33    5.89
   5  -1   7   48.82    4.01
   6  -1   7  524.42   20.83
   7  -1   7   20.07    4.63
   8  -1   7   14.30    3.72
   9  -1   7   -0.57    1.10
  -9   0   7    7.13    2.07
  -8   0   7    6.12    2.04
  -7   0   7   11.82    2.62
  -6   0   7   18.36    2.95
  -5   0   7    0.71    1.27
  -4   0   7  256.36    4.37
  -3   0   7   12.38    1.30
  -2   0   7  202.55    3.98
  -1   0   7  574.04    6.75
   0   0   7  979.07    9.49
   1   0   7  509.47    6.56
   2   0   7   16.28    1.26
   3   0   7    9.74    1.63
   4   0   7   42.73    2.63
   5   0   7   70.47    4.54
   6   0   7   30.92    4.91
   7   0   7    1.50    2.74
   8   0   7    3.70    2.68
   9   0   7    0.08    0.95
 -10   1   7    0.86    1.68
  -9   1   7   -0.50    1.27
  -8   1   7    6.58    2.43
  -7   1   7   41.71    3.46
  -6   1   7   64.70    3.27
  -5   1   7 1110.89   15.36
  -4   1   7  195.22    4.26
  -3   1   7  616.69    9.11
  -2   1   7   12.54    1.13
  -1   1   7  454.80    5.39
   0   1   7  470.72    6.64
   1   1   7   23.70    1.54
   2   1   7  385.77   13.22
   3   1   7    0.79    1.58
   4   1   7    2.52    1.55
   5   1   7    2.64    1.69
   6   1   7    1.59    2.85
   7   1   7   -0.54    2.90
   8   1   7   -1.25    1.25
 -10   2   7    4.17    1.96
  -9   2   7    1.84    1.40
  -8   2   7   10.41    2.56
  -7   2   7  543.40   19.42
  -6   2   7   45.82    2.26
  -5   2   7  172.35    3.86
  -4   2   7  235.42    3.82
  -3   2   7  100.22    2.39
  -2   2   7  130.87    2.78
  -1   2   7    1.34    0.85
   0   2   7 1449.62   20.37
   1   2   7  396.92   10.77
   2   2   7   16.35    1.51
   3   2   7    6.10    1.58
   4   2   7   17.88    2.70
   5   2   7    9.61    2.25
   6   2   7   18.87    3.25
   7   2   7   -0.69    1.54
   8   2   7    0.18    0.99
 -10   3   7    0.34    1.86
  -9   3   7    3.49    1.68
  -8   3   7   72.32    4.30
  -7   3   7  506.59   15.02
  -6   3   7   70.86    2.70
  -5   3   7    2.63    0.90
  -4   3   7  143.82    2.56
  -3   3   7  463.71    5.74
  -2   3   7   22.17    1.10
  -1   3   7    1.00    0.75
   0   3   7  178.15    3.38
   1   3   7   29.16    1.71
   2   3   7    2.70    1.10
   3   3   7   39.60    2.54
   4   3   7    0.05    1.54
   5   3   7    9.15    2.26
   6   3   7   -0.36    1.32
   7   3   7    1.55    1.13
 -10   4   7    5.08    2.36
  -9   4   7   13.98    2.48
  -8   4   7   21.65    2.56
  -7   4   7   80.16    4.72
  -6   4   7    0.59    1.01
  -5   4   7   34.18    1.61
  -4   4   7   75.12    1.80
  -3   4   7  184.21    3.01
  -2   4   7    8.45    0.77
  -1   4   7   27.49    1.14
   0   4   7  343.06    5.58
   1   4   7   35.88    2.16
   2   4   7   72.36    3.59
   3   4   7    0.88    1.34
   4   4   7    8.52    2.34
   5   4   7    3.42    2.13
   6   4   7    5.95    1.89
 -10   5   7    3.54    1.27
  -9   5   7   44.94    3.79
  -8   5   7   27.83    3.34
  -7   5   7    3.60    1.65
  -6   5   7  115.15    3.49
  -5   5   7   35.21    1.60
  -4   5   7  118.11    2.43
  -3   5   7   11.14    0.98
  -2   5   7   17.04    1.10
  -1   5   7  264.05    4.29
   0   5   7    2.27    0.87
   1   5   7   10.60    1.49
   2   5   7    3.29    1.33
   3   5   7   19.57    2.53
   4   5   7   15.07    4.29
   5   5   7   31.66    3.31
   6   5   7    2.63    1.35
 -10   6   7    1.37    1.70
  -9   6   7    2.32    1.98
  -8   6   7   16.66    3.11
  -7   6   7    9.05    2.07
  -6   6   7    9.71    1.66
  -5   6   7   27.95    1.79
  -4   6   7    2.45    0.79
  -3   6   7   18.87    1.26
  -2   6   7   50.10    2.00
  -1   6   7  100.27    3.87
   0   6   7  227.37    6.43
   1   6   7   73.75    8.21
   2   6   7   64.37    5.17
   3   6   7   27.66    3.37
   4   6   7   14.48    2.62
   5   6   7    0.97    1.40
 -10   7   7   -0.21    1.64
  -9   7   7    1.32    1.62
  -8   7   7    3.08    2.11
  -7   7   7   87.05    6.66
  -6   7   7   96.57    3.40
  -5   7   7  172.84    4.86
  -4   7   7   24.92    1.82
  -3   7   7    3.69    1.02
  -2   7   7    4.04    1.01
  -1   7   7   19.19    2.07
   0   7   7   10.39    2.16
   1   7   7  211.53    9.45
   2   7   7   29.68    4.91
   3   7   7   -1.38    2.06
   4   7   7    3.39    1.59
   5   7   7    2.24    1.56
 -10   8   7    1.12    1.49
  -9   8   7    9.84    2.91
  -8   8   7   11.27    7.77
  -7   8   7   52.06   10.62
  -6   8   7  133.22    5.45
  -5   8   7   35.89    2.74
  -4   8   7    6.61    1.29
  -3   8   7   15.51    1.70
  -2   8   7  110.28    5.40
  -1   8   7   93.72    3.90
   0   8   7  400.92    9.58
   1   8   7   43.18    4.33
   2   8   7    0.41    2.12
   3   8   7   -0.16    1.55
   4   8   7    1.17    1.76
  -9   9   7    2.18    2.04
  -8   9   7   21.03   11.00
  -7   9   7   64.87    4.21
  -6   9   7    7.51    2.16
  -5   9   7    4.65    1.75
  -4   9   7   58.69    5.31
  -3   9   7   46.76    7.19
  -2   9   7   36.21    3.89
  -1   9   7   21.10    2.34
   0   9   7  349.40   10.77
   1   9   7   53.76    3.77
   2   9   7    2.92    2.19
   3   9   7    1.97    1.14
  -9  10   7   38.47    3.48
  -8  10   7    4.06    3.59
  -7  10   7    7.29    1.58
  -6  10   7   24.43    2.88
  -5  10   7   16.15    3.10
  -4  10   7    2.87    2.57
  -3  10   7    0.66    3.72
  -2  10   7   -1.08    2.29
  -1  10   7    1.54    2.26
   0  10   7   16.46    3.72
   1  10   7   15.52    2.51
   2  10   7    5.75    2.10
  -7  11   7    0.79    1.35
  -6  11   7    0.72    1.65
  -5  11   7    7.86    2.69
  -4  11   7   19.95    2.38
  -3  11   7    6.98    1.85
  -2  11   7    5.40    1.61
  -1  11   7   -0.65    2.32
   0  11   7    0.28    1.93
   1  11   7    1.04    1.66
  -7  12   7    5.50    1.48
  -6  12   7   -0.87    1.20
  -5  12   7    7.93    2.10
  -4  12   7    2.95    1.86
  -3  12   7    7.47    1.44
  -2  12   7    1.30    1.16
  -1  12   7    0.21    1.48
   0  12   7    1.42    1.25
  -6  13   7   10.10    1.69
  -5  13   7    4.48    1.58
  -4  13   7   -0.19    1.36
  -3  13   7    2.56    1.42
   0 -13   8   10.25    1.86
   1 -13   8   28.46    1.77
   2 -13   8   20.89    4.58
   3 -13   8   -0.09    0.86
   4 -13   8    5.50    5.52
   5 -13   8    2.11    1.12
   6 -13   8   -0.12    1.46
  -1 -12   8   37.76    3.17
   0 -12   8   41.24    2.39
   1 -12   8   28.66    2.27
   2 -12   8   -0.92    1.48
   3 -12   8    5.74    1.63
   4 -12   8    8.06    4.16
   5 -12   8    6.61    3.21
   6 -12   8   18.15   13.41
   7 -12   8   19.66   15.60
  -2 -11   8   -0.60    1.12
  -1 -11   8    4.09    1.30
   0 -11   8   -0.23    1.69
   1 -11   8    2.90    1.90
   2 -11   8    1.43    2.29
   3 -11   8   15.38    3.63
   4 -11   8    9.12    3.81
   5 -11   8    0.48    1.80
   6 -11   8   10.80    5.98
   7 -11   8    0.96    1.88
   8 -11   8   -0.53    1.65
  -3 -10   8    3.52    3.38
  -2 -10   8   38.06    3.36
  -1 -10   8   33.26    3.84
   0 -10   8    0.52    2.91
   1 -10   8   10.53    2.45
   2 -10   8   97.20    5.66
   3 -10   8   75.55    4.92
   4 -10   8    4.75    3.29
   5 -10   8    0.86    1.34
   6 -10   8   10.92    5.53
   7 -10   8   -0.24    1.60
   8 -10   8    0.81    1.41
  -4  -9   8    0.02    2.24
  -3  -9   8   15.60    2.33
  -2  -9   8   66.97    6.91
  -1  -9   8    6.07    2.05
   0  -9   8   20.68    3.90
   1  -9   8  406.65   16.77
   2  -9   8   25.55    3.20
   3  -9   8  108.55    7.89
   4  -9   8   19.00    4.61
   5  -9   8    4.39    2.03
   6  -9   8    1.94    1.58
   7  -9   8    0.78    1.87
   8  -9   8    6.73    1.93
   9  -9   8   -0.25    1.47
  -5  -8   8   -0.05    1.62
  -4  -8   8    3.66    2.36
  -3  -8   8   -0.27    1.82
  -2  -8   8    3.12    3.60
  -1  -8   8   94.81    5.87
   0  -8   8    1.79    2.02
   1  -8   8  300.52   10.38
   2  -8   8    6.16    2.13
   3  -8   8   29.12    3.27
   4  -8   8   15.41    4.28
   5  -8   8    0.57    1.73
   6  -8   8   50.52    8.05
   7  -8   8   19.28    5.92
   8  -8   8    2.68    1.46
   9  -8   8    1.91    1.19
  -6  -7   8    0.12    0.91
  -5  -7   8    1.61    1.20
  -4  -7   8    4.75    2.46
  -3  -7   8   16.50    3.65
  -2  -7   8   31.62    3.65
  -1  -7   8  208.09    8.69
   0  -7   8   44.65    3.59
   1  -7   8  367.75   11.45
   2  -7   8    5.38    1.72
   3  -7   8   -0.19    1.33
   4  -7   8   45.43    3.26
   5  -7   8    3.20    1.30
   6  -7   8   -2.06    3.67
   7  -7   8   -0.46    2.55
   8  -7   8   17.87    2.63
   9  -7   8    0.52    2.03
  -7  -6   8    1.64    1.04
  -6  -6   8   38.99    3.12
  -5  -6   8   50.55    4.42
  -4  -6   8   27.81    2.09
  -3  -6   8    4.34    1.26
  -2  -6   8   36.44    3.69
  -1  -6   8   95.57    6.58
   0  -6   8  239.23   19.79
   1  -6   8   18.64    4.04
   2  -6   8   65.14    3.49
   3  -6   8   30.87    2.99
   4  -6   8   16.38    2.61
   5  -6   8   38.87    3.02
   6  -6   8   39.45    3.81
   7  -6   8    1.44    2.87
   8  -6   8    6.78    2.23
   9  -6   8    0.24    2.05
  -8  -5   8   -0.64    0.80
  -7  -5   8    1.57    1.26
  -6  -5   8   12.11    2.97
  -5  -5   8    1.69    1.63
  -4  -5   8  141.52    5.38
  -3  -5   8   83.88    3.46
  -2  -5   8   12.61    1.31
  -1  -5   8   36.81    3.30
   0  -5   8   18.71    2.83
   1  -5   8    0.37    1.83
   2  -5   8   33.05    3.14
   3  -5   8    0.52    0.92
   4  -5   8   81.21    4.81
   5  -5   8   92.79    7.69
   6  -5   8   25.13    7.68
   7  -5   8    3.93    3.13
   8  -5   8   10.02    4.98
   9  -5   8    3.35    4.44
  -8  -4   8   -0.52    1.25
  -7  -4   8    4.21    1.69
  -6  -4   8   41.01    3.85
  -5  -4   8   46.64    4.12
  -4  -4   8  188.22    5.80
  -3  -4   8    0.30    1.14
  -2  -4   8   13.58    1.47
  -1  -4   8  173.33    5.31
   0  -4   8  126.09    4.88
   1  -4   8  152.32    5.35
   2  -4   8    2.65    1.17
   3  -4   8  294.75    9.64
   4  -4   8  197.01    7.53
   5  -4   8    0.10    1.98
   6  -4   8    6.07    2.52
   7  -4   8    4.44    3.09
   8  -4   8    1.36    2.97
   9  -4   8    2.49    2.41
  -9  -3   8   -0.12    0.79
  -8  -3   8    1.82    1.58
  -7  -3   8   26.69    5.32
  -6  -3   8   60.79    5.74
  -5  -3   8   55.69    4.54
  -4  -3   8   16.55    1.85
  -3  -3   8    0.09    0.98
  -2  -3   8    0.70    0.89
  -1  -3   8   30.00    2.08
   0  -3   8  460.57    7.90
   1  -3   8   90.20    2.85
   2  -3   8    0.55    0.77
   3  -3   8    1.70    2.34
   4  -3   8   -1.68    1.68
   5  -3   8  191.39   25.92
   6  -3   8   53.30    4.39
   7  -3   8   56.93    6.76
   8  -3   8   28.40   15.85
   9  -3   8    0.12    1.26
  -9  -2   8    2.29    1.23
  -8  -2   8    0.53    1.72
  -7  -2   8    6.17    1.75
  -6  -2   8   98.96    6.03
  -5  -2   8   15.99    1.89
  -4  -2   8    1.74    1.00
  -3  -2   8    1.15    0.70
  -2  -2   8   59.73    2.06
  -1  -2   8  308.31    5.65
   0  -2   8  316.40    4.82
   1  -2   8  515.80    9.34
   2  -2   8    7.98    1.01
   3  -2   8    9.16    1.85
   4  -2   8  152.55    6.11
   5  -2   8   39.44    3.79
   6  -2   8   24.72    3.30
   7  -2   8   10.80    3.76
   8  -2   8   34.85    4.74
   9  -2   8   -1.16    1.20
  -9  -1   8    0.60    1.38
  -8  -1   8   -1.42    1.42
  -7  -1   8    2.41    1.95
  -6  -1   8   24.83    2.74
  -5  -1   8    9.45    1.63
  -4  -1   8   16.17    1.29
  -3  -1   8   46.25    1.57
  -2  -1   8  204.74    3.11
  -1  -1   8  524.13    7.63
   0  -1   8   35.34    1.75
   1  -1   8   26.00    1.56
   2  -1   8   29.88    2.22
   3  -1   8    1.15    1.36
   4  -1   8   19.41    2.82
   5  -1   8    8.92    2.42
   6  -1   8   80.20   22.58
   7  -1   8    4.15    3.91
   8  -1   8    6.24    3.23
  -9   0   8   -0.03    1.15
  -8   0   8   17.72    4.22
  -7   0   8    0.87    1.62
  -6   0   8   11.16    2.25
  -5   0   8    7.40    1.50
  -4   0   8  160.31    3.67
  -3   0   8  353.71    4.61
  -2   0   8   32.72    1.16
  -1   0   8    9.68    0.95
   0   0   8   26.92    1.46
   1   0   8   62.25    2.57
   2   0   8   65.16    2.88
   3   0   8   18.84    2.98
   4   0   8   36.64    3.58
   5   0   8   57.43    5.36
   6   0   8    2.28    3.75
   7   0   8   -0.14    1.68
   8   0   8    3.17    3.66
  -9   1   8   12.71    1.97
  -8   1   8   12.74    4.10
  -7   1   8    2.19    1.62
  -6   1   8    8.96    1.67
  -5   1   8  275.57    5.70
  -4   1   8   48.00    1.82
  -3   1   8  195.06    3.44
  -2   1   8  151.94    2.50
  -1   1   8    1.77    0.75
   0   1   8    8.72    0.94
   1   1   8    2.37    0.89
   2   1   8    6.34    1.15
   3   1   8   20.94    3.09
   4   1   8    5.21    1.91
   5   1   8   -0.73    1.97
   6   1   8    0.52    2.51
   7   1   8    4.30    3.57
   8   1   8    0.11    1.08
 -10   2   8   -0.26    1.40
  -9   2   8    0.68    1.29
  -8   2   8   12.43    2.28
  -7   2   8  187.89    6.47
  -6   2   8  316.91    8.05
  -5   2   8  177.85    4.07
  -4   2   8   22.17    1.25
  -3   2   8  136.30    2.69
  -2   2   8   28.74    1.20
  -1   2   8  205.72    3.31
   0   2   8  229.28    3.94
   1   2   8    7.76    1.20
   2   2   8   91.36    3.65
   3   2   8   84.86    5.12
   4   2   8    1.05    1.42
   5   2   8   -0.02    1.78
   6   2   8    0.23    1.36
   7   2   8    0.64    1.32
 -10   3   8    5.84    2.12
  -9   3   8    0.45    2.26
  -8   3   8    0.01    1.54
  -7   3   8  447.11   11.32
  -6   3   8  206.45    5.26
  -5   3   8   99.36    3.43
  -4   3   8   15.00    1.10
  -3   3   8   44.73    1.62
  -2   3   8   95.92    2.21
  -1   3   8  200.29    3.47
   0   3   8   37.36    1.60
   1   3   8   14.89    1.28
   2   3   8  159.40    5.06
   3   3   8   15.64    2.01
   4   3   8    5.41    1.93
   5   3   8    3.90    2.03
   6   3   8    0.47    1.13
   7   3   8    1.37    1.09
 -10   4   8    3.66    1.89
  -9   4   8   -1.12    1.63
  -8   4   8    8.76    4.09
  -7   4   8   28.56    2.66
  -6   4   8  147.20    4.96
  -5   4   8    3.38    1.01
  -4   4   8   60.19    1.80
  -3   4   8   47.18    1.51
  -2   4   8   42.59    1.49
  -1   4   8  237.14    4.23
   0   4   8   10.33    1.14
   1   4   8  352.19   12.68
   2   4   8   18.68    2.06
   3   4   8    9.05    1.67
   4   4   8   -1.48    1.48
   5   4   8   27.89    3.04
   6   4   8    0.32    0.86
 -10   5   8   13.52    1.56
  -9   5   8    7.24    1.95
  -8   5   8   -1.05    2.87
  -7   5   8    2.14    1.42
  -6   5   8   13.23    1.62
  -5   5   8   19.70    1.42
  -4   5   8   73.21    2.11
  -3   5   8   12.99    1.09
  -2   5   8  269.63    4.27
  -1   5   8  155.30    3.63
   0   5   8   70.90    2.91
   1   5   8   43.79    2.95
   2   5   8   -0.65    1.41
   3   5   8   10.55    4.54
   4   5   8    3.10    1.28
   5   5   8    5.25    1.71
 -10   6   8   26.28    2.64
  -9   6   8    5.77    1.81
  -8   6   8    1.88    1.98
  -7   6   8   26.43    4.10
  -6   6   8    4.78    1.62
  -5   6   8   50.08    2.23
  -4   6   8   88.54    2.46
  -3   6   8  105.66    3.41
  -2   6   8    2.77    1.07
  -1   6   8   22.97    1.69
   0   6   8   11.67    1.57
   1   6   8   19.25    2.50
   2   6   8   18.29    4.03
   3   6   8   -1.23    2.88
   4   6   8   -1.26    2.41
   5   6   8    0.30    1.62
 -10   7   8    4.57    1.33
  -9   7   8    1.09    2.15
  -8   7   8   19.16    2.88
  -7   7   8   52.17   11.21
  -6   7   8    4.56    1.89
  -5   7   8    4.24    1.39
  -4   7   8    2.27    1.18
  -3   7   8    3.30    0.93
  -2   7   8    6.13    1.00
  -1   7   8  274.74    7.44
   0   7   8  106.88    5.00
   1   7   8   -0.44    2.77
   2   7   8  150.85    8.52
   3   7   8    0.22    1.58
   4   7   8    0.04    1.81
 -10   8   8    2.85    1.08
  -9   8   8   -2.26    2.26
  -8   8   8    6.98    2.78
  -7   8   8  108.58    7.99
  -6   8   8    9.12    1.75
  -5   8   8   18.88    3.39
  -4   8   8   25.02    1.84
  -3   8   8   -0.59    1.01
  -2   8   8    4.06    1.62
  -1   8   8  195.43    8.42
   0   8   8   24.30    2.40
   1   8   8    3.04    2.65
   2   8   8   97.86    4.78
   3   8   8   -1.17    2.06
  -9   9   8   -0.20    1.48
  -8   9   8   -0.54    2.22
  -7   9   8   12.62    2.17
  -6   9   8   -1.72    2.06
  -5   9   8    2.51    2.45
  -4   9   8    0.11    1.46
  -3   9   8    7.30    1.74
  -2   9   8    1.34    1.77
   0   9   8   62.19    4.80
   1   9   8   18.79    2.87
   2   9   8    6.69    1.85
  -9  10   8    0.85    0.87
  -8  10   8    1.01    1.29
  -7  10   8   11.68    1.71
  -6  10   8   -1.01    1.51
  -5  10   8    3.23    1.86
  -4  10   8   10.10    2.96
  -3  10   8    1.52    2.10
  -2  10   8    4.39    1.70
  -1  10   8   16.27    2.44
   0  10   8    6.17    2.80
   1  10   8   32.25    3.78
   2  10   8   28.77    2.71
  -7  11   8    0.43    1.22
  -6  11   8    1.69    1.97
  -5  11   8    9.59    2.29
  -4  11   8   16.40    3.39
  -3  11   8   17.39    2.40
  -2  11   8    1.33    1.46
  -1  11   8    2.73    2.16
   0  11   8    2.64    1.82
  -6  12   8    2.40    1.64
  -5  12   8   13.53    2.56
  -4  12   8    3.58    2.02
  -3  12   8    6.74    2.04
  -2  12   8    1.10    1.35
  -1  12   8    0.60    1.09
   1 -13   9    9.26    1.78
   2 -13   9   -0.16    0.99
   3 -13   9    1.97    2.13
   4 -13   9    0.35    1.06
   5 -13   9   -0.72    0.89
  -1 -12   9    6.29    1.72
   0 -12   9    6.38    1.48
   1 -12   9   -0.20    1.24
   2 -12   9    0.56    1.20
   3 -12   9    0.62    1.03
   4 -12   9    2.82    2.34
   5 -12   9    0.38    2.04
   6 -12   9    1.01    1.73
  -2 -11   9    4.38    1.40
  -1 -11   9    2.72    1.40
   0 -11   9   23.82    2.71
   1 -11   9    0.88    1.36
   2 -11   9    9.93    1.72
   3 -11   9    0.28    1.25
   4 -11   9   -1.01    1.50
   5 -11   9    9.66    6.10
   6 -11   9   -1.81    2.48
   7 -11   9   -0.09    1.18
  -3 -10   9   -0.37    2.48
  -2 -10   9   19.63    2.41
  -1 -10   9    2.50    1.76
   0 -10   9   32.45    3.51
   1 -10   9    3.10    2.83
   2 -10   9   21.61    4.19
   3 -10   9    2.32    2.44
   4 -10   9   15.43    6.45
   5 -10   9   55.22   27.86
   6 -10   9    6.69    4.54
   7 -10   9   -0.20    1.40
   8 -10   9    1.65    1.49
  -4  -9   9    2.67    2.69
  -3  -9   9   46.05    3.06
  -2  -9   9    0.12    1.58
  -1  -9   9   11.71    3.59
   0  -9   9   29.20    4.09
   1  -9   9  693.19   28.75
   2  -9   9   17.49    2.93
   3  -9   9   -0.60    1.56
   4  -9   9   12.39    6.26
   5  -9   9    0.83    2.03
   6  -9   9   -0.18    1.76
   7  -9   9    0.02    1.23
   8  -9   9    2.11    2.10
  -5  -8   9    2.46    2.51
  -4  -8   9   -0.51    3.36
  -3  -8   9   14.53    2.44
  -2  -8   9    0.47    1.76
  -1  -8   9   97.21    8.02
   1  -8   9  276.74   15.83
   2  -8   9    8.18    2.94
   3  -8   9   20.03    3.89
   4  -8   9    3.54    1.84
   5  -8   9    3.24    1.92
   6  -8   9   21.93    2.87
   7  -8   9   10.70    3.13
   8  -8   9    2.71    1.58
  -5  -7   9   35.47    5.63
  -4  -7   9    4.54    1.58
  -3  -7   9    1.14    1.61
  -2  -7   9    1.73    2.71
  -1  -7   9   -0.13    1.48
   0  -7   9   40.34    4.08
   1  -7   9  438.77   13.77
   2  -7   9    4.33    1.69
   3  -7   9   23.30    3.45
   4  -7   9    1.48    1.54
   5  -7   9    2.08    3.35
   6  -7   9   -1.71    2.39
   7  -7   9    1.73    1.94
   8  -7   9   10.67    6.45
  -6  -6   9   22.02    4.86
  -5  -6   9    3.90    1.67
  -4  -6   9    0.00    1.08
  -3  -6   9   20.34    3.96
  -2  -6   9   59.06    4.72
  -1  -6   9   16.49    2.21
   0  -6   9   34.40    3.00
   1  -6   9   46.68    4.59
   2  -6   9   28.65    2.71
   3  -6   9   41.00    2.63
   4  -6   9    6.75    2.06
   5  -6   9    0.44    1.68
   6  -6   9    0.86    2.19
   7  -6   9    1.49    2.78
   8  -6   9    1.94    2.46
   9  -6   9   -1.52    1.52
  -7  -5   9    4.20    1.26
  -6  -5   9   22.07    2.72
  -5  -5   9    2.95    1.78
  -4  -5   9   98.95    4.72
  -3  -5   9   78.44    4.02
  -2  -5   9    1.01    1.02
  -1  -5   9    3.58    1.42
   0  -5   9  153.55    6.48
   1  -5   9   -0.06    1.43
   2  -5   9    3.66    1.34
   3  -5   9   19.79    3.02
   4  -5   9    6.36    3.32
   5  -5   9    8.91    1.67
   6  -5   9   16.75    2.60
   7  -5   9   12.11    1.99
   8  -5   9   -1.10    2.43
  -8  -4   9    0.14    1.03
  -7  -4   9    3.61    1.51
  -6  -4   9    1.82    3.75
  -5  -4   9   21.68    3.62
  -4  -4   9   38.12    2.70
  -3  -4   9   16.83    1.97
  -2  -4   9    0.14    1.11
  -1  -4   9   58.78    2.93
   0  -4   9   24.45    1.96
   1  -4   9  230.67    7.25
   2  -4   9   16.94    1.45
   3  -4   9    4.01    1.55
   4  -4   9  122.62    8.03
   5  -4   9   31.29    2.97
   6  -4   9    1.61    3.52
   7  -4   9    0.50    1.63
   8  -4   9    0.18    1.31
  -8  -3   9    1.58    1.41
  -7  -3   9    1.82    1.48
  -6  -3   9    6.53    2.12
  -5  -3   9   17.72    2.25
  -4  -3   9    0.89    1.23
  -3  -3   9   53.74    3.29
  -2  -3   9   85.89    3.01
  -1  -3   9    1.61    0.79
   0  -3   9  117.65    2.90
   1  -3   9   89.54    2.46
   2  -3   9   10.98    1.49
   3  -3   9   -0.91    1.41
   4  -3   9   53.98    2.98
   5  -3   9   10.64    3.89
   6  -3   9   10.55    3.56
   7  -3   9    5.63    1.92
   8  -3   9    3.34    2.78
  -9  -2   9   -0.40    0.90
  -8  -2   9    1.68    1.75
  -7  -2   9    1.74    3.84
  -6  -2   9   31.46    4.42
  -5  -2   9    8.85    1.56
  -4  -2   9    1.76    1.28
  -3  -2   9  109.42    3.26
  -2  -2   9   48.19    1.79
  -1  -2   9   20.73    1.22
   0  -2   9   20.46    1.08
   1  -2   9 1308.35   14.83
   2  -2   9    5.64    1.21
   3  -2   9   35.44    4.19
   4  -2   9   67.61    5.83
   5  -2   9    4.51    3.13
   6  -2   9   28.43    4.35
   7  -2   9    1.57    2.07
   8  -2   9   27.39   16.53
  -9  -1   9    2.21    1.33
  -8  -1   9    0.81    1.68
  -7  -1   9    1.62    1.40
  -6  -1   9   80.60    5.67
  -5  -1   9   31.26    2.97
  -4  -1   9    3.87    0.95
  -3  -1   9   11.14    0.98
  -2  -1   9  267.48    3.88
  -1  -1   9  788.15    8.41
   0  -1   9   84.64    2.06
   1  -1   9  117.02    2.69
   2  -1   9  262.01    6.15
   3  -1   9    5.28    2.45
   4  -1   9  141.33    8.19
   5  -1   9   10.18    3.45
   6  -1   9   13.23    3.84
   7  -1   9   19.15    7.16
   8  -1   9    7.73    1.91
  -9   0   9    1.18    1.44
  -8   0   9    2.95    1.42
  -7   0   9   30.13    2.37
  -6   0   9   17.79    2.46
  -5   0   9    2.92    1.22
  -4   0   9    2.73    0.94
  -3   0   9  344.85    5.13
  -2   0   9  250.49    3.73
  -1   0   9   60.08    1.75
   0   0   9   90.98    2.53
   1   0   9    6.23    1.01
   2   0   9    2.83    1.60
   3   0   9  168.58    7.93
   4   0   9    0.67    1.68
   5   0   9    4.02    3.07
   6   0   9    3.23    2.72
   7   0   9    0.31    1.46
   8   0   9   -0.31    1.05
  -9   1   9   11.76    3.95
  -8   1   9    1.31    1.45
  -7   1   9    4.10    2.18
  -6   1   9   68.29    3.09
  -5   1   9  543.08    9.57
  -4   1   9  462.18    7.34
  -3   1   9   12.42    1.06
  -2   1   9    3.64    0.74
  -1   1   9   83.79    2.30
   0   1   9    0.95    0.68
   1   1   9   95.61    2.71
   2   1   9    1.03    1.40
   3   1   9    2.84    1.75
   4   1   9    1.01    1.42
   5   1   9    2.94    1.60
   6   1   9    2.54    1.71
   7   1   9    2.71    1.40
  -9   2   9    1.02    1.22
  -8   2   9    0.11    1.56
  -7   2   9    0.82    1.49
  -6   2   9    3.15    1.22
  -5   2   9  510.73    8.69
  -4   2   9  101.18    2.70
  -3   2   9    1.35    0.75
  -2   2   9   38.90    1.68
  -1   2   9    0.95    0.72
   0   2   9   37.88    1.66
   1   2   9  155.09    4.94
   2   2   9  207.97    5.33
   3   2   9   26.94    2.82
   4   2   9    8.59    2.99
   5   2   9   -0.11    1.68
   6   2   9   -0.42    1.47
   7   2   9    0.44    1.12
  -9   3   9    1.50    2.05
  -8   3   9    0.34    1.34
  -7   3   9    5.90    3.20
  -6   3   9   10.65    1.44
  -5   3   9  349.42    7.40
  -4   3   9    0.84    0.88
  -3   3   9    2.72    0.85
  -2   3   9    0.47    0.76
  -1   3   9  199.09    3.53
   0   3   9    0.64    1.00
   1   3   9   -0.49    1.10
   2   3   9   65.11    4.40
   3   3   9   10.74    2.18
   4   3   9    0.59    1.70
   5   3   9    0.45    1.17
   6   3   9    0.76    1.12
 -10   4   9    0.44    1.24
  -9   4   9   -0.01    1.17
  -8   4   9   -0.23    1.22
  -7   4   9    8.03    1.55
  -6   4   9  156.53    4.60
  -5   4   9   26.76    1.84
  -4   4   9   57.52    2.14
  -3   4   9   17.44    1.23
  -2   4   9   62.99    2.16
  -1   4   9   32.03    1.86
   0   4   9   28.56    2.00
   1   4   9    5.74    1.56
   2   4   9   -0.17    1.37
   3   4   9    6.07    2.58
   4   4   9    1.39    1.61
   5   4   9   -0.58    1.23
  -9   5   9    1.12    1.24
  -8   5   9    1.87    3.10
  -7   5   9    3.32    1.29
  -6   5   9   10.76    1.75
  -5   5   9    0.19    0.95
  -4   5   9   35.18    1.75
  -3   5   9    9.86    1.10
  -2   5   9   34.56    1.89
  -1   5   9  143.14    5.40
   0   5   9   45.91    2.68
   1   5   9   50.66    3.13
   2   5   9    2.50    2.32
   3   5   9   37.72    4.75
   4   5   9    3.96    2.84
   5   5   9   -0.34    2.56
  -9   6   9    0.72    1.55
  -8   6   9    2.93    1.89
  -7   6   9   11.72    3.73
  -6   6   9   43.54    4.04
  -5   6   9    6.54    1.34
  -4   6   9   39.55    1.85
  -3   6   9    4.83    1.12
  -2   6   9   15.01    1.45
  -1   6   9   39.31    2.72
   0   6   9   11.69    1.66
   1   6   9   16.28    5.64
   2   6   9    2.70    2.99
   3   6   9   -0.53    2.58
   4   6   9    0.81    3.00
  -9   7   9    1.13    1.35
  -8   7   9    8.39    2.94
  -7   7   9    5.22    1.93
  -6   7   9    9.65    2.12
  -5   7   9  173.85    5.45
  -4   7   9    4.96    1.23
  -3   7   9    2.37    0.97
  -2   7   9   16.75    1.44
  -1   7   9    1.54    1.41
   0   7   9    4.76    2.03
   1   7   9    4.77    4.30
   2   7   9   92.29    6.55
   3   7   9    1.75    3.42
   4   7   9    3.43    2.46
  -9   8   9    1.37    1.21
  -8   8   9    0.27    1.91
  -7   8   9   -0.07    3.37
  -6   8   9   13.44    3.04
  -5   8   9  229.53    9.59
  -4   8   9   -0.13    1.02
  -3   8   9   94.31    4.16
  -2   8   9   14.96    2.33
  -1   8   9   56.01    3.23
   0   8   9   22.82    5.33
   1   8   9   15.82    2.84
   2   8   9  117.35   18.90
   3   8   9   -0.30    2.25
  -9   9   9    5.03    1.30
  -8   9   9    1.55    1.41
  -7   9   9   25.20    2.42
  -6   9   9    1.22    1.30
  -5   9   9   14.17    2.35
  -4   9   9    4.54    4.24
  -3   9   9    9.14    2.24
  -2   9   9    0.00    1.57
  -1   9   9    6.21    1.58
   0   9   9    0.81    1.59
   1   9   9    4.35    1.77
   2   9   9   27.85    9.55
  -7  10   9    2.40    1.59
  -6  10   9   -0.31    2.11
  -5  10   9    0.34    2.28
  -4  10   9    8.31    2.99
  -3  10   9    0.70    1.65
  -2  10   9    2.67    1.67
  -1  10   9    0.94    2.14
   0  10   9    0.08    0.98
   1  10   9    1.64    1.41
  -7  11   9    3.15    1.22
  -6  11   9    1.18    1.42
  -5  11   9   -0.27    1.98
  -4  11   9    1.91    1.90
  -3  11   9    1.78    1.81
  -2  11   9   -1.44    1.90
  -1  11   9    1.03    1.52
   0  11   9   -0.58    1.10
  -5  12   9    7.47    1.67
  -4  12   9    6.50    1.68
  -3  12   9    5.35    1.36
   0 -12  10    8.53    1.82
   1 -12  10   19.06    2.00
   2 -12  10    0.97    0.93
   3 -12  10   -0.03    0.88
   4 -12  10    0.82    1.26
   5 -12  10    0.03    1.03
  -1 -11  10    2.03    1.06
   0 -11  10   32.21    2.90
   1 -11  10    2.56    1.51
   2 -11  10    2.25    1.13
   3 -11  10    0.82    1.12
   4 -11  10    0.22    2.26
   5 -11  10   -0.76    2.21
   6 -11  10   -0.61    1.19
  -2 -10  10    4.07    1.28
  -1 -10  10    1.23    1.41
   0 -10  10    6.83    2.02
   1 -10  10   -0.26    1.33
   2 -10  10   -0.28    1.65
   3 -10  10  105.24    5.23
   4 -10  10    4.39    2.85
   5 -10  10   -1.19    2.75
   6 -10  10   -1.52    1.62
   7 -10  10    1.41    1.75
  -4  -9  10    0.93    2.07
  -3  -9  10   11.22    1.60
  -2  -9  10   12.48    1.99
  -1  -9  10   10.73    2.38
   0  -9  10   -1.03    1.77
   1  -9  10   44.92    6.21
   2  -9  10  117.31    9.61
   3  -9  10    3.72    2.45
   4  -9  10   -0.93    3.14
   5  -9  10   -0.55    3.10
   6  -9  10    0.04    2.10
   7  -9  10    2.12    2.32
  -4  -8  10    1.34    2.84
  -3  -8  10   40.28    3.05
  -2  -8  10   -0.52    2.37
  -1  -8  10   49.35    4.36
   0  -8  10    2.48    1.57
   1  -8  10  225.47   10.39
   2  -8  10    6.40    2.13
   3  -8  10  178.07    7.53
   5  -8  10   14.69   10.73
   6  -8  10   13.71    5.79
   7  -8  10    2.43    1.84
   8  -8  10   -0.37    1.47
  -5  -7  10    7.56    3.29
  -4  -7  10   -1.12    3.61
  -3  -7  10   10.79    2.92
  -2  -7  10    2.60    1.88
  -1  -7  10   36.10    3.60
   0  -7  10   -0.10    1.62
   1  -7  10  152.91    6.35
   2  -7  10   -0.04    1.55
   3  -7  10   16.61    2.26
   4  -7  10   19.17    4.18
   5  -7  10   -0.43    3.57
   6  -7  10    0.77    1.55
   7  -7  10    1.04    1.91
   8  -7  10    1.14    1.69
  -6  -6  10   19.00    1.90
  -5  -6  10   19.25    2.40
  -4  -6  10    3.31    1.68
  -3  -6  10   32.01    3.23
  -2  -6  10   25.54    3.77
  -1  -6  10    1.95    1.53
   0  -6  10    9.70    2.22
   1  -6  10  133.04    5.75
   2  -6  10    0.31    1.30
   3  -6  10   16.54    4.84
   4  -6  10    0.39    2.41
   5  -6  10   29.42    3.42
   6  -6  10    2.88    2.29
   7  -6  10    9.02    4.02
   8  -6  10    9.08   10.18
  -7  -5  10    2.17    1.09
  -6  -5  10    1.25    1.76
  -5  -5  10    6.23    2.43
  -4  -5  10   19.53    2.01
  -3  -5  10    0.31    1.34
  -2  -5  10   21.66    1.89
  -1  -5  10   11.15    1.78
   0  -5  10    3.57    1.38
   1  -5  10   14.97    2.32
   2  -5  10   62.00    3.18
   3  -5  10    0.25    2.14
   4  -5  10   83.21    8.78
   5  -5  10    1.60    1.96
   6  -5  10    3.11    3.08
   7  -5  10    3.64    2.55
   8  -5  10    0.74    3.95
  -7  -4  10    3.23    1.40
  -6  -4  10    1.11    1.51
  -5  -4  10   57.47    5.75
  -4  -4  10   83.40    4.93
  -3  -4  10    6.41    1.53
  -2  -4  10    1.58    1.13
  -1  -4  10    0.69    1.14
   0  -4  10   57.98    2.51
   1  -4  10    0.09    1.13
   2  -4  10  109.56    4.97
   3  -4  10  117.92    4.59
   4  -4  10   74.89    3.47
   5  -4  10    7.50    1.97
   6  -4  10   -0.63    1.54
   7  -4  10    4.05    2.70
   8  -4  10    3.02    2.48
  -8  -3  10    0.16    1.03
  -7  -3  10    0.92    1.39
  -6  -3  10   15.50    4.87
  -5  -3  10   32.46    3.12
  -4  -3  10   18.87    2.13
  -3  -3  10   21.86    1.95
  -2  -3  10  113.34    3.96
  -1  -3  10   95.66    3.28
   0  -3  10    2.27    0.83
   1  -3  10   18.95    1.61
   2  -3  10   12.63    1.50
   3  -3  10  311.50    9.61
   4  -3  10   25.01    3.17
   5  -3  10    1.63    1.82
   6  -3  10    1.53    1.71
   7  -3  10    6.46    3.78
   8  -3  10   -0.31    1.04
  -8  -2  10   -0.61    1.41
  -7  -2  10    8.82    2.11
  -6  -2  10    0.30    2.05
  -5  -2  10   13.08    2.75
  -4  -2  10   17.01    2.10
  -3  -2  10   37.55    2.08
  -2  -2  10    5.00    1.02
  -1  -2  10   41.30    1.95
   0  -2  10    2.72    0.78
   1  -2  10   45.31    1.67
   2  -2  10   56.10    2.90
   3  -2  10   33.20    3.12
   4  -2  10   -0.27    2.56
   5  -2  10   55.62    4.99
   6  -2  10    3.60    1.82
   7  -2  10   -0.52    1.33
   8  -2  10    0.61    1.10
  -9  -1  10    0.13    0.90
  -8  -1  10    0.48    1.50
  -7  -1  10    4.23    1.97
  -6  -1  10    0.89    1.45
  -5  -1  10   55.22    3.69
  -4  -1  10   43.47    2.47
  -3  -1  10   69.49    2.44
  -2  -1  10    1.60    0.75
  -1  -1  10   26.26    1.28
   0  -1  10   61.16    2.53
   1  -1  10  144.96    4.13
   2  -1  10    2.77    1.42
   3  -1  10    2.66    1.55
   4  -1  10   39.12    4.57
   5  -1  10   89.11   10.79
   6  -1  10    7.05    2.30
   7  -1  10   21.15    2.97
   8  -1  10    0.16    0.89
  -9   0  10    1.42    1.15
  -8   0  10    0.78    1.66
  -7   0  10    4.50    2.70
  -6   0  10    1.77    1.64
  -5   0  10   73.32    3.55
  -4   0  10   68.18    2.76
  -3   0  10   80.25    2.29
  -2   0  10   19.00    1.20
  -1   0  10   19.04    1.16
   0   0  10   21.02    1.46
   1   0  10  105.15    3.82
   2   0  10    1.31    1.43
   3   0  10   -0.28    2.35
   4   0  10   -2.25    2.49
   6   0  10    2.82    1.69
   7   0  10    5.32    1.80
  -9   1  10   17.79    2.40
  -8   1  10    0.90    1.32
  -7   1  10    3.64    1.68
  -6   1  10   21.78    1.94
  -5   1  10  457.98    9.05
  -4   1  10    0.52    0.93
  -3   1  10  114.06    2.79
  -2   1  10    0.71    0.81
  -1   1  10   -0.18    0.81
   0   1  10   74.13    2.50
   1   1  10   16.05    1.79
   2   1  10   52.96    3.00
   3   1  10   -0.34    1.82
   4   1  10   -0.83    2.40
   5   1  10   -0.38    2.91
   6   1  10   -0.18    1.42
   7   1  10    0.65    1.14
  -9   2  10   -0.55    1.48
  -8   2  10    1.62    1.38
  -7   2  10    3.59    1.60
  -6   2  10    0.86    1.04
  -5   2  10  571.62    9.53
  -4   2  10  175.66    3.78
  -3   2  10  110.24    2.91
  -2   2  10    4.15    0.90
  -1   2  10  104.51    2.80
   0   2  10    1.01    0.97
   1   2  10   35.91    2.40
   2   2  10   32.93    2.94
   3   2  10    2.09    1.88
   4   2  10   -0.37    1.99
   5   2  10    1.30    2.01
   6   2  10   -0.75    1.45
  -9   3  10    0.88    1.64
  -8   3  10    2.95    1.06
  -7   3  10    8.86    2.04
  -6   3  10    2.89    1.10
  -5   3  10  296.98    6.79
  -4   3  10  135.66    3.33
  -3   3  10   26.28    1.57
  -2   3  10   15.35    1.32
  -1   3  10    0.74    0.84
   0   3  10    3.79    1.20
   1   3  10    7.45    1.67
   2   3  10   41.65    3.89
   3   3  10    2.87    2.37
   4   3  10    4.76    1.96
   5   3  10   -0.17    1.76
   6   3  10    0.66    1.03
  -9   4  10    0.37    0.89
  -8   4  10   30.40    2.97
  -7   4  10   24.97    2.99
  -6   4  10   -0.91    1.19
  -5   4  10   30.56    2.17
  -4   4  10    0.35    0.98
  -3   4  10    1.14    0.93
  -2   4  10   14.57    1.29
  -1   4  10   55.99    2.35
   0   4  10   21.85    1.98
   1   4  10    6.10    1.74
   2   4  10   11.58    2.13
   3   4  10   20.26    5.86
   4   4  10    0.26    1.53
   5   4  10   -0.12    1.16
  -9   5  10    7.25    1.70
  -8   5  10    2.50    1.35
  -7   5  10    3.38    1.30
  -6   5  10   19.21    2.33
  -5   5  10   28.42    2.00
  -4   5  10    0.33    1.01
  -3   5  10   33.69    1.96
  -2   5  10  212.62    5.42
  -1   5  10   55.97    3.00
   0   5  10    9.76    1.59
   1   5  10   33.33    4.33
   2   5  10    7.34    5.01
   3   5  10   17.17   11.04
   4   5  10    9.03   11.51
  -9   6  10    6.68    1.68
  -8   6  10    9.02    2.40
  -7   6  10   15.26    3.28
  -6   6  10   40.89    5.32
  -5   6  10   24.13    1.99
  -4   6  10   -0.10    1.18
  -3   6  10  144.90    3.95
  -2   6  10    5.34    1.24
  -1   6  10   -0.29    1.38
   0   6  10    2.23    1.57
   1   6  10   -1.19    4.04
   2   6  10    0.42    1.19
   3   6  10    5.79    3.55
   4   6  10   18.51    3.56
  -9   7  10    3.83    1.30
  -8   7  10    0.78    1.53
  -7   7  10    4.45    1.82
  -6   7  10    3.58    2.21
  -5   7  10   37.00    5.38
  -4   7  10    1.42    1.32
  -3   7  10   17.26    1.48
  -2   7  10   -0.48    1.26
  -1   7  10    9.64    2.49
   0   7  10    5.46    3.72
   1   7  10    2.46    1.98
   2   7  10    5.87    2.03
   3   7  10    0.99    2.49
  -9   8  10    0.43    0.81
  -8   8  10    1.79    1.44
  -7   8  10    6.72    1.55
  -6   8  10    2.93    1.50
  -5   8  10   29.98    3.88
  -4   8  10    0.04    1.25
  -3   8  10    0.75    1.60
  -2   8  10   11.84    2.37
  -1   8  10    7.21    1.72
   0   8  10   37.83    3.05
   1   8  10    7.42    1.73
   2   8  10    9.45    3.70
  -8   9  10    3.01    1.24
  -7   9  10    6.46    1.36
  -6   9  10   -0.52    1.19
  -5   9  10   12.42    3.30
  -4   9  10   -2.47    2.47
  -3   9  10   29.23    2.34
  -2   9  10   18.83    1.98
  -1   9  10    0.22    1.40
   0   9  10   -0.92    1.49
   1   9  10   10.38    2.90
  -7  10  10    4.27    1.41
  -6  10  10    2.56    1.82
  -5  10  10   -0.59    2.14
  -4  10  10    6.37    2.51
  -3  10  10    0.28    1.88
  -2  10  10    4.68    2.33
  -1  10  10   -1.21    1.80
   0  10  10   -0.18    1.38
  -6  11  10    3.35    1.27
  -5  11  10    3.48    1.62
  -4  11  10    1.89    1.45
  -3  11  10    1.65    1.17
   1 -12  11   10.66    1.74
   4 -12  11    0.62    1.23
  -1 -11  11    2.74    1.34
   0 -11  11    6.33    1.51
   1 -11  11    8.07    1.88
   2 -11  11    0.72    0.95
   3 -11  11    2.64    1.33
   4 -11  11   -1.11    1.30
   5 -11  11    0.04    1.06
  -2 -10  11    1.20    1.33
  -1 -10  11   18.83    2.36
   0 -10  11   38.15    8.33
   1 -10  11    1.58    1.32
   2 -10  11    1.79    1.15
   3 -10  11  102.40    5.47
   4 -10  11    0.99    2.49
   5 -10  11   -0.34    1.43
   6 -10  11   -0.96    1.07
  -3  -9  11   -0.70    2.31
  -2  -9  11    0.83    1.26
  -1  -9  11   69.62    3.90
   0  -9  11    2.06    1.92
   1  -9  11   51.72    3.74
   2  -9  11  112.42    5.22
   3  -9  11  146.79   10.89
   4  -9  11   -0.85    1.91
   5  -9  11    6.16    2.93
   6  -9  11    0.54    1.38
  -4  -8  11    2.16    2.45
  -3  -8  11   -0.04    1.22
  -2  -8  11    3.12    1.72
  -1  -8  11    6.80    1.91
   0  -8  11   83.77    8.54
   1  -8  11   -1.09    2.48
   2  -8  11    9.69    3.30
   3  -8  11   70.83    5.92
   4  -8  11    0.91    2.74
   5  -8  11    3.36    1.61
   6  -8  11    0.24    1.28
   7  -8  11    1.88    1.64
  -5  -7  11    3.37    2.61
  -4  -7  11   17.68    4.56
  -3  -7  11    2.76    1.53
  -2  -7  11    1.71    2.20
  -1  -7  11   -0.39    1.87
   0  -7  11    7.75    1.95
   1  -7  11   18.66    2.48
   2  -7  11   -0.35    1.69
   3  -7  11  338.79   18.03
   4  -7  11   13.19    8.40
   5  -7  11    2.29    1.62
   6  -7  11    2.34    1.42
   7  -7  11    2.05    1.40
  -5  -6  11    3.34    1.48
  -4  -6  11   -1.48    1.48
  -3  -6  11   30.03    4.05
  -2  -6  11   17.75    2.69
  -1  -6  11  105.74   14.27
   0  -6  11   -0.67    1.92
   1  -6  11   -1.89    1.89
   2  -6  11  202.55    8.10
   3  -6  11   32.74    5.01
   4  -6  11   60.60    4.65
   5  -6  11   -0.60    1.66
   6  -6  11    1.18    1.90
   7  -6  11    0.32    1.39
  -6  -5  11    3.65    1.26
  -5  -5  11    1.52    1.46
  -4  -5  11    1.71    1.51
  -3  -5  11   23.34    2.19
  -2  -5  11   32.09    3.15
  -1  -5  11    1.91    1.49
   0  -5  11    3.91    1.73
   1  -5  11   -0.58    1.64
   2  -5  11  156.12    5.33
   3  -5  11   58.57    4.81
   4  -5  11    0.35    2.84
   5  -5  11    4.41    5.75
   6  -5  11    1.68    1.88
   7  -5  11    2.18    1.61
  -7  -4  11    0.78    1.15
  -6  -4  11    1.28    1.42
  -5  -4  11    0.37    2.44
  -4  -4  11    6.73    1.51
  -3  -4  11   21.62    3.39
  -2  -4  11   40.61    2.50
  -1  -4  11    2.99    1.19
   0  -4  11    0.12    1.33
   1  -4  11    8.44    1.81
   2  -4  11   15.96    2.05
   3  -4  11   11.93    2.60
   4  -4  11    6.98    1.83
   5  -4  11   20.56    7.60
   6  -4  11    0.37    1.51
   7  -4  11    4.49    1.52
  -8  -3  11    0.66    0.75
  -7  -3  11    1.16    1.05
  -6  -3  11    2.46    1.72
  -5  -3  11   29.63    3.39
  -4  -3  11   59.90    4.30
  -3  -3  11   44.95    2.63
  -2  -3  11   36.69    2.27
  -1  -3  11    1.53    1.11
   0  -3  11  104.65    3.05
   1  -3  11   13.56    1.37
   2  -3  11    3.34    1.63
   3  -3  11   47.30    4.33
   4  -3  11    4.08    1.67
   5  -3  11   -1.84    3.73
   6  -3  11    1.00    1.31
   7  -3  11    0.75    1.21
  -8  -2  11    7.84    1.61
  -7  -2  11   10.74    1.75
  -6  -2  11    1.22    3.86
  -5  -2  11   -0.71    1.92
  -4  -2  11    4.50    1.58
  -3  -2  11    9.69    1.62
  -2  -2  11   49.83    2.53
  -1  -2  11    1.03    0.84
   0  -2  11    1.12    0.87
   1  -2  11    7.37    1.36
   2  -2  11    3.69    1.99
   3  -2  11  175.58    8.28
   4  -2  11    2.84    2.30
   5  -2  11   16.53    4.55
   6  -2  11    7.20    1.95
   7  -2  11    0.05    1.17
  -8  -1  11    0.59    1.32
  -7  -1  11   -1.04    1.42
  -6  -1  11    7.71    4.79
  -5  -1  11   26.82    4.26
  -4  -1  11   54.09    3.03
  -3  -1  11   11.47    1.27
  -2  -1  11    1.34    0.96
  -1  -1  11  120.80    3.04
   0  -1  11   91.78    2.76
   1  -1  11   49.36    2.52
   2  -1  11    0.99    1.44
   3  -1  11   25.00    2.50
   4  -1  11   32.00    4.00
   5  -1  11   27.41   11.51
   6  -1  11   -1.55    1.55
   7  -1  11   -0.12    1.19
  -9   0  11    5.70    1.11
  -8   0  11    0.44    1.40
  -7   0  11   40.64    3.19
  -6   0  11   53.82    3.31
  -5   0  11   17.55    1.81
  -4   0  11   39.25    2.20
  -3   0  11  325.89    5.55
  -2   0  11   52.18    2.03
  -1   0  11    1.16    0.89
   0   0  11   36.13    1.87
   1   0  11    6.36    1.43
   2   0  11   66.48    4.11
   3   0  11   41.72    3.67
   4   0  11   17.28    2.62
   5   0  11    3.73    1.95
   6   0  11    4.18    1.85
   7   0  11    1.06    0.98
  -9   1  11    6.24    1.31
  -8   1  11    0.47    1.54
  -7   1  11    6.34    2.86
  -6   1  11   10.43    2.74
  -5   1  11   27.63    2.01
  -4   1  11   44.62    2.33
  -3   1  11  495.45    7.82
  -2   1  11   46.42    1.89
  -1   1  11    1.26    0.96
   0   1  11    3.58    1.23
   1   1  11   47.18    2.91
   2   1  11   16.42    2.07
   3   1  11    2.43    2.38
   4   1  11   12.15    2.68
   5   1  11    2.65    2.18
   6   1  11    0.41    1.49
  -8   2  11    2.46    1.24
  -7   2  11    5.17    1.27
  -6   2  11    1.20    1.27
  -5   2  11   17.69    1.68
  -4   2  11   11.76    1.36
  -3   2  11  439.27    7.25
  -2   2  11   17.56    1.35
  -1   2  11   98.39    3.06
   0   2  11   24.65    2.03
   1   2  11    3.58    1.56
   2   2  11    0.85    1.85
   3   2  11    2.32    2.36
   4   2  11   39.73    8.39
   5   2  11    0.68    1.70
   6   2  11    0.10    0.98
  -8   3  11    1.51    0.89
  -7   3  11    0.18    1.05
  -6   3  11    3.10    1.22
  -5   3  11    0.07    1.14
  -4   3  11  187.09    4.26
  -3   3  11  496.45    7.49
  -2   3  11  182.58    3.76
  -1   3  11    3.13    1.36
   0   3  11    5.93    1.37
   1   3  11   16.72    2.04
   2   3  11    4.79    2.06
   3   3  11   13.18    4.98
   4   3  11    4.33    1.85
   5   3  11   -1.12    1.30
  -8   4  11   -0.23    1.26
  -7   4  11   14.20    1.99
  -6   4  11    1.18    1.41
  -5   4  11    3.04    1.19
  -4   4  11  313.66    6.23
  -3   4  11   89.83    2.76
  -2   4  11  111.62    3.51
  -1   4  11    1.27    1.23
   0   4  11   48.18    2.50
   1   4  11    7.95    1.91
   2   4  11   -4.62    4.62
   3   4  11   12.20    6.16
   4   4  11    0.57    1.54
  -8   5  11    1.43    1.54
  -7   5  11    0.28    1.32
  -6   5  11    0.75    1.97
  -5   5  11   15.54    1.96
  -4   5  11   29.83    2.40
  -3   5  11   11.46    1.59
  -2   5  11   32.44    2.30
  -1   5  11   54.21    4.47
   0   5  11    5.84    1.54
   1   5  11    1.57    2.62
   2   5  11    5.57    3.25
   3   5  11    2.12    1.19
   4   5  11    3.07    2.03
  -8   6  11   15.05    2.49
  -7   6  11   12.24    1.94
  -6   6  11    1.14    1.55
  -5   6  11    6.90    2.97
  -4   6  11    0.27    1.60
  -3   6  11   46.17    2.40
  -2   6  11    6.37    1.43
  -1   6  11    8.91    2.00
   0   6  11   -0.22    1.68
   1   6  11   -0.45    1.18
   2   6  11    7.15    4.13
   3   6  11   -1.29    2.14
  -8   7  11    0.61    1.17
  -7   7  11    1.98    1.19
  -6   7  11    1.31    1.38
  -5   7  11    0.88    1.64
  -4   7  11   -0.48    1.31
  -3   7  11  126.89    5.95
  -2   7  11    0.95    1.28
  -1   7  11    1.82    1.13
   0   7  11    0.49    1.13
   1   7  11    4.99    1.84
   2   7  11   -0.33    2.01
  -8   8  11    1.61    1.04
  -7   8  11   -0.35    0.96
  -6   8  11    4.88    1.45
  -5   8  11    0.62    1.24
  -4   8  11   -0.04    1.07
  -3   8  11   20.18    2.59
  -2   8  11   27.04    2.33
  -1   8  11    4.17    1.68
   0   8  11    2.52    2.64
   1   8  11    1.51    1.95
  -7   9  11    0.25    0.67
  -6   9  11    8.32    2.28
  -5   9  11    0.61    1.81
  -4   9  11   -1.98    1.98
  -3   9  11   17.37    2.50
  -2   9  11   51.83    4.18
  -1   9  11    6.65    1.80
   0   9  11   -1.26    1.26
  -6  10  11    1.09    1.14
  -5  10  11    5.53    1.83
  -4  10  11    5.70    1.94
  -3  10  11    1.23    1.51
   0 -11  12   -0.59    1.02
   1 -11  12    3.31    1.48
   2 -11  12    6.12    1.50
   3 -11  12    1.49    1.64
   4 -11  12   -0.42    1.41
  -1 -10  12    8.86    2.09
   0 -10  12   11.09    1.81
   1 -10  12    0.83    1.40
   2 -10  12    1.62    1.03
   3 -10  12   -0.44    2.34
   4 -10  12    1.20    2.42
   5 -10  12    1.88    1.72
  -2  -9  12    0.51    0.79
  -1  -9  12    4.84    1.80
   0  -9  12    6.16    2.27
   1  -9  12   64.59    4.27
   2  -9  12    4.96    1.42
   3  -9  12   23.19    3.87
   4  -9  12   -0.73    1.44
   5  -9  12    3.09    2.94
  -4  -8  12   20.94    2.36
  -3  -8  12    1.90    1.10
  -2  -8  12   44.77    3.01
  -1  -8  12   -0.06    1.21
   0  -8  12    5.71    1.74
   1  -8  12   46.01    3.20
   2  -8  12   15.16    2.05
   3  -8  12   82.56    6.68
   4  -8  12    0.87    1.96
   5  -8  12   13.67    8.13
  -5  -7  12    1.19    1.18
  -4  -7  12    0.38    2.52
  -3  -7  12    2.58    1.46
  -2  -7  12    3.39    1.65
  -1  -7  12   41.00    3.67
   0  -7  12    1.64    2.99
   1  -7  12   23.33    7.67
   2  -7  12   -0.23    1.47
   3  -7  12   13.99    2.90
   4  -7  12   -1.05    2.11
   5  -7  12    1.35    1.80
   6  -7  12   29.28    3.91
  -5  -6  12    1.06    2.39
  -4  -6  12   -0.36    1.52
  -3  -6  12    2.70    1.66
  -2  -6  12    6.82    2.62
  -1  -6  12    7.72    2.08
   0  -6  12    0.19    1.69
   1  -6  12    7.57    2.01
   2  -6  12   45.04    3.85
   3  -6  12   16.35    5.09
   4  -6  12    9.52    2.68
   5  -6  12    2.90    1.99
   6  -6  12    3.34    2.88
  -6  -5  12    0.83    0.69
  -5  -5  12    0.95    1.14
  -4  -5  12   16.48    1.91
  -3  -5  12   62.91    5.32
  -2  -5  12    3.07    1.81
  -1  -5  12    0.67    1.35
   0  -5  12   12.09    1.71
   1  -5  12    6.98    1.90
   2  -5  12   -0.88    2.08
   3  -5  12   56.88   10.87
   4  -5  12    1.37    2.43
   5  -5  12    6.43    2.39
   6  -5  12   18.22    3.94
   7  -5  12   -1.31    1.91
  -6  -4  12    8.46    1.31
  -5  -4  12    0.01    1.40
  -4  -4  12    1.02    1.31
  -3  -4  12  142.62    5.32
  -2  -4  12   73.45    3.51
  -1  -4  12   16.03    1.70
   0  -4  12    1.94    1.52
   1  -4  12   10.60    2.50
   2  -4  12   -0.17    2.79
   3  -4  12   -1.90    3.39
   4  -4  12   13.53    4.03
   5  -4  12   28.82    5.28
   6  -4  12   -1.32    2.82
   7  -4  12    5.27    2.24
  -7  -3  12    1.12    1.04
  -6  -3  12    5.02    1.30
  -5  -3  12    8.99    1.76
  -4  -3  12    2.25    2.04
  -3  -3  12    5.33    1.62
  -2  -3  12   12.29    1.61
  -1  -3  12  136.41    4.45
   0  -3  12   38.89    2.40
   1  -3  12    2.23    1.47
   2  -3  12   13.00    2.01
   3  -3  12   25.70    2.70
   4  -3  12   16.01    6.21
   5  -3  12    8.22    3.48
   6  -3  12   -0.56    1.24
  -7  -2  12    1.44    1.53
  -6  -2  12    3.17    1.30
  -5  -2  12    5.58    4.22
  -4  -2  12    6.55    1.81
  -3  -2  12   20.82    2.50
  -2  -2  12  108.12    3.48
  -1  -2  12    6.41    1.12
   0  -2  12   -0.43    1.10
   1  -2  12    1.42    1.33
   2  -2  12    7.26    1.88
   3  -2  12   29.43    2.86
   4  -2  12    6.97    4.06
   5  -2  12    0.00    1.62
   6  -2  12    1.45    1.25
  -8  -1  12    3.16    1.23
  -7  -1  12    4.06    1.96
  -6  -1  12    8.31    1.92
  -5  -1  12   10.68    2.06
  -4  -1  12   11.07    2.03
  -3  -1  12   78.48    3.81
  -2  -1  12    3.70    1.08
  -1  -1  12   23.07    1.71
   0  -1  12   14.69    1.45
   1  -1  12   34.52    1.97
   2  -1  12   35.01    2.78
   3  -1  12   25.49    3.55
   4  -1  12   12.15    2.56
   5  -1  12    1.42    1.71
   6  -1  12    1.30    1.41
  -8   0  12    3.74    1.44
  -7   0  12    4.17    1.88
  -6   0  12    4.62    1.75
  -5   0  12   -0.37    1.23
  -4   0  12   85.03    4.02
  -3   0  12  105.18    3.53
  -2   0  12   46.66    2.31
  -1   0  12    1.19    1.05
   0   0  12    4.55    1.26
   1   0  12    2.48    1.48
   2   0  12    2.25    1.69
   3   0  12    7.65    1.75
   4   0  12    0.87    1.75
   5   0  12   -0.17    1.69
   6   0  12   -0.11    1.21
  -8   1  12    0.18    1.10
  -7   1  12    0.83    1.70
  -6   1  12   25.42    2.59
  -5   1  12    8.08    2.19
  -4   1  12    4.04    1.36
  -3   1  12  444.51   10.73
  -2   1  12   33.78    1.93
  -1   1  12   64.99    2.71
   0   1  12    1.21    1.02
   1   1  12    7.54    1.99
   2   1  12   33.59    3.26
   3   1  12    0.64    2.24
   4   1  12    2.03    2.19
   5   1  12    0.15    1.50
   6   1  12    0.32    0.85
  -8   2  12   -0.18    1.22
  -7   2  12   -0.02    0.99
  -6   2  12    2.03    1.44
  -5   2  12   77.68    4.90
  -4   2  12    5.64    1.38
  -3   2  12  355.86    6.76
  -2   2  12   77.36    2.63
  -1   2  12   27.21    1.83
   0   2  12    0.01    1.22
   1   2  12   16.10    2.51
   2   2  12   11.28    3.89
   3   2  12    8.20    4.44
   4   2  12    4.21    2.06
   5   2  12    0.12    1.18
  -8   3  12   -0.98    0.98
  -7   3  12    3.19    1.20
  -6   3  12    1.05    1.12
  -5   3  12   28.21    2.58
  -4   3  12    0.43    1.05
  -3   3  12   16.40    1.47
  -2   3  12  242.89    6.65
  -1   3  12   77.02    3.44
   0   3  12   23.36    2.83
   1   3  12   10.68    2.22
   2   3  12    0.47    1.65
   3   3  12    4.14    2.23
   4   3  12    3.23    2.06
  -8   4  12    6.62    1.52
  -7   4  12   34.02    2.58
  -6   4  12    5.82    1.34
  -5   4  12    4.51    2.43
  -4   4  12   13.54    1.76
  -3   4  12   58.01    3.22
  -2   4  12   19.00    1.86
  -1   4  12   12.71    1.56
   0   4  12   11.83    2.32
   1   4  12    1.31    1.64
   2   4  12   -0.31    1.45
   3   4  12    1.96    1.27
   4   4  12    0.18    0.93
  -8   5  12    1.74    1.09
  -7   5  12    8.82    2.17
  -6   5  12    2.20    1.09
  -5   5  12    0.81    1.38
  -4   5  12   20.06    4.20
  -3   5  12   10.54    2.60
  -2   5  12    4.21    2.12
  -1   5  12   11.93    4.11
   0   5  12   12.47    6.59
   1   5  12    0.72    1.41
   2   5  12    6.05    2.86
   3   5  12   -0.32    0.91
  -8   6  12   15.10    2.05
  -7   6  12    0.48    1.36
  -6   6  12    1.11    1.28
  -5   6  12   13.46    2.16
  -4   6  12    6.19    1.78
  -3   6  12    8.85    1.67
  -2   6  12    1.87    1.14
  -1   6  12   35.96    4.37
   0   6  12    2.08    1.57
   1   6  12    2.43    1.89
   2   6  12    0.17    0.87
  -8   7  12   12.19    1.65
  -7   7  12   14.84    2.30
  -6   7  12    4.64    3.26
  -5   7  12    0.62    1.66
  -4   7  12    9.78    1.96
  -3   7  12   28.39    2.85
  -2   7  12    1.35    1.02
  -1   7  12   -0.78    1.04
   0   7  12    3.33    1.39
   1   7  12    3.48    2.04
   2   7  12   -0.14    0.98
  -7   8  12    1.06    1.08
  -6   8  12    0.02    1.09
  -5   8  12    3.25    2.06
  -4   8  12    4.36    2.10
  -3   8  12   27.54    2.49
  -2   8  12    9.62    2.35
  -1   8  12   10.20    2.71
   0   8  12    0.34    1.40
  -6   9  12    1.05    1.13
  -5   9  12   -0.22    1.37
  -4   9  12   14.38    2.49
  -3   9  12    0.63    1.26
  -2   9  12    0.67    1.05
   0 -10  13   -0.16    1.14
   1 -10  13    0.66    1.20
   2 -10  13    1.03    1.57
   3 -10  13   -0.46    1.57
   4 -10  13    2.30    1.40
  -2  -9  13   16.53    2.16
  -1  -9  13    2.46    1.21
   0  -9  13    3.48    1.75
   1  -9  13   30.97    4.19
   2  -9  13   12.38    1.79
   3  -9  13    1.96    2.44
   4  -9  13   11.77    2.37
  -3  -8  13    4.43    1.25
  -2  -8  13    7.52    1.45
  -1  -8  13    9.03    1.95
   0  -8  13    2.60    1.30
   1  -8  13   56.51    3.86
   2  -8  13    9.07    2.35
   3  -8  13    1.58    2.67
   4  -8  13   -0.68    2.27
   5  -8  13   11.48    2.16
  -4  -7  13    0.80    1.28
  -3  -7  13   -0.99    0.99
  -2  -7  13    2.50    1.19
  -1  -7  13    4.51    1.36
   0  -7  13    2.89    1.58
   1  -7  13   23.45    3.30
   2  -7  13   43.14    4.25
   3  -7  13    4.79    2.36
   4  -7  13    1.10    1.91
   5  -7  13    5.58    3.19
  -5  -6  13    4.71    1.41
  -4  -6  13    8.73    1.78
  -3  -6  13    0.86    1.26
  -2  -6  13   13.72    1.88
  -1  -6  13    2.92    1.25
   0  -6  13    0.67    1.63
   1  -6  13   12.86    2.23
   2  -6  13    2.82    2.44
   3  -6  13   21.89    7.09
   4  -6  13   17.90    8.87
   5  -6  13   -1.31    2.89
  -5  -5  13    2.61    0.78
  -4  -5  13    5.38    1.44
  -3  -5  13   -1.18    1.45
  -2  -5  13    1.91    1.54
  -1  -5  13   25.99    5.20
   0  -5  13    3.38    4.38
   1  -5  13   -0.48    4.21
   2  -5  13   25.61    5.57
   3  -5  13    2.67    2.35
   4  -5  13    2.72    3.10
   5  -5  13   -0.33    2.87
   6  -5  13    0.95    2.04
  -6  -4  13    0.44    0.69
  -5  -4  13    1.03    1.02
  -4  -4  13    9.95    1.64
  -3  -4  13    9.10    1.73
  -2  -4  13    5.30    3.47
  -1  -4  13    8.75    1.88
   0  -4  13   10.25    1.77
   1  -4  13   16.73    3.33
   2  -4  13   21.70    5.41
   3  -4  13    3.41    2.56
   4  -4  13    6.14    2.16
   5  -4  13   12.96    3.72
   6  -4  13    0.49    2.10
  -6  -3  13    4.30    1.17
  -5  -3  13    9.12    1.53
  -4  -3  13   27.72    2.48
  -3  -3  13   35.47    3.87
  -2  -3  13   11.24    1.70
  -1  -3  13    1.07    1.43
   0  -3  13    0.18    1.91
   1  -3  13   10.72    4.21
   2  -3  13    6.09    4.60
   3  -3  13    2.45    1.42
   4  -3  13    6.68    4.04
   5  -3  13   12.42    3.59
   6  -3  13    6.44    2.39
  -7  -2  13   12.34    1.76
  -6  -2  13    0.42    1.13
  -5  -2  13   -0.79    1.38
  -4  -2  13   -0.57    3.70
  -3  -2  13    6.96    1.80
  -2  -2  13   18.14    2.50
  -1  -2  13   -0.24    1.13
   0  -2  13    0.45    1.34
   1  -2  13    0.84    1.68
   2  -2  13   -1.52    3.93
   3  -2  13    0.40    1.38
   4  -2  13   19.26   12.57
   5  -2  13    1.93    1.27
  -7  -1  13    0.54    1.26
  -6  -1  13    0.44    1.38
  -5  -1  13    2.22    1.60
  -4  -1  13   -0.66    3.27
  -3  -1  13   -0.50    1.55
  -2  -1  13   19.55    1.89
  -1  -1  13   24.34    1.79
   0  -1  13   22.01    1.90
   1  -1  13    6.09    3.04
   2  -1  13    4.91    4.12
   3  -1  13   12.12    5.54
   4  -1  13   21.36   14.49
   5  -1  13    3.41    2.67
  -7   0  13    8.69    2.02
  -6   0  13    4.89    1.98
  -5   0  13    1.58    1.47
  -4   0  13   26.15    3.02
  -3   0  13    0.77    1.21
  -2   0  13   16.09    2.21
  -1   0  13  173.43    5.09
   0   0  13   -0.49    1.21
   1   0  13   -0.80    1.39
   2   0  13    1.91    1.78
   3   0  13    3.96    1.84
   4   0  13   -0.50    1.60
   5   0  13    0.82    1.21
  -8   1  13    2.17    0.99
  -7   1  13   -0.21    1.41
  -6   1  13   21.04    6.07
  -5   1  13    6.75    1.90
  -4   1  13   19.37    2.76
  -3   1  13    9.83    1.86
  -2   1  13    2.90    1.19
  -1   1  13  260.80    8.34
   0   1  13    0.24    1.35
   1   1  13    0.49    2.14
   2   1  13   -0.81    1.46
   3   1  13   -0.38    1.43
   4   1  13    1.03    1.47
   5   1  13    0.56    0.92
  -8   2  13    4.48    1.13
  -7   2  13    0.63    1.30
  -6   2  13    0.70    0.95
  -5   2  13   17.48    2.32
  -4   2  13   89.98    4.58
  -3   2  13    0.22    1.01
  -2   2  13   52.99    2.80
  -1   2  13   95.17    4.45
   0   2  13    1.26    3.99
   1   2  13    0.20    2.10
   2   2  13    1.72    1.63
   3   2  13    1.08    2.12
   4   2  13   -0.24    1.26
  -7   3  13    2.37    1.38
  -6   3  13    5.39    1.21
  -5   3  13   12.12    1.71
  -4   3  13    0.37    1.89
  -3   3  13   68.31    5.13
  -2   3  13    8.13    2.96
  -1   3  13   17.73    4.60
   0   3  13   21.01    3.31
   1   3  13    1.50    1.77
   2   3  13   -1.31    1.46
   3   3  13    0.29    1.15
   4   3  13   -0.26    0.89
  -7   4  13    0.39    1.07
  -6   4  13   -0.35    1.04
  -5   4  13    3.40    1.22
  -4   4  13    4.12    1.64
  -3   4  13    6.23    1.91
  -2   4  13   13.80    5.44
  -1   4  13    3.92    1.24
   0   4  13    1.47    1.33
   1   4  13    0.77    1.97
   2   4  13    0.08    1.20
   3   4  13   -0.30    0.97
  -7   5  13    3.02    1.32
  -6   5  13   13.16    2.49
  -5   5  13    1.27    1.35
  -4   5  13   -0.40    2.26
  -3   5  13    0.75    1.24
  -2   5  13    1.45    1.15
  -1   5  13   25.53    2.98
   0   5  13   -0.91    1.21
   1   5  13   -0.09    1.02
   2   5  13    0.39    0.79
  -6   6  13   -1.08    1.08
  -5   6  13    0.32    1.76
  -4   6  13    0.35    1.96
  -3   6  13   -0.96    1.45
  -2   6  13    0.90    0.97
  -1   6  13   24.21    3.20
   0   6  13   -0.40    0.97
   1   6  13    0.53    0.74
   2   6  13    3.59    1.21
  -6   7  13    2.36    1.33
  -5   7  13    0.80    1.66
  -4   7  13    0.87    1.71
  -3   7  13   -0.37    1.18
  -2   7  13    1.15    1.71
  -1   7  13   21.25    4.56
   0   7  13    2.42    1.17
  -5   8  13    3.20    1.43
  -4   8  13    3.45    1.56
  -3   8  13    6.84    1.76
  -2   8  13    0.46    1.17
  -1   8  13   20.01    2.17
   2  -9  14    6.81    1.86
   3  -9  14    0.66    1.29
   1  -8  14    0.78    2.08
   2  -8  14    4.42    2.23
   3  -8  14    0.55    1.94
   4  -8  14    2.03    1.48
  -3  -7  14   -0.26    0.93
  -2  -7  14   -0.32    1.23
  -1  -7  14   -1.06    1.86
   0  -7  14   28.74    9.66
   1  -7  14    2.73    2.62
   2  -7  14    0.25    2.43
   3  -7  14    3.97    1.72
   4  -7  14    1.63    1.73
  -4  -6  14   -0.60    1.12
  -3  -6  14    0.62    1.36
  -2  -6  14   -0.23    1.71
  -1  -6  14    4.37    1.27
   0  -6  14   12.53    3.31
   1  -6  14    5.47    2.34
   2  -6  14    1.04    2.04
   3  -6  14    0.27    1.84
   4  -6  14    1.42    1.93
  -5  -5  14    0.41    0.91
  -4  -5  14   -0.86    1.44
  -3  -5  14    1.85    1.73
  -2  -5  14    6.68    2.28
  -1  -5  14   16.21    2.34
   0  -5  14    8.56    3.50
   1  -5  14    2.33    4.52
   2  -5  14    1.70    2.25
   3  -5  14    0.93    2.73
   4  -5  14    1.26    1.58
   5  -5  14    0.45    1.92
  -5  -4  14    4.14    0.99
  -4  -4  14   -0.88    0.88
  -3  -4  14    0.88    1.08
  -2  -4  14    6.97    4.62
  -1  -4  14   28.95    3.00
   0  -4  14   12.36    2.92
   1  -4  14   10.89    3.70
   2  -4  14    2.47    2.37
   3  -4  14    1.18    2.03
   4  -4  14    0.86    1.54
   5  -4  14    6.79    2.47
  -6  -3  14   -0.28    1.04
  -5  -3  14    4.74    1.66
  -4  -3  14    4.65    1.39
  -3  -3  14   -0.04    1.15
  -2  -3  14    1.12    1.24
  -1  -3  14    3.76    1.94
   0  -3  14    3.99    1.85
   1  -3  14    3.37    2.63
   2  -3  14    2.88    2.71
   3  -3  14    1.93    2.15
   4  -3  14   -0.64    2.63
   5  -3  14    4.06    2.12
  -6  -2  14    0.03    0.84
  -5  -2  14    1.84    1.81
  -4  -2  14    1.65    1.40
  -3  -2  14   10.00    1.74
  -2  -2  14   19.87    3.36
  -1  -2  14    0.50    4.58
   0  -2  14   16.15    3.70
   1  -2  14    2.91    1.49
   2  -2  14   -0.42    1.31
   3  -2  14   -0.12    1.12
   4  -2  14    2.69    2.75
  -6  -1  14   -0.69    0.96
  -5  -1  14    1.11    1.18
  -4  -1  14    6.75    1.52
  -3  -1  14    0.25    1.37
  -2  -1  14   14.41    2.22
  -1  -1  14    0.40    1.70
   0  -1  14    5.28    1.68
   1  -1  14   34.39    4.02
   2  -1  14    7.25    1.72
   3  -1  14    3.94    1.70
   4  -1  14    0.13    1.27
  -7   0  14    3.04    1.05
  -6   0  14    5.64    1.29
  -5   0  14    4.14    1.51
  -4   0  14    4.34    1.49
  -3   0  14   -0.10    1.65
  -2   0  14    7.98    2.14
  -1   0  14   53.10    5.20
   0   0  14   24.12    5.71
   1   0  14    1.76    1.61
   2   0  14    4.43    1.64
   3   0  14   -0.15    1.50
   4   0  14    0.11    1.09
  -7   1  14    5.55    1.34
  -6   1  14   -0.44    1.04
  -5   1  14   34.71    2.93
  -4   1  14   19.06    2.17
  -3   1  14    0.17    1.49
  -2   1  14   30.98    3.76
  -1   1  14   92.50    4.93
   0   1  14    6.04    1.46
   1   1  14    4.25    1.24
   2   1  14    0.73    1.34
   3   1  14   -0.98    1.46
   4   1  14    0.19    1.00
  -7   2  14    0.55    0.95
  -6   2  14   -0.64    1.41
  -5   2  14   14.71    2.10
  -4   2  14   53.18    3.80
  -3   2  14    0.15    2.16
  -2   2  14    0.70    1.43
  -1   2  14   78.25    4.47
   0   2  14   15.42    2.42
   1   2  14    3.37    1.29
   2   2  14    1.47    1.29
   3   2  14    0.60    1.15
  -6   3  14    2.97    1.55
  -5   3  14    7.05    2.14
  -3   3  14    3.16    2.36
  -2   3  14    3.66    1.68
  -1   3  14    6.07    2.14
   0   3  14    1.23    1.17
   1   3  14    6.19    1.44
   2   3  14    1.14    0.90
   3   3  14    0.53    0.84
  -3   4  14    6.14    1.77
  -2   4  14    6.81    1.42
  -1   4  14    0.88    1.42
   0   4  14    0.07    1.09
   1   4  14    3.68    1.71
   2   4  14    1.76    0.87
  -4   5  14   -0.30    1.68
  -3   5  14    1.79    1.42
  -2   5  14    0.03    1.22
  -1   5  14    3.55    2.14
   0   5  14    6.42    2.40
   1   5  14    0.94    0.76
  -4   6  14   -0.25    1.62
  -3   6  14   -0.72    1.53
  -2   6  14   -1.82    1.82
  -1   6  14   22.70    2.90
   0   6  14   -0.47    1.20
  -2   7  14    0.15    1.14
  -1   7  14    5.18    1.36
   1  -7  15    6.10    1.97
   2  -7  15    2.12    1.84
   3  -7  15    2.08    1.33
   0  -6  15    3.24    2.23
   1  -6  15   -1.49    2.10
   2  -6  15    3.55    2.20
   3  -6  15   -0.16    1.63
  -3  -5  15    7.42    1.72
  -2  -5  15    0.20    1.40
  -1  -5  15    3.18    1.32
   0  -5  15    0.24    2.53
   1  -5  15    0.74    2.51
   2  -5  15    1.10    1.76
   3  -5  15   -0.19    2.02
  -4  -4  15    1.06    1.33
  -3  -4  15    2.02    1.71
  -2  -4  15    2.24    1.38
  -1  -4  15    7.84    3.91
   0  -4  15    1.37    2.91
   1  -4  15    2.01    2.17
   2  -4  15   -0.55    1.90
   3  -4  15    0.82    1.49
  -5  -3  15    0.90    1.11
  -4  -3  15    4.73    1.06
  -3  -3  15    0.79    1.82
  -2  -3  15    3.41    1.65
  -1  -3  15    0.92    1.53
   0  -3  15   16.66    4.06
   1  -3  15   -0.46    3.28
   2  -3  15    0.60    1.97
   3  -3  15    1.18    1.42
  -5  -2  15    0.14    0.69
  -4  -2  15    1.25    1.42
  -3  -2  15    1.81    1.05
  -2  -2  15    4.51    1.95
  -1  -2  15   -0.73    1.66
   0  -2  15    2.81    2.66
   1  -2  15   -0.40    2.19
   2  -2  15    8.74    6.50
   3  -2  15   -0.53    2.45
  -5  -1  15   11.49    1.49
  -4  -1  15    7.61    1.71
  -3  -1  15    0.81    1.14
  -2  -1  15    2.26    3.35
  -1  -1  15    2.49    3.58
   0  -1  15    5.05    1.58
   1  -1  15    7.13    1.68
   2  -1  15   -0.10    1.01
  -6   0  15    0.38    0.83
  -5   0  15   14.46    1.72
  -4   0  15    0.77    1.26
  -3   0  15    4.21    2.98
  -2   0  15    3.71    1.92
  -1   0  15    0.28    1.47
   0   0  15    0.75    1.45
   1   0  15   13.22    1.90
   2   0  15   -0.40    1.36
   3   0  15    0.10    1.10
  -5   1  15   11.38    1.72
  -4   1  15   11.69    2.84
  -3   1  15   13.94    3.85
  -2   1  15    0.75    1.48
  -1   1  15    9.35    2.04
   0   1  15    2.00    2.57
   1   1  15   25.95    2.93
   2   1  15   -0.12    1.28
   3   1  15   -0.34    0.85
  -2   2  15    0.35    1.71
  -1   2  15   12.26    4.27
   0   2  15    6.48    4.01
   1   2  15    4.08    1.63
   2   2  15   -0.32    1.12
  -2   3  15    1.64    1.62
  -1   3  15    6.37    3.53
   0   3  15   10.13    4.26
   1   3  15    0.80    1.14
  -2   4  15    0.42    1.57
  -1   4  15    0.19    0.96
   0   4  15    4.40    3.85
  -1   5  15   10.49    1.88
   0  -5  16    0.16    1.64
   1  -5  16    0.31    1.61
  -1  -4  16   -0.51    1.80
   0  -4  16    1.12    2.19
   1  -4  16   -0.70    2.05
   2  -4  16    0.26    1.42
  -3  -3  16   -0.16    1.09
  -2  -3  16    0.49    1.89
  -1  -3  16    2.94    2.29
   0  -3  16   -0.20    2.22
   1  -3  16    0.18    2.17
  -4  -2  16    0.74    1.03
  -3  -2  16   -0.76    1.31
  -2  -2  16    1.91    2.16
  -1  -2  16    1.27    2.38
   0  -2  16    3.30    2.61
   1  -2  16    1.74    2.09
  -2  -1  16    0.62    2.38
  -1  -1  16    0.22    2.28
   0  -1  16    1.81    2.32
   1  -1  16    1.55    1.93
  -2   0  16    3.52    2.60
  -1   0  16    4.38    2.64
   0   0  16    0.18    2.10
   0   1  16    1.51    1.17
   1   1  16    2.97    1.10
   0   2  16   -0.67    0.99
