# Supplementary material for: Crystal structures of three newly synthesized flavanone hydrazones
Source: Acta Crystallogr E Crystallogr Commun. 2023 Feb 28;79(Pt 3):236–40. doi: 10.1107/S2056989023001184 (PMC9993913; doi:10.1107/S2056989023001184)
Supplement: Supplementary file 20 [file e-79-00236-sup20.zip]

Archive with 6 entries (6 files):
- ajs2_auto.hkl
- ajs2_auto.res
- ajs3_auto.hkl
- ajs3_auto.res
- ajs5_auto.hkl
- ajs5_auto.res
