# Supplementary material for: Crystal structures of three newly synthesized flavanone hydrazones
Source: Acta Crystallogr E Crystallogr Commun. 2023 Feb 28;79(Pt 3):236–40. doi: 10.1107/S2056989023001184 (PMC9993913; doi:10.1107/S2056989023001184)
Supplement: Supplementary file 20 [file e-79-00236-sup20.zip › ajs2_auto.res]

TITL ajs2_auto_a.res in P-1
    ajs2_auto.res
    created by SHELXL-2018/3 at 11:10:23 on 23-Jan-2023
REM Old TITL ajs2_auto in P-1
REM SHELXT solution in P-1: R1 0.218, Rweak 0.016, Alpha 0.038
REM <I/s> 0.000 for 0 systematic absences, Orientation as input
REM Formula found by SHELXT: C30 C5 O35
CELL 1.54184 9.221 12.1902 13.4982 94.413 95.172 111.561
ZERR 2 0.0005 0.0008 0.0007 0.005 0.004 0.005
LATT 1
SFAC C H N O
UNIT 62 60 4 14
EQIV $1 +X,1+Y,+Z
EQIV $2 2-X,2-Y,1-Z
EQIV $3 1-X,-Y,2-Z

L.S. 20
PLAN  20
SIZE 0.12 0.1 0.02
CONF
HTAB O2 O6
HTAB O4 O3_$1
HTAB C9 O4_$2
HTAB C28 O7_$3
HTAB O3 N1
BOND $H
fmap 2
acta
REM <olex2.extras>
REM <HklSrc "%.\\ajs2_auto.hkl">
REM </olex2.extras>

WGHT    0.114800    0.061600
EXTI    0.004314
FVAR       6.90825
O1    4    0.652848    0.670905    0.649100    11.00000    0.09193    0.04049 =
         0.08866    0.01511    0.04075    0.03223
O2    4    0.375361    0.327334    0.788931    11.00000    0.08447    0.06075 =
         0.08404    0.02424    0.03686    0.02924
AFIX 147
H2    2    0.355880    0.255732    0.784327    11.00000   -1.50000
AFIX   0
O3    4    0.686096    0.298357    0.533958    11.00000    0.07417    0.04083 =
         0.07002    0.00913    0.02099    0.02888
AFIX 147
H3    2    0.734027    0.337739    0.492300    11.00000   -1.50000
AFIX   0
O4    4    0.893262    1.220950    0.635077    11.00000    0.07334    0.03684 =
         0.09854    0.00799    0.00593    0.02026
AFIX 147
H4    2    0.819859    1.232579    0.605050    11.00000   -1.50000
AFIX   0
O5    4    0.916696    0.355583    0.327358    11.00000    0.09024    0.05191 =
         0.07085    0.00926    0.02312    0.03421
N1    3    0.807799    0.481020    0.447473    11.00000    0.06163    0.04381 =
         0.05657    0.00904    0.01480    0.02318
N2    3    0.888316    0.528002    0.370152    11.00000    0.07263    0.04027 =
         0.05991    0.01013    0.02023    0.02339
AFIX  43
H2A   2    0.908085    0.600571    0.359934    11.00000   -1.20000
AFIX   0
C1    1    0.767590    0.547478    0.509425    11.00000    0.06005    0.03979 =
         0.05587    0.00731    0.00954    0.02314
C2    1    0.674261    0.488156    0.585303    11.00000    0.05807    0.03934 =
         0.05690    0.00712    0.01070    0.02355
C3    1    0.633711    0.366719    0.594238    11.00000    0.05341    0.04049 =
         0.05891    0.00553    0.00638    0.02195
C4    1    0.535877    0.311599    0.662491    11.00000    0.06265    0.04306 =
         0.06388    0.01119    0.00973    0.02217
AFIX  43
H4A   2    0.510244    0.231149    0.667491    11.00000   -1.20000
AFIX   0
C5    1    0.476428    0.377306    0.723322    11.00000    0.06276    0.05111 =
         0.06105    0.01467    0.01478    0.02560
C6    1    0.517820    0.497948    0.718243    11.00000    0.07487    0.05222 =
         0.06732    0.01022    0.02420    0.03086
AFIX  43
H6    2    0.478938    0.541845    0.760086    11.00000   -1.20000
AFIX   0
C7    1    0.616559    0.552406    0.651111    11.00000    0.06526    0.04148 =
         0.06529    0.01008    0.01417    0.02696
C8    1    0.793362    0.733045    0.610127    11.00000    0.08930    0.04751 =
         0.07999    0.01252    0.02932    0.02993
AFIX  13
H8    2    0.879516    0.729297    0.656097    11.00000   -1.20000
AFIX   0
C9    1    0.803429    0.677519    0.509372    11.00000    0.07206    0.04200 =
         0.06193    0.01143    0.01598    0.02660
AFIX  23
H9A   2    0.729476    0.689165    0.459531    11.00000   -1.20000
H9B   2    0.908298    0.716128    0.491392    11.00000   -1.20000
AFIX   0
C10   1    0.815050    0.861724    0.614398    11.00000    0.07930    0.04627 =
         0.07278    0.01228    0.02410    0.03362
C11   1    0.947486    0.945905    0.665115    11.00000    0.08545    0.05599 =
         0.10724    0.00888   -0.00766    0.03775
AFIX  43
H11   2    1.023651    0.922816    0.696786    11.00000   -1.20000
AFIX   0
C12   1    0.972287    1.064951    0.670998    11.00000    0.07775    0.04944 =
         0.11655    0.00036   -0.01854    0.02722
AFIX  43
H12   2    1.064397    1.120746    0.706435    11.00000   -1.20000
AFIX   0
C13   1    0.863099    1.101518    0.625376    11.00000    0.06276    0.03556 =
         0.06951    0.00733    0.01335    0.01935
C14   1    0.728641    1.019231    0.573461    11.00000    0.07045    0.04796 =
         0.09643    0.00409   -0.00630    0.02549
AFIX  43
H14   2    0.652925    1.042795    0.541820    11.00000   -1.20000
AFIX   0
C15   1    0.705836    0.898996    0.568314    11.00000    0.07946    0.04563 =
         0.09742   -0.00652   -0.00695    0.01259
AFIX  43
H15   2    0.614161    0.842877    0.532687    11.00000   -1.20000
AFIX   0
C16   1    0.935590    0.456322    0.310496    11.00000    0.06225    0.04525 =
         0.05778    0.00166    0.01082    0.01770
C17   1    1.011219    0.511397    0.222800    11.00000    0.07556    0.05580 =
         0.06013    0.00182    0.01977    0.01591
AFIX  23
H17A  2    1.113648    0.506037    0.223180    11.00000   -1.20000
H17B  2    1.026241    0.594786    0.228796    11.00000   -1.20000
AFIX   0
C18   1    0.910037    0.449041    0.124839    11.00000    0.06429    0.05919 =
         0.05865    0.01543    0.02082    0.02110
C19   1    0.800777    0.489958    0.084762    11.00000    0.08086    0.08174 =
         0.08820    0.03114    0.02849    0.03715
AFIX  43
H19   2    0.787076    0.554208    0.118491    11.00000   -1.20000
AFIX   0
C20   1    0.707289    0.433906   -0.009224    11.00000    0.06435    0.12695 =
         0.10611    0.05396    0.00982    0.03158
AFIX  43
H20   2    0.632073    0.460932   -0.036412    11.00000   -1.20000
AFIX   0
C21   1    0.729534    0.341661   -0.057757    11.00000    0.08511    0.11187 =
         0.07435    0.02003    0.01283    0.01283
AFIX  43
H21   2    0.668948    0.306387   -0.118952    11.00000   -1.20000
AFIX   0
C22   1    0.838031    0.297568   -0.020563    11.00000    0.07840    0.07910 =
         0.06335    0.00964    0.01552    0.01003
C23   1    0.927685    0.349802    0.073338    11.00000    0.06650    0.06183 =
         0.05269    0.00938    0.01690    0.01584
C24   1    1.034187    0.299969    0.108558    11.00000    0.10350    0.08400 =
         0.07711    0.01361    0.02735    0.04993
AFIX  43
H24   2    1.094205    0.331391    0.170566    11.00000   -1.20000
AFIX   0
C25   1    1.053927    0.207469    0.056095    11.00000    0.17139    0.11705 =
         0.11061    0.01474    0.05168    0.09161
AFIX  43
H25   2    1.125487    0.176542    0.082408    11.00000   -1.20000
AFIX   0
C26   1    0.966560    0.159911   -0.036712    11.00000    0.19006    0.10364 =
         0.11675   -0.00620    0.05510    0.06079
AFIX  43
H26   2    0.981448    0.097830   -0.073164    11.00000   -1.20000
AFIX   0
C27   1    0.861748    0.201701   -0.074443    11.00000    0.12710    0.08935 =
         0.07091   -0.01216    0.02297    0.01071
AFIX  43
H27   2    0.803371    0.168047   -0.136581    11.00000   -1.20000
AFIX   0

O6    4    0.341321    0.095584    0.784469    11.00000    0.11678    0.06363 =
         0.09946    0.02619    0.01209    0.03764
O7    4    0.389129   -0.048170    0.854654    11.00000    0.13235    0.07348 =
         0.09877    0.02439    0.03029    0.05869
C28   1    0.365794    0.101955    0.962340    11.00000    0.13381    0.09913 =
         0.09869    0.02586    0.04405    0.06356
AFIX 137
H28A  2    0.461877    0.109682    1.001650    11.00000   -1.50000
H28B  2    0.278013    0.049954    0.990844    11.00000   -1.50000
H28C  2    0.359041    0.178650    0.961897    11.00000   -1.50000
AFIX   0
C29   1    0.363395    0.051714    0.857942    11.00000    0.07234    0.05469 =
         0.09673    0.02384    0.02534    0.02434
C30   1    0.386170   -0.108182    0.756202    11.00000    0.14995    0.07916 =
         0.10666    0.00011    0.01537    0.05331
AFIX  23
H30A  2    0.449661   -0.051910    0.715222    11.00000   -1.20000
H30B  2    0.279314   -0.143509    0.722447    11.00000   -1.20000
AFIX   0
C31   1    0.449640   -0.200622    0.771708    11.00000    0.13232    0.10085 =
         0.12958    0.00413    0.03539    0.06652
AFIX 137
H31A  2    0.432679   -0.250543    0.709787    11.00000   -1.50000
H31B  2    0.397430   -0.247692    0.821217    11.00000   -1.50000
H31C  2    0.560316   -0.164081    0.794261    11.00000   -1.50000
AFIX   0
HKLF 4


REM  ajs2_auto_a.res in P-1
REM wR2 = 0.2158, GooF = S = 1.117, Restrained GooF = 1.117 for all data
REM R1 = 0.0620 for 3477 Fo > 4sig(Fo) and 0.0912 for all 5498 data
REM 367 parameters refined using 0 restraints

END  
     
WGHT      0.1143      0.0825 

REM Highest difference peak  0.498,  deepest hole -0.244,  1-sigma level  0.048
Q1    1   0.6891  0.7162  0.5569  11.00000  0.05    0.50
Q2    1   0.7766  0.2415 -0.1077  11.00000  0.05    0.28
Q3    1   0.7199  0.5178  0.5500  11.00000  0.05    0.23
Q4    1   0.6963  0.5250  0.0264  11.00000  0.05    0.22
Q5    1   0.4526  0.1075  0.8049  11.00000  0.05    0.18
Q6    1   0.5662  0.5175  0.6880  11.00000  0.05    0.18
Q7    1   0.5168 -0.0417  0.7579  11.00000  0.05    0.17
Q8    1   0.9419  0.7160  0.5547  11.00000  0.05    0.16
Q9    1   0.5319  0.6800  0.7926  11.00000  0.05    0.16
Q10   1   0.6370  0.6843  0.7409  11.00000  0.05    0.16
Q11   1   0.5190 -0.0921  0.7835  11.00000  0.05    0.16
Q12   1   0.4566  0.4037  0.8174  11.00000  0.05    0.16
Q13   1   0.7367  1.1613  0.5745  11.00000  0.05    0.16
Q14   1   0.7045  1.2152  0.5830  11.00000  0.05    0.15
Q15   1   0.8380  0.4822  0.0333  11.00000  0.05    0.15
Q16   1   0.8607  0.7048  0.4475  11.00000  0.05    0.15
Q17   1   0.8703  0.8874  0.5933  11.00000  0.05    0.14
Q18   1   0.4473  0.4165  0.7079  11.00000  0.05    0.14
Q19   1   0.9246  0.3316  0.2322  11.00000  0.05    0.14
Q20   1   0.8008  1.0457  0.5276  11.00000  0.05    0.14

  REM The information below was added by Olex2.
  REM
  REM R1 = 0.0620 for 3477 Fo > 4sig(Fo) and 0.0912 for all 15709 data
  REM 367 parameters refined using n/a restraints
  REM Highest difference peak 0.50, deepest hole -0.24
  REM Mean Shift 0, Max Shift 0.000.

  REM +++ Tabular Listing of Refinement Information +++
  REM R1_all = 0.0912
  REM R1_gt = 0.0620
  REM wR_ref = 0.2158
  REM GOOF = 1.117
  REM Shift_max = 0.000
  REM Shift_mean = 0
  REM Reflections_all = 15709
  REM Reflections_gt = 3477
  REM Parameters = 367
  REM Hole = -0.24
  REM Peak = 0.50
  REM Flack = n/a

  
