# Supplementary material for: Crystal structures of three newly synthesized flavanone hydrazones
Source: Acta Crystallogr E Crystallogr Commun. 2023 Feb 28;79(Pt 3):236–40. doi: 10.1107/S2056989023001184 (PMC9993913; doi:10.1107/S2056989023001184)
Supplement: Supplementary file 20 [file e-79-00236-sup20.zip › ajs3_auto.res]

TITL ajs3_auto_a.res in P-1
    ajs3_auto.res
    created by SHELXL-2018/3 at 12:01:29 on 05-Jan-2023
REM Old TITL ajs3_auto in P-1
REM SHELXT solution in P-1: R1 0.241, Rweak 0.013, Alpha 0.058
REM <I/s> 0.000 for 0 systematic absences, Orientation as input
REM Formula found by SHELXT: C23 C13 N2
CELL 1.54184 5.068102 13.499278 17.11441 74.3923 86.3402 88.4158
ZERR 2 0.000619 0.001464 0.001765 0.0093 0.0096 0.0095
LATT 1
SFAC C H N O
UNIT 56 48 4 8
EQIV $1 2-X,-Y,1-Z

L.S. 20
PLAN  5
SIZE 0.17 0.04 0.03
CONF
HTAB N2 O3_$1
BOND $H
HTAB
fmap 2
acta
REM <olex2.extras>
REM <HklSrc "%.\\ajs3_auto.hkl">
REM </olex2.extras>

WGHT    0.147600
EXTI    0.007433
FVAR       7.53039
O1    4    0.166165    0.340790    0.511585    11.00000    0.08192    0.09077 =
         0.06112   -0.00889   -0.00475    0.02817
O2    4    0.386974    0.529025    0.187599    11.00000    0.09247    0.08448 =
         0.06901    0.00463   -0.00093    0.01497
O3    4    1.214540    0.016351    0.414723    11.00000    0.08846    0.08046 =
         0.06446   -0.01056   -0.00243    0.02324
O4    4    0.980547    0.139556    0.247376    11.00000    0.09550    0.07150 =
         0.04877   -0.00696   -0.00970   -0.00661
N1    3    0.748050    0.214301    0.387607    11.00000    0.07388    0.06009 =
         0.06185   -0.01082   -0.00712    0.01502
N2    3    0.882954    0.125975    0.424582    11.00000    0.07543    0.07041 =
         0.05349   -0.01330   -0.00337    0.01783
AFIX  43
H2    2    0.836212    0.091516    0.473289    11.00000   -1.20000
AFIX   0
C1    1    0.573767    0.250332    0.430729    11.00000    0.06847    0.06171 =
         0.06087   -0.01445   -0.00568    0.00561
C9    1    0.498043    0.206153    0.518466    11.00000    0.08358    0.08595 =
         0.06153   -0.01621   -0.00188    0.01821
AFIX  23
H9A   2    0.388117    0.146557    0.524522    11.00000   -1.20000
H9B   2    0.656588    0.183110    0.547349    11.00000   -1.20000
AFIX   0
C8    1    0.356094    0.278806    0.555104    11.00000    0.12248    0.10183 =
         0.06774   -0.00385    0.00712    0.04366
AFIX  13
H8    2    0.493470    0.327819    0.556644    11.00000   -1.20000
AFIX   0
C2    1    0.433501    0.342986    0.389067    11.00000    0.06100    0.06184 =
         0.06437   -0.01566   -0.00621    0.00573
C7    1    0.232752    0.383387    0.430017    11.00000    0.06993    0.07520 =
         0.05926   -0.01424   -0.00468    0.00494
C6    1    0.088866    0.468129    0.390865    11.00000    0.07894    0.08123 =
         0.07263   -0.01598   -0.00630    0.02623
AFIX  43
H6    2   -0.046496    0.494089    0.419233    11.00000   -1.20000
AFIX   0
C5    1    0.144683    0.513915    0.310656    11.00000    0.08177    0.07493 =
         0.07665   -0.00976   -0.00238    0.01826
AFIX  43
H5    2    0.045962    0.570796    0.284267    11.00000   -1.20000
AFIX   0
C4    1    0.347855    0.476409    0.267872    11.00000    0.07540    0.06850 =
         0.06303   -0.00705   -0.00792    0.00204
C3    1    0.489812    0.392488    0.306503    11.00000    0.06971    0.06691 =
         0.06024   -0.01125   -0.00289    0.00454
AFIX  43
H3    2    0.626181    0.367492    0.277848    11.00000   -1.20000
AFIX   0
C10   1    0.260456    0.241662    0.641784    11.00000    0.08076    0.07851 =
         0.06566   -0.01373    0.00369    0.01673
C11   1    0.071021    0.168483    0.667403    11.00000    0.09812    0.11601 =
         0.08485   -0.02772   -0.00994   -0.00834
AFIX  43
H11   2    0.002109    0.138899    0.630005    11.00000   -1.20000
AFIX   0
C12   1   -0.018297    0.138190    0.745884    11.00000    0.10832    0.14277 =
         0.10080   -0.00587    0.01925   -0.00744
AFIX  43
H12   2   -0.148027    0.088172    0.761673    11.00000   -1.20000
AFIX   0
C13   1    0.075968    0.178643    0.801446    11.00000    0.15566    0.13621 =
         0.07000   -0.00970    0.00629    0.05382
AFIX  43
H13   2    0.008980    0.158280    0.855148    11.00000   -1.20000
AFIX   0
C14   1    0.268484    0.249050    0.779227    11.00000    0.16446    0.12540 =
         0.09059   -0.05063   -0.04816    0.03912
AFIX  43
H14   2    0.338091    0.276171    0.817937    11.00000   -1.20000
AFIX   0
C15   1    0.362753    0.281069    0.699281    11.00000    0.10327    0.08850 =
         0.10203   -0.02528   -0.01955    0.00090
AFIX  43
H15   2    0.496281    0.329594    0.684215    11.00000   -1.20000
AFIX   0
C16   1    1.087745    0.094406    0.383781    11.00000    0.06777    0.06660 =
         0.05540   -0.01617   -0.00582    0.00863
C17   1    1.160975    0.160262    0.299770    11.00000    0.07764    0.07655 =
         0.04926   -0.01290   -0.00608    0.00029
AFIX  23
H17A  2    1.151941    0.232433    0.298848    11.00000   -1.20000
H17B  2    1.339731    0.144185    0.282876    11.00000   -1.20000
AFIX   0
C18   1    0.966041    0.205711    0.171096    11.00000    0.07886    0.06615 =
         0.04786   -0.00630   -0.00042    0.00581
C19   1    1.112411    0.293944    0.145024    11.00000    0.09423    0.07295 =
         0.06026   -0.00352   -0.00608   -0.00659
AFIX  43
H19   2    1.228543    0.311222    0.179073    11.00000   -1.20000
AFIX   0
C20   1    1.084221    0.357421    0.066512    11.00000    0.10191    0.07838 =
         0.06904    0.00050   -0.00006   -0.00687
AFIX  43
H20   2    1.181683    0.417547    0.049038    11.00000   -1.20000
AFIX   0
C21   1    0.919929    0.333804    0.015637    11.00000    0.09537    0.08463 =
         0.06144   -0.00501   -0.00233    0.00338
AFIX  43
H21   2    0.906644    0.377188   -0.036377    11.00000   -1.20000
AFIX   0
C22   1    0.766283    0.242801    0.040939    11.00000    0.08006    0.08137 =
         0.06035   -0.01757   -0.00921    0.01757
C23   1    0.593865    0.214910   -0.009396    11.00000    0.09865    0.10364 =
         0.06604   -0.02199   -0.02527    0.01877
AFIX  43
H23   2    0.577713    0.256936   -0.061760    11.00000   -1.20000
AFIX   0
C24   1    0.448776    0.127968    0.015999    11.00000    0.11011    0.12104 =
         0.09709   -0.03924   -0.03215    0.00684
AFIX  43
H24   2    0.332928    0.111029   -0.018285    11.00000   -1.20000
AFIX   0
C25   1    0.475787    0.063583    0.095037    11.00000    0.10492    0.10344 =
         0.09295   -0.02735   -0.01968   -0.01621
AFIX  43
H25   2    0.378642    0.003364    0.112345    11.00000   -1.20000
AFIX   0
C26   1    0.639458    0.087650    0.145862    11.00000    0.08549    0.07880 =
         0.06904   -0.01752   -0.00681    0.00038
AFIX  43
H26   2    0.653321    0.044410    0.197904    11.00000   -1.20000
AFIX   0
C27   1    0.790791    0.178587    0.120440    11.00000    0.07182    0.07251 =
         0.05458   -0.01699   -0.00535    0.00765
C28   1    0.609541    0.499560    0.144829    11.00000    0.09554    0.10243 =
         0.08188   -0.00440    0.01004    0.00132
AFIX 137
H28A  2    0.624993    0.544492    0.090763    11.00000   -1.50000
H28B  2    0.589007    0.430067    0.142202    11.00000   -1.50000
H28C  2    0.765978    0.504085    0.172436    11.00000   -1.50000
AFIX   0
HKLF 4


REM  ajs3_auto_a.res in P-1
REM wR2 = 0.2840, GooF = S = 0.989, Restrained GooF = 0.989 for all data
REM R1 = 0.0769 for 1823 Fo > 4sig(Fo) and 0.1618 for all 4404 data
REM 309 parameters refined using 0 restraints

END  
     
WGHT      0.1488      0.0000 

REM Instructions for potential hydrogen bonds
HTAB N2 O3_$1

REM Highest difference peak  0.313,  deepest hole -0.243,  1-sigma level  0.064
Q1    1   1.0103  0.0218  0.4689  11.00000  0.05    0.31
Q2    1   0.8139  0.0594  0.5030  11.00000  0.05    0.30
Q3    1   0.2085  0.2252  0.5476  11.00000  0.05    0.28
Q4    1   0.6467  0.1010  0.5439  11.00000  0.05    0.25
Q5    1   1.0193 -0.0339  0.4661  11.00000  0.05    0.24

  REM The information below was added by Olex2.
  REM
  REM R1 = 0.0769 for 1823 Fo > 4sig(Fo) and 0.1618 for all 11899 data
  REM 309 parameters refined using n/a restraints
  REM Highest difference peak 0.31, deepest hole -0.24
  REM Mean Shift 0, Max Shift 0.000.

  REM +++ Tabular Listing of Refinement Information +++
  REM R1_all = 0.1618
  REM R1_gt = 0.0769
  REM wR_ref = 0.2840
  REM GOOF = 0.989
  REM Shift_max = 0.000
  REM Shift_mean = 0
  REM Reflections_all = 11899
  REM Reflections_gt = 1823
  REM Parameters = 309
  REM Hole = -0.24
  REM Peak = 0.31
  REM Flack = n/a

  
