# Supplementary material for: Crystal structures of three newly synthesized flavanone hydrazones
Source: Acta Crystallogr E Crystallogr Commun. 2023 Feb 28;79(Pt 3):236–40. doi: 10.1107/S2056989023001184 (PMC9993913; doi:10.1107/S2056989023001184)
Supplement: Supplementary file 20 [file e-79-00236-sup20.zip › ajs5_auto.res]

TITL ajs5_auto in P-1 #2
    ajs5_auto.res
    created by SHELXL-2018/3 at 14:32:21 on 05-Jan-2023
REM reset to P-1 #2
CELL 1.54184 10.09644 10.15696 12.3628 84.557 68.1685 82.5291
ZERR 2 0.00088 0.00084 0.00096 0.0068 0.0079 0.007
LATT 1
SFAC C H N O
UNIT 48 47.09 4 14
EQIV $1 +X,-1+Y,+Z
EQIV $2 +X,+Y,1+Z
EQIV $3 -X,2-Y,2-Z
EQIV $4 -X,2-Y,1-Z
ISOR C23A
ISOR C24

L.S. 20
PLAN  19
SIZE 0.18 0.16 0.04
HTAB O2 O7_$1
HTAB O4 O3_$2
HTAB N2 O4_$3
HTAB C9 O4_$3
HTAB O3 N1
HTAB O7 O5_$4
fmap 2
acta
REM <olex2.extras>
REM <HklSrc "%.\\olex2\\history.hkl">
REM </olex2.extras>

WGHT    0.200000
EXTI    0.014779
FVAR       6.94105   0.66664   0.54267
O6    4    0.673179    1.395339    0.368627    11.00000    0.08861    0.09802 =
         0.09791   -0.00573   -0.02668   -0.05658
AFIX 147
H6    2    0.644409    1.438180    0.427437    11.00000   -1.50000
AFIX   0
O5    4    0.310137    0.970301    0.303041    11.00000    0.10833    0.08259 =
         0.07040   -0.00683   -0.02938   -0.04813
O3    4    0.034739    0.746513    0.378494    11.00000    0.07987    0.08085 =
         0.06536    0.00062   -0.02803   -0.03535
AFIX 147
H3    2    0.086282    0.795124    0.390249    11.00000   -1.50000
AFIX   0
O2    4   -0.306994    0.449397    0.574472    11.00000    0.08093    0.07747 =
         0.08879   -0.00943   -0.03156   -0.03991
AFIX 147
H2    2   -0.342422    0.411417    0.638610    11.00000   -1.50000
AFIX   0
O1    4   -0.135198    0.684942    0.797435    11.00000    0.08240    0.08484 =
         0.06556   -0.00790   -0.02335   -0.03989
O4    4   -0.124928    0.867900    1.262541    11.00000    0.09876    0.08864 =
         0.06386   -0.01187   -0.03113   -0.02140
AFIX 147
H4    2   -0.070943    0.817523    1.287121    11.00000   -1.50000
AFIX   0
N2    3    0.215104    0.967589    0.498736    11.00000    0.06825    0.06658 =
         0.06957   -0.00476   -0.02741   -0.02913
H2A   2    0.206860    0.989161    0.570366    11.00000    0.08116
N1    3    0.129096    0.872772    0.497946    11.00000    0.06401    0.06236 =
         0.07180   -0.00047   -0.02618   -0.02716
C20   1    0.581877    1.301725    0.381265    11.00000    0.06207    0.07391 =
         0.08375   -0.00841   -0.02664   -0.02606
C19   1    0.578383    1.257995    0.279792    11.00000    0.07573    0.09594 =
         0.07335   -0.00193   -0.01780   -0.04186
AFIX  43
H19   2    0.635765    1.292137    0.207381    11.00000   -1.20000
AFIX   0
C18   1    0.488306    1.162681    0.287406    11.00000    0.07405    0.07774 =
         0.06819   -0.00601   -0.02044   -0.02823
AFIX  43
H18   2    0.485965    1.132671    0.219432    11.00000   -1.20000
AFIX   0
C17   1    0.402354    1.111796    0.393873    11.00000    0.05719    0.05979 =
         0.06749   -0.00503   -0.02136   -0.01509
C22   1    0.409099    1.156085    0.493949    11.00000    0.06613    0.06636 =
         0.06929   -0.00766   -0.02360   -0.02120
AFIX  43
H22   2    0.352862    1.121609    0.566628    11.00000   -1.20000
AFIX   0
C21   1    0.498763    1.251190    0.486820    11.00000    0.06460    0.07329 =
         0.07493   -0.00970   -0.02341   -0.02178
AFIX  43
H21   2    0.502109    1.280630    0.554644    11.00000   -1.20000
AFIX   0
C16   1    0.306464    1.010789    0.393590    11.00000    0.07183    0.06070 =
         0.06342   -0.00488   -0.02407   -0.02191
C1    1    0.048758    0.819496    0.595384    11.00000    0.06135    0.06090 =
         0.06794   -0.00472   -0.02750   -0.01994
C2    1   -0.043143    0.721707    0.588282    11.00000    0.06027    0.06097 =
         0.06914   -0.00380   -0.02467   -0.02227
C3    1   -0.048107    0.689889    0.481854    11.00000    0.06381    0.06120 =
         0.06415   -0.00372   -0.02435   -0.01933
C4    1   -0.138437    0.600197    0.478555    11.00000    0.06389    0.06669 =
         0.07057   -0.00773   -0.02842   -0.01945
AFIX  43
H4A   2   -0.143135    0.581786    0.407874    11.00000   -1.20000
AFIX   0
C5    1   -0.221207    0.538563    0.580941    11.00000    0.06035    0.06266 =
         0.08001   -0.01216   -0.02608   -0.02075
C6    1   -0.219017    0.566825    0.687237    11.00000    0.06308    0.06883 =
         0.07234   -0.00421   -0.01862   -0.02689
AFIX  43
H6A   2   -0.275959    0.525011    0.755988    11.00000   -1.20000
AFIX   0
C7    1   -0.130301    0.658677    0.689268    11.00000    0.05859    0.06962 =
         0.06652   -0.01033   -0.02042   -0.01973
PART 1
C8A   1   -0.009874    0.735617    0.798949    21.00000    0.06738    0.07877 =
         0.07611   -0.01015   -0.02614   -0.02488
AFIX  13
H8A   2    0.068410    0.663545    0.782882    21.00000   -1.20000
AFIX   0
PART 0
C9    1    0.037193    0.846694    0.713893    11.00000    0.07929    0.08089 =
         0.07003   -0.00631   -0.02669   -0.03630
PART 1
AFIX  23
H9AA  2    0.129881    0.866469    0.711108    21.00000   -1.20000
H9AB  2   -0.030282    0.924767    0.739792    21.00000   -1.20000
AFIX  23
PART 2
H9BC  2    0.044195    0.940572    0.716669   -21.00000   -1.20000
H9BD  2    0.117263    0.797307    0.730067   -21.00000   -1.20000
AFIX   0
PART 0
C10   1   -0.049950    0.776696    0.923558    11.00000    0.15211    0.14564 =
         0.07009   -0.01303   -0.02665   -0.09651
C15   1    0.012514    0.702778    0.988624    11.00000    0.15709    0.11213 =
         0.06721   -0.02129   -0.01910   -0.05479
AFIX  43
H15   2    0.075389    0.629081    0.956750    11.00000   -1.20000
AFIX   0
C14   1   -0.011160    0.729814    1.098569    11.00000    0.11821    0.09115 =
         0.07405   -0.01428   -0.02395   -0.02312
AFIX  43
H14   2    0.034172    0.673645    1.141056    11.00000   -1.20000
AFIX   0
C13   1   -0.101436    0.839295    1.150636    11.00000    0.07774    0.08607 =
         0.06095   -0.01087   -0.02164   -0.03147
C12   1   -0.170649    0.920208    1.090106    11.00000    0.09577    0.12212 =
         0.08406    0.00449   -0.04368   -0.03064
AFIX  43
H12   2   -0.231904    0.994214    1.123320    11.00000   -1.20000
AFIX   0
C11   1   -0.146494    0.888205    0.974848    11.00000    0.11675    0.18246 =
         0.09105    0.04767   -0.06213   -0.07894
AFIX  43
H11   2   -0.194296    0.940690    0.932154    11.00000   -1.20000
AFIX   0

O7    4   -0.399958    1.288942    0.757257    11.00000    0.13095    0.08675 =
         0.09930   -0.01339    0.00255   -0.04417
AFIX 147
H7    2   -0.353263    1.215791    0.749873    11.00000   -1.50000
AFIX   0
PART 1
C23A  1   -0.480462    1.238316    0.961674    31.00000    0.16013    0.31163 =
         0.06567    0.01894   -0.03838   -0.04306
AFIX 137
H23A  2   -0.446063    1.145734    0.953829    31.00000   -1.50000
H23B  2   -0.562535    1.249269    1.032572    31.00000   -1.50000
H23C  2   -0.406218    1.287010    0.963898    31.00000   -1.50000
AFIX   0
PART 0
C24   1   -0.520369    1.287775    0.863641    11.00000    0.14319    0.15973 =
         0.12340   -0.01190    0.00200   -0.05763
PART 1
AFIX  23
H24A  2   -0.567686    1.377363    0.877323    31.00000   -1.20000
H24B  2   -0.588122    1.232463    0.856986    31.00000   -1.20000
AFIX  43
PART 2
H24   2   -0.540989    1.213215    0.914449   -31.00000   -1.20000
AFIX   0

C8B   1   -0.098175    0.810712    0.805739   -21.00000    0.07581    0.05866 =
         0.07337   -0.00285   -0.03101   -0.02607
AFIX  13
H8B   2   -0.177780    0.881031    0.817673   -21.00000   -1.20000
AFIX   0

C23B  1   -0.603646    1.408436    0.883981   -31.00000    0.10542    0.08364 =
         0.17515   -0.01664    0.02352    0.00335
AFIX 137
H23D  2   -0.560369    1.466966    0.914649   -31.00000   -1.50000
H23E  2   -0.697776    1.395080    0.939269   -31.00000   -1.50000
H23F  2   -0.610711    1.447180    0.812172   -31.00000   -1.50000
AFIX   0
HKLF 4


REM  ajs5_auto in P-1 #2
REM wR2 = 0.3184, GooF = S = 1.094, Restrained GooF = 1.093 for all data
REM R1 = 0.0897 for 2642 Fo > 4sig(Fo) and 0.1234 for all 4585 data
REM 330 parameters refined using 12 restraints

END  
     
WGHT      0.1960      0.0000 

REM Highest difference peak  0.461,  deepest hole -0.281,  1-sigma level  0.093
Q1    1   0.6855  1.4152  0.4694  11.00000  0.05    0.38
Q2    1  -0.5219  1.3657  0.9390  11.00000  0.05    0.38
Q3    1   0.0298  0.7622  1.2745  11.00000  0.05    0.36
Q4    1   0.0163  0.7299  1.2814  11.00000  0.05    0.35
Q5    1   0.5014  1.2369  0.5999  11.00000  0.05    0.32
Q6    1  -0.5251  1.3389  0.7962  11.00000  0.05    0.31
Q7    1   0.2335  1.0410  0.6329  11.00000  0.05    0.29
Q8    1  -0.1384  0.8309  0.9297  11.00000  0.05    0.29
Q9    1   0.2594  1.0902  0.6640  11.00000  0.05    0.28
Q10   1  -0.1388  0.6100  0.3642  11.00000  0.05    0.28
Q11   1   0.3053  1.1151  0.6350  11.00000  0.05    0.26
Q12   1  -0.2209  0.9459  1.0038  11.00000  0.05    0.26
Q13   1  -0.0777  0.6654  0.3815  11.00000  0.05    0.26
Q14   1   0.0403  0.7783  0.4847  11.00000  0.05    0.26
Q15   1   0.7361  1.4260  0.2791  11.00000  0.05    0.26
Q16   1   0.0745  0.7569  0.2942  11.00000  0.05    0.25
Q17   1   0.0560  0.8512  0.6795  11.00000  0.05    0.25
Q18   1  -0.2538  0.4973  0.4823  11.00000  0.05    0.25
Q19   1   0.4991  1.2834  0.6787  11.00000  0.05    0.25

  REM The information below was added by Olex2.
  REM
  REM R1 = 0.0897 for 2642 Fo > 4sig(Fo) and 0.1234 for all 12522 data
  REM 330 parameters refined using n/a restraints
  REM Highest difference peak 0.46, deepest hole -0.28
  REM Mean Shift 0, Max Shift 0.001.

  REM +++ Tabular Listing of Refinement Information +++
  REM R1_all = 0.1234
  REM R1_gt = 0.0897
  REM wR_ref = 0.3184
  REM GOOF = 1.094
  REM Shift_max = 0.001
  REM Shift_mean = 0
  REM Reflections_all = 12522
  REM Reflections_gt = 2642
  REM Parameters = 330
  REM Hole = -0.28
  REM Peak = 0.46
  REM Flack = n/a

  
